# Supplementary material for: Macroscopic phase resetting-curves determine oscillatory coherence and signal transfer in inter-coupled neural circuits
Source: PLoS Comput Biol. 2019 May 9;15(5):e1007019. doi: 10.1371/journal.pcbi.1007019 (PMC6529019; doi:10.1371/journal.pcbi.1007019)
Supplement: S1 Code — It also contains the XPPAUT code for the nonlinear analysis. (ZIP) [file pcbi.1007019.s011.zip]

Archive with 336 entries (249 files):
- Code/
- Code/Fig06/
- Code/Fig06/.DS_Store
- __MACOSX/
- __MACOSX/Code/
- __MACOSX/Code/Fig06/
- __MACOSX/Code/Fig06/._.DS_Store
- Code/Fig06/PanelG/
- Code/Fig06/PanelG/Fig06.m
- __MACOSX/Code/Fig06/PanelG/
- __MACOSX/Code/Fig06/PanelG/._Fig06.m
- Code/Fig06/PanelG/.DS_Store
- Code/Fig06/PanelG/Graphics.m
- __MACOSX/Code/Fig06/PanelG/._Graphics.m
- Code/Fig06/PanelG/Adjoint_PING.dat
- Code/Fig06/PanelG/Orbite_PING.dat
- Code/Fig06/PanelF/
- Code/Fig06/PanelF/Fig06.m
- __MACOSX/Code/Fig06/PanelF/
- __MACOSX/Code/Fig06/PanelF/._Fig06.m
- Code/Fig06/PanelF/.DS_Store
- __MACOSX/Code/Fig06/PanelF/._.DS_Store
- Code/Fig06/PanelF/Graphics.m
- __MACOSX/Code/Fig06/PanelF/._Graphics.m
- Code/Fig06/PanelF/Adjoint_PING.dat
- Code/Fig06/PanelF/Orbite_PING.dat
- Code/Fig06/PanelA/
- Code/Fig06/PanelA/Fig06.m
- __MACOSX/Code/Fig06/PanelA/
- __MACOSX/Code/Fig06/PanelA/._Fig06.m
- Code/Fig06/PanelA/.DS_Store
- __MACOSX/Code/Fig06/PanelA/._.DS_Store
- Code/Fig06/PanelA/Graphics.m
- __MACOSX/Code/Fig06/PanelA/._Graphics.m
- Code/Fig06/PanelA/Adjoint_PING.dat
- Code/Fig06/PanelA/Orbite_PING.dat
- Code/Fig06/PanelB-E/
- Code/Fig06/PanelB-E/Fig06.m
- __MACOSX/Code/Fig06/PanelB-E/
- __MACOSX/Code/Fig06/PanelB-E/._Fig06.m
- Code/Fig06/PanelB-E/.DS_Store
- __MACOSX/Code/Fig06/PanelB-E/._.DS_Store
- Code/Fig06/PanelB-E/Graphics.m
- __MACOSX/Code/Fig06/PanelB-E/._Graphics.m
- Code/Fig06/PanelB-E/Adjoint_PING.dat
- Code/Fig06/PanelB-E/Orbite_PING.dat
- Code/Fig06/PanelD/
- Code/Fig06/PanelD/Fig06.m
- __MACOSX/Code/Fig06/PanelD/
- __MACOSX/Code/Fig06/PanelD/._Fig06.m
- Code/Fig06/PanelD/.DS_Store
- Code/Fig06/PanelD/Graphics.m
- Code/Fig06/PanelDbis/
- Code/Fig06/PanelDbis/Fig06.m
- __MACOSX/Code/Fig06/PanelDbis/
- __MACOSX/Code/Fig06/PanelDbis/._Fig06.m
- Code/Fig06/PanelDbis/.DS_Store
- Code/Fig06/PanelDbis/Graphics.m
- __MACOSX/Code/Fig06/PanelDbis/._Graphics.m
- Code/Fig01/
- Code/Fig01/Graphics.m
- __MACOSX/Code/Fig01/
- __MACOSX/Code/Fig01/._Graphics.m
- Code/Fig01/Fig01.m
- __MACOSX/Code/Fig01/._Fig01.m
- Code/.DS_Store
- __MACOSX/Code/._.DS_Store
- Code/Fig09/
- Code/Fig09/.DS_Store
- __MACOSX/Code/Fig09/
- __MACOSX/Code/Fig09/._.DS_Store
- Code/Fig09/PanelG/
- Code/Fig09/PanelG/Comparison_ShiftLeader.m
- __MACOSX/Code/Fig09/PanelG/
- __MACOSX/Code/Fig09/PanelG/._Comparison_ShiftLeader.m
- Code/Fig09/PanelG/.DS_Store
- Code/Fig09/PanelG/Graphics.m
- __MACOSX/Code/Fig09/PanelG/._Graphics.m
- Code/Fig09/PanelG/Comparison_ShiftFollower.m
- __MACOSX/Code/Fig09/PanelG/._Comparison_ShiftFollower.m
- Code/Fig09/PanelG/Fig09.m
- __MACOSX/Code/Fig09/PanelG/._Fig09.m
- Code/Fig09/PanelA/
- Code/Fig09/PanelA/Comparison_ShiftLeader.m
- Code/Fig09/PanelA/.DS_Store
- __MACOSX/Code/Fig09/PanelA/
- __MACOSX/Code/Fig09/PanelA/._.DS_Store
- Code/Fig09/PanelA/Graphics.m
- Code/Fig09/PanelA/Comparison_ShiftFollower.m
- Code/Fig09/PanelA/Fig09.m
- __MACOSX/Code/Fig09/PanelA/._Fig09.m
- Code/Fig09/PanelD/
- Code/Fig09/PanelD/Comparison_ShiftLeader.m
- Code/Fig09/PanelD/.DS_Store
- Code/Fig09/PanelD/Graphics.m
- Code/Fig09/PanelD/Comparison_ShiftFollower.m
- Code/Fig09/PanelD/Fig09.m
- __MACOSX/Code/Fig09/PanelD/
- __MACOSX/Code/Fig09/PanelD/._Fig09.m
- Code/Fig09/PanelC/
- Code/Fig09/PanelC/Comparison_ShiftLeader.m
- __MACOSX/Code/Fig09/PanelC/
- __MACOSX/Code/Fig09/PanelC/._Comparison_ShiftLeader.m
- Code/Fig09/PanelC/.DS_Store
- __MACOSX/Code/Fig09/PanelC/._.DS_Store
- Code/Fig09/PanelC/Graphics.m
- __MACOSX/Code/Fig09/PanelC/._Graphics.m
- Code/Fig09/PanelC/Comparison_ShiftFollower.m
- __MACOSX/Code/Fig09/PanelC/._Comparison_ShiftFollower.m
- Code/Fig09/PanelC/Fig09.m
- __MACOSX/Code/Fig09/PanelC/._Fig09.m
- Code/Fig09/PanelB/
- Code/Fig09/PanelB/Comparison_ShiftLeader.m
- Code/Fig09/PanelB/.DS_Store
- __MACOSX/Code/Fig09/PanelB/
- __MACOSX/Code/Fig09/PanelB/._.DS_Store
- Code/Fig09/PanelB/Graphics.m
- Code/Fig09/PanelB/Comparison_ShiftFollower.m
- Code/Fig09/PanelB/Fig09.m
- __MACOSX/Code/Fig09/PanelB/._Fig09.m
- Code/Fig09/PanelE/
- Code/Fig09/PanelE/Comparison_ShiftLeader.m
- Code/Fig09/PanelE/.DS_Store
- Code/Fig09/PanelE/Graphics.m
- Code/Fig09/PanelE/Comparison_ShiftFollower.m
- Code/Fig09/PanelE/Fig09.m
- __MACOSX/Code/Fig09/PanelE/
- __MACOSX/Code/Fig09/PanelE/._Fig09.m
- Code/Fig07/
- Code/Fig07/.DS_Store
- __MACOSX/Code/Fig07/
- __MACOSX/Code/Fig07/._.DS_Store
- Code/Fig07/PanelG/
- Code/Fig07/PanelG/.DS_Store
- __MACOSX/Code/Fig07/PanelG/
- __MACOSX/Code/Fig07/PanelG/._.DS_Store
- Code/Fig07/PanelG/Graphics.m
- __MACOSX/Code/Fig07/PanelG/._Graphics.m
- Code/Fig07/PanelG/Orbite_ING.dat
- Code/Fig07/PanelG/Adjoint_ING.dat
- Code/Fig07/PanelG/Fig07.m
- __MACOSX/Code/Fig07/PanelG/._Fig07.m
- Code/Fig07/PanelH/
- Code/Fig07/PanelH/.DS_Store
- __MACOSX/Code/Fig07/PanelH/
- __MACOSX/Code/Fig07/PanelH/._.DS_Store
- Code/Fig07/PanelH/Graphics.m
- __MACOSX/Code/Fig07/PanelH/._Graphics.m
- Code/Fig07/PanelH/Orbite_ING.dat
- Code/Fig07/PanelH/Adjoint_ING.dat
- Code/Fig07/PanelH/Fig07.m
- __MACOSX/Code/Fig07/PanelH/._Fig07.m
- Code/Fig07/PanelA/
- Code/Fig07/PanelA/.DS_Store
- __MACOSX/Code/Fig07/PanelA/
- __MACOSX/Code/Fig07/PanelA/._.DS_Store
- Code/Fig07/PanelA/Graphics.m
- Code/Fig07/PanelA/Orbite_ING.dat
- Code/Fig07/PanelA/Adjoint_ING.dat
- Code/Fig07/PanelA/Fig07.m
- __MACOSX/Code/Fig07/PanelA/._Fig07.m
- Code/Fig07/PanelD/
- Code/Fig07/PanelD/.DS_Store
- __MACOSX/Code/Fig07/PanelD/
- __MACOSX/Code/Fig07/PanelD/._.DS_Store
- Code/Fig07/PanelD/Graphics.m
- __MACOSX/Code/Fig07/PanelD/._Graphics.m
- Code/Fig07/PanelD/Orbite_ING.dat
- Code/Fig07/PanelD/Adjoint_ING.dat
- Code/Fig07/PanelD/Fig07.m
- __MACOSX/Code/Fig07/PanelD/._Fig07.m
- Code/Fig07/PanelB/
- Code/Fig07/PanelB/.DS_Store
- __MACOSX/Code/Fig07/PanelB/
- __MACOSX/Code/Fig07/PanelB/._.DS_Store
- Code/Fig07/PanelB/Graphics.m
- Code/Fig07/PanelB/Orbite_ING.dat
- Code/Fig07/PanelB/Adjoint_ING.dat
- Code/Fig07/PanelB/Fig07.m
- __MACOSX/Code/Fig07/PanelB/._Fig07.m
- Code/Fig07/PanelE/
- Code/Fig07/PanelE/.DS_Store
- Code/Fig07/PanelE/Graphics.m
- __MACOSX/Code/Fig07/PanelE/
- __MACOSX/Code/Fig07/PanelE/._Graphics.m
- Code/Fig07/PanelE/Orbite_ING.dat
- Code/Fig07/PanelE/Adjoint_ING.dat
- Code/Fig07/PanelE/Fig07.m
- __MACOSX/Code/Fig07/PanelE/._Fig07.m
- Code/Fig02/
- Code/Fig02/.DS_Store
- __MACOSX/Code/Fig02/
- __MACOSX/Code/Fig02/._.DS_Store
- Code/Fig02/Fig02_PanelD/
- Code/Fig02/Fig02_PanelD/Fig02.m
- __MACOSX/Code/Fig02/Fig02_PanelD/
- __MACOSX/Code/Fig02/Fig02_PanelD/._Fig02.m
- Code/Fig02/Fig02_PanelD/.DS_Store
- __MACOSX/Code/Fig02/Fig02_PanelD/._.DS_Store
- Code/Fig02/Fig02_PanelD/Graphics.m
- __MACOSX/Code/Fig02/Fig02_PanelD/._Graphics.m
- Code/Fig02/Fig02_PanelE/
- Code/Fig02/Fig02_PanelE/Shift.m
- __MACOSX/Code/Fig02/Fig02_PanelE/
- __MACOSX/Code/Fig02/Fig02_PanelE/._Shift.m
- Code/Fig02/Fig02_PanelE/Fig02.m
- __MACOSX/Code/Fig02/Fig02_PanelE/._Fig02.m
- Code/Fig02/Fig02_PanelE/.DS_Store
- Code/Fig02/Fig02_PanelE/Graphics.m
- __MACOSX/Code/Fig02/Fig02_PanelE/._Graphics.m
- Code/Fig02/Fig02_PanelE/Adjoint_PING.dat
- Code/Fig02/Fig02_PanelEbis/
- Code/Fig02/Fig02_PanelEbis/Shift.m
- __MACOSX/Code/Fig02/Fig02_PanelEbis/
- __MACOSX/Code/Fig02/Fig02_PanelEbis/._Shift.m
- Code/Fig02/Fig02_PanelEbis/Fig02.m
- __MACOSX/Code/Fig02/Fig02_PanelEbis/._Fig02.m
- Code/Fig02/Fig02_PanelEbis/.DS_Store
- Code/Fig02/Fig02_PanelEbis/Graphics.m
- __MACOSX/Code/Fig02/Fig02_PanelEbis/._Graphics.m
- Code/Fig02/Fig02_PanelEbis/Adjoint_PING.dat
- Code/Fig02/Fig02_PanelA-B-C-F/
- Code/Fig02/Fig02_PanelA-B-C-F/PING.ode
- __MACOSX/Code/Fig02/Fig02_PanelA-B-C-F/
- __MACOSX/Code/Fig02/Fig02_PanelA-B-C-F/._PING.ode
- Code/Fig05/
- Code/Fig05/.DS_Store
- __MACOSX/Code/Fig05/
- __MACOSX/Code/Fig05/._.DS_Store
- Code/Fig05/PanelH/
- Code/Fig05/PanelH/.DS_Store
- Code/Fig05/PanelH/Fig05.m
- __MACOSX/Code/Fig05/PanelH/
- __MACOSX/Code/Fig05/PanelH/._Fig05.m
- Code/Fig05/PanelH/Graphics.m
- Code/Fig05/PanelF/
- Code/Fig05/PanelF/.DS_Store
- Code/Fig05/PanelF/Fig05.m
- __MACOSX/Code/Fig05/PanelF/
- __MACOSX/Code/Fig05/PanelF/._Fig05.m
- Code/Fig05/PanelF/Graphics.m
- __MACOSX/Code/Fig05/PanelF/._Graphics.m
- Code/Fig05/PanelF/Adjoint_PING.dat
- Code/Fig05/PanelF/Orbite_PING.dat
- Code/Fig05/PanelA/
- Code/Fig05/PanelA/.DS_Store
- __MACOSX/Code/Fig05/PanelA/
- __MACOSX/Code/Fig05/PanelA/._.DS_Store
- Code/Fig05/PanelA/Fig05.m
- __MACOSX/Code/Fig05/PanelA/._Fig05.m
- Code/Fig05/PanelA/Graphics.m
- __MACOSX/Code/Fig05/PanelA/._Graphics.m
- Code/Fig05/PanelA/Adjoint_PING.dat
- Code/Fig05/PanelA/Orbite_PING.dat
- Code/Fig05/PanelD/
- Code/Fig05/PanelD/.DS_Store
- __MACOSX/Code/Fig05/PanelD/
- __MACOSX/Code/Fig05/PanelD/._.DS_Store
- Code/Fig05/PanelD/Fig05.m
- __MACOSX/Code/Fig05/PanelD/._Fig05.m
- Code/Fig05/PanelD/Graphics.m
- __MACOSX/Code/Fig05/PanelD/._Graphics.m
- Code/Fig05/PanelB/
- Code/Fig05/PanelB/.DS_Store
- __MACOSX/Code/Fig05/PanelB/
- __MACOSX/Code/Fig05/PanelB/._.DS_Store
- Code/Fig05/PanelB/Fig05.m
- __MACOSX/Code/Fig05/PanelB/._Fig05.m
- Code/Fig05/PanelB/Graphics.m
- __MACOSX/Code/Fig05/PanelB/._Graphics.m
- Code/Fig05/PanelB/Adjoint_PING.dat
- Code/Fig05/PanelB/Orbite_PING.dat
- Code/Fig05/PanelE/
- Code/Fig05/PanelE/.DS_Store
- __MACOSX/Code/Fig05/PanelE/
- __MACOSX/Code/Fig05/PanelE/._.DS_Store
- Code/Fig05/PanelE/Fig05.m
- __MACOSX/Code/Fig05/PanelE/._Fig05.m
- Code/Fig05/PanelE/Graphics.m
- __MACOSX/Code/Fig05/PanelE/._Graphics.m
- Code/Fig05/PanelE/Adjoint_PING.dat
- Code/Fig05/PanelE/Orbite_PING.dat
- Code/Fig03/
- Code/Fig03/Panel1-B-C-F/
- Code/Fig03/Panel1-B-C-F/ING.ode
- __MACOSX/Code/Fig03/
- __MACOSX/Code/Fig03/Panel1-B-C-F/
- __MACOSX/Code/Fig03/Panel1-B-C-F/._ING.ode
- Code/Fig03/PanelREbis/
- Code/Fig03/PanelREbis/Shift.m
- __MACOSX/Code/Fig03/PanelREbis/
- __MACOSX/Code/Fig03/PanelREbis/._Shift.m
- Code/Fig03/PanelREbis/.DS_Store
- Code/Fig03/PanelREbis/Graphics.m
- __MACOSX/Code/Fig03/PanelREbis/._Graphics.m
- Code/Fig03/PanelREbis/Adjoint_ING.dat
- Code/Fig03/PanelREbis/Fig03.m
- __MACOSX/Code/Fig03/PanelREbis/._Fig03.m
- Code/Fig03/.DS_Store
- __MACOSX/Code/Fig03/._.DS_Store
[truncated: 36 more entries]
