# Supplementary material for: Macroscopic phase resetting-curves determine oscillatory coherence and signal transfer in inter-coupled neural circuits
Source: PLoS Comput Biol. 2019 May 9;15(5):e1007019. doi: 10.1371/journal.pcbi.1007019 (PMC6529019; doi:10.1371/journal.pcbi.1007019)
Supplement: S1 Code — It also contains the XPPAUT code for the nonlinear analysis. (ZIP) [file pcbi.1007019.s011.zip › Code/Fig06/PanelG/Graphics.m]

function f=Graphics()


%%%%%%%%%%%%%%%%%%%%%%%%%%%%%%%%%%%%%%%%%%%%%%%%%%%%%%%%%%%%%%%%%%%%%%%%
%
%                       Import data
%
%%%%%%%%%%%%%%%%%%%%%%%%%%%%%%%%%%%%%%%%%%%%%%%%%%%%%%%%%%%%%%%%%%%%%%%


RasterXunstable = importdata('RasterXunstable');
RasterFPunstable = importdata('RasterFPunstable');
RasterXstable = importdata('RasterXstable');
RasterFPstable = importdata('RasterFPstable');


figure(1)
scatter(RasterXunstable, RasterFPunstable,20,'o','MarkerEdgeColor','k',...
            'MarkerFaceColor','k')
hold on       
scatter(RasterXstable,RasterFPstable,20,'o','MarkerEdgeColor','k',...
            'MarkerFaceColor','w')
hold off
ylabel('Phase \theta');
xlabel('G_{ie}');
set(gca,'box','off');
set(gca,'xcolor','k','ycolor','k');
set(gca,'YTick',0:pi/2:2*pi)
set(gca,'YTickLabel',{'0','\pi/2','\pi','3\pi/2', '2\pi'})
ylim([0 2*pi])
%xlim([0 0.7])
