# Supplementary material for: Macroscopic phase resetting-curves determine oscillatory coherence and signal transfer in inter-coupled neural circuits
Source: PLoS Comput Biol. 2019 May 9;15(5):e1007019. doi: 10.1371/journal.pcbi.1007019 (PMC6529019; doi:10.1371/journal.pcbi.1007019)
Supplement: S1 Code — It also contains the XPPAUT code for the nonlinear analysis. (ZIP) [file pcbi.1007019.s011.zip › Code/Fig06/PanelG/Adjoint_PING.dat]

0 8.0117674 0.15168853 -31.870176 0.82809114 0.037610073 -0.037610076 0.64007568 -0.64007568 
0.001 8.0070686 0.15143728 -31.861891 0.8280527 0.037496064 -0.037496064 0.63988763 -0.63988763 
0.0020000001 8.002368 0.15118626 -31.8536 0.82801408 0.037382193 -0.037382193 0.6396994 -0.6396994 
0.003 7.9976654 0.15093543 -31.845303 0.82797527 0.037268456 -0.037268456 0.63951099 -0.63951099 
0.0040000002 7.9929619 0.15068482 -31.836996 0.82793617 0.037154861 -0.037154861 0.63932246 -0.63932246 
0.0049999999 7.988256 0.15043442 -31.828682 0.82789677 0.037041396 -0.037041396 0.63913375 -0.63913375 
0.0060000001 7.9835486 0.15018423 -31.820362 0.82785732 0.036928073 -0.036928073 0.63894492 -0.63894492 
0.0070000002 7.9788399 0.14993425 -31.812037 0.82781744 0.036814883 -0.036814883 0.63875592 -0.63875592 
0.0080000004 7.9741297 0.14968446 -31.803701 0.8277775 0.036701832 -0.036701832 0.63856679 -0.63856679 
0.0089999996 7.9694171 0.14943489 -31.795357 0.82773727 0.036588918 -0.036588918 0.63837749 -0.63837749 
0.0099999998 7.9647031 0.14918554 -31.78701 0.82769674 0.036476143 -0.036476143 0.63818806 -0.63818806 
0.011 7.9599876 0.14893639 -31.778654 0.82765609 0.036363501 -0.036363501 0.63799846 -0.63799846 
0.012 7.9552708 0.14868745 -31.770288 0.82761514 0.036250994 -0.036250994 0.63780874 -0.63780874 
0.013 7.9505515 0.14843874 -31.761919 0.82757401 0.036138628 -0.036138628 0.6376189 -0.6376189 
0.014 7.9458313 0.1481902 -31.75354 0.82753259 0.036026392 -0.036026396 0.63742882 -0.63742882 
0.015 7.9411097 0.14794189 -31.745155 0.82749099 0.035914298 -0.035914298 0.63723868 -0.63723868 
0.016000001 7.9363861 0.1476938 -31.736763 0.8274492 0.035802342 -0.035802342 0.63704836 -0.63704836 
0.017000001 7.9316607 0.1474459 -31.728365 0.82740712 0.035690516 -0.035690516 0.63685787 -0.63685787 
0.017999999 7.9269338 0.14719822 -31.719957 0.8273648 0.035578828 -0.035578828 0.63666719 -0.63666719 
0.018999999 7.922205 0.14695075 -31.711542 0.8273223 0.035467278 -0.035467278 0.63647646 -0.63647646 
0.02 7.9174752 0.14670347 -31.703121 0.82727951 0.035355862 -0.035355862 0.63628554 -0.63628554 
0.021 7.9127436 0.14645642 -31.694695 0.82723659 0.035244584 -0.035244584 0.63609451 -0.63609451 
0.022 7.90801 0.14620957 -31.686256 0.82719332 0.03513344 -0.03513344 0.63590324 -0.63590324 
0.023 7.903275 0.14596292 -31.677814 0.82714987 0.03502243 -0.03502243 0.63571191 -0.63571191 
0.024 7.8985386 0.1457165 -31.669365 0.82710624 0.034911558 -0.034911558 0.6355204 -0.6355204 
0.025 7.8938003 0.14547028 -31.660908 0.82706231 0.03480082 -0.03480082 0.63532871 -0.63532871 
0.026000001 7.8890605 0.14522426 -31.652445 0.8270182 0.03469022 -0.03469022 0.6351369 -0.6351369 
0.027000001 7.8843193 0.14497845 -31.643972 0.82697386 0.034579754 -0.034579754 0.63494498 -0.63494498 
0.028000001 7.8795767 0.14473286 -31.635492 0.82692927 0.034469418 -0.034469418 0.63475287 -0.63475287 
0.028999999 7.8748322 0.14448747 -31.627008 0.82688445 0.034359224 -0.034359224 0.63456059 -0.63456059 
0.029999999 7.8700862 0.14424229 -31.618513 0.82683939 0.034249164 -0.034249164 0.63436824 -0.63436824 
0.030999999 7.8653383 0.14399731 -31.610014 0.82679409 0.034139238 -0.034139238 0.63417566 -0.63417566 
0.032000002 7.860589 0.14375256 -31.601507 0.82674855 0.034029447 -0.034029447 0.63398296 -0.63398296 
0.033 7.8558383 0.143508 -31.592993 0.82670283 0.033919793 -0.033919793 0.63379014 -0.63379014 
0.034000002 7.8510857 0.14326365 -31.584471 0.82665682 0.033810273 -0.033810273 0.63359714 -0.63359714 
0.035 7.8463316 0.14301951 -31.575941 0.82661068 0.033700883 -0.033700883 0.63340402 -0.63340402 
0.035999998 7.8415761 0.14277557 -31.567404 0.82656419 0.033591636 -0.033591636 0.63321078 -0.63321078 
0.037 7.8368187 0.14253184 -31.558861 0.82651758 0.033482518 -0.033482518 0.6330173 -0.6330173 
0.037999999 7.8320603 0.14228834 -31.550308 0.82647061 0.033373535 -0.033373535 0.63282377 -0.63282371 
0.039000001 7.8273005 0.14204502 -31.541752 0.82642353 0.033264689 -0.033264689 0.63262999 -0.63262999 
0.039999999 7.8225379 0.14180192 -31.533188 0.8263762 0.033155974 -0.033155974 0.63243616 -0.63243616 
0.041000001 7.8177748 0.14155903 -31.524614 0.82632858 0.033047397 -0.033047397 0.63224214 -0.63224214 
0.041999999 7.8130102 0.14131634 -31.516035 0.82628077 0.03293895 -0.03293895 0.63204795 -0.63204795 
0.043000001 7.8082433 0.14107387 -31.507448 0.82623273 0.032830641 -0.032830641 0.63185364 -0.63185364 
0.044 7.8034754 0.1408316 -31.498854 0.82618445 0.032722466 -0.032722466 0.63165921 -0.63165921 
0.045000002 7.7987061 0.14058954 -31.490253 0.82613593 0.032614421 -0.032614421 0.63146466 -0.63146466 
0.046 7.7939348 0.14034767 -31.481644 0.82608718 0.032506514 -0.032506514 0.63126987 -0.63126987 
0.046999998 7.7891626 0.14010602 -31.47303 0.82603824 0.032398742 -0.032398742 0.63107497 -0.63107497 
0.048 7.7843881 0.13986458 -31.464407 0.82598901 0.032291099 -0.032291099 0.63087994 -0.63087994 
0.048999999 7.7796121 0.13962336 -31.455778 0.8259396 0.032183595 -0.032183595 0.63068479 -0.63068479 
0.050000001 7.7748351 0.13938233 -31.44714 0.82588995 0.032076221 -0.032076221 0.63048941 -0.63048941 
0.050999999 7.7700558 0.1391415 -31.438496 0.82584006 0.031968981 -0.031968981 0.63029397 -0.63029397 
0.052000001 7.765276 0.13890089 -31.429842 0.82578993 0.031861875 -0.031861875 0.63009834 -0.63009834 
0.052999999 7.7604942 0.13866049 -31.421183 0.82573962 0.031754903 -0.031754903 0.6299026 -0.6299026 
0.054000001 7.7557106 0.13842028 -31.412518 0.82568896 0.031648066 -0.031648066 0.62970668 -0.62970668 
0.055 7.7509255 0.1381803 -31.403847 0.82563818 0.031541359 -0.031541359 0.62951064 -0.62951064 
0.056000002 7.7461395 0.13794051 -31.395164 0.82558709 0.031434786 -0.031434786 0.62931442 -0.62931442 
0.057 7.7413516 0.13770093 -31.386477 0.82553589 0.03132835 -0.03132835 0.62911808 -0.62911808 
0.057999998 7.7365623 0.13746156 -31.377781 0.82548434 0.03122204 -0.03122204 0.62892157 -0.62892157 
0.059 7.731771 0.13722241 -31.36908 0.8254326 0.031115869 -0.031115869 0.62872499 -0.62872499 
0.059999999 7.7269788 0.13698344 -31.360373 0.82538062 0.031009827 -0.031009827 0.62852818 -0.62852818 
0.061000001 7.7221851 0.13674469 -31.351654 0.82532841 0.030903921 -0.030903921 0.62833124 -0.62833124 
0.061999999 7.7173891 0.13650614 -31.342932 0.82527596 0.030798148 -0.030798148 0.62813419 -0.62813419 
0.063000001 7.7125926 0.13626781 -31.3342 0.82522333 0.030692505 -0.030692505 0.62793696 -0.62793696 
0.064000003 7.7077937 0.13602968 -31.325462 0.8251704 0.030586995 -0.030586995 0.62773961 -0.62773961 
0.064999998 7.7029939 0.13579175 -31.316717 0.82511729 0.03048162 -0.03048162 0.62754214 -0.62754214 
0.066 7.6981926 0.13555403 -31.307964 0.82506394 0.030376377 -0.030376377 0.62734443 -0.62734443 
0.067000002 7.6933894 0.13531652 -31.299206 0.82501036 0.030271264 -0.030271264 0.62714666 -0.62714666 
0.068000004 7.6885853 0.13507922 -31.290438 0.82495654 0.030166285 -0.030166285 0.62694871 -0.62694871 
0.068999998 7.6837792 0.13484211 -31.281666 0.82490247 0.030061437 -0.030061437 0.62675065 -0.62675065 
0.07 7.6789718 0.13460521 -31.272882 0.82484818 0.029956723 -0.029956723 0.6265524 -0.6265524 
0.071000002 7.6741629 0.13436852 -31.264095 0.82479364 0.029852141 -0.029852141 0.62635404 -0.62635404 
0.071999997 7.669353 0.13413204 -31.255301 0.82473886 0.029747691 -0.029747691 0.62615556 -0.62615556 
0.072999999 7.6645412 0.13389577 -31.246498 0.8246839 0.029643374 -0.029643374 0.62595689 -0.62595689 
0.074000001 7.6597276 0.13365971 -31.237688 0.82462871 0.029539187 -0.029539187 0.62575811 -0.62575811 
0.075000003 7.6549129 0.13342384 -31.22887 0.82457328 0.02943513 -0.02943513 0.62555915 -0.62555915 
0.075999998 7.6500969 0.13318817 -31.220045 0.82451755 0.029331209 -0.029331209 0.62536007 -0.62536007 
0.077 7.6452794 0.13295272 -31.211212 0.8244617 0.029227419 -0.029227419 0.62516087 -0.62516087 
0.078000002 7.64046 0.13271748 -31.202375 0.82440549 0.029123759 -0.029123759 0.62496144 -0.62496144 
0.079000004 7.6356397 0.13248242 -31.193529 0.82434916 0.029020229 -0.029020229 0.62476194 -0.62476194 
0.079999998 7.6308179 0.1322476 -31.184675 0.82429254 0.028916834 -0.028916834 0.62456232 -0.62456232 
0.081 7.6259937 0.13201296 -31.175816 0.82423568 0.028813569 -0.028813569 0.62436247 -0.62436247 
0.082000002 7.6211691 0.13177854 -31.166946 0.82417864 0.028710434 -0.028710434 0.62416255 -0.62416255 
0.082999997 7.6163425 0.13154431 -31.158075 0.82412136 0.028607432 -0.028607432 0.62396246 -0.62396246 
0.083999999 7.611515 0.1313103 -31.149193 0.82406378 0.028504562 -0.028504562 0.62376219 -0.62376219 
0.085000001 7.6066861 0.13107648 -31.140303 0.82400602 0.02840182 -0.02840182 0.62356186 -0.62356186 
0.086000003 7.6018553 0.13084288 -31.131407 0.82394797 0.028299211 -0.028299211 0.62336135 -0.62336135 
0.086999997 7.597023 0.13060948 -31.122503 0.82388979 0.028196733 -0.028196733 0.62316066 -0.62316066 
0.088 7.5921898 0.13037628 -31.113592 0.82383132 0.028094387 -0.028094387 0.62295985 -0.62295985 
0.089000002 7.5873547 0.1301433 -31.104673 0.82377261 0.027992168 -0.027992168 0.62275892 -0.62275892 
0.090000004 7.5825176 0.12991051 -31.095749 0.82371366 0.027890084 -0.027890084 0.62255788 -0.62255788 
0.090999998 7.5776801 0.12967794 -31.086819 0.82365453 0.027788129 -0.027788129 0.62235665 -0.62235665 
0.092 7.5728412 0.12944557 -31.077879 0.82359517 0.027686305 -0.027686305 0.62215525 -0.62215525 
0.093000002 7.5680003 0.12921338 -31.06893 0.8235355 0.027584611 -0.027584611 0.62195373 -0.62195373 
0.093999997 7.5631585 0.12898141 -31.059978 0.8234756 0.027483048 -0.027483048 0.62175208 -0.62175208 
0.094999999 7.5583148 0.12874965 -31.051018 0.82341552 0.027381614 -0.027381614 0.62155026 -0.62155026 
0.096000001 7.5534697 0.1285181 -31.042049 0.8233552 0.02728031 -0.02728031 0.62134838 -0.62134838 
0.097000003 7.5486236 0.12828675 -31.033075 0.82329464 0.027179137 -0.027179139 0.62114626 -0.62114626 
0.097999997 7.543776 0.1280556 -31.024092 0.82323384 0.027078094 -0.027078094 0.62094408 -0.62094408 
0.098999999 7.5389266 0.12782465 -31.015102 0.82317281 0.026977183 -0.026977183 0.62074167 -0.62074167 
0.1 7.5340767 0.12759392 -31.006104 0.82311159 0.026876399 -0.026876399 0.62053919 -0.62053919 
0.101 7.5292249 0.12736338 -30.997101 0.82305008 0.026775749 -0.026775749 0.62033659 -0.62033659 
0.102 7.5243707 0.12713304 -30.988091 0.82298833 0.026675226 -0.026675226 0.62013376 -0.62013376 
0.103 7.5195165 0.12690292 -30.979071 0.8229264 0.026574831 -0.026574831 0.61993086 -0.61993086 
0.104 7.5146604 0.126673 -30.970045 0.82286417 0.026474569 -0.026474569 0.61972779 -0.61972779 
0.105 7.5098028 0.12644328 -30.961012 0.82280177 0.026374435 -0.026374435 0.61952454 -0.61952454 
0.106 7.5049438 0.12621376 -30.951975 0.82273918 0.026274431 -0.026274431 0.61932123 -0.61932123 
0.107 7.5000839 0.12598446 -30.942926 0.82267624 0.026174556 -0.026174556 0.61911774 -0.61911774 
0.108 7.4952226 0.12575535 -30.93387 0.82261312 0.026074812 -0.026074812 0.61891413 -0.61891413 
0.109 7.4903593 0.12552646 -30.92481 0.82254976 0.025975196 -0.025975196 0.61871034 -0.61871034 
0.11 7.4854951 0.12529774 -30.915743 0.82248616 0.025875708 -0.025875708 0.61850643 -0.61850643 
0.111 7.4806294 0.12506925 -30.906666 0.82242239 0.025776351 -0.025776351 0.6183024 -0.6183024 
0.112 7.4757624 0.12484095 -30.897585 0.82235831 0.025677124 -0.025677124 0.6180982 -0.6180982 
0.113 7.4708939 0.12461287 -30.888494 0.822294 0.025578022 -0.025578022 0.61789387 -0.61789387 
0.114 7.4660244 0.12438498 -30.879396 0.82222944 0.025479054 -0.025479054 0.61768937 -0.61768937 
0.115 7.461153 0.1241573 -30.870291 0.82216477 0.025380213 -0.025380213 0.61748481 -0.61748481 
0.116 7.4562802 0.12392983 -30.861181 0.82209975 0.025281498 -0.025281498 0.61728007 -0.61728007 
0.117 7.4514065 0.12370256 -30.852062 0.82203448 0.025182916 -0.025182916 0.61707515 -0.61707515 
0.118 7.4465308 0.12347547 -30.842934 0.82196909 0.02508446 -0.02508446 0.61687011 -0.61687011 
0.119 7.4416547 0.12324861 -30.833801 0.82190335 0.024986133 -0.024986133 0.61666495 -0.61666495 
0.12 7.4367766 0.12302194 -30.824661 0.82183743 0.024887934 -0.024887934 0.61645961 -0.61645961 
0.121 7.4318976 0.12279548 -30.815516 0.82177132 0.024789866 -0.024789866 0.61625415 -0.61625415 
0.122 7.4270172 0.12256921 -30.80636 0.82170486 0.024691923 -0.024691923 0.61604863 -0.61604863 
0.123 7.4221349 0.12234316 -30.797199 0.82163829 0.024594111 -0.024594111 0.61584288 -0.61584288 
0.124 7.4172521 0.1221173 -30.788029 0.82157141 0.024496427 -0.024496427 0.615637 -0.615637 
0.125 7.4123669 0.12189166 -30.778854 0.82150429 0.024398869 -0.024398869 0.61543101 -0.61543101 
0.126 7.4074812 0.1216662 -30.76967 0.821437 0.02430144 -0.02430144 0.61522484 -0.61522484 
0.127 7.4025941 0.12144096 -30.760481 0.82136941 0.024204139 -0.024204139 0.61501861 -0.61501861 
0.12800001 7.3977056 0.12121592 -30.751282 0.82130164 0.024106966 -0.024106966 0.61481214 -0.61481214 
0.12899999 7.3928151 0.12099107 -30.742079 0.82123357 0.024009921 -0.024009921 0.61460561 -0.61460561 
0.13 7.3879242 0.12076644 -30.732866 0.82116538 0.023913002 -0.023913002 0.6143989 -0.6143989 
0.131 7.3830314 0.120542 -30.723648 0.82109684 0.023816215 -0.023816215 0.61419207 -0.61419207 
0.132 7.3781376 0.12031776 -30.714422 0.82102811 0.023719551 -0.023719551 0.61398512 -0.61398512 
0.133 7.3732424 0.12009373 -30.705189 0.82095915 0.023623018 -0.023623018 0.61377794 -0.61377794 
0.134 7.3683462 0.11986991 -30.695948 0.82088995 0.023526611 -0.023526611 0.61357069 -0.61357069 
0.13500001 7.3634486 0.11964629 -30.686701 0.82082051 0.023430331 -0.023430331 0.61336333 -0.61336333 
0.13600001 7.3585496 0.11942286 -30.677444 0.82075089 0.023334177 -0.023334177 0.61315584 -0.61315584 
0.13699999 7.3536491 0.11919963 -30.668184 0.82068092 0.023238152 -0.023238152 0.61294818 -0.61294818 
0.138 7.3487477 0.11897662 -30.658916 0.82061082 0.023142254 -0.023142254 0.61274034 -0.61274034 
0.139 7.3438444 0.1187538 -30.649637 0.82054049 0.023046484 -0.023046484 0.61253238 -0.61253238 
0.14 7.3389401 0.11853117 -30.640354 0.82046986 0.022950841 -0.022950841 0.61232436 -0.61232436 
0.141 7.3340349 0.11830876 -30.631065 0.82039905 0.022855325 -0.022855325 0.6121161 -0.6121161 
0.142 7.3291283 0.11808655 -30.621769 0.82032794 0.022759935 -0.022759935 0.61190778 -0.61190778 
0.14300001 7.3242197 0.11786453 -30.612463 0.82025665 0.02266467 -0.02266467 0.61169928 -0.61169928 
0.14399999 7.3193102 0.11764273 -30.603151 0.82018512 0.022569535 -0.022569535 0.61149067 -0.61149067 
0.145 7.3143997 0.11742112 -30.59383 0.8201133 0.022474524 -0.022474524 0.61128187 -0.61128187 
0.146 7.3094878 0.11719971 -30.584505 0.82004136 0.02237964 -0.02237964 0.61107302 -0.61107302 
0.147 7.3045745 0.1169785 -30.575172 0.81996906 0.022284886 -0.022284886 0.61086392 -0.61086392 
0.148 7.2996607 0.1167575 -30.56583 0.81989664 0.022190254 -0.022190254 0.61065477 -0.61065477 
0.149 7.294745 0.11653671 -30.556486 0.81982392 0.022095749 -0.022095749 0.61044544 -0.61044544 
0.15000001 7.2898273 0.11631609 -30.547129 0.81975096 0.022001373 -0.022001373 0.61023599 -0.61023599 
0.15099999 7.2849088 0.1160957 -30.537769 0.81967777 0.021907119 -0.021907119 0.61002642 -0.61002642 
0.152 7.2799897 0.1158755 -30.5284 0.8196044 0.021812994 -0.021812994 0.60981673 -0.60981673 
0.153 7.2750688 0.1156555 -30.519024 0.81953073 0.021718996 -0.021718996 0.60960686 -0.60960686 
0.154 7.2701468 0.1154357 -30.509642 0.81945688 0.021625122 -0.021625122 0.60939687 -0.60939687 
0.155 7.2652235 0.11521611 -30.50025 0.81938273 0.021531373 -0.021531373 0.60918677 -0.60918677 
0.156 7.2602992 0.1149967 -30.490852 0.81930834 0.021437751 -0.021437751 0.60897648 -0.60897648 
0.15700001 7.2553735 0.11477751 -30.481449 0.81923378 0.021344256 -0.021344256 0.60876608 -0.60876608 
0.15800001 7.2504463 0.11455851 -30.472038 0.81915903 0.021250885 -0.021250885 0.60855556 -0.60855556 
0.15899999 7.2455182 0.11433972 -30.462618 0.81908387 0.021157639 -0.021157639 0.60834485 -0.60834485 
0.16 7.2405887 0.11412112 -30.453192 0.81900865 0.021064522 -0.021064522 0.60813409 -0.60813403 
0.161 7.2356577 0.11390274 -30.44376 0.81893307 0.020971529 -0.020971529 0.60792315 -0.60792315 
0.162 7.2307258 0.11368455 -30.434319 0.81885731 0.02087866 -0.02087866 0.60771203 -0.60771203 
0.163 7.2257924 0.11346655 -30.424871 0.81878138 0.020785917 -0.020785917 0.60750085 -0.60750085 
0.164 7.2208586 0.11324877 -30.415417 0.81870508 0.020693297 -0.020693297 0.60728949 -0.60728949 
0.16500001 7.2159228 0.11303117 -30.405956 0.81862861 0.020600805 -0.020600805 0.60707802 -0.60707802 
0.16599999 7.2109861 0.11281378 -30.396488 0.81855196 0.020508436 -0.020508436 0.60686642 -0.60686642 
0.167 7.2060475 0.11259659 -30.387012 0.81847501 0.020416195 -0.020416195 0.60665464 -0.60665464 
0.168 7.2011089 0.11237959 -30.377529 0.81839782 0.020324076 -0.020324076 0.60644275 -0.60644275 
0.169 7.1961679 0.11216281 -30.36804 0.81832045 0.020232083 -0.020232083 0.60623074 -0.60623074 
0.17 7.1912265 0.11194621 -30.358541 0.81824279 0.020140216 -0.020140216 0.6060186 -0.6060186 
0.171 7.1862831 0.11172982 -30.349039 0.81816494 0.020048471 -0.020048471 0.60580629 -0.60580629 
0.17200001 7.1813393 0.11151362 -30.339527 0.81808686 0.019956851 -0.019956851 0.60559386 -0.60559386 
0.17299999 7.1763945 0.11129764 -30.330009 0.81800848 0.019865356 -0.019865356 0.60538125 -0.60538125 
0.17399999 7.1714478 0.11108184 -30.320482 0.81792992 0.019773986 -0.019773986 0.60516858 -0.60516858 
0.175 7.1665001 0.11086625 -30.310951 0.81785113 0.019682741 -0.019682741 0.60495573 -0.60495573 
0.176 7.1615515 0.11065085 -30.301411 0.81777203 0.01959162 -0.01959162 0.60474277 -0.60474277 
0.177 7.156601 0.11043566 -30.291864 0.81769276 0.019500623 -0.019500623 0.60452974 -0.60452974 
0.178 7.15165 0.11022066 -30.28231 0.81761318 0.01940975 -0.01940975 0.60431647 -0.60431647 
0.17900001 7.146697 0.11000587 -30.272751 0.81753349 0.019319002 -0.019319002 0.60410315 -0.60410315 
0.18000001 7.1417437 0.10979128 -30.263184 0.8174535 0.019228376 -0.019228376 0.60388964 -0.60388964 
0.18099999 7.1367888 0.10957688 -30.253609 0.81737328 0.019137874 -0.019137874 0.60367602 -0.60367602 
0.182 7.1318331 0.10936268 -30.244026 0.81729281 0.019047497 -0.019047497 0.60346222 -0.60346222 
0.183 7.1268759 0.10914868 -30.234436 0.81721216 0.018957244 -0.018957244 0.6032483 -0.6032483 
0.184 7.1219177 0.10893489 -30.22484 0.81713122 0.018867116 -0.018867116 0.60303432 -0.60303432 
0.185 7.1169581 0.10872128 -30.215239 0.81705004 0.01877711 -0.01877711 0.60282016 -0.60282016 
0.186 7.1119971 0.10850788 -30.205627 0.81696862 0.018687226 -0.018687226 0.60260582 -0.60260582 
0.18700001 7.1070352 0.10829468 -30.196009 0.81688702 0.018597467 -0.018597467 0.60239142 -0.60239142 
0.18799999 7.1020727 0.10808167 -30.186384 0.81680518 0.018507833 -0.018507833 0.60217685 -0.60217685 
0.189 7.0971079 0.10786887 -30.176754 0.81672305 0.018418321 -0.018418321 0.60196215 -0.60196215 
0.19 7.0921426 0.10765626 -30.167114 0.81664073 0.018328931 -0.018328931 0.60174733 -0.60174733 
0.191 7.0871763 0.10744385 -30.157469 0.81655812 0.018239666 -0.018239666 0.6015324 -0.6015324 
0.192 7.0822086 0.10723163 -30.147816 0.81647533 0.018150523 -0.018150523 0.60131729 -0.60131729 
0.193 7.0772405 0.10701963 -30.138157 0.81639224 0.018061504 -0.018061504 0.60110205 -0.60110205 
0.19400001 7.0722704 0.10680781 -30.12849 0.81630903 0.017972607 -0.017972607 0.6008867 -0.6008867 
0.19499999 7.0672994 0.10659619 -30.118814 0.81622547 0.017883832 -0.017883832 0.60067117 -0.60067117 
0.19599999 7.0623269 0.10638478 -30.109135 0.81614172 0.017795183 -0.017795183 0.60045558 -0.60045558 
0.197 7.057354 0.10617356 -30.099447 0.81605774 0.017706653 -0.017706653 0.60023981 -0.60023981 
0.198 7.0523796 0.10596254 -30.08975 0.81597352 0.017618248 -0.017618248 0.60002393 -0.60002393 
0.199 7.0474038 0.10575172 -30.08005 0.81588906 0.017529964 -0.017529964 0.59980792 -0.59980792 
0.2 7.0424271 0.10554109 -30.070339 0.81580442 0.017441805 -0.017441805 0.59959179 -0.59959179 
0.20100001 7.0374489 0.10533067 -30.060623 0.81571943 0.017353768 -0.017353768 0.59937555 -0.59937555 
0.20200001 7.0324697 0.10512044 -30.0509 0.81563431 0.017265851 -0.017265851 0.59915906 -0.59915906 
0.20299999 7.0274901 0.1049104 -30.041168 0.8155489 0.017178057 -0.017178057 0.59894258 -0.59894258 
0.204 7.0225091 0.10470056 -30.031433 0.8154633 0.017090386 -0.017090386 0.59872591 -0.59872591 
0.205 7.0175266 0.10449093 -30.021687 0.81537735 0.017002836 -0.017002836 0.59850907 -0.59850907 
0.206 7.0125437 0.10428149 -30.011934 0.81529135 0.016915411 -0.016915411 0.59829217 -0.59829217 
0.207 7.0075588 0.10407225 -30.002176 0.81520498 0.016828105 -0.016828105 0.59807509 -0.59807509 
0.208 7.002573 0.1038632 -29.992413 0.81511843 0.016740922 -0.016740922 0.59785789 -0.59785789 
0.20900001 6.9975867 0.10365435 -29.982637 0.81503159 0.01665386 -0.01665386 0.59764057 -0.59764057 
0.20999999 6.9925985 0.1034457 -29.972858 0.81494451 0.016566921 -0.016566921 0.59742308 -0.59742308 
0.211 6.9876099 0.10323724 -29.963072 0.81485724 0.016480101 -0.016480101 0.59720552 -0.59720552 
0.212 6.9826198 0.10302899 -29.953279 0.81476974 0.016393406 -0.016393406 0.59698778 -0.59698778 
0.213 6.9776282 0.10282093 -29.943478 0.81468201 0.016306831 -0.016306831 0.59676993 -0.59676993 
0.214 6.9726362 0.10261307 -29.933668 0.81459403 0.016220378 -0.016220378 0.59655195 -0.59655195 
0.215 6.9676428 0.1024054 -29.923855 0.81450576 0.016134046 -0.016134046 0.59633386 -0.59633386 
0.21600001 6.9626489 0.10219794 -29.914034 0.81441736 0.016047835 -0.016047835 0.59611559 -0.59611559 
0.21699999 6.957653 0.10199066 -29.904203 0.81432861 0.015961746 -0.015961746 0.59589726 -0.59589726 
0.21799999 6.9526567 0.10178359 -29.894367 0.81423968 0.015875777 -0.015875777 0.59567881 -0.59567881 
0.219 6.9476595 0.1015767 -29.884523 0.81415057 0.01578993 -0.01578993 0.59546018 -0.59546018 
0.22 6.9426603 0.10137002 -29.874674 0.81406116 0.015704203 -0.015704203 0.59524143 -0.59524143 
0.221 6.9376612 0.10116354 -29.864819 0.81397146 0.015618598 -0.015618598 0.5950225 -0.5950225 
0.222 6.9326601 0.10095724 -29.854954 0.81388164 0.015533114 -0.015533114 0.59480345 -0.59480345 
0.223 6.9276581 0.10075115 -29.845083 0.81379151 0.01544775 -0.01544775 0.59458435 -0.59458435 
0.22400001 6.9226551 0.10054526 -29.835203 0.81370115 0.015362507 -0.015362507 0.59436506 -0.59436506 
0.22499999 6.9176512 0.10033955 -29.825319 0.81361055 0.015277385 -0.015277385 0.59414566 -0.59414566 
0.226 6.9126458 0.10013404 -29.815428 0.81351984 0.015192383 -0.015192383 0.59392613 -0.59392613 
0.227 6.90764 0.099928737 -29.805529 0.81342876 0.015107501 -0.015107501 0.59370649 -0.59370649 
0.228 6.9026332 0.09972363 -29.795622 0.81333745 0.01502274 -0.01502274 0.59348667 -0.59348667 
0.229 6.8976245 0.099518709 -29.785707 0.81324589 0.014938099 -0.014938099 0.59326679 -0.59326679 
0.23 6.8926158 0.099313989 -29.775789 0.81315416 0.014853579 -0.014853579 0.59304672 -0.59304672 
0.23100001 6.8876057 0.099109456 -29.765863 0.81306219 0.014769178 -0.014769178 0.59282655 -0.59282655 
0.23199999 6.8825941 0.098905131 -29.755928 0.81296998 0.014684898 -0.014684898 0.59260625 -0.59260625 
0.233 6.8775811 0.098701 -29.745987 0.81287748 0.014600738 -0.014600738 0.59238583 -0.59238583 
0.234 6.8725677 0.098497055 -29.73604 0.81278479 0.014516698 -0.014516698 0.59216529 -0.59216529 
0.235 6.8675537 0.098293319 -29.726084 0.81269187 0.014432778 -0.014432778 0.59194463 -0.59194463 
0.236 6.8625379 0.098089769 -29.716122 0.81259865 0.014348976 -0.014348976 0.5917238 -0.5917238 
0.237 6.8575215 0.097886413 -29.706154 0.81250525 0.014265296 -0.014265296 0.59150285 -0.59150285 
0.23800001 6.8525043 0.097683251 -29.696178 0.81241167 0.014181734 -0.014181734 0.59128177 -0.59128177 
0.23899999 6.847486 0.09748029 -29.686195 0.81231779 0.014098292 -0.014098292 0.59106058 -0.59106058 
0.23999999 6.8424664 0.097277522 -29.676205 0.81222367 0.01401497 -0.01401497 0.59083933 -0.59083933 
0.241 6.8374457 0.097074948 -29.666208 0.81212932 0.013931767 -0.013931767 0.59061784 -0.59061784 
0.242 6.8324242 0.096872568 -29.656204 0.81203473 0.013848684 -0.013848684 0.59039623 -0.59039623 
0.243 6.8274012 0.096670389 -29.646193 0.8119399 0.01376572 -0.01376572 0.59017456 -0.59017456 
0.244 6.8223777 0.096468404 -29.636175 0.81184489 0.013682875 -0.013682875 0.58995271 -0.58995271 
0.245 6.8173532 0.096266612 -29.626152 0.81174958 0.013600148 -0.013600148 0.5897308 -0.5897308 
0.24600001 6.8123279 0.096065007 -29.616119 0.81165403 0.013517541 -0.013517541 0.58950871 -0.58950871 
0.24699999 6.8073015 0.095863611 -29.606081 0.81155831 0.013435054 -0.013435054 0.58928645 -0.58928645 
0.248 6.8022738 0.095662393 -29.596035 0.81146228 0.013352684 -0.013352684 0.58906418 -0.58906418 
0.249 6.7972455 0.095461376 -29.585981 0.81136608 0.013270434 -0.013270434 0.58884168 -0.58884168 
0.25 6.7922158 0.095260568 -29.575924 0.81126958 0.013188303 -0.013188303 0.58861911 -0.58861911 
0.25099999 6.7871847 0.095059939 -29.565857 0.8111729 0.013106289 -0.013106289 0.58839637 -0.58839637 
0.252 6.7821531 0.094859496 -29.555784 0.81107599 0.013024394 -0.013024394 0.58817357 -0.58817357 
0.25299999 6.7771211 0.094659261 -29.545702 0.81097877 0.01294262 -0.01294262 0.58795059 -0.58795059 
0.25400001 6.7720871 0.094459221 -29.535616 0.81088138 0.012860962 -0.012860962 0.58772749 -0.58772749 
0.255 6.7670531 0.094259366 -29.525522 0.81078368 0.012779423 -0.012779423 0.58750427 -0.58750427 
0.25600001 6.7620173 0.094059713 -29.515419 0.81068581 0.012698002 -0.012698002 0.58728093 -0.58728093 
0.257 6.7569814 0.093860246 -29.505312 0.8105877 0.012616699 -0.012616699 0.58705747 -0.58705747 
0.25799999 6.7519436 0.09366098 -29.495199 0.81048936 0.012535514 -0.012535514 0.58683389 -0.58683389 
0.259 6.7469049 0.093461908 -29.485077 0.81039077 0.012454448 -0.012454448 0.58661014 -0.58661014 
0.25999999 6.7418661 0.093263023 -29.474947 0.81029195 0.0123735 -0.0123735 0.58638632 -0.58638632 
0.26100001 6.7368259 0.093064331 -29.464809 0.81019288 0.012292669 -0.012292669 0.58616233 -0.58616233 
0.26199999 6.7317843 0.09286584 -29.454668 0.81009352 0.012211957 -0.012211957 0.58593822 -0.58593822 
0.26300001 6.7267423 0.092667535 -29.444519 0.80999404 0.012131361 -0.012131361 0.58571398 -0.58571398 
0.264 6.7216992 0.092469431 -29.434362 0.80989426 0.012050883 -0.012050885 0.58548969 -0.58548969 
0.26499999 6.7166553 0.092271514 -29.424198 0.80979431 0.011970524 -0.011970524 0.58526522 -0.58526522 
0.266 6.7116098 0.092073791 -29.414028 0.80969399 0.011890282 -0.011890282 0.58504063 -0.58504063 
0.26699999 6.7065639 0.091876268 -29.403851 0.80959356 0.011810157 -0.011810157 0.58481592 -0.58481592 
0.26800001 6.7015171 0.09167894 -29.393667 0.80949283 0.011730149 -0.011730149 0.58459109 -0.58459109 
0.26899999 6.6964693 0.09148179 -29.383474 0.80939192 0.01165026 -0.01165026 0.58436614 -0.58436614 
0.27000001 6.6914206 0.091284841 -29.373278 0.80929071 0.011570487 -0.011570487 0.58414102 -0.58414102 
0.271 6.6863708 0.091088086 -29.363073 0.80918932 0.01149083 -0.01149083 0.58391577 -0.58391577 
0.27200001 6.6813202 0.090891518 -29.352861 0.80908769 0.011411292 -0.011411292 0.58369046 -0.58369046 
0.273 6.6762686 0.09069515 -29.342642 0.80898571 0.01133187 -0.01133187 0.58346498 -0.58346498 
0.27399999 6.6712155 0.090498969 -29.332417 0.80888361 0.011252566 -0.011252566 0.58323944 -0.58323944 
0.27500001 6.6661625 0.090302989 -29.322186 0.80878133 0.011173378 -0.011173378 0.58301371 -0.58301371 
0.27599999 6.661108 0.090107195 -29.311945 0.80867863 0.011094307 -0.011094307 0.58278793 -0.58278793 
0.27700001 6.6560531 0.089911595 -29.301699 0.80857587 0.011015352 -0.011015352 0.58256197 -0.58256197 
0.278 6.6509972 0.089716181 -29.291447 0.80847281 0.010936514 -0.010936514 0.58233583 -0.58233583 
0.27900001 6.6459398 0.089520961 -29.281187 0.80836946 0.010857793 -0.010857793 0.58210969 -0.58210969 
0.28 6.6408815 0.089325935 -29.27092 0.80826598 0.010779187 -0.010779187 0.58188331 -0.58188331 
0.28099999 6.6358228 0.089131109 -29.260645 0.80816215 0.010700698 -0.010700698 0.58165693 -0.58165693 
0.28200001 6.6307631 0.08893647 -29.250366 0.80805814 0.010622326 -0.010622326 0.58143038 -0.58143038 
0.28299999 6.6257024 0.08874201 -29.240076 0.80795395 0.010544071 -0.010544071 0.58120364 -0.58120364 
0.28400001 6.6206408 0.088547759 -29.229784 0.80784941 0.01046593 -0.01046593 0.58097684 -0.58097684 
0.285 6.6155782 0.088353701 -29.219482 0.80774474 0.010387907 -0.010387907 0.58074987 -0.58074987 
0.28600001 6.6105146 0.088159822 -29.209175 0.80763978 0.010309998 -0.010309998 0.58052284 -0.58052284 
0.287 6.6054506 0.087966137 -29.198858 0.80753458 0.010232207 -0.010232207 0.58029568 -0.58029568 
0.28799999 6.6003852 0.087772645 -29.188538 0.80742913 0.010154531 -0.010154531 0.58006835 -0.58006835 
0.289 6.5953193 0.087579347 -29.178207 0.80732352 0.010076971 -0.010076971 0.57984096 -0.57984096 
0.28999999 6.5902529 0.087386243 -29.167873 0.8072176 0.0099995267 -0.0099995267 0.57961339 -0.57961339 
0.29100001 6.5851851 0.087193333 -29.157532 0.8071115 0.0099221971 -0.0099221971 0.57938576 -0.57938576 
0.292 6.5801158 0.087000601 -29.147182 0.80700511 0.0098449839 -0.0098449839 0.57915795 -0.57915795 
0.29300001 6.5750465 0.086808063 -29.136824 0.80689853 0.0097678853 -0.0097678853 0.57893002 -0.57893002 
0.294 6.5699763 0.086615719 -29.126463 0.80679166 0.0096909031 -0.0096909031 0.57870203 -0.57870203 
0.29499999 6.5649047 0.086423576 -29.116093 0.80668467 0.0096140364 -0.0096140364 0.57847387 -0.57847387 
0.296 6.5598326 0.086231612 -29.105715 0.80657732 0.0095372843 -0.0095372843 0.57824558 -0.57824558 
0.29699999 6.55476 0.086039849 -29.095333 0.80646974 0.0094606476 -0.0094606476 0.57801718 -0.57801718 
0.29800001 6.5496855 0.085848264 -29.084944 0.80636197 0.0093841264 -0.0093841264 0.57778871 -0.57778871 
0.29899999 6.544611 0.085656874 -29.074547 0.80625397 0.0093077198 -0.0093077198 0.57756007 -0.57756007 
0.30000001 6.5395355 0.085465677 -29.064142 0.80614579 0.0092314277 -0.0092314277 0.5773313 -0.5773313 
0.301 6.5344591 0.085274667 -29.053732 0.80603725 0.0091552511 -0.0091552511 0.57710242 -0.57710242 
0.30199999 6.5293818 0.08508385 -29.043314 0.80592847 0.009079189 -0.009079189 0.57687342 -0.57687342 
0.303 6.5243039 0.084893227 -29.03289 0.80581957 0.0090032406 -0.0090032415 0.57664436 -0.57664436 
0.30399999 6.5192251 0.08470279 -29.022459 0.80571038 0.0089274086 -0.0089274086 0.57641506 -0.57641506 
0.30500001 6.5141454 0.084512539 -29.012022 0.805601 0.0088516902 -0.0088516902 0.5761857 -0.5761857 
0.30599999 6.5090642 0.084322482 -29.001577 0.80549133 0.0087760864 -0.0087760864 0.57595623 -0.57595623 
0.30700001 6.5039825 0.084132627 -28.991125 0.80538142 0.008700598 -0.008700598 0.57572669 -0.57572669 
0.308 6.4989004 0.083942942 -28.980667 0.80527133 0.0086252224 -0.0086252224 0.57549691 -0.57549691 
0.30899999 6.4938178 0.083753467 -28.970203 0.80516094 0.0085499622 -0.0085499622 0.57526714 -0.57526714 
0.31 6.4887333 0.083564162 -28.95973 0.80505031 0.0084748156 -0.0084748156 0.57503718 -0.57503718 
0.31099999 6.4836488 0.083375059 -28.949251 0.80493945 0.0083997836 -0.0083997836 0.57480711 -0.57480711 
0.31200001 6.4785633 0.083186142 -28.938766 0.80482841 0.0083248653 -0.0083248653 0.57457691 -0.57457691 
0.31299999 6.4734769 0.082997411 -28.928274 0.80471706 0.0082500614 -0.0082500614 0.5743466 -0.5743466 
0.31400001 6.4683895 0.082808882 -28.917776 0.80460554 0.0081753703 -0.0081753703 0.57411611 -0.57411611 
0.315 6.4633017 0.082620524 -28.907269 0.80449378 0.0081007937 -0.0081007937 0.57388562 -0.57388562 
0.31600001 6.4582129 0.082432367 -28.896755 0.80438179 0.0080263307 -0.0080263307 0.57365495 -0.57365495 
0.317 6.4531231 0.082244396 -28.886236 0.80426949 0.0079519814 -0.0079519814 0.57342416 -0.57342416 
0.31799999 6.4480324 0.082056619 -28.875711 0.80415702 0.0078777457 -0.0078777457 0.57319325 -0.57319325 
0.31900001 6.4429417 0.081869029 -28.865179 0.80404437 0.007803624 -0.007803624 0.57296222 -0.57296222 
0.31999999 6.4378495 0.081681632 -28.854639 0.80393136 0.0077296151 -0.0077296151 0.57273108 -0.57273108 
0.32100001 6.4327564 0.081494413 -28.844093 0.80381817 0.0076557198 -0.0076557198 0.57249981 -0.57249981 
0.322 6.4276628 0.081307396 -28.833538 0.80370474 0.0075819376 -0.0075819376 0.57226843 -0.57226843 
0.32300001 6.4225683 0.081120558 -28.822979 0.80359113 0.007508269 -0.007508269 0.57203692 -0.57203692 
0.324 6.4174738 0.080933914 -28.812414 0.80347723 0.0074347132 -0.0074347132 0.5718053 -0.5718053 
0.32499999 6.4123774 0.080747455 -28.801838 0.80336308 0.0073612705 -0.0073612705 0.57157362 -0.57157362 
0.32600001 6.4072809 0.080561191 -28.79126 0.8032487 0.0072879405 -0.0072879409 0.57134175 -0.57134175 
0.32699999 6.4021831 0.080375105 -28.780674 0.80313414 0.0072147236 -0.0072147236 0.57110977 -0.57110977 
0.32800001 6.3970847 0.080189213 -28.770079 0.80301929 0.0071416199 -0.0071416199 0.57087773 -0.57087773 
0.329 6.3919854 0.080003507 -28.75948 0.80290419 0.0070686289 -0.0070686289 0.57064551 -0.57064551 
0.33000001 6.3868856 0.079817995 -28.748871 0.80278885 0.0069957501 -0.0069957501 0.57041317 -0.57041317 
0.331 6.3817854 0.07963267 -28.738258 0.8026734 0.0069229845 -0.0069229845 0.57018077 -0.57018077 
0.33199999 6.3766837 0.07944753 -28.727638 0.80255759 0.0068503306 -0.0068503306 0.5699482 -0.5699482 
0.333 6.3715816 0.079262584 -28.71701 0.8024416 0.0067777899 -0.0067777899 0.56971556 -0.56971556 
0.33399999 6.3664784 0.079077817 -28.706379 0.80232531 0.006705361 -0.006705361 0.56948274 -0.56948274 
0.33500001 6.3613753 0.078893244 -28.695736 0.80220884 0.0066330447 -0.0066330452 0.56924987 -0.56924987 
0.336 6.3562713 0.078708857 -28.685091 0.80209219 0.0065608406 -0.0065608406 0.56901681 -0.56901681 
0.33700001 6.3511658 0.078524657 -28.674435 0.80197525 0.0064887484 -0.0064887488 0.5687837 -0.5687837 
0.338 6.3460598 0.07834065 -28.663774 0.80185801 0.0064167688 -0.0064167688 0.56855047 -0.56855047 
0.33899999 6.3409529 0.078156821 -28.653109 0.80174059 0.0063449009 -0.0063449009 0.56831706 -0.56831706 
0.34 6.3358459 0.077973187 -28.642433 0.80162293 0.0062731449 -0.0062731449 0.56808358 -0.56808358 
0.34099999 6.3307371 0.077789739 -28.631752 0.80150509 0.006201501 -0.006201501 0.56784999 -0.56784999 
0.34200001 6.3256288 0.077606477 -28.621065 0.80138695 0.0061299689 -0.0061299689 0.56761628 -0.56761628 
0.34299999 6.320519 0.077423401 -28.610373 0.80126858 0.0060585476 -0.0060585476 0.56738245 -0.56738245 
0.34400001 6.3154087 0.077240512 -28.599669 0.80114996 0.0059872386 -0.0059872386 0.56714851 -0.56714851 
0.345 6.3102975 0.077057816 -28.588961 0.80103117 0.0059160413 -0.0059160413 0.56691444 -0.56691444 
0.34599999 6.3051858 0.076875299 -28.578249 0.80091214 0.0058449553 -0.0058449553 0.56668031 -0.56668031 
0.347 6.3000731 0.076692976 -28.567528 0.80079287 0.0057739806 -0.0057739806 0.56644601 -0.56644601 
0.34799999 6.29496 0.076510839 -28.556801 0.80067331 0.0057031168 -0.0057031168 0.56621158 -0.56621158 
0.34900001 6.2898459 0.076328881 -28.546066 0.8005535 0.0056323651 -0.0056323651 0.5659771 -0.5659771 
0.34999999 6.2847314 0.076147117 -28.535326 0.80043352 0.0055617243 -0.0055617243 0.56574243 -0.56574243 
0.35100001 6.2796159 0.075965539 -28.524578 0.80031335 0.0054911943 -0.0054911943 0.56550771 -0.56550771 
0.352 6.2744999 0.075784147 -28.513823 0.80019283 0.0054207752 -0.0054207752 0.56527287 -0.56527287 
0.35299999 6.2693834 0.075602941 -28.503061 0.80007213 0.0053504673 -0.0053504677 0.56503785 -0.56503785 
0.354 6.2642655 0.075421922 -28.492294 0.7999512 0.0052802702 -0.0052802702 0.56480277 -0.56480277 
0.35499999 6.2591476 0.075241081 -28.481522 0.79983002 0.0052101845 -0.0052101845 0.56456757 -0.56456757 
0.35600001 6.2540283 0.075060435 -28.470741 0.79970866 0.0051402082 -0.0051402082 0.56433225 -0.56433225 
0.35699999 6.248909 0.074879982 -28.459953 0.79958701 0.0050703436 -0.0050703436 0.56409681 -0.56409681 
0.35800001 6.2437887 0.074699707 -28.449158 0.79946512 0.0050005894 -0.0050005894 0.56386125 -0.56386125 
0.359 6.238668 0.074519619 -28.438358 0.79934299 0.0049309451 -0.0049309451 0.56362557 -0.56362557 
0.36000001 6.2335463 0.07433971 -28.427549 0.79922068 0.0048614116 -0.0048614116 0.56338984 -0.56338984 
0.361 6.2284241 0.074159995 -28.416737 0.79909807 0.0047919885 -0.0047919885 0.56315392 -0.56315392 
0.36199999 6.2233005 0.073980466 -28.405916 0.79897529 0.0047226758 -0.0047226758 0.56291795 -0.56291795 
0.36300001 6.2181768 0.073801123 -28.395088 0.79885221 0.0046534729 -0.0046534729 0.56268179 -0.56268179 
0.36399999 6.2130527 0.073621958 -28.384256 0.798729 0.0045843804 -0.0045843804 0.56244558 -0.56244558 
0.36500001 6.2079272 0.073442988 -28.373415 0.79860544 0.0045153978 -0.0045153978 0.56220925 -0.56220925 
0.366 6.2028017 0.073264197 -28.362568 0.79848164 0.0044465251 -0.0044465251 0.5619728 -0.5619728 
0.36700001 6.1976752 0.073085591 -28.351715 0.79835773 0.0043777623 -0.0043777623 0.56173623 -0.56173623 
0.368 6.1925488 0.072907172 -28.340855 0.79823351 0.0043091094 -0.0043091094 0.56149954 -0.56149954 
0.36899999 6.1874208 0.072728939 -28.329987 0.79810905 0.0042405664 -0.0042405664 0.56126279 -0.56126279 
0.37 6.182292 0.072550893 -28.319113 0.7979843 0.0041721328 -0.0041721328 0.56102586 -0.56102586 
0.37099999 6.1771631 0.072373025 -28.308235 0.79785949 0.0041038087 -0.0041038087 0.56078887 -0.56078887 
0.37200001 6.1720338 0.072195351 -28.297348 0.79773426 0.0040355939 -0.0040355944 0.5605517 -0.5605517 
0.373 6.1669035 0.072017863 -28.286455 0.79760897 0.0039674891 -0.0039674891 0.56031448 -0.56031448 
0.37400001 6.1617723 0.071840547 -28.275555 0.79748333 0.0038994935 -0.0038994935 0.56007713 -0.56007713 
0.375 6.1566405 0.071663424 -28.264648 0.79735744 0.0038316071 -0.0038316071 0.55983967 -0.55983967 
0.37599999 6.1515083 0.071486488 -28.253736 0.79723138 0.0037638298 -0.0037638298 0.55960208 -0.55960208 
0.377 6.1463757 0.07130973 -28.242817 0.79710501 0.0036961616 -0.0036961616 0.55936444 -0.55936444 
0.37799999 6.141242 0.071133159 -28.23189 0.79697847 0.0036286027 -0.0036286027 0.55912662 -0.55912662 
0.37900001 6.1361079 0.070956782 -28.220959 0.79685169 0.0035611524 -0.0035611524 0.55888867 -0.55888867 
0.38 6.1309729 0.070780575 -28.210018 0.79672462 0.0034938112 -0.0034938112 0.55865067 -0.55865067 
0.38100001 6.1258378 0.070604563 -28.199074 0.79659742 0.0034265791 -0.0034265791 0.55841255 -0.55841255 
0.382 6.1207013 0.070428722 -28.188122 0.79646993 0.0033594551 -0.0033594551 0.55817431 -0.55817431 
0.38299999 6.1155648 0.070253074 -28.177162 0.79634225 0.0032924404 -0.0032924404 0.55793595 -0.55793595 
0.384 6.1104274 0.070077613 -28.166197 0.79621422 0.003225534 -0.003225534 0.55769753 -0.55769753 
0.38499999 6.1052895 0.069902331 -28.155226 0.79608607 0.0031587363 -0.0031587363 0.55745894 -0.55745894 
0.38600001 6.1001511 0.069727235 -28.144247 0.79595762 0.0030920468 -0.0030920468 0.55722028 -0.55722028 
0.38699999 6.0950117 0.069552317 -28.133263 0.795829 0.0030254656 -0.0030254656 0.55698144 -0.55698144 
0.38800001 6.0898724 0.069377586 -28.122271 0.79570007 0.0029589932 -0.0029589932 0.55674255 -0.55674255 
0.389 6.0847316 0.069203041 -28.111273 0.79557097 0.0028926283 -0.0028926288 0.55650353 -0.55650353 
0.38999999 6.0795908 0.069028683 -28.100267 0.79544157 0.0028263722 -0.0028263722 0.5562644 -0.5562644 
0.391 6.0744491 0.068854503 -28.089256 0.79531199 0.002760224 -0.002760224 0.55602515 -0.55602515 
0.39199999 6.0693069 0.068680502 -28.078241 0.79518223 0.0026941835 -0.0026941835 0.55578583 -0.55578583 
0.39300001 6.0641642 0.068506695 -28.067215 0.79505211 0.0026282512 -0.0026282512 0.5555464 -0.5555464 
0.39399999 6.059021 0.06833306 -28.056185 0.79492188 0.0025624267 -0.0025624267 0.55530685 -0.55530685 
0.39500001 6.0538769 0.06815961 -28.045149 0.79479134 0.00249671 -0.00249671 0.55506718 -0.55506718 
0.396 6.0487323 0.067986347 -28.034105 0.79466057 0.0024311009 -0.0024311009 0.55482739 -0.55482739 
0.39700001 6.0435872 0.06781327 -28.023056 0.79452956 0.0023655994 -0.0023655994 0.55458748 -0.55458748 
0.398 6.0384417 0.067640372 -28.011999 0.79439837 0.0023002054 -0.0023002054 0.55434752 -0.55434752 
0.39899999 6.0332952 0.06746766 -28.000937 0.79426694 0.002234919 -0.002234919 0.55410743 -0.55410743 
0.40000001 6.0281482 0.067295127 -27.989868 0.79413521 0.0021697399 -0.0021697399 0.55386716 -0.55386716 
0.40099999 6.0230007 0.067122772 -27.978792 0.79400331 0.0021046682 -0.0021046684 0.55362689 -0.55362684 
0.40200001 6.0178528 0.066950604 -27.967709 0.79387116 0.0020397035 -0.0020397038 0.55338645 -0.55338645 
0.403 6.0127044 0.066778623 -27.956621 0.79373878 0.0019748465 -0.0019748465 0.55314589 -0.55314589 
0.40400001 6.0075555 0.06660682 -27.945526 0.79360616 0.001910096 -0.001910096 0.55290526 -0.55290526 
0.405 6.0024056 0.066435196 -27.934425 0.7934733 0.0018454529 -0.0018454529 0.55266452 -0.55266452 
0.40599999 5.9972548 0.066263765 -27.923317 0.79334021 0.0017809165 -0.0017809167 0.5524236 -0.5524236 
0.40700001 5.9921045 0.066092506 -27.912201 0.79320681 0.0017164871 -0.0017164871 0.55218267 -0.55218267 
0.40799999 5.9869528 0.065921433 -27.901079 0.7930733 0.0016521645 -0.0016521645 0.55194163 -0.55194163 
0.40900001 5.981801 0.065750539 -27.889952 0.79293948 0.0015879485 -0.0015879485 0.55170041 -0.55170041 
0.41 5.9766488 0.065579824 -27.878819 0.79280549 0.0015238393 -0.0015238393 0.55145913 -0.55145913 
0.41100001 5.9714952 0.065409295 -27.867678 0.79267132 0.0014598365 -0.0014598365 0.55121773 -0.55121773 
0.412 5.966342 0.065238953 -27.856531 0.7925368 0.0013959402 -0.0013959404 0.55097622 -0.55097622 
0.41299999 5.9611883 0.065068781 -27.845379 0.79240209 0.0013321505 -0.0013321505 0.55073458 -0.55073458 
0.414 5.9560332 0.064898804 -27.834219 0.79226714 0.0012684671 -0.0012684671 0.55049288 -0.55049288 
0.41499999 5.9508781 0.064728998 -27.823051 0.79213196 0.0012048897 -0.0012048898 0.55025107 -0.55025107 
0.41600001 5.9457226 0.064559378 -27.81188 0.79199654 0.0011414188 -0.0011414188 0.55000907 -0.55000907 
0.417 5.9405665 0.064389937 -27.800703 0.79186088 0.0010780538 -0.0010780538 0.54976708 -0.54976708 
0.41800001 5.9354095 0.064220674 -27.789516 0.79172504 0.0010147949 -0.0010147949 0.5495249 -0.5495249 
0.419 5.9302526 0.064051598 -27.778326 0.7915889 0.000951642 -0.00095164211 0.54928267 -0.54928267 
0.41999999 5.9250946 0.063882701 -27.767128 0.79145253 0.00088859501 -0.00088859501 0.54904032 -0.54904032 
0.421 5.9199357 0.063713983 -27.75592 0.79131603 0.00082565378 -0.00082565378 0.54879785 -0.54879785 
0.42199999 5.9147773 0.063545451 -27.744711 0.79117918 0.00076281832 -0.00076281838 0.54855525 -0.54855525 
0.42300001 5.9096179 0.063377097 -27.733494 0.79104215 0.00070008845 -0.00070008857 0.5483126 -0.5483126 
0.42399999 5.904458 0.063208923 -27.722271 0.79090488 0.00063746423 -0.00063746428 0.54806983 -0.54806983 
0.42500001 5.8992977 0.063040927 -27.71104 0.79076737 0.00057494553 -0.00057494553 0.54782695 -0.54782695 
0.426 5.8941369 0.062873118 -27.699804 0.79062968 0.00051253225 -0.00051253225 0.54758394 -0.54758394 
0.42699999 5.8889756 0.062705487 -27.68856 0.79049164 0.00045022432 -0.00045022435 0.54734081 -0.54734081 
0.428 5.8838134 0.062538035 -27.677313 0.79035348 0.00038802167 -0.0003880217 0.54709762 -0.54709762 
0.42899999 5.8786511 0.062370762 -27.666056 0.79021508 0.00032592425 -0.00032592428 0.54685432 -0.54685432 
0.43000001 5.8734879 0.062203672 -27.654795 0.79007638 0.00026393196 -0.00026393202 0.54661089 -0.54661089 
0.43099999 5.8683252 0.06203676 -27.643526 0.7899375 0.00020204474 -0.00020204477 0.54636741 -0.54636741 
0.43200001 5.8631611 0.061870027 -27.632254 0.78979838 0.00014026249 -0.00014026255 0.5461238 -0.5461238 
0.433 5.8579965 0.061703473 -27.620972 0.78965896 7.8585166e-05 -7.8585217e-05 0.54588002 -0.54588002 
0.43399999 5.8528318 0.061537106 -27.609686 0.78951943 1.7012677e-05 -1.7012726e-05 0.54563618 -0.54563618 
0.435 5.8476672 0.061370913 -27.598392 0.7893796 -4.4455057e-05 4.4455002e-05 0.54539227 -0.54539227 
0.43599999 5.8425007 0.061204899 -27.587091 0.78923959 -0.00010581809 0.00010581804 0.54514825 -0.54514825 
0.43700001 5.8373346 0.061039064 -27.575785 0.78909928 -0.00016707653 0.00016707648 0.54490405 -0.54490405 
0.43799999 5.8321681 0.060873412 -27.564474 0.78895879 -0.0002282304 0.00022823038 0.54465985 -0.54465985 
0.43900001 5.8270006 0.060707938 -27.553154 0.788818 -0.00028927985 0.00028927979 0.54441547 -0.54441547 
0.44 5.8218336 0.060542639 -27.54183 0.78867704 -0.00035022487 0.00035022484 0.54417104 -0.54417104 
0.44100001 5.8166647 0.060377527 -27.530499 0.78853583 -0.00041106562 0.00041106556 0.54392648 -0.54392648 
0.442 5.8114967 0.060212594 -27.519159 0.78839439 -0.00047180214 0.00047180205 0.5436818 -0.5436818 
0.44299999 5.8063278 0.060047831 -27.507816 0.78825271 -0.00053243444 0.00053243438 0.54343706 -0.54343706 
0.44400001 5.801158 0.059883256 -27.496466 0.78811085 -0.00059296272 0.00059296261 0.54319221 -0.54319221 
0.44499999 5.7959881 0.059718855 -27.485109 0.7879687 -0.00065338693 0.00065338687 0.54294723 -0.54294723 
0.44600001 5.7908177 0.059554636 -27.473747 0.7878263 -0.00071370718 0.00071370718 0.54270214 -0.54270214 
0.447 5.7856469 0.059390593 -27.462378 0.78768378 -0.00077392365 0.00077392365 0.54245698 -0.54245698 
0.44800001 5.7804761 0.059226729 -27.451004 0.78754091 -0.00083403627 0.00083403621 0.54221171 -0.54221171 
0.449 5.7753043 0.059063043 -27.439619 0.78739786 -0.00089404522 0.00089404511 0.54196632 -0.54196632 
0.44999999 5.7701321 0.058899537 -27.428234 0.78725457 -0.00095395051 0.00095395045 0.54172087 -0.54172087 
0.45100001 5.7649593 0.058736209 -27.41684 0.78711104 -0.0010137522 0.0010137522 0.54147524 -0.54147524 
0.45199999 5.7597866 0.058573063 -27.405439 0.78696728 -0.0010734504 0.0010734504 0.54122955 -0.54122955 
0.45300001 5.7546129 0.058410086 -27.394032 0.78682333 -0.0011330453 0.0011330452 0.5409838 -0.5409838 
0.454 5.7494388 0.058247298 -27.382618 0.78667915 -0.0011925368 0.0011925368 0.54073787 -0.54073787 
0.45500001 5.7442646 0.058084678 -27.371201 0.78653461 -0.001251925 0.001251925 0.54049188 -0.54049188 
0.456 5.7390904 0.05792224 -27.359774 0.78638995 -0.00131121 0.00131121 0.54024577 -0.54024577 
0.45699999 5.7339149 0.057759982 -27.348343 0.78624511 -0.0013703919 0.0013703919 0.5399996 -0.5399996 
0.458 5.7287393 0.057597898 -27.336905 0.78609997 -0.0014294708 0.0014294707 0.53975326 -0.53975326 
0.45899999 5.7235632 0.057435997 -27.32546 0.78595459 -0.0014884466 0.0014884466 0.53950691 -0.53950691 
0.46000001 5.7183871 0.057274271 -27.314011 0.78580898 -0.0015473197 0.0015473196 0.53926039 -0.53926039 
0.461 5.7132106 0.05711272 -27.302553 0.78566319 -0.0016060899 0.0016060899 0.5390138 -0.5390138 
0.46200001 5.7080331 0.056951351 -27.291092 0.7855171 -0.0016647573 0.0016647573 0.5387671 -0.5387671 
0.463 5.7028556 0.056790154 -27.279623 0.78537077 -0.0017233222 0.0017233221 0.53852034 -0.53852034 
0.46399999 5.6976776 0.056629136 -27.268147 0.78522432 -0.0017817843 0.0017817843 0.53827339 -0.53827339 
0.465 5.6924992 0.056468297 -27.256664 0.78507757 -0.001840144 0.001840144 0.53802639 -0.53802639 
0.46599999 5.6873207 0.056307632 -27.245178 0.78493053 -0.0018984013 0.0018984013 0.53777933 -0.53777933 
0.46700001 5.6821413 0.056147147 -27.233685 0.78478342 -0.001956556 0.001956556 0.53753209 -0.53753209 
0.46799999 5.6769614 0.055986837 -27.222183 0.7846359 -0.0020146088 0.0020146086 0.53728479 -0.53728479 
0.46900001 5.6717815 0.055826705 -27.210676 0.78448826 -0.0020725592 0.002072559 0.53703737 -0.53703737 
0.47 5.6666017 0.055666752 -27.199165 0.78434044 -0.0021304074 0.0021304071 0.53678989 -0.53678989 
0.47099999 5.6614208 0.055506971 -27.187647 0.78419226 -0.0021881533 0.0021881533 0.5365423 -0.5365423 
0.472 5.6562395 0.055347368 -27.176123 0.78404391 -0.0022457975 0.0022457975 0.53629458 -0.53629458 
0.47299999 5.6510587 0.055187944 -27.164591 0.78389531 -0.0023033398 0.0023033398 0.5360468 -0.5360468 
0.47400001 5.6458769 0.055028692 -27.153055 0.78374654 -0.0023607803 0.00236078 0.53579891 -0.53579891 
0.47499999 5.6406941 0.054869618 -27.141512 0.78359747 -0.0024181188 0.0024181188 0.53555089 -0.53555089 
0.47600001 5.6355119 0.054710723 -27.129963 0.78344822 -0.0024753555 0.0024753555 0.53530282 -0.53530282 
0.477 5.6303291 0.054552 -27.118408 0.78329873 -0.002532491 0.002532491 0.53505462 -0.53505462 
0.47799999 5.6251454 0.054393459 -27.106848 0.78314894 -0.0025895247 0.0025895247 0.53480631 -0.53480631 
0.479 5.6199617 0.05423509 -27.095278 0.78299898 -0.0026464569 0.0026464569 0.53455794 -0.53455794 
0.47999999 5.614778 0.054076899 -27.083704 0.78284878 -0.0027032879 0.0027032879 0.53430945 -0.53430945 
0.48100001 5.6095939 0.053918879 -27.072124 0.78269839 -0.0027600173 0.0027600173 0.53406084 -0.53406084 
0.48199999 5.6044092 0.053761039 -27.060539 0.78254771 -0.0028166457 0.0028166457 0.53381217 -0.53381217 
0.48300001 5.5992241 0.053603373 -27.048948 0.78239685 -0.0028731728 0.0028731728 0.53356338 -0.53356338 
0.484 5.5940385 0.053445879 -27.037348 0.78224576 -0.002929599 0.0029295986 0.53331447 -0.53331447 
0.48500001 5.5888524 0.053288568 -27.025745 0.78209442 -0.0029859238 0.0029859238 0.5330655 -0.5330655 
0.486 5.5836673 0.053131424 -27.014133 0.78194278 -0.0030421477 0.0030421477 0.53281647 -0.53281647 
0.48699999 5.5784802 0.052974463 -27.002516 0.78179103 -0.0030982711 0.0030982711 0.53256726 -0.53256726 
0.48800001 5.5732937 0.052817672 -26.990894 0.78163898 -0.0031542934 0.0031542934 0.532318 -0.532318 
0.48899999 5.5681071 0.052661058 -26.979265 0.78148675 -0.0032102149 0.0032102149 0.53206861 -0.53206861 
0.49000001 5.5629196 0.052504621 -26.967632 0.78133428 -0.0032660358 0.0032660358 0.53181916 -0.53181916 
0.491 5.5577316 0.052348353 -26.95599 0.78118157 -0.0033217564 0.0033217561 0.5315696 -0.5315696 
0.49200001 5.5525436 0.052192263 -26.944344 0.78102863 -0.0033773761 0.0033773761 0.53131992 -0.53131992 
0.493 5.5473547 0.052036349 -26.93269 0.78087544 -0.0034328958 0.0034328958 0.53107017 -0.53107017 
0.49399999 5.5421662 0.051880609 -26.92103 0.78072208 -0.0034883146 0.0034883146 0.53082031 -0.53082031 
0.495 5.5369778 0.051725041 -26.909367 0.78056842 -0.0035436333 0.0035436333 0.53057039 -0.53057039 
0.49599999 5.5317883 0.051569652 -26.897696 0.78041464 -0.0035988521 0.0035988521 0.53032035 -0.53032035 
0.49700001 5.5265985 0.051414434 -26.886019 0.7802605 -0.0036539703 0.0036539703 0.53007019 -0.53007019 
0.498 5.5214086 0.051259395 -26.874334 0.78010619 -0.0037089889 0.0037089889 0.52981997 -0.52981997 
0.49900001 5.5162187 0.051104527 -26.862646 0.77995169 -0.0037639074 0.0037639074 0.52956963 -0.52956963 
0.5 5.5110283 0.050949831 -26.850952 0.77979684 -0.0038187259 0.0038187259 0.52931917 -0.52931917 
0.50099999 5.5058374 0.050795309 -26.839251 0.77964187 -0.0038734446 0.0038734444 0.52906865 -0.52906865 
0.50199997 5.5006461 0.050640963 -26.827543 0.77948666 -0.0039280634 0.003928063 0.52881801 -0.52881801 
0.50300002 5.4954548 0.050486788 -26.815828 0.77933121 -0.0039825826 0.0039825826 0.52856731 -0.52856731 
0.50400001 5.4902635 0.050332792 -26.80411 0.77917552 -0.0040370021 0.0040370021 0.5283165 -0.5283165 
0.505 5.4850717 0.050178971 -26.792385 0.77901965 -0.0040913224 0.004091322 0.52806562 -0.52806562 
0.50599998 5.4798789 0.050025318 -26.780653 0.77886349 -0.0041455426 0.0041455426 0.52781463 -0.52781463 
0.50700003 5.4746866 0.04987184 -26.768915 0.77870709 -0.0041996641 0.0041996641 0.52756351 -0.52756351 
0.50800002 5.4694939 0.049718536 -26.757174 0.77855057 -0.0042536859 0.0042536859 0.52731228 -0.52731228 
0.509 5.4643006 0.049565405 -26.745424 0.77839369 -0.0043076086 0.0043076086 0.52706105 -0.52706105 
0.50999999 5.4591069 0.049412448 -26.733667 0.77823669 -0.004361432 0.004361432 0.52680963 -0.52680963 
0.51099998 5.4539137 0.049259663 -26.721905 0.77807945 -0.0044151563 0.0044151563 0.52655816 -0.52655816 
0.51200002 5.44872 0.049107049 -26.710138 0.77792192 -0.0044687814 0.0044687814 0.52630663 -0.52630663 
0.51300001 5.4435258 0.04895461 -26.698366 0.7777642 -0.0045223078 0.0045223078 0.52605492 -0.52605492 
0.514 5.4383316 0.048802342 -26.686588 0.77760625 -0.0045757354 0.0045757354 0.52580321 -0.52580321 
0.51499999 5.4331365 0.04865025 -26.674801 0.77744806 -0.0046290639 0.0046290639 0.52555132 -0.52555132 
0.51599997 5.4279418 0.048498333 -26.663012 0.77728963 -0.0046822941 0.0046822941 0.52529937 -0.52529937 
0.51700002 5.4227467 0.048346583 -26.651215 0.77713102 -0.0047354256 0.0047354256 0.52504736 -0.52504736 
0.51800001 5.417551 0.048195004 -26.63941 0.77697217 -0.0047884583 0.0047884583 0.52479523 -0.52479523 
0.51899999 5.4123549 0.048043605 -26.627602 0.77681309 -0.0048413924 0.0048413924 0.52454299 -0.52454299 
0.51999998 5.4071598 0.047892373 -26.615788 0.77665371 -0.0048942282 0.0048942282 0.52429068 -0.52429068 
0.52100003 5.4019637 0.047741313 -26.603968 0.7764942 -0.0049469657 0.0049469657 0.52403826 -0.52403826 
0.52200001 5.3967667 0.047590431 -26.592142 0.77633446 -0.004999605 0.004999605 0.52378577 -0.52378577 
0.523 5.3915706 0.047439713 -26.580307 0.77617443 -0.005052146 0.0050521456 0.52353317 -0.52353317 
0.52399999 5.386373 0.047289174 -26.56847 0.77601421 -0.0051045883 0.0051045883 0.5232805 -0.5232805 
0.52499998 5.3811765 0.047138803 -26.556625 0.77585375 -0.0051569329 0.0051569329 0.52302772 -0.52302772 
0.52600002 5.3759789 0.046988606 -26.544773 0.77569306 -0.0052091801 0.0052091801 0.52277482 -0.52277482 
0.52700001 5.3707819 0.046838578 -26.532919 0.77553219 -0.0052613285 0.0052613285 0.52252185 -0.52252185 
0.528 5.3655839 0.046688721 -26.521057 0.77537102 -0.0053133802 0.0053133802 0.52226883 -0.52226883 
0.52899998 5.3603859 0.046539042 -26.509188 0.77520972 -0.0053653331 0.0053653331 0.52201569 -0.52201569 
0.52999997 5.3551879 0.046389528 -26.497314 0.77504808 -0.0054171886 0.0054171886 0.52176243 -0.52176243 
0.53100002 5.3499889 0.046240188 -26.485435 0.77488631 -0.0054689464 0.0054689464 0.52150911 -0.52150911 
0.53200001 5.3447905 0.046091016 -26.473551 0.77472425 -0.0055206069 0.0055206069 0.52125567 -0.52125567 
0.53299999 5.339592 0.045942016 -26.461658 0.774562 -0.00557217 0.00557217 0.52100217 -0.52100217 
0.53399998 5.3343925 0.045793191 -26.449762 0.77439952 -0.0056236354 0.0056236354 0.52074856 -0.52074856 
0.53500003 5.3291931 0.045644533 -26.437857 0.7742368 -0.0056750039 0.0056750034 0.52049482 -0.52049482 
0.53600001 5.3239942 0.04549605 -26.425951 0.7740739 -0.0057262746 0.0057262741 0.52024108 -0.52024108 
0.537 5.3187943 0.045347735 -26.414036 0.7739107 -0.0057774484 0.0057774484 0.51998723 -0.51998723 
0.53799999 5.3135943 0.045199592 -26.402115 0.77374732 -0.0058285249 0.0058285249 0.51973319 -0.51973319 
0.53899997 5.3083944 0.045051619 -26.390186 0.77358377 -0.0058795046 0.0058795046 0.51947916 -0.51947916 
0.54000002 5.303194 0.044903819 -26.378256 0.77341986 -0.0059303874 0.0059303874 0.51922506 -0.51922506 
0.54100001 5.2979941 0.044756182 -26.366318 0.77325577 -0.0059811729 0.0059811729 0.51897079 -0.51897079 
0.542 5.2927928 0.044608723 -26.354374 0.7730915 -0.006031862 0.006031862 0.51871645 -0.51871645 
0.54299998 5.2875924 0.044461433 -26.342424 0.77292705 -0.0060824542 0.0060824542 0.51846206 -0.51846206 
0.54400003 5.2823911 0.04431431 -26.330469 0.77276224 -0.0061329496 0.0061329496 0.51820755 -0.51820755 
0.54500002 5.2771902 0.044167358 -26.318508 0.77259725 -0.0061833491 0.0061833491 0.51795292 -0.51795292 
0.546 5.2719889 0.044020578 -26.306541 0.77243209 -0.0062336512 0.0062336512 0.51769823 -0.51769823 
0.54699999 5.266788 0.043873966 -26.294569 0.77226669 -0.0062838574 0.0062838574 0.51744342 -0.51744342 
0.54799998 5.2615862 0.043727525 -26.282589 0.77210099 -0.0063339667 0.0063339667 0.51718861 -0.51718861 
0.54900002 5.2563844 0.043581251 -26.270605 0.77193516 -0.0063839806 0.0063839806 0.51693362 -0.51693362 
0.55000001 5.2511821 0.043435153 -26.258615 0.77176905 -0.0064338977 0.0064338977 0.51667857 -0.51667857 
0.551 5.2459798 0.043289222 -26.246618 0.77160281 -0.0064837188 0.0064837183 0.51642346 -0.51642346 
0.55199999 5.240778 0.043143459 -26.234615 0.77143621 -0.0065334435 0.0065334435 0.51616824 -0.51616824 
0.55299997 5.2355752 0.042997867 -26.222609 0.77126944 -0.0065830722 0.0065830722 0.51591289 -0.51591289 
0.55400002 5.2303724 0.042852439 -26.210596 0.77110249 -0.0066326051 0.0066326051 0.51565748 -0.51565748 
0.55500001 5.2251701 0.042707182 -26.198578 0.77093524 -0.0066820425 0.0066820425 0.51540202 -0.51540202 
0.55599999 5.2199669 0.042562101 -26.186552 0.77076781 -0.0067313835 0.0067313835 0.51514643 -0.51514643 
0.55699998 5.2147641 0.042417184 -26.174522 0.77060014 -0.0067806295 0.0067806295 0.51489079 -0.51489079 
0.55800003 5.2095609 0.04227243 -26.162487 0.77043223 -0.0068297796 0.0068297796 0.51463503 -0.51463503 
0.55900002 5.2043576 0.042127855 -26.150444 0.77026421 -0.0068788338 0.0068788338 0.51437914 -0.51437914 
0.56 5.1991544 0.041983441 -26.138397 0.77009583 -0.0069277929 0.0069277929 0.51412326 -0.51412326 
0.56099999 5.1939507 0.041839205 -26.126345 0.7699272 -0.0069766562 0.0069766562 0.51386726 -0.51386726 
0.56199998 5.1887469 0.041695125 -26.114285 0.76975846 -0.0070254249 0.0070254249 0.51361114 -0.51361114 
0.56300002 5.1835432 0.041551225 -26.102221 0.76958948 -0.0070740972 0.0070740972 0.51335496 -0.51335496 
0.56400001 5.178339 0.041407488 -26.090151 0.76942027 -0.0071226754 0.0071226754 0.51309866 -0.51309866 
0.565 5.1731353 0.041263919 -26.078074 0.76925081 -0.0071711577 0.0071711577 0.5128423 -0.5128423 
0.56599998 5.1679311 0.041120522 -26.065992 0.76908112 -0.0072195455 0.0072195455 0.51258582 -0.51258582 
0.56699997 5.1627264 0.040977288 -26.053904 0.76891118 -0.0072678379 0.0072678379 0.51232928 -0.51232928 
0.56800002 5.1575222 0.040834226 -26.041813 0.76874107 -0.0073160357 0.0073160357 0.51207268 -0.51207268 
0.56900001 5.152318 0.040691327 -26.029713 0.76857078 -0.007364139 0.007364139 0.51181597 -0.51181597 
0.56999999 5.1471128 0.0405486 -26.017611 0.76840013 -0.0074121468 0.0074121463 0.51155919 -0.51155919 
0.57099998 5.1419082 0.040406041 -26.005501 0.76822937 -0.0074600601 0.0074600601 0.51130229 -0.51130229 
0.57200003 5.1367035 0.040263649 -25.993383 0.7680583 -0.0075078788 0.0075078788 0.51104534 -0.51104534 
0.57300001 5.1314983 0.040121425 -25.981264 0.76788712 -0.007555603 0.007555603 0.51078826 -0.51078826 
0.574 5.1262932 0.039979368 -25.969137 0.76771563 -0.0076032332 0.0076032332 0.51053113 -0.51053113 
0.57499999 5.1210885 0.039837476 -25.957005 0.76754391 -0.0076507684 0.0076507684 0.51027387 -0.51027387 
0.57599998 5.1158834 0.039695755 -25.944864 0.76737201 -0.0076982095 0.0076982095 0.51001656 -0.51001656 
0.57700002 5.1106777 0.039554197 -25.932722 0.76719993 -0.0077455561 0.0077455561 0.50975919 -0.50975919 
0.57800001 5.1054726 0.039412811 -25.920572 0.76702756 -0.007792809 0.007792809 0.5095017 -0.5095017 
0.579 5.1002669 0.039271589 -25.908419 0.76685494 -0.0078399675 0.0078399675 0.50924414 -0.50924414 
0.57999998 5.0950613 0.039130535 -25.896255 0.76668215 -0.0078870319 0.0078870319 0.50898647 -0.50898647 
0.58099997 5.0898557 0.038989648 -25.88409 0.76650918 -0.0079340031 0.0079340031 0.50872874 -0.50872874 
0.58200002 5.08465 0.038848925 -25.871918 0.76633584 -0.0079808794 0.0079808794 0.50847095 -0.50847095 
0.583 5.0794444 0.03870837 -25.859741 0.7661624 -0.0080276625 0.0080276625 0.50821304 -0.50821298 
0.58399999 5.0742383 0.038567983 -25.847559 0.76598877 -0.0080743516 0.0080743516 0.50795501 -0.50795501 
0.58499998 5.0690327 0.038427763 -25.835369 0.76581484 -0.0081209466 0.0081209466 0.50769693 -0.50769693 
0.58600003 5.0638266 0.038287707 -25.823177 0.76564068 -0.0081674494 0.0081674494 0.50743878 -0.50743878 
0.58700001 5.0586205 0.038147818 -25.810978 0.76546633 -0.0082138581 0.0082138572 0.50718057 -0.50718057 
0.588 5.0534143 0.038008098 -25.798773 0.76529175 -0.0082601728 0.0082601728 0.50692219 -0.50692219 
0.58899999 5.0482082 0.037868541 -25.78656 0.76511693 -0.0083063943 0.0083063943 0.5066638 -0.5066638 
0.58999997 5.0430021 0.037729152 -25.774345 0.76494193 -0.0083525218 0.0083525218 0.50640529 -0.50640529 
0.59100002 5.0377955 0.037589926 -25.762123 0.76476669 -0.0083985571 0.0083985571 0.50614673 -0.50614673 
0.59200001 5.0325894 0.037450869 -25.749895 0.76459122 -0.0084444992 0.0084444992 0.50588804 -0.50588804 
0.59299999 5.0273833 0.037311975 -25.737663 0.76441556 -0.0084903482 0.0084903482 0.5056293 -0.5056293 
0.59399998 5.0221767 0.037173249 -25.725426 0.76423961 -0.0085361041 0.0085361041 0.5053705 -0.5053705 
0.59500003 5.0169706 0.037034687 -25.713181 0.76406348 -0.0085817669 0.0085817669 0.50511158 -0.50511158 
0.59600002 5.011764 0.036896292 -25.700932 0.76388717 -0.0086273365 0.0086273365 0.50485259 -0.50485259 
0.597 5.0065575 0.036758061 -25.688677 0.76371056 -0.0086728148 0.0086728139 0.50459349 -0.50459349 
0.59799999 5.0013509 0.036619995 -25.676416 0.76353377 -0.0087181991 0.0087181991 0.50433433 -0.50433433 
0.59899998 4.9961443 0.036482096 -25.66415 0.7633568 -0.0087634912 0.0087634912 0.50407511 -0.50407511 
0.60000002 4.9909382 0.036344364 -25.651878 0.7631796 -0.0088086901 0.0088086901 0.50381583 -0.50381583 
0.60100001 4.9857311 0.036206793 -25.639605 0.7630021 -0.0088537969 0.0088537969 0.50355637 -0.50355637 
0.602 4.9805245 0.036069386 -25.627321 0.76282442 -0.0088988114 0.0088988114 0.50329691 -0.50329691 
0.60299999 4.975318 0.035932146 -25.615032 0.7626465 -0.0089437338 0.0089437338 0.50303733 -0.50303733 
0.60399997 4.9701114 0.03579507 -25.602739 0.7624684 -0.008988563 0.008988563 0.5027777 -0.5027777 
0.60500002 4.9649048 0.035658162 -25.590441 0.76229006 -0.0090333009 0.0090333009 0.50251794 -0.50251794 
0.60600001 4.9596982 0.035521414 -25.578136 0.76211149 -0.0090779457 0.0090779457 0.50225812 -0.50225812 
0.60699999 4.9544916 0.03538483 -25.565826 0.76193273 -0.0091224993 0.0091224993 0.50199825 -0.50199825 
0.60799998 4.9492846 0.035248414 -25.553511 0.76175374 -0.0091669606 0.0091669606 0.50173831 -0.50173825 
0.60900003 4.944078 0.035112161 -25.541191 0.76157451 -0.0092113297 0.0092113297 0.50147825 -0.5014782 
0.61000001 4.9388714 0.034976073 -25.528866 0.7613951 -0.0092556076 0.0092556076 0.50121808 -0.50121808 
0.611 4.9336648 0.034840148 -25.516535 0.76121539 -0.0092997933 0.0092997933 0.50095785 -0.50095785 
0.61199999 4.9284582 0.034704387 -25.504198 0.76103556 -0.0093438877 0.0093438877 0.50069755 -0.50069755 
0.61299998 4.9232516 0.03456879 -25.491856 0.76085544 -0.0093878899 0.0093878899 0.5004372 -0.5004372 
0.61400002 4.9180446 0.034433357 -25.479509 0.76067519 -0.0094318008 0.0094318008 0.50017673 -0.50017673 
0.61500001 4.912838 0.034298088 -25.467155 0.76049459 -0.0094756205 0.0094756205 0.49991617 -0.49991617 
0.616 4.9076314 0.03416298 -25.4548 0.76031387 -0.0095193489 0.0095193489 0.49965557 -0.49965557 
0.61699998 4.9024253 0.034028038 -25.442434 0.76013285 -0.009562985 0.009562985 0.49939489 -0.49939489 
0.61799997 4.8972182 0.033893261 -25.430067 0.75995165 -0.0096065309 0.0096065309 0.49913409 -0.49913409 
0.61900002 4.8920121 0.033758644 -25.41769 0.75977027 -0.0096499845 0.0096499845 0.49887323 -0.49887323 
0.62 4.8868055 0.033624191 -25.405312 0.75958866 -0.0096933478 0.0096933478 0.49861228 -0.49861228 
0.62099999 4.8815989 0.033489902 -25.392925 0.75940681 -0.0097366199 0.0097366199 0.49835131 -0.49835131 
0.62199998 4.8763924 0.033355776 -25.380535 0.75922465 -0.0097798007 0.0097798007 0.49809018 -0.49809018 
0.62300003 4.8711863 0.033221815 -25.368141 0.75904238 -0.0098228911 0.0098228911 0.49782902 -0.49782902 
0.62400001 4.8659801 0.033088014 -25.355742 0.75885993 -0.0098658903 0.0098658903 0.49756774 -0.49756774 
0.625 4.8607736 0.032954376 -25.343332 0.75867718 -0.0099087991 0.0099087991 0.49730644 -0.49730641 
0.62599999 4.8555675 0.032820899 -25.330921 0.75849426 -0.0099516166 0.0099516166 0.49704501 -0.49704501 
0.62699997 4.8503609 0.03268759 -25.318506 0.75831109 -0.0099943439 0.0099943439 0.49678352 -0.49678352 
0.62800002 4.8451548 0.03255444 -25.306082 0.75812775 -0.010036981 0.010036981 0.49652198 -0.49652198 
0.62900001 4.8399487 0.032421451 -25.293655 0.75794411 -0.010079527 0.010079527 0.49626032 -0.49626032 
0.63 4.8347425 0.032288626 -25.281223 0.75776029 -0.010121983 0.010121983 0.49599862 -0.49599856 
0.63099998 4.8295364 0.032155965 -25.268782 0.75757623 -0.010164348 0.010164348 0.49573681 -0.49573681 
0.63200003 4.8243308 0.032023463 -25.25634 0.75739199 -0.010206623 0.010206623 0.4954749 -0.4954749 
0.63300002 4.8191252 0.031891126 -25.243893 0.75720751 -0.010248808 0.010248808 0.49521297 -0.49521297 
0.634 4.8139191 0.031758949 -25.231436 0.7570228 -0.010290904 0.010290904 0.49495092 -0.49495092 
0.63499999 4.8087134 0.031626932 -25.218977 0.7568379 -0.010332908 0.010332908 0.49468884 -0.49468884 
0.63599998 4.8035078 0.031495083 -25.206514 0.75665283 -0.010374823 0.010374823 0.49442661 -0.49442661 
0.63700002 4.7983022 0.03136339 -25.194044 0.75646746 -0.010416647 0.010416647 0.49416438 -0.49416438 
0.63800001 4.7930965 0.031231862 -25.181568 0.75628191 -0.010458383 0.010458383 0.493902 -0.493902 
0.639 4.7878914 0.031100493 -25.169088 0.75609612 -0.010500029 0.010500029 0.49363959 -0.49363959 
0.63999999 4.7826858 0.030969286 -25.156603 0.75591016 -0.010541584 0.010541584 0.49337712 -0.49337712 
0.64099997 4.7774806 0.030838242 -25.144114 0.75572395 -0.010583051 0.010583051 0.49311456 -0.49311453 
0.64200002 4.7722754 0.030707357 -25.131615 0.75553751 -0.010624426 0.010624426 0.49285188 -0.49285188 
0.64300001 4.7670703 0.030576631 -25.119114 0.75535083 -0.010665713 0.010665713 0.49258918 -0.49258918 
0.64399999 4.7618651 0.030446071 -25.106607 0.75516397 -0.010706912 0.010706912 0.49232638 -0.49232638 
0.64499998 4.7566605 0.030315671 -25.094097 0.75497687 -0.01074802 0.01074802 0.49206349 -0.49206349 
0.64600003 4.7514558 0.030185429 -25.081579 0.75478953 -0.010789039 0.010789039 0.49180055 -0.49180055 
0.64700001 4.7462511 0.03005535 -25.069056 0.75460207 -0.010829968 0.010829968 0.49153751 -0.49153751 
0.648 4.7410464 0.029925432 -25.05653 0.75441432 -0.01087081 0.01087081 0.49127442 -0.49127442 
0.64899999 4.7358422 0.029795671 -25.043999 0.75422639 -0.010911562 0.010911562 0.49101123 -0.49101123 
0.64999998 4.7306376 0.029666074 -25.03146 0.75403827 -0.010952224 0.010952224 0.49074799 -0.49074799 
0.65100002 4.7254333 0.029536637 -25.018917 0.75384986 -0.010992798 0.010992798 0.49048465 -0.49048465 
0.65200001 4.7202291 0.02940736 -25.006371 0.75366122 -0.011033284 0.011033283 0.49022126 -0.49022123 
0.653 4.7150254 0.029278243 -24.993816 0.75347245 -0.011073679 0.011073679 0.48995778 -0.48995778 
0.65399998 4.7098212 0.029149285 -24.981258 0.75328344 -0.011113986 0.011113986 0.48969424 -0.48969424 
0.65499997 4.7046175 0.029020488 -24.968693 0.7530942 -0.011154206 0.011154206 0.48943061 -0.48943058 
0.65600002 4.6994143 0.028891852 -24.956125 0.75290477 -0.011194336 0.011194336 0.48916689 -0.48916689 
0.65700001 4.6942105 0.028763374 -24.943552 0.75271505 -0.011234378 0.011234378 0.48890311 -0.48890311 
0.65799999 4.6890073 0.028635057 -24.930975 0.75252515 -0.011274331 0.011274331 0.48863927 -0.48863927 
0.65899998 4.683804 0.028506899 -24.91839 0.75233507 -0.011314197 0.011314197 0.48837537 -0.48837534 
0.66000003 4.6786008 0.0283789 -24.905802 0.75214469 -0.011353974 0.011353974 0.48811135 -0.48811135 
0.66100001 4.6733975 0.028251061 -24.893206 0.7519542 -0.011393663 0.011393663 0.48784727 -0.48784727 
0.662 4.6681952 0.028123381 -24.880608 0.75176346 -0.011433263 0.011433263 0.48758316 -0.48758316 
0.66299999 4.6629925 0.02799586 -24.868004 0.75157249 -0.011472776 0.011472776 0.4873189 -0.4873189 
0.66399997 4.6577902 0.0278685 -24.855394 0.75138128 -0.011512201 0.011512201 0.48705462 -0.48705462 
0.66500002 4.6525874 0.027741298 -24.842779 0.75118989 -0.011551538 0.011551538 0.48679027 -0.48679027 
0.66600001 4.6473851 0.027614255 -24.83016 0.75099832 -0.011590786 0.011590786 0.48652583 -0.48652583 
0.667 4.6421833 0.027487369 -24.817537 0.75080645 -0.011629947 0.011629947 0.48626131 -0.48626131 
0.66799998 4.6369815 0.027360644 -24.804907 0.7506144 -0.011669021 0.011669021 0.48599675 -0.48599675 
0.66900003 4.6317797 0.027234077 -24.792271 0.75042218 -0.011708007 0.011708007 0.48573208 -0.48573208 
0.67000002 4.6265783 0.027107667 -24.779633 0.75022972 -0.011746906 0.011746906 0.48546737 -0.48546737 
0.671 4.6213765 0.026981419 -24.766987 0.75003701 -0.011785717 0.011785717 0.48520258 -0.48520255 
0.67199999 4.6161757 0.026855327 -24.754337 0.74984419 -0.01182444 0.01182444 0.48493773 -0.48493767 
0.67299998 4.6109743 0.026729394 -24.741684 0.74965101 -0.011863076 0.011863076 0.48467276 -0.48467276 
0.67400002 4.6057734 0.02660362 -24.729023 0.74945766 -0.011901625 0.011901625 0.48440775 -0.48440775 
0.67500001 4.6005726 0.026478002 -24.716358 0.74926418 -0.011940086 0.011940086 0.48414263 -0.48414263 
0.676 4.5953722 0.026352543 -24.703688 0.74907041 -0.011978461 0.011978461 0.48387751 -0.48387751 
0.67699999 4.5901723 0.026227243 -24.691015 0.74887645 -0.012016748 0.012016748 0.48361227 -0.48361227 
0.67799997 4.5849719 0.0261021 -24.678333 0.74868226 -0.012054949 0.012054949 0.48334697 -0.48334697 
0.67900002 4.5797715 0.025977114 -24.665648 0.74848789 -0.012093063 0.012093063 0.48308161 -0.48308161 
0.68000001 4.5745721 0.025852287 -24.652958 0.74829328 -0.01213109 0.012131088 0.48281616 -0.48281616 
0.68099999 4.5693727 0.025727618 -24.640265 0.74809849 -0.01216903 0.01216903 0.48255065 -0.48255065 
0.68199998 4.5641727 0.025603104 -24.627563 0.74790347 -0.012206882 0.012206882 0.48228505 -0.48228505 
0.68300003 4.5589738 0.025478749 -24.614859 0.74770814 -0.012244649 0.012244649 0.48201939 -0.48201939 
0.68400002 4.5537748 0.025354551 -24.60215 0.74751276 -0.012282331 0.012282331 0.48175365 -0.48175365 
0.685 4.5485764 0.02523051 -24.589436 0.74731708 -0.012319923 0.012319922 0.4814879 -0.4814879 
0.68599999 4.5433774 0.025106626 -24.576717 0.74712116 -0.012357431 0.012357431 0.481222 -0.481222 
0.68699998 4.5381794 0.024982898 -24.563992 0.74692512 -0.012394852 0.012394851 0.48095608 -0.48095608 
0.68800002 4.5329814 0.02485933 -24.551264 0.74672884 -0.012432187 0.012432187 0.48069009 -0.48069009 
0.68900001 4.5277834 0.024735916 -24.538528 0.74653226 -0.012469434 0.012469434 0.48042399 -0.48042399 
0.69 4.5225854 0.02461266 -24.525789 0.74633551 -0.012506597 0.012506597 0.48015788 -0.48015788 
0.69099998 4.5173879 0.024489561 -24.513044 0.74613857 -0.012543673 0.012543673 0.47989166 -0.47989166 
0.69199997 4.5121908 0.024366617 -24.500296 0.74594146 -0.012580663 0.012580663 0.47962537 -0.47962537 
0.69300002 4.5069938 0.024243828 -24.487543 0.74574405 -0.012617568 0.012617568 0.479359 -0.479359 
0.69400001 4.5017967 0.024121199 -24.474783 0.74554652 -0.012654386 0.012654386 0.47909263 -0.47909263 
0.69499999 4.4966006 0.023998724 -24.462019 0.74534863 -0.012691119 0.012691119 0.47882611 -0.47882611 
0.69599998 4.4914041 0.023876408 -24.449251 0.74515069 -0.012727766 0.012727766 0.47855955 -0.47855955 
0.69700003 4.486208 0.023754245 -24.436478 0.74495244 -0.012764326 0.012764326 0.47829294 -0.47829294 
0.69800001 4.4810119 0.023632238 -24.4237 0.74475408 -0.012800803 0.012800803 0.47802627 -0.47802621 
0.699 4.4758167 0.023510387 -24.410917 0.74455541 -0.012837193 0.012837193 0.47775948 -0.47775948 
0.69999999 4.4706211 0.023388693 -24.398129 0.74435651 -0.012873498 0.012873498 0.47749266 -0.47749266 
0.70099998 4.465426 0.023267154 -24.385336 0.74415749 -0.012909718 0.012909718 0.47722575 -0.47722575 
0.70200002 4.4602308 0.023145771 -24.372538 0.74395823 -0.012945851 0.012945851 0.47695878 -0.47695878 
0.70300001 4.4550366 0.023024544 -24.359735 0.74375874 -0.012981901 0.012981901 0.47669175 -0.47669175 
0.704 4.449842 0.02290347 -24.346928 0.74355906 -0.013017864 0.013017864 0.47642466 -0.47642466 
0.70499998 4.4446478 0.022782555 -24.334118 0.74335921 -0.013053744 0.013053744 0.47615749 -0.47615749 
0.70599997 4.4394541 0.022661792 -24.321299 0.74315906 -0.013089537 0.013089537 0.47589025 -0.47589025 
0.70700002 4.4342608 0.022541184 -24.308479 0.74295866 -0.013125247 0.013125245 0.47562295 -0.47562292 
0.708 4.4290671 0.022420732 -24.295652 0.74275815 -0.01316087 0.01316087 0.4753556 -0.4753556 
0.70899999 4.4238739 0.022300435 -24.28282 0.74255741 -0.01319641 0.01319641 0.47508815 -0.47508815 
0.70999998 4.4186811 0.022180293 -24.269983 0.74235654 -0.013231864 0.013231864 0.47482064 -0.47482064 
0.71100003 4.4134889 0.022060307 -24.257143 0.74215531 -0.013267234 0.013267234 0.47455308 -0.47455308 
0.71200001 4.4082966 0.021940473 -24.244297 0.74195391 -0.013302519 0.013302519 0.47428545 -0.47428545 
0.713 4.4031048 0.021820793 -24.231449 0.74175239 -0.01333772 0.01333772 0.47401771 -0.47401771 
0.71399999 4.397913 0.021701271 -24.218594 0.74155062 -0.013372836 0.013372836 0.47374997 -0.47374997 
0.71499997 4.3927217 0.021581899 -24.205732 0.74134862 -0.013407868 0.013407868 0.4734821 -0.4734821 
0.71600002 4.3875308 0.021462684 -24.192869 0.74114633 -0.013442816 0.013442816 0.47321424 -0.47321424 
0.71700001 4.38234 0.021343624 -24.179998 0.74094397 -0.013477679 0.013477679 0.47294629 -0.47294629 
0.71799999 4.3771491 0.021224717 -24.167126 0.74074131 -0.013512458 0.013512458 0.47267824 -0.47267824 
0.71899998 4.3719592 0.021105962 -24.154247 0.74053848 -0.013547153 0.013547153 0.47241017 -0.47241011 
0.72000003 4.3667693 0.020987364 -24.141363 0.74033546 -0.013581764 0.013581764 0.47214198 -0.47214198 
0.72100002 4.3615799 0.02086892 -24.128475 0.74013215 -0.013616292 0.013616292 0.47187376 -0.47187373 
0.722 4.3563905 0.020750627 -24.115582 0.73992866 -0.013650736 0.013650736 0.47160545 -0.47160545 
0.72299999 4.3512015 0.020632487 -24.102686 0.73972505 -0.013685094 0.013685094 0.47133711 -0.47133711 
0.72399998 4.3460131 0.020514503 -24.089783 0.73952115 -0.013719371 0.013719371 0.47106868 -0.47106868 
0.72500002 4.3408241 0.020396672 -24.076878 0.73931706 -0.013753562 0.013753562 0.47080022 -0.47080022 
0.72600001 4.3356361 0.020278992 -24.063967 0.73911273 -0.013787671 0.013787671 0.47053167 -0.47053164 
0.727 4.3304486 0.020161469 -24.05105 0.73890823 -0.013821696 0.013821696 0.47026306 -0.47026306 
0.72799999 4.3252611 0.020044096 -24.03813 0.73870349 -0.013855637 0.013855637 0.46999434 -0.46999434 
0.72899997 4.3200741 0.019926878 -24.025204 0.73849863 -0.013889495 0.013889495 0.46972561 -0.46972561 
0.73000002 4.3148875 0.01980981 -24.012274 0.73829347 -0.01392327 0.01392327 0.46945682 -0.46945682 
0.73100001 4.309701 0.019692898 -23.99934 0.73808813 -0.013956961 0.013956961 0.46918797 -0.46918792 
0.73199999 4.3045149 0.019576136 -23.986399 0.73788255 -0.01399057 0.01399057 0.46891904 -0.46891904 
0.73299998 4.2993293 0.019459529 -23.973455 0.7376768 -0.014024096 0.014024096 0.46865001 -0.46865001 
0.73400003 4.2941437 0.019343074 -23.960506 0.73747081 -0.014057538 0.014057538 0.46838096 -0.46838096 
0.73500001 4.2889585 0.019226771 -23.947554 0.73726469 -0.014090897 0.014090897 0.46811184 -0.46811184 
0.736 4.2837739 0.01911062 -23.934595 0.73705828 -0.014124173 0.014124173 0.46784267 -0.46784267 
0.73699999 4.2785892 0.018994622 -23.921635 0.73685175 -0.014157365 0.014157365 0.4675734 -0.4675734 
0.73799998 4.2734056 0.018878775 -23.908669 0.73664498 -0.014190476 0.014190476 0.46730411 -0.46730408 
0.73900002 4.2682214 0.01876308 -23.895695 0.73643798 -0.014223505 0.014223505 0.46703473 -0.46703473 
0.74000001 4.2630382 0.018647538 -23.882719 0.73623073 -0.014256449 0.014256449 0.46676531 -0.46676531 
0.741 4.2578554 0.018532148 -23.869741 0.73602331 -0.014289312 0.014289312 0.46649578 -0.46649578 
0.74199998 4.2526727 0.01841691 -23.856754 0.73581576 -0.014322093 0.014322093 0.46622622 -0.46622622 
0.74299997 4.2474899 0.018301822 -23.843763 0.73560786 -0.014354791 0.014354791 0.46595663 -0.46595663 
0.74400002 4.2423086 0.018186888 -23.83077 0.73539984 -0.014387405 0.014387405 0.46568695 -0.46568695 
0.745 4.2371268 0.018072102 -23.817772 0.73519164 -0.014419939 0.014419939 0.46541718 -0.46541718 
0.74599999 4.2319455 0.017957469 -23.804768 0.73498315 -0.01445239 0.01445239 0.46514738 -0.46514738 
0.74699998 4.2267647 0.017842988 -23.791759 0.73477447 -0.014484759 0.014484759 0.46487752 -0.46487752 
0.74800003 4.2215843 0.017728658 -23.778749 0.73456568 -0.014517045 0.014517045 0.4646076 -0.4646076 
0.74900001 4.216404 0.017614478 -23.765734 0.73435664 -0.01454925 0.01454925 0.46433762 -0.46433762 
0.75 4.2112246 0.017500451 -23.752712 0.73414737 -0.014581373 0.014581373 0.46406758 -0.46406758 
0.75099999 4.2060452 0.017386574 -23.739685 0.73393792 -0.014613413 0.014613413 0.46379745 -0.46379745 
0.75199997 4.2008662 0.017272847 -23.726654 0.73372823 -0.014645373 0.014645373 0.46352726 -0.46352726 
0.75300002 4.1956878 0.017159272 -23.713621 0.73351836 -0.014677251 0.014677251 0.46325704 -0.46325704 
0.75400001 4.1905098 0.017045846 -23.700581 0.73330826 -0.014709046 0.014709046 0.46298674 -0.46298674 
0.755 4.1853318 0.016932573 -23.687536 0.73309797 -0.01474076 0.01474076 0.4627164 -0.4627164 
0.75599998 4.1801543 0.016819449 -23.674488 0.73288745 -0.014772393 0.014772393 0.46244597 -0.46244597 
0.75700003 4.1749773 0.016706474 -23.661438 0.73267674 -0.014803944 0.014803944 0.46217552 -0.46217552 
0.75800002 4.1698008 0.01659365 -23.648382 0.7324658 -0.014835414 0.014835414 0.46190497 -0.46190497 
0.759 4.1646247 0.016480977 -23.635319 0.73225474 -0.014866802 0.014866802 0.4616344 -0.4616344 
0.75999999 4.1594491 0.016368454 -23.622253 0.73204345 -0.01489811 0.01489811 0.46136373 -0.46136373 
0.76099998 4.1542735 0.016256081 -23.609182 0.73183197 -0.014929336 0.014929336 0.46109304 -0.46109304 
0.76200002 4.1490984 0.016143857 -23.596109 0.73162019 -0.01496048 0.01496048 0.46082225 -0.46082225 
0.76300001 4.1439242 0.016031783 -23.583029 0.7314083 -0.014991544 0.014991544 0.46055144 -0.46055144 
0.764 4.1387496 0.01591986 -23.569944 0.73119611 -0.015022527 0.015022527 0.46028057 -0.46028057 
0.76499999 4.1335764 0.015808085 -23.556858 0.73098379 -0.015053429 0.015053429 0.46000963 -0.46000963 
0.76599997 4.1284027 0.015696459 -23.543766 0.7307713 -0.015084251 0.015084249 0.45973861 -0.45973861 
0.76700002 4.12323 0.015584984 -23.530668 0.73055857 -0.01511499 0.01511499 0.45946756 -0.45946753 
0.76800001 4.1180577 0.015473657 -23.517569 0.73034561 -0.01514565 0.01514565 0.45919645 -0.45919645 
0.76899999 4.1128855 0.01536248 -23.504465 0.73013246 -0.015176229 0.015176229 0.45892522 -0.45892522 
0.76999998 4.1077142 0.015251451 -23.491354 0.72991908 -0.015206728 0.015206728 0.45865402 -0.45865402 
0.77100003 4.1025429 0.015140572 -23.478239 0.72970557 -0.015237146 0.015237146 0.4583827 -0.4583827 
0.77200001 4.0973725 0.015029842 -23.46512 0.72949183 -0.015267483 0.015267483 0.45811138 -0.45811138 
0.773 4.0922017 0.014919261 -23.452 0.72927785 -0.01529774 0.01529774 0.45783994 -0.45783994 
0.77399999 4.0870318 0.014808826 -23.438873 0.72906375 -0.015327916 0.015327916 0.4575685 -0.4575685 
0.77499998 4.0818629 0.014698543 -23.425743 0.72884935 -0.015358013 0.015358013 0.45729697 -0.45729697 
0.77600002 4.076694 0.014588407 -23.412607 0.72863477 -0.015388031 0.015388031 0.45702538 -0.45702538 
0.77700001 4.0715251 0.01447842 -23.399466 0.72842002 -0.015417967 0.015417967 0.45675376 -0.45675376 
0.778 4.0663571 0.01436858 -23.386322 0.72820503 -0.015447823 0.015447822 0.45648202 -0.45648202 
0.77899998 4.0611897 0.014258889 -23.373173 0.72798985 -0.0154776 0.0154776 0.45621032 -0.45621029 
0.77999997 4.0560226 0.014149346 -23.360022 0.7277745 -0.015507297 0.015507297 0.45593849 -0.45593849 
0.78100002 4.0508561 0.014039951 -23.346863 0.72755891 -0.015536913 0.015536913 0.45566663 -0.45566663 
0.78200001 4.0456901 0.013930704 -23.333702 0.72734314 -0.01556645 0.01556645 0.45539472 -0.45539472 
0.78299999 4.040524 0.013821606 -23.320538 0.72712713 -0.015595907 0.015595907 0.45512271 -0.45512271 
0.78399998 4.0353584 0.013712655 -23.307367 0.72691101 -0.015625285 0.015625285 0.4548507 -0.4548507 
0.78500003 4.0301943 0.013603851 -23.294193 0.72669458 -0.015654583 0.015654583 0.45457864 -0.45457864 
0.78600001 4.0250297 0.013495195 -23.281017 0.72647804 -0.015683802 0.015683802 0.45430648 -0.45430648 
0.787 4.0198655 0.013386686 -23.267834 0.72626126 -0.015712941 0.015712941 0.45403427 -0.45403427 
0.78799999 4.0147023 0.013278324 -23.254648 0.7260443 -0.015742 0.015742 0.45376199 -0.45376199 
0.78899997 4.0095396 0.01317011 -23.241457 0.7258271 -0.015770981 0.015770981 0.45348969 -0.45348969 
0.79000002 4.0043774 0.013062043 -23.228262 0.72560966 -0.015799884 0.015799884 0.45321733 -0.45321733 
0.79100001 3.9992151 0.012954124 -23.215063 0.7253921 -0.015828706 0.015828704 0.4529449 -0.4529449 
0.792 3.9940538 0.012846352 -23.20186 0.72517437 -0.015857449 0.015857449 0.45267245 -0.45267245 
0.79299998 3.988893 0.012738725 -23.18865 0.72495633 -0.015886113 0.015886113 0.45239991 -0.45239991 
0.79400003 3.9837325 0.012631246 -23.17544 0.72473824 -0.015914699 0.015914699 0.45212734 -0.45212734 
0.79500002 3.9785726 0.012523914 -23.162224 0.72451979 -0.015943205 0.015943205 0.45185468 -0.45185468 
0.796 3.9734132 0.012416728 -23.149004 0.72430116 -0.015971633 0.015971633 0.45158198 -0.45158198 
0.79699999 3.9682543 0.012309687 -23.13578 0.72408241 -0.015999982 0.015999982 0.45130926 -0.45130926 
0.79799998 3.9630957 0.012202795 -23.122553 0.72386348 -0.016028251 0.016028251 0.45103645 -0.45103645 
0.79900002 3.9579377 0.012096047 -23.109318 0.72364426 -0.016056444 0.016056444 0.45076361 -0.45076361 
0.80000001 3.9527805 0.011989447 -23.096083 0.72342485 -0.016084557 0.016084557 0.45049068 -0.45049068 
0.801 3.9476235 0.011882992 -23.082844 0.72320533 -0.016112592 0.016112592 0.45021775 -0.45021775 
0.80199999 3.942467 0.011776684 -23.069597 0.72298557 -0.016140549 0.016140549 0.4499447 -0.4499447 
0.80299997 3.9373114 0.011670521 -23.056349 0.72276556 -0.016168427 0.016168427 0.44967166 -0.44967166 
0.80400002 3.9321558 0.011564504 -23.043097 0.72254539 -0.016196227 0.016196227 0.44939855 -0.44939855 
0.80500001 3.927001 0.011458633 -23.029839 0.72232503 -0.016223947 0.016223947 0.44912538 -0.44912535 
0.80599999 3.9218469 0.011352907 -23.016577 0.72210437 -0.016251592 0.016251592 0.44885215 -0.44885215 
0.80699998 3.916693 0.011247328 -23.003313 0.72188371 -0.016279157 0.016279157 0.44857886 -0.44857886 
0.80800003 3.9115398 0.011141893 -22.990044 0.7216627 -0.016306644 0.016306644 0.44830555 -0.44830552 
0.80900002 3.9063871 0.011036604 -22.97677 0.72144151 -0.016334053 0.016334053 0.44803214 -0.44803214 
0.81 3.9012349 0.010931459 -22.963493 0.7212202 -0.016361386 0.016361386 0.4477587 -0.4477587 
0.81099999 3.8960831 0.01082646 -22.950211 0.72099859 -0.01638864 0.01638864 0.44748524 -0.44748521 
0.81199998 3.8909321 0.010721607 -22.936926 0.7207768 -0.016415816 0.016415816 0.44721168 -0.44721168 
0.81300002 3.8857815 0.010616898 -22.923637 0.72055483 -0.016442914 0.016442914 0.4469381 -0.4469381 
0.81400001 3.8806314 0.010512334 -22.910343 0.72033274 -0.016469935 0.016469935 0.44666445 -0.44666445 
0.815 3.8754818 0.010407914 -22.897045 0.72011042 -0.016496878 0.016496878 0.44639075 -0.44639075 
0.81599998 3.870333 0.010303639 -22.883743 0.71988779 -0.016523745 0.016523745 0.44611701 -0.44611701 
0.81699997 3.8651848 0.01019951 -22.87044 0.71966505 -0.016550533 0.016550533 0.44584322 -0.44584322 
0.81800002 3.8600368 0.010095524 -22.857128 0.71944207 -0.016577246 0.016577246 0.44556937 -0.44556937 
0.81900001 3.8548896 0.0099916821 -22.843817 0.71921897 -0.01660388 0.01660388 0.44529545 -0.44529545 
0.81999999 3.8497429 0.0098879859 -22.830498 0.71899563 -0.016630437 0.016630437 0.44502151 -0.44502151 
0.82099998 3.8445969 0.0097844331 -22.817177 0.71877211 -0.016656917 0.016656917 0.44474751 -0.44474751 
0.82200003 3.8394513 0.0096810237 -22.803852 0.71854842 -0.01668332 0.01668332 0.44447348 -0.44447348 
0.82300001 3.8343062 0.0095777595 -22.790524 0.71832442 -0.016709646 0.016709646 0.44419935 -0.44419935 
0.824 3.8291621 0.0094746379 -22.777189 0.71810037 -0.016735895 0.016735895 0.44392523 -0.44392523 
0.82499999 3.8240182 0.0093716606 -22.763853 0.71787596 -0.016762067 0.016762067 0.44365099 -0.44365099 
0.82599998 3.8188751 0.0092688277 -22.750511 0.71765149 -0.016788162 0.016788162 0.44337675 -0.44337675 
0.82700002 3.8137321 0.0091661373 -22.737165 0.71742684 -0.01681418 0.01681418 0.44310245 -0.44310245 
0.82800001 3.8085902 0.0090635912 -22.723816 0.71720189 -0.016840123 0.016840123 0.44282812 -0.44282812 
0.829 3.8034487 0.0089611877 -22.710464 0.71697682 -0.016865987 0.016865987 0.4425537 -0.4425537 
0.82999998 3.7983077 0.0088589285 -22.697107 0.71675146 -0.016891778 0.016891778 0.44227928 -0.44227925 
0.83099997 3.7931674 0.0087568117 -22.683746 0.71652603 -0.016917489 0.016917489 0.44200477 -0.44200477 
0.83200002 3.7880275 0.0086548384 -22.670383 0.71630031 -0.016943125 0.016943125 0.44173023 -0.44173023 
0.833 3.7828887 0.0085530085 -22.657013 0.71607441 -0.016968686 0.016968686 0.44145563 -0.44145563 
0.83399999 3.77775 0.0084513202 -22.643642 0.71584833 -0.016994169 0.016994169 0.44118097 -0.44118097 
0.83499998 3.7726119 0.0083497763 -22.630266 0.71562207 -0.017019577 0.017019577 0.44090629 -0.44090629 
0.83600003 3.7674744 0.0082483739 -22.616886 0.71539557 -0.017044907 0.017044907 0.44063157 -0.44063157 
0.83700001 3.7623379 0.0081471149 -22.603502 0.71516889 -0.017070163 0.017070163 0.44035676 -0.44035676 
0.838 3.7572019 0.0080459984 -22.590115 0.7149421 -0.017095342 0.017095342 0.44008195 -0.44008195 
0.83899999 3.7520661 0.0079450235 -22.576723 0.71471506 -0.017120445 0.017120445 0.43980706 -0.43980706 
0.83999997 3.7469313 0.007844192 -22.563328 0.71448779 -0.017145474 0.017145474 0.4395321 -0.4395321 
0.84100002 3.7417972 0.007743502 -22.549929 0.71426034 -0.017170424 0.017170424 0.43925714 -0.43925714 
0.84200001 3.7366633 0.0076429537 -22.536528 0.71403277 -0.017195301 0.017195301 0.4389821 -0.4389821 
0.84299999 3.7315304 0.0075425482 -22.523119 0.71380496 -0.017220102 0.017220102 0.43870702 -0.43870702 
0.84399998 3.7263978 0.0074422848 -22.50971 0.71357691 -0.017244825 0.017244825 0.43843192 -0.43843192 
0.84500003 3.721266 0.007342163 -22.496296 0.71334869 -0.017269475 0.017269475 0.43815675 -0.43815675 
0.84600002 3.7161348 0.0072421827 -22.482876 0.71312028 -0.017294049 0.017294049 0.43788153 -0.43788153 
0.847 3.7110043 0.0071423445 -22.469456 0.7128917 -0.017318549 0.017318549 0.43760628 -0.43760628 
0.84799999 3.7058744 0.0070426478 -22.45603 0.71266294 -0.017342972 0.017342972 0.43733096 -0.43733096 
0.84899998 3.7007451 0.0069430922 -22.442602 0.71243393 -0.017367318 0.017367318 0.43705562 -0.43705562 
0.85000002 3.6956165 0.0068436782 -22.429167 0.71220481 -0.017391592 0.017391592 0.43678018 -0.43678018 
0.85100001 3.6904886 0.0067444057 -22.415731 0.7119754 -0.01741579 0.01741579 0.43650475 -0.43650475 
0.852 3.6853611 0.0066452739 -22.402292 0.71174586 -0.017439913 0.017439913 0.43622926 -0.43622926 
0.85299999 3.6802344 0.0065462831 -22.388847 0.71151608 -0.01746396 0.01746396 0.43595371 -0.43595371 
0.85399997 3.6751084 0.0064474335 -22.375399 0.71128613 -0.017487934 0.017487934 0.43567815 -0.43567812 
0.85500002 3.6699829 0.0063487254 -22.361948 0.71105599 -0.017511832 0.017511832 0.43540248 -0.43540248 
0.85600001 3.6648581 0.006250157 -22.348494 0.71082562 -0.017535655 0.017535653 0.43512684 -0.43512684 
0.85699999 3.659734 0.0061517302 -22.335033 0.71059519 -0.017559404 0.017559404 0.43485114 -0.43485114 
0.85799998 3.6546109 0.0060534435 -22.321569 0.71036446 -0.017583078 0.017583078 0.43457535 -0.43457535 
0.85900003 3.649488 0.0059552975 -22.308105 0.71013355 -0.017606676 0.017606676 0.43429953 -0.43429953 
0.86000001 3.644366 0.0058572921 -22.294634 0.70990247 -0.017630201 0.017630201 0.43402365 -0.43402365 
0.861 3.6392443 0.0057594269 -22.281162 0.7096712 -0.017653652 0.017653652 0.43374777 -0.43374777 
0.86199999 3.6341236 0.0056617013 -22.267683 0.70943969 -0.017677026 0.017677026 0.43347183 -0.43347183 
0.86299998 3.6290035 0.0055641164 -22.254204 0.70920801 -0.017700328 0.017700328 0.43319586 -0.43319586 
0.86400002 3.623884 0.0054666707 -22.240721 0.70897621 -0.017723557 0.017723557 0.4329198 -0.4329198 
0.86500001 3.6187654 0.0053693661 -22.22723 0.70874417 -0.017746709 0.017746709 0.43264374 -0.43264374 
0.866 3.6136475 0.0052722003 -22.213739 0.70851189 -0.017769787 0.017769787 0.43236759 -0.43236759 
0.86699998 3.6085298 0.0051751747 -22.200245 0.70827955 -0.017792793 0.017792793 0.43209141 -0.43209141 
0.86799997 3.6034131 0.0050782892 -22.186747 0.70804685 -0.017815724 0.017815724 0.43181521 -0.43181521 
0.86900002 3.5982971 0.0049815425 -22.173243 0.7078141 -0.017838581 0.017838581 0.43153897 -0.43153897 
0.87 3.5931816 0.0048849359 -22.159739 0.7075811 -0.017861364 0.017861364 0.43126267 -0.43126267 
0.87099999 3.5880673 0.0047884681 -22.146225 0.70734787 -0.017884074 0.017884074 0.43098634 -0.43098634 
0.87199998 3.5829532 0.0046921396 -22.132713 0.70711452 -0.017906709 0.017906709 0.43070996 -0.43070996 
0.87300003 3.5778399 0.0045959502 -22.119198 0.70688099 -0.017929271 0.017929271 0.43043351 -0.43043351 
0.87400001 3.5727274 0.0044999002 -22.105677 0.70664722 -0.01795176 0.01795176 0.43015707 -0.43015707 
0.875 3.5676157 0.0044039888 -22.092154 0.70641327 -0.017974174 0.017974174 0.42988056 -0.42988056 
0.87599999 3.5625045 0.0043082163 -22.078625 0.70617914 -0.017996516 0.017996516 0.42960399 -0.42960399 
0.87699997 3.557394 0.0042125825 -22.065096 0.70594484 -0.018018784 0.018018784 0.4293274 -0.4293274 
0.87800002 3.5522842 0.0041170875 -22.051561 0.70571035 -0.018040979 0.018040979 0.42905077 -0.42905074 
0.87900001 3.5471752 0.0040217312 -22.038023 0.70547563 -0.0180631 0.0180631 0.42877409 -0.42877409 
0.88 3.5420671 0.0039265128 -22.024481 0.70524079 -0.018085148 0.018085148 0.42849737 -0.42849734 
0.88099998 3.5369594 0.0038314334 -22.010937 0.70500565 -0.018107124 0.018107124 0.42822057 -0.42822057 
0.88200003 3.5318525 0.003736492 -21.997389 0.70477039 -0.018129025 0.018129025 0.42794377 -0.42794377 
0.88300002 3.5267465 0.0036416885 -21.983835 0.70453501 -0.018150855 0.018150855 0.42766693 -0.42766693 
0.884 3.521641 0.0035470235 -21.970282 0.70429933 -0.018172611 0.018172611 0.42739007 -0.42739007 
0.88499999 3.5165362 0.0034524964 -21.956722 0.70406353 -0.018194294 0.018194294 0.42711312 -0.42711312 
0.88599998 3.5114324 0.0033581073 -21.943161 0.7038275 -0.018215904 0.018215904 0.42683616 -0.42683616 
0.88700002 3.5063293 0.0032638556 -21.929596 0.70359129 -0.018237442 0.018237442 0.42655915 -0.42655915 
0.88800001 3.5012267 0.0031697419 -21.916027 0.70335495 -0.018258907 0.018258907 0.42628208 -0.42628208 
0.889 3.4961247 0.0030757657 -21.902452 0.70311838 -0.018280299 0.018280299 0.42600501 -0.42600501 
0.88999999 3.4910238 0.002981927 -21.888878 0.70288163 -0.018301619 0.018301619 0.42572787 -0.42572787 
0.89099997 3.4859238 0.0028882255 -21.875299 0.70264465 -0.018322866 0.018322866 0.42545068 -0.42545068 
0.89200002 3.480824 0.0027946616 -21.861715 0.70240754 -0.018344041 0.018344041 0.42517349 -0.42517349 
0.89300001 3.4757252 0.0027012348 -21.848129 0.70217025 -0.018365145 0.018365145 0.42489621 -0.42489621 
0.89399999 3.4706273 0.0026079451 -21.834541 0.70193273 -0.018386174 0.018386174 0.42461893 -0.42461893 
0.89499998 3.4655302 0.0025147924 -21.820946 0.70169502 -0.018407132 0.018407132 0.42434159 -0.42434159 
0.89600003 3.4604335 0.0024217765 -21.80735 0.7014572 -0.018428018 0.018428018 0.42406422 -0.42406422 
0.89700001 3.4553378 0.0023288976 -21.793751 0.70121914 -0.018448832 0.018448832 0.42378682 -0.42378682 
0.898 3.4502428 0.0022361553 -21.780149 0.7009809 -0.018469574 0.018469574 0.42350936 -0.42350936 
0.89899999 3.4451487 0.0021435497 -21.766542 0.70074242 -0.018490244 0.018490242 0.42323184 -0.42323184 
0.89999998 3.4400551 0.0020510806 -21.752932 0.70050383 -0.018510841 0.018510841 0.42295435 -0.42295435 
0.90100002 3.4349623 0.0019587479 -21.739319 0.70026505 -0.018531367 0.018531367 0.42267677 -0.42267677 
0.90200001 3.4298704 0.0018665516 -21.725704 0.70002604 -0.018551823 0.018551823 0.42239916 -0.42239916 
0.903 3.4247794 0.0017744915 -21.712084 0.69978684 -0.018572204 0.018572204 0.42212152 -0.42212152 
0.90399998 3.4196892 0.0016825676 -21.69846 0.69954753 -0.018592514 0.018592514 0.42184383 -0.42184383 
0.90499997 3.4145994 0.0015907796 -21.684834 0.69930798 -0.018612754 0.018612754 0.4215661 -0.4215661 
0.90600002 3.4095106 0.0014991277 -21.671204 0.69906825 -0.018632922 0.018632922 0.42128834 -0.42128834 
0.90700001 3.4044225 0.0014076116 -21.657572 0.69882828 -0.018653018 0.018653018 0.42101052 -0.42101052 
0.90799999 3.3993351 0.0013162313 -21.643934 0.69858819 -0.018673044 0.018673044 0.42073271 -0.42073271 
0.90899998 3.394249 0.0012249865 -21.630297 0.69834793 -0.018692996 0.018692996 0.42045483 -0.42045483 
0.91000003 3.389163 0.0011338773 -21.616653 0.69810748 -0.01871288 0.01871288 0.42017692 -0.42017692 
0.91100001 3.3840783 0.0010429036 -21.60301 0.69786686 -0.018732691 0.018732691 0.41989896 -0.41989896 
0.912 3.3789942 0.00095206534 -21.589359 0.69762605 -0.01875243 0.01875243 0.41962099 -0.41962099 
0.91299999 3.3739109 0.0008613622 -21.575708 0.69738501 -0.018772099 0.018772099 0.41934296 -0.41934296 
0.91399997 3.3688285 0.0007707944 -21.562052 0.69714379 -0.018791698 0.018791698 0.41906488 -0.41906488 
0.91500002 3.3637466 0.00068036158 -21.548391 0.69690245 -0.018811224 0.018811224 0.41878679 -0.41878679 
0.91600001 3.3586659 0.00059006375 -21.534731 0.69666082 -0.018830681 0.018830681 0.41850865 -0.41850865 
0.917 3.3535855 0.00049990078 -21.521067 0.69641912 -0.018850066 0.018850066 0.4182305 -0.4182305 
0.91799998 3.3485065 0.00040987262 -21.507399 0.69617718 -0.018869381 0.018869381 0.4179523 -0.4179523 
0.91900003 3.3434281 0.00031997912 -21.493727 0.69593513 -0.018888624 0.018888624 0.41767403 -0.41767403 
0.92000002 3.3383505 0.00023022022 -21.480053 0.69569284 -0.018907797 0.018907797 0.41739574 -0.41739574 
0.921 3.3332736 0.00014059583 -21.466373 0.69545031 -0.0189269 0.0189269 0.41711748 -0.41711748 
0.92199999 3.3281977 5.1105824e-05 -21.452694 0.69520772 -0.018945932 0.018945932 0.41683909 -0.41683909 
0.92299998 3.3231223 -3.8249877e-05 -21.439009 0.69496483 -0.018964894 0.018964894 0.41656071 -0.41656071 
0.92400002 3.318048 -0.00012747139 -21.425322 0.69472182 -0.018983787 0.018983787 0.4162823 -0.4162823 
0.92500001 3.3129745 -0.00021655878 -21.411633 0.69447863 -0.019002607 0.019002607 0.41600385 -0.41600385 
0.926 3.3079016 -0.00030551216 -21.397938 0.69423521 -0.019021358 0.019021358 0.41572535 -0.41572535 
0.92699999 3.3028297 -0.00039433161 -21.384241 0.69399166 -0.019040039 0.019040039 0.41544682 -0.41544682 
0.92799997 3.2977588 -0.00048301727 -21.370543 0.69374794 -0.01905865 0.01905865 0.41516826 -0.41516826 
0.92900002 3.2926888 -0.0005715692 -21.35684 0.69350404 -0.019077191 0.019077191 0.41488966 -0.41488966 
0.93000001 3.2876194 -0.00065998756 -21.343134 0.69325989 -0.019095661 0.019095661 0.41461101 -0.41461101 
0.93099999 3.2825511 -0.00074827234 -21.329424 0.69301558 -0.019114062 0.019114062 0.41433239 -0.41433233 
0.93199998 3.2774832 -0.00083642371 -21.315712 0.6927712 -0.019132392 0.019132392 0.41405368 -0.41405368 
0.93300003 3.2724164 -0.00092444173 -21.301996 0.69252652 -0.019150654 0.019150654 0.41377491 -0.41377491 
0.93400002 3.2673504 -0.0010123266 -21.28828 0.69228166 -0.019168846 0.019168846 0.41349617 -0.41349617 
0.935 3.2622852 -0.0011000782 -21.274559 0.69203669 -0.019186966 0.019186966 0.41321737 -0.41321737 
0.93599999 3.257221 -0.0011876968 -21.260834 0.69179153 -0.019205019 0.019205019 0.41293854 -0.41293854 
0.93699998 3.2521574 -0.0012751825 -21.247107 0.69154614 -0.019223003 0.019223003 0.41265965 -0.41265965 
0.93800002 3.2470951 -0.0013625353 -21.233377 0.69130057 -0.019240914 0.019240914 0.41238075 -0.41238075 
0.93900001 3.2420335 -0.0014497554 -21.219643 0.69105482 -0.019258758 0.019258758 0.41210184 -0.41210181 
0.94 3.2369726 -0.0015368428 -21.205906 0.69080895 -0.019276533 0.019276533 0.41182286 -0.41182286 
0.94099998 3.2319126 -0.0016237977 -21.192169 0.6905629 -0.019294238 0.019294238 0.41154385 -0.41154385 
0.94199997 3.2268534 -0.00171062 -21.178425 0.69031662 -0.019311873 0.019311873 0.41126484 -0.41126478 
0.94300002 3.2217953 -0.0017973101 -21.16468 0.69007015 -0.01932944 0.01932944 0.41098577 -0.41098571 
0.94400001 3.2167377 -0.0018838679 -21.150932 0.68982357 -0.019346938 0.019346938 0.41070664 -0.41070664 
0.94499999 3.2116816 -0.0019702935 -21.13718 0.68957675 -0.019364366 0.019364366 0.41042751 -0.41042751 
0.94599998 3.2066259 -0.0020565868 -21.123426 0.6893298 -0.019381726 0.019381726 0.41014835 -0.41014835 
0.94700003 3.2015712 -0.0021427486 -21.109669 0.68908268 -0.019399017 0.019399017 0.40986913 -0.40986913 
0.94800001 3.1965175 -0.0022287781 -21.095909 0.68883526 -0.019416239 0.019416239 0.40958992 -0.40958992 
0.949 3.1914644 -0.0023146761 -21.082148 0.68858784 -0.019433392 0.01943339 0.40931064 -0.40931064 
0.94999999 3.1864126 -0.0024004423 -21.06838 0.68834013 -0.019450476 0.019450476 0.40903133 -0.40903133 
0.95099998 3.1813614 -0.0024860769 -21.054611 0.68809229 -0.019467492 0.019467492 0.40875202 -0.40875202 
0.95200002 3.176311 -0.00257158 -21.040842 0.68784416 -0.019484438 0.019484438 0.40847269 -0.40847266 
0.95300001 3.1712618 -0.0026569518 -21.027067 0.68759596 -0.019501317 0.019501317 0.40819326 -0.40819326 
0.954 3.1662133 -0.002742192 -21.013287 0.68734759 -0.019518128 0.019518128 0.40791386 -0.40791386 
0.95499998 3.1611657 -0.0028273014 -20.999508 0.68709898 -0.019534869 0.019534869 0.40763444 -0.40763444 
0.95599997 3.1561189 -0.0029122795 -20.985723 0.68685025 -0.019551544 0.019551542 0.40735492 -0.40735492 
0.95700002 3.1510735 -0.0029971264 -20.971939 0.68660134 -0.019568147 0.019568147 0.40707543 -0.40707543 
0.958 3.1460283 -0.0030818428 -20.958151 0.68635219 -0.019584686 0.019584686 0.40679589 -0.40679589 
0.95899999 3.1409845 -0.0031664278 -20.944359 0.68610299 -0.019601153 0.019601153 0.40651631 -0.40651631 
0.95999998 3.1359415 -0.0032508825 -20.930563 0.68585348 -0.019617554 0.019617554 0.40623671 -0.40623671 
0.96100003 3.1308994 -0.0033352065 -20.916767 0.68560392 -0.019633887 0.019633887 0.4059571 -0.4059571 
0.96200001 3.1258581 -0.0034194002 -20.902966 0.68535411 -0.019650152 0.019650152 0.40567744 -0.40567744 
0.963 3.1208179 -0.003503463 -20.889162 0.68510413 -0.01966635 0.01966635 0.40539774 -0.40539774 
0.96399999 3.1157784 -0.0035873957 -20.875357 0.68485391 -0.019682478 0.019682478 0.40511802 -0.40511802 
0.96499997 3.1107402 -0.0036711986 -20.861547 0.68460357 -0.01969854 0.01969854 0.40483826 -0.40483826 
0.96600002 3.1057026 -0.0037548707 -20.847736 0.68435305 -0.019714532 0.019714532 0.40455845 -0.40455845 
0.96700001 3.100666 -0.0038384129 -20.833923 0.68410242 -0.019730458 0.019730458 0.40427867 -0.40427867 
0.96799999 3.0956306 -0.0039218254 -20.820105 0.68385154 -0.019746317 0.019746317 0.40399885 -0.40399885 
0.96899998 3.090596 -0.004005108 -20.806286 0.68360049 -0.019762108 0.019762108 0.40371895 -0.40371895 
0.97000003 3.0855622 -0.0040882607 -20.792463 0.68334931 -0.019777831 0.019777831 0.40343907 -0.40343907 
0.97100002 3.0805295 -0.0041712834 -20.778639 0.6830979 -0.019793486 0.019793486 0.40315914 -0.40315914 
0.972 3.0754974 -0.0042541772 -20.764811 0.68284637 -0.019809075 0.019809075 0.40287921 -0.40287921 
0.97299999 3.0704663 -0.0043369411 -20.75098 0.6825946 -0.019824596 0.019824596 0.40259919 -0.40259919 
0.97399998 3.0654364 -0.0044195759 -20.737146 0.68234277 -0.01984005 0.01984005 0.40231919 -0.40231919 
0.97500002 3.0604074 -0.0045020813 -20.72331 0.6820907 -0.019855436 0.019855436 0.40203914 -0.40203914 
0.97600001 3.0553794 -0.0045844577 -20.709473 0.68183839 -0.019870756 0.019870756 0.40175909 -0.40175909 
0.977 3.0503521 -0.0046667047 -20.695629 0.68158603 -0.019886009 0.019886009 0.40147901 -0.40147901 
0.97799999 3.0453262 -0.0047488231 -20.681786 0.68133336 -0.019901196 0.019901196 0.40119889 -0.40119889 
0.97899997 3.0403011 -0.0048308121 -20.66794 0.6810807 -0.019916315 0.019916315 0.40091872 -0.40091872 
0.98000002 3.0352767 -0.004912673 -20.654089 0.68082774 -0.019931367 0.019931367 0.40063855 -0.40063855 
0.98100001 3.0302534 -0.004994405 -20.640238 0.68057454 -0.019946352 0.019946352 0.40035835 -0.40035835 
0.98199999 3.0252311 -0.0050760079 -20.626383 0.68032134 -0.019961271 0.019961271 0.40007812 -0.40007812 
0.98299998 3.0202098 -0.0051574823 -20.612526 0.68006784 -0.019976122 0.019976122 0.39979789 -0.39979789 
0.98400003 3.0151894 -0.0052388292 -20.598665 0.67981416 -0.019990908 0.019990908 0.3995176 -0.3995176 
0.98500001 3.0101702 -0.0053200475 -20.584803 0.67956036 -0.020005627 0.020005627 0.39923728 -0.39923728 
0.986 3.0051517 -0.0054011368 -20.570938 0.67930645 -0.020020278 0.020020278 0.39895695 -0.39895695 
0.98699999 3.0001342 -0.0054820986 -20.55707 0.67905235 -0.020034865 0.020034865 0.3986766 -0.3986766 
0.98799998 2.9951179 -0.0055629327 -20.543198 0.67879796 -0.020049384 0.020049384 0.39839619 -0.39839619 
0.98900002 2.9901023 -0.0056436379 -20.529325 0.67854351 -0.020063838 0.020063838 0.39811575 -0.39811575 
0.99000001 2.9850876 -0.0057242163 -20.51545 0.67828882 -0.020078225 0.020078225 0.39783531 -0.39783531 
0.991 2.9800742 -0.0058046663 -20.501572 0.67803401 -0.020092545 0.020092545 0.39755487 -0.39755484 
0.99199998 2.9750619 -0.0058849887 -20.48769 0.67777896 -0.0201068 0.0201068 0.39727437 -0.39727437 
0.99299997 2.9700503 -0.005965184 -20.473808 0.67752385 -0.02012099 0.02012099 0.39699385 -0.39699385 
0.99400002 2.9650397 -0.0060452512 -20.459921 0.67726845 -0.020135112 0.020135112 0.39671332 -0.39671332 
0.995 2.9600303 -0.0061251922 -20.446033 0.67701292 -0.020149169 0.020149169 0.39643276 -0.39643276 
0.99599999 2.9550216 -0.0062050051 -20.432142 0.67675728 -0.02016316 0.02016316 0.39615214 -0.39615214 
0.99699998 2.9500141 -0.0062846905 -20.418249 0.67650145 -0.020177087 0.020177087 0.39587152 -0.39587152 
0.99800003 2.9450076 -0.0063642496 -20.404352 0.67624539 -0.020190945 0.020190945 0.3955909 -0.3955909 
0.99900001 2.940002 -0.0064436812 -20.390453 0.67598921 -0.02020474 0.02020474 0.39531022 -0.39531022 
1 2.9349976 -0.0065229866 -20.376554 0.67573285 -0.020218467 0.020218467 0.39502954 -0.39502954 
1.001 2.9299941 -0.0066021644 -20.362652 0.67547631 -0.02023213 0.02023213 0.39474884 -0.39474884 
1.002 2.9249916 -0.0066812159 -20.348745 0.6752196 -0.020245727 0.020245727 0.39446807 -0.39446807 
1.003 2.9199903 -0.0067601413 -20.334837 0.67496276 -0.020259259 0.020259259 0.39418733 -0.39418733 
1.0039999 2.9149897 -0.0068389401 -20.320925 0.67470568 -0.020272726 0.020272726 0.39390653 -0.39390653 
1.005 2.9099903 -0.0069176117 -20.307013 0.67444855 -0.020286126 0.020286126 0.39362571 -0.39362571 
1.006 2.9049921 -0.0069961576 -20.293097 0.67419112 -0.020299463 0.020299463 0.39334488 -0.39334488 
1.007 2.8999946 -0.0070745773 -20.279179 0.67393357 -0.020312734 0.020312732 0.39306402 -0.39306402 
1.008 2.8949981 -0.0071528712 -20.265257 0.67367584 -0.020325938 0.020325938 0.39278316 -0.39278316 
1.0089999 2.890003 -0.007231039 -20.251333 0.67341799 -0.020339079 0.020339079 0.39250225 -0.39250225 
1.01 2.8850086 -0.0073090806 -20.23741 0.6731599 -0.020352155 0.020352155 0.39222133 -0.3922213 
1.011 2.8800154 -0.0073869964 -20.22348 0.67290169 -0.020365166 0.020365166 0.39194036 -0.39194036 
1.012 2.8750234 -0.0074647865 -20.209551 0.6726433 -0.020378111 0.020378111 0.39165941 -0.39165941 
1.013 2.8700321 -0.0075424509 -20.19562 0.67238474 -0.020390993 0.020390993 0.39137837 -0.39137837 
1.0140001 2.865042 -0.0076199905 -20.181684 0.67212611 -0.020403808 0.020403808 0.3910974 -0.3910974 
1.015 2.8600528 -0.0076974039 -20.167747 0.67186719 -0.020416562 0.02041656 0.39081633 -0.39081633 
1.016 2.8550649 -0.0077746925 -20.153807 0.67160809 -0.020429248 0.020429248 0.39053527 -0.39053527 
1.017 2.8500779 -0.0078518549 -20.139864 0.67134887 -0.020441869 0.020441869 0.3902542 -0.3902542 
1.018 2.8450921 -0.007928893 -20.125921 0.67108953 -0.020454427 0.020454427 0.3899731 -0.3899731 
1.0190001 2.8401072 -0.0080058062 -20.111973 0.67082995 -0.02046692 0.02046692 0.38969198 -0.38969198 
1.02 2.8351235 -0.0080825938 -20.098024 0.67057019 -0.020479349 0.020479349 0.38941082 -0.38941082 
1.021 2.8301404 -0.0081592575 -20.084074 0.67031038 -0.020491714 0.020491714 0.38912964 -0.38912964 
1.022 2.8251591 -0.0082357964 -20.07012 0.67005032 -0.020504015 0.020504015 0.38884845 -0.38884845 
1.023 2.8201783 -0.0083122095 -20.056164 0.66979009 -0.02051625 0.02051625 0.38856724 -0.38856724 
1.024 2.8151987 -0.0083884988 -20.042206 0.66952974 -0.020528421 0.020528421 0.38828602 -0.38828602 
1.025 2.8102202 -0.0084646642 -20.028246 0.66926914 -0.02054053 0.02054053 0.38800475 -0.38800475 
1.026 2.805243 -0.0085407048 -20.014282 0.66900843 -0.020552574 0.020552574 0.38772348 -0.38772348 
1.027 2.8002665 -0.0086166207 -20.000319 0.66874754 -0.020564554 0.020564554 0.38744217 -0.38744217 
1.028 2.7952912 -0.0086924126 -19.986351 0.66848654 -0.02057647 0.02057647 0.38716087 -0.38716087 
1.029 2.7903171 -0.0087680807 -19.972382 0.66822529 -0.020588323 0.020588323 0.38687953 -0.38687953 
1.03 2.7853441 -0.008843625 -19.95841 0.66796392 -0.02060011 0.02060011 0.3865982 -0.38659817 
1.031 2.7803719 -0.0089190453 -19.944435 0.66770238 -0.020611836 0.020611836 0.38631681 -0.38631678 
1.0319999 2.7754009 -0.0089943409 -19.93046 0.66744065 -0.020623496 0.020623496 0.38603541 -0.38603541 
1.033 2.770431 -0.0090695135 -19.916481 0.66717881 -0.020635094 0.020635094 0.38575399 -0.38575399 
1.034 2.7654624 -0.0091445632 -19.902502 0.66691679 -0.020646628 0.020646626 0.38547257 -0.38547257 
1.035 2.7604947 -0.0092194881 -19.888519 0.66665465 -0.020658098 0.020658098 0.38519111 -0.38519111 
1.036 2.755528 -0.0092942901 -19.874535 0.66639233 -0.020669505 0.020669505 0.38490963 -0.38490963 
1.0369999 2.7505624 -0.0093689691 -19.860546 0.66612977 -0.020680847 0.020680847 0.38462815 -0.38462815 
1.038 2.7455983 -0.0094435252 -19.846558 0.66586709 -0.020692129 0.020692129 0.38434663 -0.38434663 
1.039 2.7406349 -0.0095179575 -19.832565 0.66560423 -0.020703346 0.020703346 0.38406512 -0.38406512 
1.04 2.735673 -0.0095922668 -19.818573 0.6653412 -0.020714499 0.020714499 0.38378355 -0.38378355 
1.041 2.7307117 -0.009666454 -19.804577 0.66507804 -0.020725591 0.020725591 0.38350198 -0.38350198 
1.0420001 2.7257516 -0.0097405175 -19.790581 0.66481477 -0.020736618 0.020736618 0.3832204 -0.3832204 
1.043 2.720793 -0.0098144589 -19.776581 0.66455126 -0.020747583 0.020747583 0.38293877 -0.38293877 
1.044 2.7158351 -0.0098882774 -19.762577 0.66428763 -0.020758484 0.020758484 0.38265717 -0.38265717 
1.045 2.7108786 -0.0099619729 -19.748573 0.66402382 -0.020769322 0.020769322 0.38237551 -0.38237551 
1.046 2.7059231 -0.010035546 -19.734568 0.66375977 -0.0207801 0.0207801 0.38209388 -0.38209388 
1.0470001 2.7009685 -0.010108997 -19.72056 0.6634956 -0.020790813 0.020790813 0.38181219 -0.38181219 
1.048 2.6960154 -0.010182326 -19.706549 0.66323137 -0.020801462 0.020801462 0.38153049 -0.38153049 
1.049 2.6910634 -0.010255532 -19.692537 0.66296691 -0.02081205 0.02081205 0.3812488 -0.3812488 
1.05 2.6861122 -0.010328617 -19.678522 0.66270226 -0.020822573 0.020822573 0.38096708 -0.38096708 
1.051 2.6811624 -0.010401581 -19.664505 0.6624375 -0.020833038 0.020833038 0.38068536 -0.3806853 
1.052 2.6762137 -0.010474421 -19.650488 0.6621725 -0.020843439 0.020843439 0.38040358 -0.38040358 
1.053 2.6712661 -0.010547141 -19.636467 0.66190743 -0.020853776 0.020853776 0.38012177 -0.38012177 
1.054 2.6663194 -0.010619737 -19.622444 0.66164213 -0.020864051 0.020864051 0.37984002 -0.37984002 
1.0549999 2.6613743 -0.010692214 -19.608419 0.66137677 -0.020874264 0.020874264 0.37955821 -0.37955821 
1.056 2.65643 -0.010764568 -19.594395 0.66111118 -0.020884415 0.020884415 0.37927637 -0.37927637 
1.057 2.6514871 -0.010836801 -19.580364 0.6608454 -0.020894505 0.020894505 0.37899452 -0.37899452 
1.058 2.6465452 -0.010908913 -19.566334 0.66057944 -0.020904532 0.020904532 0.37871265 -0.37871265 
1.059 2.6416044 -0.010980903 -19.552301 0.66031343 -0.020914497 0.020914497 0.37843078 -0.37843078 
1.0599999 2.6366649 -0.011052773 -19.538267 0.66004723 -0.020924399 0.020924399 0.37814888 -0.37814888 
1.061 2.6317263 -0.011124521 -19.524231 0.6597808 -0.020934239 0.020934239 0.37786698 -0.37786698 
1.062 2.6267889 -0.011196148 -19.510193 0.65951425 -0.020944018 0.020944018 0.37758505 -0.37758505 
1.063 2.6218529 -0.011267656 -19.496153 0.65924758 -0.020953735 0.020953735 0.37730312 -0.37730312 
1.064 2.6169178 -0.011339041 -19.482111 0.65898073 -0.020963389 0.020963389 0.37702116 -0.37702116 
1.0650001 2.611984 -0.011410307 -19.468067 0.6587137 -0.020972984 0.020972984 0.3767392 -0.3767392 
1.066 2.6070514 -0.011481452 -19.454021 0.65844649 -0.020982515 0.020982515 0.37645724 -0.37645724 
1.067 2.6021199 -0.011552475 -19.439972 0.65817916 -0.020991985 0.020991985 0.37617522 -0.37617522 
1.068 2.5971894 -0.011623379 -19.425922 0.65791166 -0.021001395 0.021001395 0.37589324 -0.37589324 
1.069 2.5922604 -0.011694163 -19.411871 0.65764403 -0.021010742 0.021010742 0.37561119 -0.37561119 
1.0700001 2.5873325 -0.011764828 -19.397818 0.65737623 -0.021020027 0.021020027 0.37532914 -0.37532914 
1.071 2.5824056 -0.011835371 -19.383762 0.65710825 -0.021029253 0.021029253 0.37504712 -0.37504712 
1.072 2.5774801 -0.011905794 -19.369705 0.65684009 -0.021038415 0.021038415 0.37476504 -0.37476504 
1.073 2.5725555 -0.011976098 -19.355646 0.65657181 -0.021047518 0.021047518 0.37448296 -0.37448296 
1.074 2.5676322 -0.012046282 -19.341585 0.65630341 -0.021056559 0.021056559 0.37420088 -0.37420088 
1.075 2.56271 -0.012116347 -19.327522 0.65603483 -0.021065539 0.021065539 0.37391874 -0.37391874 
1.076 2.5577891 -0.012186292 -19.313457 0.65576607 -0.021074457 0.021074455 0.37363663 -0.37363663 
1.077 2.5528696 -0.012256118 -19.299391 0.65549713 -0.021083314 0.021083314 0.37335446 -0.37335446 
1.0779999 2.547951 -0.012325823 -19.285322 0.65522808 -0.021092113 0.021092109 0.37307236 -0.37307236 
1.079 2.5430338 -0.012395409 -19.271252 0.65495884 -0.021100847 0.021100847 0.37279019 -0.37279019 
1.08 2.5381174 -0.012464877 -19.257181 0.65468949 -0.021109521 0.021109521 0.37250799 -0.37250799 
1.081 2.5332026 -0.012534226 -19.243107 0.65441996 -0.021118136 0.021118136 0.37222579 -0.37222579 
1.082 2.5282888 -0.012603455 -19.229031 0.65415031 -0.021126689 0.021126689 0.37194359 -0.37194359 
1.0829999 2.5233762 -0.012672566 -19.214954 0.65388042 -0.021135183 0.021135183 0.37166139 -0.37166139 
1.084 2.518465 -0.012741557 -19.200876 0.65361041 -0.021143615 0.021143615 0.37137917 -0.37137917 
1.085 2.513555 -0.01281043 -19.186794 0.65334028 -0.021151988 0.021151988 0.37109694 -0.37109694 
1.086 2.508646 -0.012879184 -19.172712 0.65306997 -0.021160297 0.021160297 0.37081468 -0.37081468 
1.087 2.5037384 -0.01294782 -19.158628 0.65279949 -0.021168549 0.021168549 0.37053242 -0.37053242 
1.0880001 2.498832 -0.013016338 -19.144543 0.65252888 -0.021176739 0.021176739 0.37025014 -0.37025014 
1.089 2.4939268 -0.013084737 -19.130455 0.6522581 -0.021184871 0.021184871 0.36996788 -0.36996788 
1.09 2.4890225 -0.013153017 -19.116365 0.6519872 -0.021192938 0.021192938 0.36968559 -0.36968559 
1.091 2.4841197 -0.01322118 -19.102276 0.65171611 -0.021200951 0.021200951 0.36940327 -0.36940327 
1.092 2.479218 -0.013289225 -19.088182 0.65144491 -0.021208899 0.021208899 0.36912096 -0.36912096 
1.0930001 2.4743178 -0.013357152 -19.074089 0.65117353 -0.021216789 0.021216789 0.36883861 -0.36883861 
1.094 2.4694185 -0.013424961 -19.059992 0.65090197 -0.02122462 0.02122462 0.36855629 -0.36855629 
1.095 2.4645207 -0.013492652 -19.045895 0.6506303 -0.021232389 0.021232389 0.36827394 -0.36827394 
1.096 2.4596241 -0.013560225 -19.031796 0.65035844 -0.021240098 0.021240098 0.3679916 -0.3679916 
1.097 2.4547286 -0.013627682 -19.017696 0.6500864 -0.021247748 0.021247748 0.36770919 -0.36770919 
1.098 2.4498343 -0.013695019 -19.003593 0.64981431 -0.02125534 0.02125534 0.36742678 -0.36742678 
1.099 2.4449413 -0.01376224 -18.989489 0.64954197 -0.021262869 0.021262869 0.36714441 -0.36714441 
1.1 2.4400494 -0.013829345 -18.975384 0.64926952 -0.021270338 0.021270338 0.366862 -0.366862 
1.101 2.4351592 -0.013896331 -18.961275 0.64899689 -0.021277752 0.021277752 0.36657962 -0.36657962 
1.102 2.43027 -0.013963201 -18.947166 0.6487242 -0.021285104 0.021285104 0.36629719 -0.36629719 
1.103 2.4253819 -0.014029954 -18.933058 0.64845127 -0.021292394 0.021292394 0.36601475 -0.36601475 
1.104 2.420495 -0.014096588 -18.918945 0.64817822 -0.021299629 0.021299629 0.36573231 -0.36573231 
1.105 2.4156096 -0.014163108 -18.904833 0.64790499 -0.021306802 0.021306802 0.36544985 -0.36544985 
1.1059999 2.4107254 -0.014229509 -18.890717 0.64763165 -0.021313913 0.021313913 0.36516741 -0.36516741 
1.107 2.4058423 -0.014295794 -18.8766 0.64735812 -0.021320971 0.021320971 0.36488494 -0.36488494 
1.108 2.4009607 -0.014361964 -18.862482 0.64708441 -0.021327965 0.021327965 0.36460245 -0.36460245 
1.109 2.3960803 -0.014428016 -18.848362 0.64681065 -0.021334901 0.021334901 0.36431995 -0.36431995 
1.11 2.391201 -0.014493952 -18.83424 0.64653665 -0.021341778 0.021341778 0.36403745 -0.36403745 
1.1109999 2.386323 -0.014559772 -18.820118 0.64626259 -0.021348597 0.021348597 0.36375499 -0.36375499 
1.112 2.3814464 -0.014625476 -18.805994 0.64598829 -0.021355357 0.021355357 0.36347246 -0.36347246 
1.113 2.3765709 -0.014691064 -18.79187 0.64571387 -0.021362059 0.021362057 0.36318991 -0.36318991 
1.114 2.3716969 -0.014756535 -18.777742 0.64543927 -0.021368699 0.021368699 0.36290741 -0.36290741 
1.115 2.3668239 -0.014821891 -18.763613 0.64516461 -0.021375284 0.02137528 0.36262485 -0.36262485 
1.1160001 2.3619523 -0.014887131 -18.749483 0.64488971 -0.021381807 0.021381807 0.3623423 -0.3623423 
1.117 2.3570821 -0.014952255 -18.735352 0.6446147 -0.02138827 0.02138827 0.36205977 -0.36205977 
1.118 2.3522131 -0.015017265 -18.721218 0.6443395 -0.021394677 0.021394677 0.36177722 -0.36177722 
1.119 2.3473454 -0.015082157 -18.707085 0.64406425 -0.021401025 0.021401025 0.36149466 -0.36149466 
1.12 2.342479 -0.015146936 -18.692949 0.64378875 -0.021407316 0.021407316 0.36121207 -0.36121207 
1.1210001 2.3376138 -0.015211598 -18.678812 0.64351314 -0.021413548 0.021413548 0.36092949 -0.36092949 
1.122 2.3327498 -0.015276146 -18.664673 0.64323741 -0.021419719 0.021419719 0.3606469 -0.3606469 
1.123 2.3278873 -0.015340579 -18.650532 0.6429615 -0.021425834 0.021425834 0.36036432 -0.36036432 
1.124 2.3230259 -0.015404896 -18.636391 0.64268547 -0.021431889 0.021431889 0.36008173 -0.36008173 
1.125 2.318166 -0.015469098 -18.622248 0.64240927 -0.021437889 0.021437889 0.35979912 -0.35979912 
1.126 2.3133073 -0.015533186 -18.608105 0.64213294 -0.021443827 0.021443827 0.3595165 -0.3595165 
1.127 2.3084497 -0.015597159 -18.593958 0.64185637 -0.021449709 0.021449709 0.35923389 -0.35923389 
1.128 2.3035936 -0.015661018 -18.579811 0.64157975 -0.021455534 0.021455534 0.35895124 -0.35895124 
1.1289999 2.298739 -0.015724761 -18.565662 0.641303 -0.021461299 0.021461299 0.35866863 -0.35866863 
1.13 2.2938855 -0.015788389 -18.551514 0.64102602 -0.021467006 0.021467006 0.35838598 -0.35838598 
1.131 2.2890334 -0.015851906 -18.537363 0.64074898 -0.021472655 0.021472655 0.35810333 -0.35810333 
1.132 2.2841825 -0.015915306 -18.523211 0.6404717 -0.021478247 0.021478247 0.35782069 -0.35782069 
1.133 2.2793331 -0.015978593 -18.509058 0.64019436 -0.021483781 0.021483781 0.35753801 -0.35753801 
1.1339999 2.2744846 -0.016041765 -18.494902 0.63991684 -0.021489259 0.021489259 0.3572554 -0.35725537 
1.135 2.2696378 -0.016104825 -18.480745 0.63963914 -0.021494675 0.021494675 0.35697272 -0.35697272 
1.136 2.2647922 -0.016167769 -18.466589 0.63936132 -0.021500038 0.021500038 0.35669008 -0.35669002 
1.137 2.259948 -0.0162306 -18.452431 0.63908339 -0.021505341 0.021505341 0.35640737 -0.35640737 
1.138 2.255105 -0.016293317 -18.438271 0.63880527 -0.021510588 0.021510588 0.3561247 -0.3561247 
1.1390001 2.2502635 -0.016355921 -18.42411 0.63852704 -0.021515775 0.021515775 0.35584202 -0.35584202 
1.14 2.2454231 -0.01641841 -18.409946 0.63824862 -0.021520907 0.021520907 0.35555932 -0.35555932 
1.141 2.2405844 -0.016480787 -18.395782 0.63797009 -0.021525981 0.021525981 0.35527664 -0.35527661 
1.142 2.2357466 -0.016543051 -18.381618 0.63769144 -0.021530997 0.021530997 0.35499394 -0.35499394 
1.143 2.2309103 -0.0166052 -18.367453 0.63741255 -0.021535955 0.021535955 0.35471123 -0.35471123 
1.1440001 2.2260754 -0.016667238 -18.353285 0.6371336 -0.02154086 0.02154086 0.35442853 -0.35442853 
1.145 2.2212417 -0.016729161 -18.339117 0.63685447 -0.021545703 0.021545703 0.35414582 -0.35414582 
1.146 2.2164094 -0.016790973 -18.324947 0.63657522 -0.021550493 0.021550493 0.35386312 -0.35386312 
1.147 2.2115786 -0.016852671 -18.310776 0.63629586 -0.021555223 0.021555223 0.35358042 -0.35358042 
1.148 2.206749 -0.016914256 -18.296604 0.63601625 -0.021559898 0.021559898 0.35329768 -0.35329768 
1.149 2.2019207 -0.016975729 -18.282431 0.63573658 -0.021564513 0.021564513 0.35301498 -0.35301498 
1.15 2.197094 -0.01703709 -18.268257 0.63545674 -0.021569073 0.021569073 0.35273227 -0.35273227 
1.151 2.1922684 -0.017098337 -18.254082 0.63517678 -0.021573577 0.021573577 0.35244951 -0.35244951 
1.152 2.1874442 -0.017159473 -18.239906 0.63489664 -0.021578025 0.021578025 0.3521668 -0.3521668 
1.153 2.1826212 -0.017220497 -18.225727 0.63461637 -0.021582415 0.021582415 0.35188407 -0.35188407 
1.154 2.1777999 -0.017281407 -18.21155 0.63433599 -0.02158675 0.021586748 0.3516013 -0.3516013 
1.155 2.1729798 -0.017342206 -18.197369 0.63405544 -0.021591026 0.021591026 0.35131857 -0.35131857 
1.156 2.1681612 -0.017402893 -18.183187 0.63377476 -0.021595245 0.021595245 0.35103586 -0.35103586 
1.1569999 2.1633439 -0.017463468 -18.169006 0.6334939 -0.02159941 0.02159941 0.35075313 -0.35075313 
1.158 2.1585279 -0.017523931 -18.154821 0.63321292 -0.021603519 0.021603519 0.35047036 -0.35047036 
1.159 2.1537132 -0.017584283 -18.140638 0.63293183 -0.02160757 0.02160757 0.35018763 -0.35018763 
1.16 2.1489 -0.017644523 -18.126453 0.63265055 -0.021611566 0.021611566 0.34990489 -0.34990489 
1.161 2.144088 -0.017704651 -18.112267 0.63236922 -0.021615505 0.021615505 0.34962213 -0.34962213 
1.1619999 2.1392777 -0.017764667 -18.09808 0.63208765 -0.021619387 0.021619387 0.3493394 -0.3493394 
1.163 2.1344683 -0.017824573 -18.083891 0.63180596 -0.021623213 0.021623213 0.34905666 -0.34905666 
1.164 2.1296606 -0.017884368 -18.069702 0.63152415 -0.021626983 0.021626983 0.3487739 -0.3487739 
1.165 2.1248543 -0.017944053 -18.055511 0.63124222 -0.021630699 0.021630699 0.34849116 -0.34849113 
1.166 2.1200495 -0.018003624 -18.041319 0.63096011 -0.021634357 0.021634357 0.34820837 -0.34820837 
1.1670001 2.1152458 -0.018063085 -18.027126 0.63067788 -0.021637961 0.021637961 0.34792563 -0.34792563 
1.168 2.1104436 -0.018122435 -18.012934 0.63039547 -0.021641508 0.021641508 0.34764287 -0.34764287 
1.169 2.1056428 -0.018181674 -17.998739 0.63011295 -0.021645 0.021645 0.34736013 -0.34736013 
1.17 2.1008434 -0.018240804 -17.984545 0.6298303 -0.021648435 0.021648435 0.3470774 -0.3470774 
1.171 2.0960455 -0.018299822 -17.970348 0.62954748 -0.021651814 0.021651814 0.34679461 -0.34679461 
1.1720001 2.0912488 -0.01835873 -17.956152 0.62926453 -0.021655139 0.021655139 0.34651187 -0.34651187 
1.173 2.0864534 -0.018417528 -17.941952 0.62898153 -0.021658408 0.021658408 0.34622911 -0.34622911 
1.174 2.0816598 -0.018476214 -17.927753 0.62869829 -0.021661619 0.021661619 0.34594637 -0.34594637 
1.175 2.0768673 -0.018534791 -17.913553 0.62841493 -0.021664778 0.021664778 0.34566364 -0.34566364 
1.176 2.0720763 -0.018593257 -17.899351 0.62813145 -0.021667879 0.021667879 0.34538087 -0.34538087 
1.177 2.0672867 -0.018651614 -17.885151 0.62784785 -0.021670926 0.021670926 0.34509811 -0.34509811 
1.178 2.0624986 -0.018709863 -17.870949 0.62756407 -0.021673918 0.021673918 0.34481534 -0.34481534 
1.179 2.0577118 -0.018767999 -17.856745 0.62728012 -0.021676853 0.021676853 0.34453261 -0.34453261 
1.1799999 2.0529263 -0.018826026 -17.842541 0.6269961 -0.021679737 0.021679737 0.34424987 -0.34424987 
1.181 2.0481427 -0.018883944 -17.828335 0.62671196 -0.021682562 0.021682562 0.34396711 -0.34396711 
1.182 2.04336 -0.018941753 -17.814129 0.62642765 -0.021685332 0.021685332 0.34368438 -0.34368438 
1.183 2.038579 -0.018999452 -17.799921 0.62614316 -0.02168805 0.02168805 0.34340164 -0.34340164 
1.184 2.0337992 -0.019057039 -17.785713 0.6258586 -0.021690711 0.021690711 0.34311888 -0.34311888 
1.1849999 2.029021 -0.019114519 -17.771503 0.62557387 -0.021693317 0.021693317 0.34283617 -0.34283617 
1.186 2.0242441 -0.01917189 -17.757296 0.62528902 -0.021695867 0.021695867 0.34255344 -0.34255344 
1.187 2.0194688 -0.019229151 -17.743086 0.62500399 -0.021698363 0.021698363 0.34227067 -0.34227067 
1.188 2.0146947 -0.019286305 -17.728874 0.6247189 -0.021700807 0.021700807 0.34198794 -0.34198794 
1.189 2.0099223 -0.019343348 -17.714661 0.62443358 -0.021703195 0.021703195 0.34170523 -0.34170523 
1.1900001 2.0051513 -0.019400284 -17.700449 0.62414819 -0.021705527 0.021705527 0.3414225 -0.3414225 
1.191 2.0003817 -0.019457109 -17.686235 0.62386268 -0.021707803 0.021707803 0.34113979 -0.34113979 
1.192 1.9956133 -0.019513827 -17.67202 0.623577 -0.021710029 0.021710029 0.34085703 -0.34085703 
1.193 1.9908465 -0.019570436 -17.657806 0.62329113 -0.021712197 0.021712197 0.34057432 -0.34057432 
1.194 1.9860814 -0.019626938 -17.643591 0.62300527 -0.021714311 0.021714311 0.34029162 -0.34029162 
1.1950001 1.9813174 -0.019683329 -17.629374 0.62271911 -0.021716373 0.021716373 0.34000891 -0.34000891 
1.196 1.976555 -0.019739613 -17.615156 0.62243295 -0.021718377 0.021718377 0.33972621 -0.33972621 
1.197 1.971794 -0.019795788 -17.600939 0.62214661 -0.021720329 0.021720329 0.3394435 -0.3394435 
1.198 1.9670345 -0.019851858 -17.58672 0.62186009 -0.021722225 0.021722225 0.3391608 -0.3391608 
1.199 1.9622765 -0.019907817 -17.5725 0.62157351 -0.021724069 0.021724069 0.3388781 -0.3388781 
1.2 1.9575197 -0.019963669 -17.558281 0.62128675 -0.021725859 0.021725859 0.33859539 -0.33859539 
1.201 1.9527646 -0.020019414 -17.54406 0.62099987 -0.021727595 0.021727595 0.33831272 -0.33831272 
1.202 1.9480109 -0.020075049 -17.529839 0.62071288 -0.021729274 0.021729274 0.33803001 -0.33803001 
1.2029999 1.9432586 -0.020130578 -17.515615 0.6204257 -0.021730902 0.021730902 0.33774734 -0.33774734 
1.204 1.9385078 -0.020186 -17.501392 0.62013841 -0.021732477 0.021732477 0.33746469 -0.33746469 
1.205 1.9337586 -0.020241313 -17.487171 0.61985099 -0.021733996 0.021733996 0.33718202 -0.33718202 
1.206 1.9290107 -0.020296521 -17.472946 0.61956346 -0.021735461 0.021735461 0.33689934 -0.33689934 
1.207 1.9242643 -0.02035162 -17.458721 0.61927575 -0.021736873 0.021736873 0.33661669 -0.33661669 
1.2079999 1.9195194 -0.020406613 -17.444496 0.61898792 -0.021738233 0.021738233 0.33633402 -0.33633402 
1.209 1.9147762 -0.020461498 -17.430271 0.61869997 -0.021739539 0.021739539 0.33605134 -0.33605134 
1.21 1.9100342 -0.020516274 -17.416044 0.6184119 -0.021740787 0.021740787 0.33576873 -0.33576873 
1.211 1.9052937 -0.020570947 -17.401817 0.61812371 -0.021741984 0.021741984 0.33548608 -0.33548608 
1.212 1.9005548 -0.020625513 -17.387589 0.61783534 -0.02174313 0.02174313 0.33520347 -0.33520341 
1.2130001 1.8958173 -0.020679969 -17.373362 0.61754692 -0.021744221 0.021744221 0.33492079 -0.33492079 
1.214 1.8910813 -0.020734321 -17.359133 0.61725831 -0.021745259 0.021745259 0.33463821 -0.33463821 
1.215 1.8863467 -0.020788565 -17.344904 0.61696959 -0.021746244 0.021746244 0.33435559 -0.33435559 
1.216 1.8816136 -0.020842705 -17.330673 0.61668074 -0.021747174 0.021747174 0.33407295 -0.33407295 
1.217 1.8768822 -0.020896737 -17.316442 0.61639172 -0.021748051 0.021748051 0.33379036 -0.33379036 
1.2180001 1.8721521 -0.020950662 -17.302212 0.61610258 -0.021748878 0.021748878 0.33350778 -0.33350778 
1.219 1.8674234 -0.021004483 -17.287981 0.61581337 -0.021749647 0.021749647 0.33322519 -0.33322519 
1.22 1.8626964 -0.021058196 -17.273748 0.61552393 -0.021750366 0.021750366 0.33294261 -0.33294261 
1.221 1.857971 -0.021111803 -17.259516 0.61523443 -0.021751033 0.021751033 0.33266002 -0.33266002 
1.222 1.8532469 -0.021165308 -17.245283 0.61494482 -0.021751644 0.021751644 0.3323774 -0.3323774 
1.223 1.8485243 -0.021218702 -17.23105 0.61465502 -0.021752205 0.021752205 0.33209488 -0.33209488 
1.224 1.8438034 -0.021271994 -17.216816 0.6143651 -0.021752713 0.021752713 0.33181232 -0.33181232 
1.225 1.8390839 -0.021325178 -17.202583 0.61407512 -0.021753168 0.021753168 0.33152977 -0.33152977 
1.226 1.8343657 -0.021378258 -17.188347 0.61378491 -0.021753568 0.021753568 0.33124721 -0.33124721 
1.227 1.8296492 -0.021431232 -17.174112 0.61349463 -0.021753918 0.021753918 0.33096471 -0.33096468 
1.228 1.8249342 -0.021484101 -17.159878 0.61320424 -0.021754215 0.021754215 0.33068216 -0.33068216 
1.229 1.8202208 -0.021536864 -17.145641 0.61291367 -0.021754459 0.021754459 0.33039966 -0.33039966 
1.23 1.8155088 -0.021589523 -17.131405 0.61262298 -0.02175465 0.02175465 0.33011714 -0.33011714 
1.2309999 1.8107984 -0.021642078 -17.117168 0.61233222 -0.021754788 0.021754788 0.32983464 -0.32983464 
1.232 1.8060895 -0.021694526 -17.10293 0.61204129 -0.021754874 0.021754874 0.32955214 -0.32955214 
1.233 1.8013821 -0.02174687 -17.088692 0.61175025 -0.021754909 0.021754909 0.32926965 -0.32926965 
1.234 1.7966762 -0.021799108 -17.074455 0.61145902 -0.021754893 0.021754893 0.32898718 -0.32898718 
1.235 1.7919718 -0.021851242 -17.060217 0.61116773 -0.02175482 0.02175482 0.32870471 -0.32870471 
1.2359999 1.787269 -0.021903275 -17.045979 0.61087632 -0.021754699 0.021754699 0.32842228 -0.32842228 
1.237 1.7825679 -0.021955198 -17.031738 0.61058474 -0.021754522 0.021754522 0.32813981 -0.32813981 
1.238 1.777868 -0.02200702 -17.0175 0.61029303 -0.021754298 0.021754298 0.32785738 -0.32785738 
1.239 1.7731698 -0.022058737 -17.00326 0.61000121 -0.021754019 0.021754019 0.32757494 -0.32757494 
1.24 1.7684731 -0.02211035 -16.989019 0.60970932 -0.021753686 0.021753686 0.3272925 -0.3272925 
1.2410001 1.763778 -0.022161858 -16.974779 0.60941726 -0.021753306 0.021753306 0.32701012 -0.3270101 
1.242 1.7590845 -0.022213262 -16.960539 0.60912508 -0.02175287 0.02175287 0.32672769 -0.32672769 
1.243 1.7543924 -0.022264563 -16.946297 0.60883272 -0.021752384 0.021752384 0.32644531 -0.32644531 
1.244 1.749702 -0.022315759 -16.932056 0.6085403 -0.021751845 0.021751845 0.32616293 -0.32616293 
1.245 1.7450129 -0.022366852 -16.917814 0.6082477 -0.021751257 0.021751257 0.32588056 -0.32588056 
1.2460001 1.7403255 -0.022417841 -16.903572 0.60795504 -0.021750616 0.021750616 0.32559818 -0.32559818 
1.247 1.7356396 -0.022468727 -16.889332 0.6076622 -0.021749921 0.021749921 0.32531583 -0.32531583 
1.248 1.7309554 -0.02251951 -16.87509 0.6073693 -0.021749178 0.021749178 0.32503349 -0.32503349 
1.249 1.7262726 -0.022570189 -16.860846 0.60707623 -0.021748381 0.021748381 0.32475117 -0.32475117 
1.25 1.7215914 -0.022620765 -16.846603 0.60678303 -0.021747533 0.021747533 0.32446885 -0.32446885 
1.251 1.7169118 -0.022671239 -16.832361 0.60648972 -0.021746635 0.021746635 0.32418653 -0.32418653 
1.252 1.7122338 -0.022721609 -16.818117 0.60619628 -0.021745684 0.021745684 0.32390425 -0.32390425 
1.253 1.7075572 -0.022771874 -16.803873 0.60590273 -0.021744682 0.021744682 0.32362196 -0.32362196 
1.2539999 1.7028823 -0.022822039 -16.789631 0.605609 -0.021743631 0.021743631 0.32333967 -0.32333967 
1.255 1.6982089 -0.022872098 -16.775387 0.60531521 -0.021742526 0.021742526 0.32305741 -0.32305741 
1.256 1.6935372 -0.022922058 -16.761143 0.6050213 -0.021741372 0.021741372 0.32277519 -0.32277519 
1.257 1.688867 -0.022971913 -16.746899 0.60472721 -0.021740165 0.021740165 0.32249293 -0.32249293 
1.258 1.6841983 -0.023021666 -16.732655 0.60443306 -0.021738907 0.021738907 0.3222107 -0.3222107 
1.2589999 1.6795313 -0.023071317 -16.71841 0.60413879 -0.0217376 0.0217376 0.32192847 -0.32192847 
1.26 1.6748658 -0.023120865 -16.704166 0.60384434 -0.02173624 0.02173624 0.32164627 -0.32164627 
1.261 1.6702019 -0.023170313 -16.689922 0.60354978 -0.021734828 0.021734828 0.32136407 -0.32136407 
1.262 1.6655396 -0.023219654 -16.675676 0.60325515 -0.02173337 0.02173337 0.32108191 -0.32108191 
1.263 1.6608788 -0.023268897 -16.661432 0.60296035 -0.021731859 0.021731859 0.32079974 -0.32079974 
1.2640001 1.6562197 -0.023318037 -16.647188 0.60266548 -0.021730296 0.021730294 0.3205176 -0.3205176 
1.265 1.6515621 -0.023367073 -16.632942 0.60237044 -0.021728683 0.021728683 0.32023543 -0.32023543 
1.266 1.6469061 -0.023416011 -16.618698 0.60207528 -0.021727018 0.021727018 0.31995332 -0.31995332 
1.267 1.6422517 -0.023464844 -16.604452 0.60178 -0.021725304 0.021725304 0.31967118 -0.31967118 
1.268 1.6375989 -0.023513578 -16.590208 0.6014846 -0.021723539 0.021723539 0.3193891 -0.3193891 
1.2690001 1.6329477 -0.02356221 -16.575962 0.60118914 -0.021721724 0.021721724 0.31910703 -0.31910703 
1.27 1.6282982 -0.023610737 -16.561718 0.6008935 -0.02171986 0.02171986 0.31882495 -0.31882495 
1.271 1.6236502 -0.023659168 -16.547472 0.60059774 -0.021717941 0.021717941 0.31854287 -0.31854287 
1.272 1.6190037 -0.023707494 -16.533226 0.60030186 -0.021715976 0.021715976 0.31826082 -0.31826082 
1.273 1.614359 -0.023755722 -16.51898 0.60000587 -0.021713959 0.021713959 0.3179788 -0.3179788 
1.274 1.6097157 -0.023803847 -16.504736 0.59970981 -0.021711892 0.021711892 0.31769678 -0.31769678 
1.275 1.605074 -0.023851868 -16.49049 0.59941351 -0.021709776 0.021709776 0.31741476 -0.31741476 
1.276 1.6004342 -0.023899794 -16.476246 0.59911716 -0.021707607 0.021707607 0.31713277 -0.31713277 
1.277 1.5957958 -0.023947615 -16.462 0.59882069 -0.021705391 0.021705391 0.31685078 -0.31685078 
1.278 1.591159 -0.023995336 -16.447754 0.59852415 -0.021703124 0.021703124 0.31656885 -0.31656882 
1.279 1.586524 -0.024042958 -16.43351 0.59822744 -0.021700807 0.021700807 0.31628686 -0.31628686 
1.28 1.5818903 -0.024090476 -16.419264 0.59793061 -0.021698439 0.021698439 0.31600496 -0.31600496 
1.281 1.5772585 -0.024137897 -16.40502 0.59763366 -0.021696022 0.021696022 0.31572303 -0.31572303 
1.2819999 1.5726281 -0.024185218 -16.390776 0.59733659 -0.021693554 0.021693554 0.31544113 -0.31544113 
1.283 1.5679996 -0.024232436 -16.37653 0.59703946 -0.021691039 0.021691039 0.31515923 -0.31515923 
1.284 1.5633725 -0.024279555 -16.362284 0.59674215 -0.021688474 0.021688472 0.31487736 -0.31487736 
1.285 1.5587471 -0.024326572 -16.34804 0.59644479 -0.021685857 0.021685857 0.31459552 -0.31459552 
1.286 1.5541233 -0.024373492 -16.333796 0.59614724 -0.02168319 0.02168319 0.31431365 -0.31431365 
1.2869999 1.5495011 -0.024420312 -16.319551 0.59584957 -0.021680476 0.021680476 0.31403184 -0.31403184 
1.288 1.5448806 -0.024467031 -16.305305 0.59555185 -0.021677712 0.021677712 0.31375003 -0.31375003 
1.289 1.5402617 -0.024513651 -16.291061 0.59525394 -0.021674898 0.021674898 0.31346825 -0.31346825 
1.29 1.5356445 -0.024560172 -16.276817 0.59495598 -0.021672035 0.021672035 0.31318647 -0.31318647 
1.291 1.531029 -0.024606593 -16.262573 0.59465784 -0.02166912 0.02166912 0.31290469 -0.31290469 
1.2920001 1.5264149 -0.024652913 -16.248329 0.59435964 -0.02166616 0.02166616 0.31262296 -0.31262296 
1.293 1.5218025 -0.024699137 -16.234087 0.59406132 -0.021663148 0.021663148 0.31234124 -0.31234124 
1.294 1.517192 -0.024745258 -16.219843 0.59376287 -0.021660086 0.021660086 0.31205949 -0.31205949 
1.295 1.5125829 -0.024791282 -16.205601 0.59346426 -0.021656977 0.021656977 0.31177783 -0.31177783 
1.296 1.5079756 -0.024837205 -16.191359 0.59316564 -0.021653818 0.021653818 0.31149614 -0.31149614 
1.2970001 1.5033698 -0.02488303 -16.177114 0.59286678 -0.02165061 0.02165061 0.31121448 -0.31121448 
1.298 1.4987656 -0.024928756 -16.162872 0.59256786 -0.021647355 0.021647355 0.31093282 -0.31093282 
1.299 1.4941633 -0.024974385 -16.14863 0.59226888 -0.021644048 0.021644048 0.31065121 -0.31065121 
1.3 1.4895624 -0.025019914 -16.134388 0.59196973 -0.021640694 0.021640694 0.31036961 -0.31036961 
1.301 1.4849634 -0.025065344 -16.120146 0.59167045 -0.021637291 0.021637291 0.31008801 -0.31008801 
1.302 1.4803659 -0.025110675 -16.105904 0.59137112 -0.021633839 0.021633839 0.30980644 -0.30980644 
1.303 1.47577 -0.025155907 -16.091663 0.59107161 -0.021630337 0.021630337 0.30952486 -0.30952486 
1.304 1.471176 -0.025201043 -16.077423 0.59077203 -0.021626787 0.021626787 0.30924335 -0.30924335 
1.3049999 1.4665834 -0.02524608 -16.063181 0.59047228 -0.021623189 0.021623189 0.30896184 -0.30896184 
1.306 1.4619926 -0.025291018 -16.048941 0.59017247 -0.021619542 0.021619542 0.30868033 -0.30868033 
1.307 1.4574034 -0.025335858 -16.0347 0.58987254 -0.021615844 0.021615844 0.30839884 -0.30839884 
1.308 1.452816 -0.025380602 -16.020462 0.58957249 -0.0216121 0.0216121 0.30811739 -0.30811736 
1.309 1.4482303 -0.025425244 -16.006222 0.58927232 -0.02160831 0.021608306 0.30783594 -0.30783594 
1.3099999 1.4436461 -0.025469791 -15.991982 0.58897209 -0.021604465 0.021604465 0.30755448 -0.30755448 
1.311 1.4390637 -0.025514241 -15.977743 0.58867168 -0.021600578 0.021600578 0.30727309 -0.30727309 
1.312 1.4344828 -0.025558591 -15.963506 0.58837116 -0.02159664 0.02159664 0.3069917 -0.3069917 
1.313 1.4299037 -0.025602845 -15.949266 0.58807057 -0.021592654 0.021592654 0.30671033 -0.30671033 
1.314 1.4253263 -0.025647003 -15.935029 0.58776987 -0.021588618 0.021588618 0.306429 -0.306429 
1.3150001 1.4207506 -0.025691058 -15.920793 0.58746904 -0.021584537 0.021584537 0.30614766 -0.30614766 
1.316 1.4161767 -0.025735023 -15.906555 0.5871681 -0.021580406 0.021580406 0.30586633 -0.30586633 
1.317 1.4116042 -0.025778886 -15.892319 0.58686703 -0.021576228 0.021576228 0.30558506 -0.30558506 
1.318 1.4070334 -0.025822653 -15.878082 0.58656591 -0.021571999 0.021571999 0.30530378 -0.30530378 
1.319 1.4024645 -0.025866322 -15.863847 0.58626461 -0.021567727 0.021567727 0.30502251 -0.30502251 
1.3200001 1.3978972 -0.025909899 -15.849611 0.58596319 -0.021563403 0.021563403 0.30474129 -0.30474129 
1.321 1.3933316 -0.025953373 -15.835376 0.58566171 -0.021559032 0.021559032 0.30446008 -0.30446008 
1.322 1.3887677 -0.025996754 -15.821142 0.58536011 -0.021554615 0.021554615 0.30417889 -0.30417889 
1.323 1.3842056 -0.026040036 -15.806909 0.58505839 -0.021550149 0.021550149 0.30389771 -0.30389771 
1.324 1.3796451 -0.026083224 -15.792674 0.58475655 -0.021545636 0.021545636 0.30361655 -0.30361655 
1.325 1.3750863 -0.026126314 -15.778441 0.58445466 -0.021541076 0.021541076 0.30333543 -0.30333543 
1.326 1.3705292 -0.026169308 -15.764209 0.58415264 -0.021536464 0.021536464 0.30305433 -0.30305433 
1.327 1.3659738 -0.026212204 -15.749977 0.58385044 -0.021531809 0.021531809 0.30277327 -0.30277324 
1.3279999 1.3614202 -0.026255004 -15.735746 0.58354819 -0.021527104 0.021527104 0.30249217 -0.30249217 
1.329 1.3568683 -0.026297713 -15.721515 0.58324581 -0.021522352 0.021522352 0.30221114 -0.30221114 
1.33 1.3523178 -0.026340319 -15.707284 0.58294338 -0.021517552 0.021517552 0.3019301 -0.3019301 
1.331 1.3477694 -0.026382832 -15.693054 0.58264077 -0.021512708 0.021512708 0.30164909 -0.30164909 
1.332 1.3432226 -0.026425252 -15.678825 0.58233809 -0.021507813 0.021507813 0.30136815 -0.30136815 
1.3329999 1.3386774 -0.026467573 -15.664597 0.58203524 -0.021502871 0.021502871 0.30108717 -0.30108717 
1.334 1.3341341 -0.026509797 -15.650368 0.58173239 -0.021497883 0.021497883 0.30080622 -0.30080622 
1.335 1.3295923 -0.026551928 -15.63614 0.58142936 -0.021492848 0.021492848 0.30052531 -0.30052531 
1.336 1.3250524 -0.026593963 -15.621912 0.58112627 -0.021487765 0.021487765 0.30024442 -0.30024442 
1.337 1.3205141 -0.026635902 -15.607685 0.580823 -0.021482635 0.021482635 0.29996353 -0.29996353 
1.3380001 1.3159777 -0.026677746 -15.59346 0.58051968 -0.021477459 0.021477459 0.29968271 -0.29968271 
1.339 1.3114429 -0.026719496 -15.579235 0.58021623 -0.021472234 0.021472234 0.29940188 -0.29940188 
1.34 1.3069098 -0.026761148 -15.56501 0.57991266 -0.021466967 0.021466963 0.29912108 -0.29912108 
1.341 1.3023785 -0.026802706 -15.550786 0.57960904 -0.021461645 0.021461645 0.29884028 -0.29884028 
1.342 1.2978488 -0.026844172 -15.536562 0.57930529 -0.021456283 0.021456283 0.29855955 -0.29855955 
1.3430001 1.293321 -0.026885539 -15.522339 0.57900143 -0.021450872 0.021450872 0.29827881 -0.29827881 
1.344 1.2887949 -0.026926814 -15.508117 0.57869744 -0.021445414 0.021445414 0.2979981 -0.2979981 
1.345 1.2842705 -0.026967993 -15.493896 0.5783934 -0.021439908 0.021439908 0.29771739 -0.29771739 
1.346 1.279748 -0.027009079 -15.479675 0.57808918 -0.021434356 0.021434356 0.29743674 -0.29743674 
1.347 1.275227 -0.027050069 -15.465455 0.5777849 -0.02142876 0.02142876 0.2971561 -0.2971561 
1.348 1.2707078 -0.027090965 -15.451235 0.57748049 -0.021423114 0.021423114 0.29687548 -0.29687548 
1.349 1.2661905 -0.027131764 -15.437016 0.57717603 -0.021417422 0.021417422 0.29659489 -0.29659489 
1.35 1.2616748 -0.027172472 -15.422798 0.57687145 -0.021411685 0.021411685 0.29631433 -0.29631433 
1.351 1.2571609 -0.027213085 -15.40858 0.57656676 -0.021405902 0.021405902 0.29603377 -0.29603377 
1.352 1.2526487 -0.027253605 -15.394363 0.57626194 -0.021400072 0.021400072 0.29575324 -0.29575324 
1.353 1.2481383 -0.027294029 -15.380147 0.57595706 -0.021394193 0.021394193 0.29547274 -0.29547274 
1.354 1.2436296 -0.027334362 -15.365932 0.575652 -0.021388272 0.021388272 0.2951923 -0.29519227 
1.355 1.2391227 -0.027374597 -15.351718 0.57534689 -0.021382302 0.021382302 0.29491183 -0.29491183 
1.3559999 1.2346176 -0.027414743 -15.337504 0.57504165 -0.021376288 0.021376288 0.29463142 -0.29463142 
1.357 1.2301142 -0.027454792 -15.323292 0.57473636 -0.021370227 0.021370225 0.29435101 -0.29435101 
1.358 1.2256126 -0.027494749 -15.309079 0.57443094 -0.021364117 0.021364117 0.29407063 -0.29407063 
1.359 1.2211128 -0.027534612 -15.294868 0.57412541 -0.021357963 0.021357963 0.29379031 -0.29379031 
1.36 1.2166147 -0.027574381 -15.280658 0.57381976 -0.021351766 0.021351766 0.29350996 -0.29350996 
1.3609999 1.2121184 -0.027614059 -15.266448 0.57351404 -0.021345519 0.021345519 0.29322967 -0.29322967 
1.362 1.2076238 -0.02765364 -15.252239 0.57320821 -0.021339228 0.021339228 0.29294941 -0.29294941 
1.363 1.203131 -0.02769313 -15.23803 0.57290232 -0.021332892 0.021332892 0.29266915 -0.29266915 
1.364 1.19864 -0.027732527 -15.223825 0.57259625 -0.021326508 0.021326508 0.29238895 -0.29238895 
1.365 1.1941508 -0.027771831 -15.209618 0.57229012 -0.021320077 0.021320077 0.29210874 -0.29210874 
1.3660001 1.1896633 -0.027811043 -15.195412 0.57198387 -0.021313604 0.021313604 0.29182857 -0.29182857 
1.367 1.1851777 -0.027850162 -15.181208 0.57167757 -0.021307083 0.021307083 0.29154843 -0.29154843 
1.368 1.1806936 -0.027889188 -15.167004 0.57137108 -0.021300519 0.021300519 0.29126832 -0.29126832 
1.369 1.1762116 -0.02792812 -15.152801 0.57106459 -0.021293905 0.021293905 0.29098821 -0.29098821 
1.37 1.1717312 -0.027966961 -15.138598 0.57075793 -0.021287249 0.021287249 0.29070818 -0.29070818 
1.3710001 1.1672527 -0.02800571 -15.124396 0.5704512 -0.021280546 0.021280546 0.29042813 -0.29042813 
1.372 1.1627759 -0.028044367 -15.110196 0.57014436 -0.021273799 0.021273799 0.29014811 -0.29014811 
1.373 1.158301 -0.02808293 -15.095998 0.56983739 -0.021267006 0.021267006 0.28986815 -0.28986815 
1.374 1.1538277 -0.028121402 -15.0818 0.56953037 -0.021260168 0.021260168 0.28958818 -0.28958818 
1.375 1.1493562 -0.028159782 -15.067602 0.56922323 -0.021253284 0.021253284 0.28930825 -0.28930825 
1.376 1.1448867 -0.028198071 -15.053406 0.56891602 -0.021246355 0.021246355 0.28902835 -0.28902835 
1.377 1.1404189 -0.028236264 -15.039209 0.56860864 -0.021239379 0.021239379 0.28874847 -0.28874847 
1.378 1.1359528 -0.02827437 -15.025016 0.56830126 -0.021232361 0.021232361 0.28846863 -0.28846863 
1.3789999 1.1314887 -0.028312383 -15.010821 0.56799376 -0.021225298 0.021225298 0.28818882 -0.28818882 
1.38 1.1270262 -0.028350305 -14.996629 0.56768608 -0.021218188 0.021218188 0.28790903 -0.28790903 
1.381 1.1225656 -0.028388133 -14.982438 0.56737834 -0.021211032 0.021211032 0.28762925 -0.28762925 
1.382 1.1181068 -0.02842587 -14.968247 0.56707054 -0.021203831 0.021203831 0.28734952 -0.28734952 
1.383 1.1136498 -0.028463518 -14.954058 0.56676263 -0.021196587 0.021196587 0.28706983 -0.28706983 
1.3839999 1.1091946 -0.028501073 -14.93987 0.56645459 -0.021189298 0.021189298 0.28679013 -0.28679013 
1.385 1.1047412 -0.028538538 -14.925682 0.56614643 -0.021181963 0.021181963 0.2865105 -0.2865105 
1.386 1.1002896 -0.02857591 -14.911495 0.56583828 -0.021174585 0.021174585 0.28623086 -0.28623086 
1.387 1.0958399 -0.028613191 -14.89731 0.56552994 -0.021167163 0.021167161 0.28595126 -0.28595126 
1.388 1.0913919 -0.028650383 -14.883125 0.56522155 -0.021159694 0.021159694 0.28567171 -0.28567171 
1.3890001 1.0869458 -0.028687485 -14.868942 0.56491303 -0.02115218 0.02115218 0.28539217 -0.28539217 
1.39 1.0825014 -0.028724495 -14.85476 0.5646044 -0.021144623 0.021144623 0.28511268 -0.28511268 
1.391 1.078059 -0.028761413 -14.840579 0.56429577 -0.02113702 0.02113702 0.28483319 -0.28483319 
1.392 1.0736183 -0.028798243 -14.8264 0.56398696 -0.021129375 0.021129375 0.28455374 -0.28455374 
1.393 1.0691794 -0.02883498 -14.812221 0.56367809 -0.021121683 0.021121683 0.28427434 -0.28427434 
1.3940001 1.0647423 -0.028871628 -14.798042 0.5633691 -0.021113947 0.021113947 0.28399494 -0.28399494 
1.395 1.0603071 -0.028908184 -14.783866 0.56305999 -0.021106169 0.021106169 0.28371558 -0.28371558 
1.396 1.0558738 -0.028944651 -14.769691 0.56275088 -0.021098344 0.021098344 0.28343624 -0.28343624 
1.397 1.0514421 -0.028981028 -14.755517 0.56244159 -0.021090474 0.021090474 0.28315693 -0.28315693 
1.398 1.0470124 -0.029017316 -14.741343 0.56213218 -0.021082563 0.021082563 0.28287768 -0.28287768 
1.399 1.0425847 -0.029053511 -14.727172 0.56182277 -0.021074604 0.021074604 0.28259844 -0.28259844 
1.4 1.0381585 -0.02908962 -14.713 0.56151319 -0.021066604 0.021066604 0.28231922 -0.28231922 
1.401 1.0337343 -0.029125638 -14.69883 0.5612036 -0.021058559 0.021058559 0.28204006 -0.28204006 
1.402 1.0293119 -0.029161565 -14.684662 0.56089383 -0.021050472 0.021050472 0.2817609 -0.2817609 
1.403 1.0248914 -0.029197402 -14.670495 0.56058401 -0.021042338 0.021042338 0.2814818 -0.2814818 
1.404 1.0204726 -0.029233152 -14.656328 0.56027412 -0.021034159 0.021034159 0.2812027 -0.2812027 
1.405 1.0160558 -0.029268812 -14.642163 0.55996406 -0.021025939 0.021025939 0.28092363 -0.28092363 
1.406 1.0116408 -0.029304381 -14.628 0.55965394 -0.021017676 0.021017672 0.2806446 -0.2806446 
1.4069999 1.0072277 -0.029339863 -14.613838 0.55934376 -0.021009365 0.021009365 0.28036562 -0.28036562 
1.408 1.0028163 -0.029375253 -14.599677 0.55903345 -0.021001013 0.021001013 0.28008667 -0.28008667 
1.409 0.99840689 -0.029410558 -14.585517 0.55872309 -0.020992618 0.020992618 0.27980775 -0.27980775 
1.41 0.99399924 -0.029445771 -14.571358 0.55841261 -0.020984178 0.020984178 0.27952883 -0.27952883 
1.411 0.98959351 -0.029480893 -14.557201 0.55810201 -0.020975694 0.020975694 0.27924997 -0.27924994 
1.4119999 0.98518962 -0.02951593 -14.543045 0.55779135 -0.020967167 0.020967167 0.27897111 -0.27897111 
1.413 0.98078746 -0.029550876 -14.52889 0.55748057 -0.020958597 0.020958597 0.27869233 -0.27869233 
1.414 0.97638732 -0.029585736 -14.514737 0.5571698 -0.020949982 0.020949982 0.27841353 -0.27841353 
1.415 0.97198898 -0.029620506 -14.500585 0.55685884 -0.020941325 0.020941325 0.27813482 -0.27813482 
1.416 0.96759248 -0.029655186 -14.486433 0.55654782 -0.020932622 0.020932622 0.27785608 -0.27785608 
1.4170001 0.96319789 -0.02968978 -14.472284 0.55623668 -0.020923881 0.020923881 0.27757743 -0.27757743 
1.418 0.95880508 -0.029724283 -14.458136 0.55592549 -0.020915093 0.020915093 0.27729878 -0.27729878 
1.419 0.95441425 -0.029758701 -14.44399 0.55561417 -0.020906262 0.020906262 0.27702016 -0.27702016 
1.42 0.9500252 -0.02979303 -14.429844 0.5553028 -0.020897387 0.020897387 0.27674159 -0.27674159 
1.421 0.94563812 -0.029827269 -14.4157 0.5549913 -0.02088847 0.02088847 0.27646303 -0.27646303 
1.4220001 0.94125283 -0.029861422 -14.401557 0.55467975 -0.020879511 0.020879511 0.27618453 -0.27618453 
1.423 0.93686944 -0.029895486 -14.387417 0.55436808 -0.020870507 0.020870507 0.27590606 -0.27590606 
1.424 0.93248791 -0.029929463 -14.373277 0.55405635 -0.02086146 0.02086146 0.27562761 -0.27562761 
1.425 0.92810822 -0.029963352 -14.359138 0.55374449 -0.02085237 0.02085237 0.2753492 -0.2753492 
1.426 0.92373043 -0.029997155 -14.345 0.55343258 -0.020843238 0.020843238 0.27507082 -0.27507082 
1.427 0.91935456 -0.030030867 -14.330865 0.55312061 -0.020834062 0.020834062 0.27479246 -0.27479246 
1.428 0.91498053 -0.030064493 -14.316731 0.55280852 -0.020824846 0.020824846 0.27451417 -0.27451417 
1.429 0.91060847 -0.030098032 -14.302597 0.55249631 -0.020815585 0.020815585 0.2742359 -0.2742359 
1.4299999 0.9062382 -0.030131485 -14.288466 0.55218405 -0.020806279 0.020806279 0.27395764 -0.27395764 
1.431 0.90186977 -0.030164849 -14.274336 0.55187166 -0.020796932 0.020796932 0.27367944 -0.27367944 
1.432 0.89750338 -0.030198129 -14.260208 0.55155921 -0.020787545 0.020787545 0.27340126 -0.27340126 
1.433 0.89313883 -0.030231318 -14.24608 0.55124664 -0.020778112 0.020778112 0.27312312 -0.27312312 
1.434 0.88877606 -0.03026442 -14.231956 0.55093402 -0.020768639 0.020768639 0.27284503 -0.27284503 
1.4349999 0.88441527 -0.03029744 -14.217832 0.55062133 -0.020759121 0.020759121 0.27256694 -0.27256694 
1.436 0.88005638 -0.030330369 -14.20371 0.55030853 -0.02074956 0.02074956 0.27228892 -0.27228892 
1.437 0.87569934 -0.030363211 -14.189589 0.54999566 -0.02073996 0.02073996 0.27201089 -0.27201089 
1.438 0.87134427 -0.030395968 -14.175469 0.54968268 -0.020730315 0.020730315 0.27173293 -0.27173293 
1.439 0.86699104 -0.030428639 -14.161352 0.54936963 -0.020720627 0.020720627 0.27145499 -0.27145499 
1.4400001 0.86263973 -0.030461224 -14.147236 0.54905647 -0.0207109 0.020710897 0.27117711 -0.27117711 
1.441 0.85829037 -0.030493721 -14.133121 0.54874325 -0.020701127 0.020701127 0.27089924 -0.27089924 
1.442 0.85394287 -0.030526133 -14.119007 0.54842997 -0.020691313 0.020691313 0.27062142 -0.27062142 
1.443 0.84959722 -0.030558456 -14.104896 0.54811651 -0.020681458 0.020681458 0.27034363 -0.27034363 
1.444 0.84525347 -0.030590696 -14.090785 0.54780304 -0.020671559 0.020671559 0.27006587 -0.27006587 
1.4450001 0.84091169 -0.030622849 -14.076676 0.54748946 -0.020661619 0.020661619 0.26978815 -0.26978815 
1.446 0.83657187 -0.030654917 -14.062571 0.54717582 -0.020651637 0.020651637 0.26951048 -0.26951048 
1.447 0.83223391 -0.030686898 -14.048465 0.54686207 -0.020641612 0.020641612 0.26923281 -0.26923281 
1.448 0.82789779 -0.030718794 -14.034362 0.54654825 -0.020631546 0.020631546 0.2689552 -0.2689552 
1.449 0.82356369 -0.030750604 -14.020259 0.54623437 -0.020621439 0.020621439 0.26867762 -0.26867762 
1.45 0.81923145 -0.030782329 -14.006159 0.54592037 -0.020611288 0.020611288 0.2684001 -0.2684001 
1.451 0.81490117 -0.030813968 -13.99206 0.54560626 -0.020601096 0.020601096 0.26812258 -0.26812258 
1.452 0.8105728 -0.030845521 -13.977963 0.54529214 -0.020590864 0.02059086 0.26784512 -0.26784512 
1.4529999 0.80624628 -0.03087699 -13.963867 0.5449779 -0.020580588 0.020580588 0.26756769 -0.26756769 
1.454 0.80192178 -0.030908372 -13.949774 0.54466355 -0.020570271 0.020570271 0.26729032 -0.26729032 
1.455 0.7975992 -0.030939672 -13.935682 0.54434913 -0.020559911 0.020559911 0.26701295 -0.26701295 
1.456 0.79327852 -0.030970884 -13.921592 0.54403466 -0.020549512 0.020549512 0.26673564 -0.26673564 
1.457 0.78895974 -0.031002013 -13.907504 0.54372007 -0.02053907 0.02053907 0.26645836 -0.26645836 
1.4579999 0.78464288 -0.031033056 -13.893416 0.54340541 -0.020528585 0.020528585 0.26618111 -0.26618111 
1.459 0.78032798 -0.031064013 -13.879332 0.5430907 -0.020518059 0.020518059 0.26590392 -0.26590392 
1.46 0.77601498 -0.031094886 -13.865248 0.54277587 -0.020507492 0.020507492 0.26562673 -0.26562673 
1.461 0.77170396 -0.031125678 -13.851167 0.54246098 -0.020496884 0.020496884 0.2653496 -0.2653496 
1.462 0.7673949 -0.031156383 -13.837087 0.54214597 -0.020486236 0.020486236 0.26507252 -0.26507252 
1.4630001 0.76308775 -0.031187003 -13.823008 0.5418309 -0.020475544 0.020475544 0.26479545 -0.26479545 
1.464 0.75878251 -0.031217538 -13.808931 0.54151577 -0.020464811 0.020464811 0.26451844 -0.26451844 
1.465 0.75447917 -0.03124799 -13.794856 0.54120058 -0.020454038 0.020454038 0.26424146 -0.26424146 
1.466 0.75017786 -0.031278357 -13.780784 0.54088527 -0.020443223 0.020443223 0.26396453 -0.26396453 
1.467 0.74587846 -0.03130864 -13.766712 0.5405699 -0.020432368 0.020432368 0.26368764 -0.26368761 
1.4680001 0.74158102 -0.031338841 -13.752643 0.54025441 -0.020421471 0.020421471 0.26341075 -0.26341075 
1.469 0.73728555 -0.031368956 -13.738575 0.53993887 -0.020410532 0.020410532 0.26313394 -0.26313394 
1.47 0.73299193 -0.031398986 -13.72451 0.5396232 -0.020399554 0.020399554 0.26285717 -0.26285717 
1.471 0.72870034 -0.031428933 -13.710446 0.53930753 -0.020388534 0.020388534 0.26258039 -0.26258039 
1.472 0.72441071 -0.031458799 -13.696384 0.53899175 -0.020377474 0.020377474 0.26230371 -0.26230371 
1.473 0.72012299 -0.031488579 -13.682324 0.53867584 -0.020366373 0.020366373 0.26202703 -0.26202703 
1.474 0.71583724 -0.031518273 -13.668265 0.53835994 -0.02035523 0.02035523 0.2617504 -0.2617504 
1.475 0.71155345 -0.031547889 -13.654209 0.53804392 -0.020344045 0.020344045 0.2614738 -0.2614738 
1.476 0.70727164 -0.031577419 -13.640154 0.53772783 -0.020332821 0.020332821 0.26119727 -0.26119727 
1.477 0.70299172 -0.031606868 -13.626101 0.53741163 -0.020321557 0.020321557 0.26092076 -0.26092076 
1.478 0.69871384 -0.031636231 -13.612052 0.53709537 -0.020310251 0.020310251 0.26064429 -0.26064429 
1.479 0.69443786 -0.031665508 -13.598001 0.53677905 -0.020298904 0.020298904 0.26036784 -0.26036784 
1.48 0.69016391 -0.031694707 -13.583956 0.5364626 -0.020287517 0.020287517 0.26009145 -0.26009145 
1.4809999 0.68589181 -0.031723823 -13.569911 0.5361461 -0.02027609 0.02027609 0.2598151 -0.2598151 
1.482 0.68162173 -0.031752851 -13.555867 0.5358296 -0.020264622 0.020264622 0.2595388 -0.2595388 
1.483 0.67735368 -0.031781804 -13.541826 0.53551292 -0.020253114 0.020253113 0.25926253 -0.25926253 
1.484 0.67308754 -0.031810667 -13.527787 0.53519624 -0.020241564 0.020241564 0.25898629 -0.25898629 
1.485 0.66882336 -0.031839453 -13.51375 0.53487939 -0.020229977 0.020229977 0.25871012 -0.25871012 
1.4859999 0.66456121 -0.031868152 -13.499715 0.53456253 -0.020218346 0.020218346 0.25843397 -0.25843397 
1.487 0.66030103 -0.031896774 -13.485682 0.53424555 -0.020206677 0.020206677 0.25815785 -0.25815785 
1.488 0.65604275 -0.031925309 -13.47165 0.53392857 -0.020194966 0.020194966 0.25788179 -0.25788179 
1.489 0.65178645 -0.031953763 -13.45762 0.53361148 -0.020183215 0.020183215 0.25760576 -0.25760576 
1.49 0.64753222 -0.031982135 -13.443593 0.53329426 -0.020171424 0.020171424 0.25732976 -0.25732976 
1.4910001 0.64327991 -0.032010425 -13.429567 0.53297704 -0.020159595 0.020159595 0.25705382 -0.25705382 
1.492 0.63902962 -0.032038633 -13.415544 0.53265971 -0.020147724 0.020147724 0.25677791 -0.25677791 
1.493 0.63478124 -0.032066759 -13.401523 0.53234231 -0.020135812 0.020135812 0.25650206 -0.25650206 
1.494 0.63053489 -0.032094803 -13.387505 0.5320248 -0.020123862 0.020123862 0.25622624 -0.25622624 
1.495 0.62629056 -0.032122765 -13.373487 0.53170729 -0.02011187 0.02011187 0.25595045 -0.25595045 
1.4960001 0.62204814 -0.032150645 -13.359472 0.53138965 -0.020099839 0.020099839 0.25567475 -0.25567475 
1.497 0.61780775 -0.032178447 -13.345458 0.53107196 -0.020087769 0.020087769 0.25539902 -0.25539902 
1.498 0.61356932 -0.032206167 -13.331449 0.53075415 -0.020075658 0.020075658 0.25512338 -0.25512338 
1.499 0.60933292 -0.032233801 -13.317438 0.53043628 -0.020063508 0.020063508 0.25484779 -0.25484779 
1.5 0.60509855 -0.032261357 -13.303432 0.53011841 -0.020051317 0.020051317 0.25457221 -0.25457221 
1.501 0.60086614 -0.032288827 -13.289428 0.52980042 -0.020039087 0.020039087 0.25429669 -0.25429669 
1.502 0.5966357 -0.032316223 -13.275425 0.52948231 -0.020026818 0.020026818 0.2540212 -0.2540212 
1.503 0.59240729 -0.032343533 -13.261425 0.5291642 -0.02001451 0.02001451 0.25374576 -0.25374576 
1.5039999 0.58818084 -0.032370765 -13.247427 0.52884603 -0.02000216 0.02000216 0.25347036 -0.25347036 
1.505 0.58395642 -0.032397911 -13.233431 0.52852768 -0.019989772 0.019989772 0.25319502 -0.25319502 
1.506 0.57973397 -0.032424983 -13.219436 0.52820933 -0.019977344 0.019977344 0.2529197 -0.2529197 
1.507 0.5755136 -0.032451969 -13.205444 0.52789092 -0.019964878 0.019964878 0.25264445 -0.25264445 
1.508 0.5712952 -0.032478876 -13.191455 0.52757239 -0.01995237 0.01995237 0.2523692 -0.2523692 
1.5089999 0.56707877 -0.032505702 -13.177467 0.52725381 -0.019939823 0.019939823 0.25209403 -0.25209403 
1.51 0.56286436 -0.03253245 -13.163483 0.52693516 -0.019927237 0.019927237 0.2518189 -0.2518189 
1.511 0.55865198 -0.032559115 -13.149499 0.52661645 -0.019914612 0.019914612 0.25154379 -0.25154379 
1.512 0.55444157 -0.032585699 -13.135518 0.52629763 -0.01990195 0.01990195 0.25126874 -0.25126874 
1.513 0.55023324 -0.032612205 -13.121539 0.5259788 -0.019889247 0.019889247 0.25099373 -0.25099373 
1.5140001 0.54602689 -0.032638628 -13.107563 0.52565986 -0.019876502 0.019876502 0.25071877 -0.25071877 
1.515 0.54182255 -0.032664977 -13.093588 0.52534086 -0.019863721 0.019863721 0.25044385 -0.25044385 
1.516 0.53762019 -0.03269124 -13.079618 0.52502179 -0.0198509 0.0198509 0.25016898 -0.25016898 
1.517 0.53341991 -0.032717425 -13.065647 0.52470267 -0.019838041 0.019838041 0.24989414 -0.24989414 
1.518 0.52922165 -0.032743528 -13.051679 0.52438343 -0.019825142 0.019825142 0.24961936 -0.24961936 
1.5190001 0.52502537 -0.032769553 -13.037714 0.52406418 -0.019812204 0.019812204 0.24934462 -0.24934462 
1.52 0.52083117 -0.032795504 -13.023751 0.52374482 -0.019799229 0.019799227 0.24906993 -0.24906993 
1.521 0.51663893 -0.032821368 -13.00979 0.5234254 -0.019786211 0.019786211 0.24879526 -0.24879526 
1.522 0.51244873 -0.032847155 -12.995831 0.52310592 -0.019773157 0.019773157 0.24852066 -0.24852066 
1.523 0.50826055 -0.032872859 -12.981875 0.52278632 -0.019760063 0.019760063 0.2482461 -0.2482461 
1.524 0.50407445 -0.032898489 -12.967922 0.52246672 -0.019746931 0.019746931 0.24797158 -0.24797158 
1.525 0.49989036 -0.032924037 -12.953971 0.52214706 -0.019733761 0.019733761 0.2476971 -0.2476971 
1.526 0.49570823 -0.032949507 -12.940022 0.52182728 -0.019720551 0.019720551 0.2474227 -0.2474227 
1.527 0.49152821 -0.032974899 -12.926075 0.52150744 -0.019707303 0.019707303 0.24714829 -0.24714829 
1.528 0.4873502 -0.033000208 -12.91213 0.52118754 -0.019694015 0.019694015 0.24687396 -0.24687396 
1.529 0.48317423 -0.03302544 -12.898189 0.52086759 -0.01968069 0.01968069 0.24659966 -0.24659966 
1.53 0.4790003 -0.033050593 -12.88425 0.52054751 -0.019667327 0.019667327 0.24632543 -0.24632543 
1.531 0.47482839 -0.033075668 -12.870313 0.52022743 -0.019653924 0.019653924 0.24605122 -0.24605122 
1.5319999 0.47065857 -0.033100665 -12.856378 0.5199073 -0.019640483 0.019640483 0.24577707 -0.24577707 
1.533 0.46649075 -0.033125583 -12.842444 0.51958704 -0.019627003 0.019627003 0.24550296 -0.24550296 
1.534 0.46232498 -0.03315042 -12.828514 0.51926672 -0.019613486 0.019613486 0.24522892 -0.24522892 
1.535 0.45816126 -0.033175182 -12.814587 0.51894635 -0.019599929 0.019599929 0.24495488 -0.24495488 
1.536 0.45399958 -0.033199862 -12.800661 0.51862592 -0.019586336 0.019586336 0.24468093 -0.24468093 
1.5369999 0.44983992 -0.033224467 -12.786738 0.51830542 -0.019572703 0.019572703 0.244407 -0.244407 
1.538 0.44568232 -0.033248994 -12.772819 0.51798487 -0.019559031 0.019559031 0.24413313 -0.24413313 
1.539 0.44152677 -0.03327344 -12.758901 0.51766419 -0.019545322 0.019545322 0.24385931 -0.24385929 
1.54 0.43737331 -0.033297811 -12.744986 0.51734352 -0.019531574 0.019531574 0.24358553 -0.24358553 
1.541 0.43322185 -0.0333221 -12.731072 0.51702279 -0.019517791 0.019517789 0.24331179 -0.24331178 
1.5420001 0.4290725 -0.033346314 -12.717161 0.51670194 -0.019503968 0.019503966 0.2430381 -0.2430381 
1.543 0.42492515 -0.03337045 -12.703254 0.51638108 -0.019490104 0.019490104 0.24276446 -0.24276446 
1.544 0.42077988 -0.033394508 -12.689348 0.51606011 -0.019476205 0.019476205 0.24249086 -0.24249086 
1.545 0.41663668 -0.033418488 -12.675445 0.51573908 -0.019462269 0.019462269 0.2422173 -0.2422173 
1.546 0.41249552 -0.033442393 -12.661545 0.51541799 -0.019448293 0.019448293 0.24194382 -0.24194382 
1.5470001 0.40835643 -0.03346622 -12.647646 0.51509684 -0.019434281 0.019434281 0.24167036 -0.24167036 
1.548 0.40421939 -0.033489965 -12.633752 0.51477563 -0.019420231 0.019420231 0.24139696 -0.24139696 
1.549 0.40008441 -0.033513635 -12.619858 0.51445436 -0.019406142 0.019406142 0.2411236 -0.2411236 
1.55 0.39595151 -0.033537231 -12.605968 0.51413304 -0.019392015 0.019392015 0.24085031 -0.24085031 
1.551 0.3918207 -0.033560745 -12.59208 0.51381165 -0.01937785 0.01937785 0.24057706 -0.24057706 
1.552 0.38769194 -0.033584185 -12.578195 0.5134902 -0.019363649 0.019363649 0.24030383 -0.24030383 
1.553 0.38356522 -0.03360755 -12.564312 0.51316863 -0.019349409 0.019349409 0.24003066 -0.24003066 
1.554 0.37944058 -0.033630833 -12.550432 0.51284701 -0.019335132 0.019335132 0.23975757 -0.23975757 
1.5549999 0.37531805 -0.033654042 -12.536554 0.51252538 -0.019320818 0.019320818 0.2394845 -0.2394845 
1.556 0.37119755 -0.033677176 -12.52268 0.51220369 -0.019306466 0.019306466 0.23921148 -0.23921148 
1.557 0.36707914 -0.033700231 -12.508808 0.51188189 -0.019292077 0.019292077 0.23893851 -0.23893851 
1.558 0.36296281 -0.033723209 -12.494938 0.51156002 -0.019277649 0.019277649 0.23866558 -0.23866558 
1.559 0.35884857 -0.033746108 -12.481071 0.51123816 -0.019263186 0.019263186 0.23839271 -0.23839271 
1.5599999 0.35473636 -0.033768937 -12.467206 0.51091623 -0.019248685 0.019248685 0.23811992 -0.23811992 
1.561 0.35062626 -0.033791687 -12.453345 0.51059419 -0.019234145 0.019234145 0.23784712 -0.23784712 
1.562 0.34651825 -0.033814359 -12.439486 0.51027209 -0.01921957 0.01921957 0.23757441 -0.23757441 
1.563 0.34241229 -0.033836957 -12.42563 0.50994992 -0.019204956 0.019204956 0.23730174 -0.23730174 
1.564 0.33830845 -0.03385948 -12.411777 0.50962776 -0.019190306 0.019190306 0.23702911 -0.23702911 
1.5650001 0.3342067 -0.033881921 -12.397925 0.50930548 -0.019175617 0.019175617 0.23675653 -0.23675653 
1.566 0.330107 -0.033904292 -12.384077 0.50898319 -0.019160893 0.019160893 0.23648401 -0.23648401 
1.567 0.32600942 -0.033926588 -12.370231 0.50866079 -0.019146131 0.019146129 0.23621154 -0.23621154 
1.568 0.3219139 -0.033948801 -12.356387 0.50833839 -0.019131331 0.019131331 0.23593912 -0.23593912 
1.569 0.31782049 -0.033970945 -12.342548 0.50801581 -0.019116497 0.019116497 0.23566674 -0.23566674 
1.5700001 0.31372917 -0.033993009 -12.328711 0.50769329 -0.019101622 0.019101622 0.23539442 -0.23539442 
1.571 0.30963993 -0.034015004 -12.314877 0.50737065 -0.019086713 0.019086713 0.23512213 -0.23512213 
1.572 0.30555281 -0.034036916 -12.301044 0.50704795 -0.019071767 0.019071767 0.23484991 -0.23484991 
1.573 0.30146778 -0.034058757 -12.287214 0.50672525 -0.019056784 0.019056784 0.23457775 -0.23457775 
1.574 0.29738483 -0.034080524 -12.273389 0.50640243 -0.019041762 0.019041762 0.23430562 -0.23430562 
1.575 0.293304 -0.034102213 -12.259563 0.50607961 -0.019026706 0.019026706 0.23403355 -0.23403355 
1.576 0.28922525 -0.034123827 -12.245743 0.50575668 -0.019011611 0.019011611 0.23376153 -0.23376153 
1.577 0.28514859 -0.034145366 -12.231926 0.50543374 -0.018996481 0.018996481 0.23348956 -0.23348956 
1.5779999 0.28107408 -0.034166828 -12.21811 0.50511068 -0.018981313 0.018981313 0.23321764 -0.23321764 
1.579 0.27700162 -0.034188218 -12.204298 0.50478762 -0.01896611 0.01896611 0.23294578 -0.23294578 
1.58 0.27293128 -0.034209535 -12.190488 0.50446445 -0.01895087 0.01895087 0.23267396 -0.23267396 
1.581 0.26886308 -0.034230772 -12.176682 0.50414127 -0.018935593 0.018935591 0.23240221 -0.23240221 
1.582 0.26479694 -0.03425194 -12.162876 0.50381798 -0.01892028 0.018920278 0.23213048 -0.23213048 
1.5829999 0.26073295 -0.034273032 -12.149076 0.50349468 -0.01890493 0.01890493 0.2318588 -0.2318588 
1.584 0.25667104 -0.034294046 -12.135278 0.50317132 -0.018889543 0.018889543 0.23158722 -0.23158722 
1.585 0.25261128 -0.03431499 -12.121483 0.50284791 -0.01887412 0.01887412 0.23131566 -0.23131566 
1.586 0.24855359 -0.034335855 -12.10769 0.50252438 -0.018858662 0.018858662 0.23104414 -0.23104414 
1.587 0.24449803 -0.03435665 -12.0939 0.5022009 -0.018843167 0.018843167 0.2307727 -0.2307727 
1.5880001 0.24044457 -0.03437737 -12.080112 0.50187725 -0.018827634 0.018827634 0.23050129 -0.23050129 
1.589 0.23639326 -0.034398016 -12.06633 0.50155365 -0.018812068 0.018812068 0.23022993 -0.23022993 
1.59 0.23234405 -0.034418587 -12.052548 0.50122994 -0.018796463 0.018796463 0.22995864 -0.22995864 
1.591 0.22829695 -0.034439083 -12.038771 0.50090623 -0.018780822 0.018780822 0.22968739 -0.22968739 
1.592 0.22425197 -0.034459505 -12.024996 0.5005824 -0.018765146 0.018765146 0.22941621 -0.22941621 
1.5930001 0.22020912 -0.034479856 -12.011224 0.50025851 -0.018749435 0.018749433 0.22914505 -0.22914505 
1.594 0.2161684 -0.034500133 -11.997455 0.49993458 -0.018733686 0.018733686 0.22887397 -0.22887397 
1.595 0.2121298 -0.034520335 -11.983687 0.49961063 -0.018717902 0.0187179 0.22860293 -0.22860293 
1.596 0.20809333 -0.034540463 -11.969924 0.49928659 -0.01870208 0.01870208 0.22833197 -0.22833197 
1.597 0.20405899 -0.03456052 -11.956164 0.49896252 -0.018686224 0.018686224 0.22806104 -0.22806104 
1.598 0.20002675 -0.034580499 -11.942408 0.49863839 -0.018670332 0.018670332 0.22779016 -0.22779016 
1.599 0.19599667 -0.034600411 -11.928653 0.49831417 -0.018654404 0.018654402 0.22751933 -0.22751933 
1.6 0.19196871 -0.034620248 -11.914901 0.49798995 -0.018638439 0.018638439 0.22724858 -0.22724858 
1.601 0.18794288 -0.03464001 -11.901153 0.49766567 -0.018622439 0.018622439 0.22697785 -0.22697785 
1.602 0.18391919 -0.034659699 -11.887406 0.49734131 -0.018606406 0.018606406 0.22670721 -0.22670721 
1.603 0.17989762 -0.034679316 -11.873665 0.49701691 -0.018590333 0.018590333 0.22643659 -0.22643659 
1.604 0.17587821 -0.034698859 -11.859925 0.49669245 -0.018574227 0.018574227 0.22616604 -0.22616604 
1.605 0.17186092 -0.034718331 -11.846189 0.49636796 -0.018558085 0.018558085 0.22589554 -0.22589554 
1.6059999 0.16784577 -0.034737729 -11.832457 0.49604341 -0.018541906 0.018541906 0.2256251 -0.2256251 
1.607 0.16383275 -0.034757052 -11.818726 0.49571881 -0.018525692 0.018525692 0.22535469 -0.22535469 
1.608 0.15982188 -0.034776308 -11.804998 0.49539411 -0.018509444 0.018509444 0.22508436 -0.22508436 
1.609 0.15581316 -0.034795485 -11.791275 0.49506944 -0.018493159 0.018493159 0.22481409 -0.22481409 
1.61 0.15180658 -0.034814596 -11.777555 0.49474466 -0.018476838 0.018476838 0.22454385 -0.22454385 
1.6109999 0.14780213 -0.034833632 -11.763836 0.49441984 -0.018460484 0.018460484 0.22427368 -0.22427367 
1.612 0.14379984 -0.034852594 -11.750122 0.49409503 -0.018444091 0.018444091 0.22400355 -0.22400355 
1.613 0.1397997 -0.034871485 -11.73641 0.49377009 -0.018427666 0.018427666 0.22373348 -0.22373348 
1.614 0.13580169 -0.034890305 -11.722702 0.4934451 -0.018411204 0.018411204 0.22346349 -0.22346349 
1.615 0.13180585 -0.034909055 -11.708996 0.4931201 -0.018394709 0.018394709 0.22319354 -0.22319354 
1.6160001 0.12781215 -0.034927726 -11.695294 0.49279505 -0.018378176 0.018378176 0.22292362 -0.22292362 
1.617 0.1238206 -0.03494633 -11.681595 0.49246994 -0.018361609 0.018361609 0.22265379 -0.22265379 
1.618 0.1198312 -0.034964863 -11.667899 0.49214479 -0.018345008 0.018345008 0.22238399 -0.22238399 
1.619 0.11584397 -0.034983322 -11.654207 0.49181956 -0.018328371 0.018328371 0.22211426 -0.22211426 
1.62 0.11185888 -0.03500171 -11.640517 0.49149433 -0.018311696 0.018311696 0.2218446 -0.2218446 
1.6210001 0.10787596 -0.035020027 -11.62683 0.49116898 -0.01829499 0.018294988 0.22157498 -0.22157498 
1.622 0.10389519 -0.035038274 -11.613148 0.49084365 -0.018278247 0.018278247 0.22130542 -0.22130542 
1.623 0.09991657 -0.035056446 -11.599468 0.49051824 -0.01826147 0.01826147 0.22103588 -0.22103588 
1.624 0.095940121 -0.035074551 -11.585791 0.4901928 -0.018244658 0.018244658 0.22076644 -0.22076644 
1.625 0.091965839 -0.035092581 -11.572117 0.4898673 -0.01822781 0.01822781 0.22049703 -0.22049703 
1.626 0.087993711 -0.035110544 -11.558447 0.48954174 -0.018210927 0.018210927 0.22022769 -0.22022769 
1.627 0.084023751 -0.035128433 -11.54478 0.48921612 -0.01819401 0.01819401 0.21995842 -0.21995842 
1.628 0.080055952 -0.035146251 -11.531116 0.48889053 -0.018177059 0.018177059 0.21968919 -0.21968919 
1.6289999 0.076090321 -0.035163999 -11.517455 0.48856482 -0.018160071 0.018160071 0.21942 -0.21942 
1.63 0.072126858 -0.035181675 -11.503798 0.48823908 -0.01814305 0.01814305 0.21915089 -0.21915089 
1.631 0.068165563 -0.035199281 -11.490144 0.48791331 -0.018125996 0.018125996 0.21888183 -0.21888183 
1.632 0.064206444 -0.035216816 -11.476493 0.48758745 -0.018108904 0.018108904 0.21861283 -0.21861283 
1.633 0.060249485 -0.035234276 -11.462845 0.48726159 -0.018091779 0.018091779 0.21834388 -0.21834388 
1.6339999 0.056294706 -0.035251673 -11.449202 0.48693568 -0.018074621 0.018074621 0.21807501 -0.21807501 
1.635 0.052342098 -0.035268996 -11.43556 0.4866097 -0.018057425 0.018057425 0.21780616 -0.21780616 
1.636 0.048391666 -0.035286248 -11.421924 0.48628369 -0.018040195 0.018040195 0.21753739 -0.21753739 
1.637 0.04444341 -0.035303432 -11.408289 0.48595765 -0.018022932 0.018022932 0.21726866 -0.21726866 
1.638 0.040497329 -0.035320546 -11.394658 0.48563153 -0.018005636 0.018005636 0.21699999 -0.21699999 
1.6390001 0.036553428 -0.03533759 -11.38103 0.4853054 -0.017988304 0.017988304 0.21673141 -0.21673141 
1.64 0.032611705 -0.035354562 -11.367406 0.48497918 -0.017970936 0.017970936 0.21646287 -0.21646287 
1.641 0.028672164 -0.035371464 -11.353786 0.48465294 -0.017953536 0.017953536 0.21619436 -0.21619436 
1.642 0.024734806 -0.035388295 -11.340168 0.48432666 -0.017936099 0.017936099 0.21592593 -0.21592593 
1.643 0.020799629 -0.035405058 -11.326554 0.48400033 -0.017918631 0.017918631 0.21565756 -0.21565756 
1.6440001 0.016866636 -0.035421751 -11.312943 0.48367396 -0.017901128 0.017901128 0.21538925 -0.21538925 
1.645 0.012935828 -0.035438374 -11.299335 0.48334756 -0.017883589 0.017883589 0.215121 -0.215121 
1.646 0.009007208 -0.035454929 -11.285732 0.48302108 -0.017866017 0.017866017 0.21485281 -0.21485281 
1.647 0.0050807744 -0.035471413 -11.272132 0.4826946 -0.017848412 0.017848412 0.21458465 -0.21458465 
1.648 0.0011565295 -0.035487831 -11.258535 0.48236805 -0.017830772 0.017830772 0.21431658 -0.21431658 
1.649 -0.0027655254 -0.035504173 -11.244941 0.48204145 -0.017813098 0.017813098 0.21404856 -0.21404856 
1.65 -0.0066853892 -0.035520449 -11.23135 0.48171481 -0.01779539 0.01779539 0.2137806 -0.2137806 
1.651 -0.010603061 -0.035536658 -11.217763 0.48138815 -0.017777648 0.017777648 0.21351269 -0.21351269 
1.652 -0.01451854 -0.035552796 -11.204181 0.48106143 -0.017759873 0.017759873 0.21324484 -0.21324484 
1.653 -0.018431824 -0.035568863 -11.190601 0.48073468 -0.017742062 0.017742062 0.21297707 -0.21297707 
1.654 -0.022342911 -0.035584863 -11.177024 0.48040789 -0.017724218 0.017724218 0.21270934 -0.21270934 
1.655 -0.026251804 -0.035600796 -11.163451 0.48008105 -0.017706342 0.01770634 0.21244167 -0.21244167 
1.656 -0.030158499 -0.035616659 -11.149882 0.47975415 -0.017688429 0.017688429 0.21217404 -0.21217404 
1.6569999 -0.034062993 -0.03563245 -11.136316 0.47942725 -0.017670484 0.017670484 0.21190649 -0.21190649 
1.658 -0.037965287 -0.035648175 -11.122753 0.47910029 -0.017652506 0.017652506 0.211639 -0.211639 
1.659 -0.041865382 -0.035663832 -11.109196 0.47877327 -0.017634492 0.017634492 0.21137157 -0.21137157 
1.66 -0.045763273 -0.035679419 -11.09564 0.47844625 -0.017616447 0.017616447 0.2111042 -0.2111042 
1.661 -0.049658958 -0.035694938 -11.082088 0.47811913 -0.017598366 0.017598366 0.21083689 -0.21083689 
1.6619999 -0.053552441 -0.035710391 -11.068541 0.47779199 -0.017580254 0.017580254 0.21056964 -0.21056964 
1.663 -0.057443719 -0.035725772 -11.054995 0.47746482 -0.017562108 0.017562108 0.21030246 -0.21030246 
1.664 -0.061332792 -0.035741087 -11.041454 0.47713763 -0.017543927 0.017543927 0.21003532 -0.21003532 
1.665 -0.065219656 -0.035756331 -11.027916 0.47681037 -0.017525712 0.017525712 0.20976825 -0.20976825 
1.666 -0.069104306 -0.035771511 -11.014382 0.47648311 -0.017507466 0.017507466 0.20950122 -0.20950122 
1.6670001 -0.072986752 -0.035786621 -11.000852 0.47615576 -0.017489186 0.017489186 0.20923428 -0.20923428 
1.668 -0.076866984 -0.035801664 -10.987325 0.47582838 -0.01747087 0.01747087 0.2089674 -0.2089674 
1.669 -0.080744997 -0.03581664 -10.973802 0.475501 -0.017452523 0.017452523 0.20870055 -0.20870055 
1.67 -0.084620811 -0.035831548 -10.960282 0.47517353 -0.017434143 0.017434143 0.20843379 -0.20843379 
1.671 -0.088494398 -0.035846386 -10.946766 0.47484604 -0.017415728 0.017415728 0.20816709 -0.20816709 
1.6720001 -0.092365772 -0.035861157 -10.933254 0.47451854 -0.017397281 0.017397281 0.20790043 -0.20790043 
1.673 -0.096234925 -0.035875864 -10.919745 0.47419098 -0.0173788 0.0173788 0.20763385 -0.20763385 
1.674 -0.10010187 -0.035890497 -10.90624 0.47386339 -0.017360287 0.017360287 0.20736732 -0.20736732 
1.675 -0.10396659 -0.035905067 -10.892739 0.47353575 -0.01734174 0.01734174 0.20710084 -0.20710084 
1.676 -0.10782909 -0.035919569 -10.879241 0.4732081 -0.017323161 0.017323161 0.20683445 -0.20683445 
1.677 -0.11168937 -0.035934005 -10.865747 0.47288036 -0.017304547 0.017304547 0.20656812 -0.20656812 
1.678 -0.11554743 -0.035948373 -10.852257 0.47255263 -0.0172859 0.0172859 0.20630182 -0.20630182 
1.679 -0.11940327 -0.035962675 -10.83877 0.47222483 -0.017267222 0.017267222 0.2060356 -0.2060356 
1.6799999 -0.12325687 -0.035976905 -10.825287 0.47189701 -0.017248509 0.017248509 0.20576945 -0.20576945 
1.681 -0.12710826 -0.035991076 -10.811809 0.47156915 -0.017229766 0.017229766 0.20550334 -0.20550334 
1.682 -0.13095741 -0.036005177 -10.798333 0.47124127 -0.017210986 0.017210986 0.20523731 -0.20523731 
1.683 -0.13480435 -0.03601921 -10.78486 0.47091335 -0.017192177 0.017192177 0.20497134 -0.20497134 
1.684 -0.13864905 -0.036033172 -10.771392 0.47058538 -0.017173333 0.017173333 0.20470543 -0.20470543 
1.6849999 -0.14249152 -0.036047075 -10.757928 0.47025737 -0.017154459 0.017154459 0.20443958 -0.20443958 
1.686 -0.14633176 -0.036060907 -10.744468 0.46992934 -0.017135547 0.017135547 0.2041738 -0.2041738 
1.687 -0.15016977 -0.036074676 -10.731011 0.46960124 -0.017116606 0.017116606 0.20390807 -0.20390807 
1.688 -0.15400554 -0.036088377 -10.717557 0.46927318 -0.017097633 0.017097633 0.20364241 -0.20364241 
1.689 -0.15783909 -0.036102008 -10.704107 0.468945 -0.017078625 0.017078625 0.2033768 -0.2033768 
1.6900001 -0.16167039 -0.036115579 -10.690662 0.46861684 -0.017059585 0.017059585 0.20311128 -0.20311128 
1.691 -0.16549946 -0.03612908 -10.67722 0.46828863 -0.017040513 0.017040513 0.2028458 -0.2028458 
1.692 -0.16932629 -0.036142517 -10.663783 0.46796042 -0.017021408 0.017021408 0.20258038 -0.20258038 
1.693 -0.17315088 -0.036155887 -10.650349 0.46763211 -0.017002271 0.017002271 0.20231505 -0.20231505 
1.694 -0.17697324 -0.03616919 -10.636919 0.46730381 -0.016983101 0.016983101 0.20204975 -0.20204975 
1.6950001 -0.18079336 -0.03618243 -10.623492 0.46697545 -0.016963899 0.016963899 0.20178452 -0.20178452 
1.696 -0.18461123 -0.036195602 -10.610069 0.46664706 -0.016944664 0.016944664 0.20151937 -0.20151937 
1.697 -0.18842687 -0.036208708 -10.59665 0.46631867 -0.016925398 0.016925398 0.20125428 -0.20125428 
1.698 -0.19224025 -0.03622175 -10.583236 0.46599022 -0.016906098 0.016906098 0.20098923 -0.20098923 
1.699 -0.19605139 -0.036234725 -10.569824 0.46566176 -0.016886765 0.016886765 0.20072427 -0.20072427 
1.7 -0.19986029 -0.036247637 -10.556417 0.46533322 -0.016867401 0.016867401 0.20045936 -0.20045936 
1.701 -0.20366694 -0.036260482 -10.543014 0.46500468 -0.016848005 0.016848005 0.20019454 -0.20019454 
1.702 -0.20747133 -0.03627326 -10.529615 0.46467608 -0.016828576 0.016828576 0.19992974 -0.19992974 
1.7029999 -0.21127349 -0.036285974 -10.516218 0.46434751 -0.016809117 0.016809117 0.19966502 -0.19966502 
1.704 -0.21507339 -0.036298625 -10.502827 0.46401888 -0.016789624 0.016789624 0.19940038 -0.19940038 
1.705 -0.21887106 -0.036311209 -10.48944 0.46369019 -0.016770098 0.016770098 0.19913581 -0.19913581 
1.706 -0.22266646 -0.036323726 -10.476056 0.4633615 -0.016750541 0.016750541 0.19887127 -0.19887127 
1.707 -0.22645961 -0.03633618 -10.462676 0.46303275 -0.016730951 0.016730951 0.1986068 -0.1986068 
1.7079999 -0.23025049 -0.03634857 -10.4493 0.462704 -0.01671133 0.01671133 0.19834243 -0.19834243 
1.709 -0.23403913 -0.036360893 -10.435928 0.46237516 -0.016691677 0.016691677 0.1980781 -0.1980781 
1.71 -0.23782553 -0.036373153 -10.42256 0.46204636 -0.016671993 0.016671993 0.19781382 -0.19781382 
1.711 -0.24160965 -0.03638535 -10.409196 0.46171752 -0.016652275 0.016652275 0.19754963 -0.19754963 
1.712 -0.24539152 -0.036397479 -10.395836 0.46138862 -0.016632525 0.016632525 0.1972855 -0.1972855 
1.7130001 -0.24917112 -0.036409546 -10.38248 0.46105972 -0.016612746 0.016612746 0.19702141 -0.19702141 
1.714 -0.25294849 -0.036421549 -10.369127 0.46073076 -0.016592933 0.016592933 0.19675741 -0.19675741 
1.715 -0.25672358 -0.036433484 -10.35578 0.46040177 -0.016573088 0.016573088 0.19649348 -0.19649348 
1.716 -0.26049638 -0.036445357 -10.342436 0.46007276 -0.016553212 0.016553212 0.19622961 -0.19622961 
1.717 -0.26426697 -0.036457166 -10.329095 0.45974374 -0.016533304 0.016533304 0.1959658 -0.1959658 
1.7180001 -0.26803526 -0.036468912 -10.31576 0.45941469 -0.016513363 0.016513363 0.19570205 -0.19570205 
1.719 -0.27180129 -0.036480591 -10.302427 0.45908558 -0.016493393 0.016493393 0.19543837 -0.19543837 
1.72 -0.27556506 -0.03649221 -10.289099 0.45875645 -0.01647339 0.01647339 0.19517475 -0.19517475 
1.721 -0.27932656 -0.036503762 -10.275775 0.45842731 -0.016453356 0.016453356 0.1949112 -0.1949112 
1.722 -0.28308579 -0.036515251 -10.262455 0.45809811 -0.016433289 0.016433289 0.19464771 -0.19464771 
1.723 -0.28684276 -0.036526676 -10.249139 0.45776892 -0.016413191 0.016413191 0.19438429 -0.19438429 
1.724 -0.29059747 -0.036538038 -10.235827 0.45743969 -0.016393062 0.016393062 0.19412094 -0.19412094 
1.725 -0.29434988 -0.036549337 -10.22252 0.45711043 -0.016372902 0.016372902 0.19385767 -0.19385767 
1.726 -0.29810002 -0.036560569 -10.209216 0.45678112 -0.016352709 0.016352709 0.19359444 -0.19359444 
1.727 -0.3018479 -0.036571741 -10.195917 0.4564518 -0.016332485 0.016332485 0.19333129 -0.19333129 
1.728 -0.30559352 -0.03658285 -10.182622 0.45612246 -0.01631223 0.01631223 0.19306821 -0.19306821 
1.729 -0.30933687 -0.036593895 -10.169331 0.45579308 -0.016291944 0.016291944 0.19280517 -0.19280517 
1.73 -0.31307793 -0.036604874 -10.156043 0.45546371 -0.016271627 0.016271627 0.19254223 -0.19254223 
1.7309999 -0.31681672 -0.036615793 -10.14276 0.45513427 -0.016251277 0.016251277 0.19227932 -0.19227932 
1.732 -0.32055321 -0.036626648 -10.129481 0.45480484 -0.016230898 0.016230898 0.19201651 -0.19201651 
1.733 -0.32428744 -0.03663744 -10.116207 0.45447537 -0.016210485 0.016210485 0.19175376 -0.19175376 
1.734 -0.32801938 -0.036648169 -10.102936 0.45414588 -0.016190045 0.016190045 0.19149107 -0.19149107 
1.735 -0.33174902 -0.036658835 -10.089669 0.45381632 -0.01616957 0.01616957 0.19122845 -0.19122845 
1.7359999 -0.33547643 -0.036669437 -10.076407 0.45348677 -0.016149066 0.016149066 0.19096591 -0.19096591 
1.737 -0.33920151 -0.036679979 -10.063149 0.45315719 -0.016128531 0.016128529 0.19070341 -0.19070341 
1.738 -0.34292436 -0.036690459 -10.049895 0.4528276 -0.016107962 0.016107962 0.190441 -0.190441 
1.739 -0.34664488 -0.036700871 -10.036646 0.45249799 -0.016087364 0.016087364 0.19017863 -0.19017863 
1.74 -0.35036311 -0.036711227 -10.0234 0.45216835 -0.016066736 0.016066736 0.18991634 -0.18991634 
1.7410001 -0.3540791 -0.036721516 -10.010159 0.45183864 -0.016046075 0.016046075 0.18965414 -0.18965414 
1.742 -0.35779276 -0.036731746 -9.9969225 0.45150891 -0.016025385 0.016025385 0.18939199 -0.18939199 
1.743 -0.36150414 -0.036741912 -9.9836903 0.45117921 -0.016004663 0.016004663 0.1891299 -0.1891299 
1.744 -0.36521327 -0.036752015 -9.9704609 0.45084947 -0.015983911 0.015983911 0.18886788 -0.18886788 
1.745 -0.36892006 -0.036762059 -9.9572363 0.45051971 -0.015963126 0.015963126 0.18860593 -0.18860593 
1.7460001 -0.37262458 -0.036772035 -9.9440165 0.45018989 -0.015942313 0.015942313 0.18834406 -0.18834406 
1.747 -0.37632677 -0.036781956 -9.9308014 0.4498601 -0.015921468 0.015921468 0.18808223 -0.18808223 
1.748 -0.38002673 -0.036791809 -9.9175901 0.44953024 -0.015900591 0.015900591 0.18782049 -0.18782049 
1.749 -0.38372436 -0.036801603 -9.9043818 0.44920036 -0.015879685 0.015879685 0.18755881 -0.18755881 
1.75 -0.3874197 -0.036811337 -9.89118 0.44887048 -0.015858747 0.015858747 0.18729721 -0.18729721 
1.751 -0.39111277 -0.036821008 -9.8779812 0.44854057 -0.015837779 0.015837779 0.18703568 -0.18703568 
1.752 -0.39480352 -0.036830615 -9.8647861 0.44821066 -0.015816782 0.015816782 0.18677421 -0.18677421 
1.753 -0.39849195 -0.036840163 -9.8515968 0.44788069 -0.015795752 0.015795752 0.1865128 -0.1865128 
1.7539999 -0.40217814 -0.036849651 -9.8384113 0.44755071 -0.015774693 0.015774693 0.18625148 -0.18625148 
1.755 -0.405862 -0.036859073 -9.8252296 0.44722071 -0.015753603 0.015753603 0.1859902 -0.1859902 
1.756 -0.40954354 -0.036868438 -9.8120527 0.44689068 -0.015732482 0.015732482 0.18572901 -0.18572901 
1.757 -0.41322279 -0.03687774 -9.7988806 0.44656065 -0.01571133 0.01571133 0.18546788 -0.18546788 
1.758 -0.41689974 -0.036886983 -9.7857122 0.44623059 -0.015690148 0.015690148 0.18520683 -0.18520683 
1.7589999 -0.4205744 -0.036896158 -9.7725477 0.44590053 -0.015668936 0.015668936 0.18494584 -0.18494584 
1.76 -0.42424676 -0.036905278 -9.7593889 0.44557041 -0.015647693 0.015647693 0.18468492 -0.18468492 
1.761 -0.4279168 -0.036914337 -9.7462339 0.44524029 -0.015626421 0.015626421 0.18442406 -0.18442406 
1.762 -0.43158454 -0.036923334 -9.7330828 0.44491014 -0.015605118 0.015605118 0.18416327 -0.18416327 
1.763 -0.43524998 -0.036932271 -9.7199364 0.44457999 -0.015583784 0.015583784 0.18390258 -0.18390258 
1.7640001 -0.43891311 -0.036941145 -9.7067947 0.44424978 -0.015562421 0.015562421 0.18364193 -0.18364193 
1.765 -0.44257393 -0.036949959 -9.6936569 0.4439196 -0.015541027 0.015541027 0.18338136 -0.18338136 
1.766 -0.44623244 -0.036958713 -9.6805239 0.44358939 -0.015519604 0.015519604 0.18312086 -0.18312086 
1.767 -0.44988862 -0.036967408 -9.6673956 0.44325912 -0.015498148 0.015498148 0.1828604 -0.1828604 
1.768 -0.4535425 -0.036976039 -9.6542711 0.44292888 -0.015476665 0.015476665 0.18260007 -0.18260007 
1.7690001 -0.45719409 -0.036984615 -9.6411514 0.44259861 -0.015455151 0.015455151 0.18233977 -0.18233977 
1.77 -0.46084335 -0.036993127 -9.6280365 0.44226831 -0.015433607 0.015433607 0.18207954 -0.18207954 
1.771 -0.46449032 -0.03700158 -9.6149254 0.44193798 -0.015412032 0.015412032 0.18181938 -0.18181938 
1.772 -0.46813494 -0.037009969 -9.601819 0.44160762 -0.015390428 0.015390428 0.18155931 -0.18155931 
1.773 -0.47177726 -0.037018303 -9.5887175 0.4412773 -0.015368793 0.015368793 0.18129928 -0.18129928 
1.774 -0.47541729 -0.037026577 -9.5756207 0.44094694 -0.015347128 0.015347128 0.18103935 -0.18103935 
1.775 -0.47905496 -0.037034787 -9.5625277 0.44061655 -0.015325434 0.015325434 0.18077947 -0.18077947 
1.776 -0.48269033 -0.037042938 -9.5494385 0.44028616 -0.015303709 0.015303709 0.18051967 -0.18051967 
1.777 -0.48632339 -0.037051033 -9.536355 0.43995571 -0.015281956 0.015281956 0.18025994 -0.18025994 
1.778 -0.48995414 -0.037059065 -9.5232763 0.43962529 -0.01526017 0.01526017 0.18000028 -0.18000028 
1.779 -0.49358252 -0.037067041 -9.5102015 0.43929482 -0.015238358 0.015238358 0.17974068 -0.17974068 
1.78 -0.49720863 -0.03707495 -9.4971304 0.43896434 -0.015216514 0.015216514 0.17948118 -0.17948118 
1.781 -0.50083238 -0.037082806 -9.4840651 0.43863383 -0.01519464 0.01519464 0.17922172 -0.17922172 
1.7819999 -0.50445384 -0.0370906 -9.4710045 0.43830332 -0.015172738 0.015172737 0.17896235 -0.17896235 
1.783 -0.50807297 -0.037098337 -9.4579477 0.43797281 -0.015150805 0.015150805 0.17870304 -0.17870304 
1.784 -0.51168978 -0.037106011 -9.4448957 0.43764228 -0.015128843 0.015128843 0.1784438 -0.1784438 
1.785 -0.51530421 -0.037113629 -9.4318485 0.43731174 -0.015106849 0.015106849 0.17818464 -0.17818464 
1.786 -0.51891637 -0.037121184 -9.4188051 0.43698117 -0.015084828 0.015084828 0.17792556 -0.17792556 
1.7869999 -0.5225262 -0.037128683 -9.4057674 0.4366506 -0.015062777 0.015062777 0.17766653 -0.17766653 
1.788 -0.52613372 -0.037136123 -9.3927336 0.43631998 -0.015040698 0.015040698 0.17740759 -0.17740759 
1.789 -0.52973884 -0.037143506 -9.3797045 0.43598938 -0.015018587 0.015018587 0.1771487 -0.1771487 
1.79 -0.53334171 -0.037150826 -9.3666801 0.43565875 -0.014996448 0.014996448 0.1768899 -0.1768899 
1.791 -0.53694224 -0.037158087 -9.3536606 0.4353281 -0.014974277 0.014974277 0.17663117 -0.17663117 
1.7920001 -0.5405404 -0.037165295 -9.3406458 0.43499744 -0.014952079 0.014952079 0.1763725 -0.1763725 
1.793 -0.54413623 -0.03717244 -9.3276348 0.43466675 -0.014929852 0.014929852 0.17611392 -0.17611392 
1.794 -0.54772973 -0.037179526 -9.3146296 0.4343361 -0.014907595 0.014907595 0.1758554 -0.1758554 
1.795 -0.55132091 -0.037186556 -9.3016281 0.43400538 -0.014885308 0.014885308 0.17559695 -0.17559695 
1.796 -0.55490977 -0.037193526 -9.2886314 0.43367469 -0.014862992 0.014862992 0.17533858 -0.1753386 
1.7970001 -0.55849624 -0.037200436 -9.2756405 0.43334395 -0.014840647 0.014840647 0.17508028 -0.17508028 
1.798 -0.56208044 -0.037207291 -9.2626524 0.4330132 -0.014818273 0.014818273 0.17482206 -0.17482206 
1.799 -0.56566226 -0.037214085 -9.24967 0.43268245 -0.014795869 0.014795869 0.1745639 -0.1745639 
1.8 -0.56924176 -0.037220821 -9.2366924 0.43235168 -0.014773436 0.014773436 0.17430583 -0.17430583 
1.801 -0.57281888 -0.0372275 -9.2237196 0.4320209 -0.014750974 0.014750973 0.17404781 -0.17404781 
1.802 -0.57639372 -0.037234124 -9.2107515 0.43169013 -0.014728483 0.014728483 0.17378987 -0.17378987 
1.803 -0.57996619 -0.037240688 -9.1977873 0.43135932 -0.014705963 0.014705963 0.17353201 -0.17353201 
1.804 -0.58353633 -0.037247192 -9.1848297 0.43102852 -0.014683414 0.014683414 0.17327422 -0.17327422 
1.8049999 -0.58710414 -0.037253641 -9.171875 0.43069768 -0.014660835 0.014660835 0.1730165 -0.1730165 
1.806 -0.59066963 -0.037260029 -9.158926 0.43036687 -0.014638227 0.014638227 0.17275886 -0.17275886 
1.807 -0.59423274 -0.037266359 -9.1459808 0.43003601 -0.014615592 0.014615592 0.17250128 -0.17250128 
1.808 -0.59779346 -0.037272636 -9.1330414 0.42970514 -0.014592927 0.014592927 0.17224379 -0.17224379 
1.809 -0.60135192 -0.03727885 -9.1201067 0.42937428 -0.014570232 0.014570232 0.17198636 -0.17198636 
1.8099999 -0.60490799 -0.037285011 -9.1071768 0.42904338 -0.014547509 0.014547509 0.17172901 -0.17172901 
1.811 -0.60846168 -0.037291113 -9.0942516 0.42871249 -0.014524757 0.014524757 0.17147174 -0.17147174 
1.812 -0.6120131 -0.037297159 -9.0813303 0.42838159 -0.014501976 0.014501976 0.17121454 -0.17121454 
1.813 -0.61556214 -0.037303146 -9.0684147 0.4280507 -0.014479167 0.014479167 0.1709574 -0.1709574 
1.814 -0.6191088 -0.037309077 -9.0555038 0.42771974 -0.014456329 0.014456329 0.17070036 -0.17070036 
1.8150001 -0.62265313 -0.037314951 -9.0425968 0.42738885 -0.014433462 0.01443346 0.17044337 -0.17044337 
1.816 -0.62619513 -0.037320767 -9.0296965 0.42705792 -0.014410566 0.014410566 0.17018646 -0.17018646 
1.817 -0.62973475 -0.037326526 -9.016799 0.42672694 -0.014387641 0.014387641 0.16992962 -0.16992962 
1.818 -0.63327205 -0.037332229 -9.0039082 0.42639598 -0.014364688 0.014364688 0.16967286 -0.16967286 
1.819 -0.63680696 -0.037337877 -8.9910212 0.42606503 -0.014341705 0.014341705 0.16941619 -0.16941619 
1.8200001 -0.64033961 -0.037343465 -8.9781399 0.42573404 -0.014318695 0.014318695 0.16915956 -0.16915956 
1.821 -0.64386982 -0.037348997 -8.9652624 0.42540306 -0.014295656 0.014295656 0.16890304 -0.16890304 
1.822 -0.64739764 -0.037354469 -8.9523907 0.42507204 -0.014272589 0.014272589 0.16864656 -0.16864656 
1.823 -0.65092319 -0.03735989 -8.9395227 0.42474106 -0.014249492 0.014249492 0.16839017 -0.16839017 
1.824 -0.6544463 -0.037365254 -8.9266605 0.42441005 -0.014226369 0.014226368 0.16813385 -0.16813385 
1.825 -0.65796715 -0.037370563 -8.9138031 0.42407903 -0.014203214 0.014203214 0.16787763 -0.16787763 
1.826 -0.66148561 -0.037375811 -8.9009504 0.42374802 -0.014180033 0.014180033 0.16762146 -0.16762146 
1.827 -0.66500169 -0.037381005 -8.8881025 0.42341697 -0.014156823 0.014156823 0.16736536 -0.16736536 
1.8279999 -0.66851538 -0.037386142 -8.8752604 0.42308596 -0.014133586 0.014133586 0.16710936 -0.16710936 
1.829 -0.67202675 -0.037391223 -8.8624229 0.42275488 -0.014110318 0.014110318 0.16685343 -0.16685343 
1.83 -0.6755358 -0.037396248 -8.8495903 0.42242384 -0.014087022 0.014087022 0.16659755 -0.16659755 
1.831 -0.6790424 -0.037401218 -8.8367615 0.42209277 -0.0140637 0.0140637 0.16634175 -0.16634175 
1.832 -0.68254668 -0.037406132 -8.8239393 0.42176169 -0.014040347 0.014040347 0.16608605 -0.16608605 
1.8329999 -0.68604857 -0.037410989 -8.8111219 0.42143062 -0.014016968 0.014016968 0.1658304 -0.1658304 
1.834 -0.68954819 -0.037415791 -8.7983084 0.42109954 -0.01399356 0.01399356 0.16557485 -0.16557485 
1.835 -0.69304538 -0.037420537 -8.7855005 0.42076844 -0.013970124 0.013970124 0.16531937 -0.16531937 
1.836 -0.69654018 -0.037425227 -8.7726974 0.42043737 -0.01394666 0.013946659 0.16506395 -0.16506395 
1.837 -0.70003265 -0.037429865 -8.7599001 0.42010629 -0.013923167 0.013923167 0.16480863 -0.16480863 
1.8380001 -0.7035228 -0.037434444 -8.7471075 0.41977516 -0.013899646 0.013899646 0.16455336 -0.16455336 
1.839 -0.70701045 -0.03743897 -8.7343187 0.41944405 -0.013876097 0.013876097 0.16429818 -0.16429818 
1.84 -0.71049583 -0.037443437 -8.7215357 0.41911295 -0.01385252 0.01385252 0.16404307 -0.16404307 
1.841 -0.71397877 -0.037447851 -8.7087584 0.41878182 -0.013828916 0.013828916 0.16378804 -0.16378804 
1.842 -0.71745944 -0.03745221 -8.6959848 0.41845068 -0.013805282 0.013805282 0.16353308 -0.16353308 
1.8430001 -0.72093767 -0.037456512 -8.683218 0.41811961 -0.013781621 0.013781621 0.16327819 -0.16327819 
1.844 -0.72441363 -0.037460763 -8.670455 0.41778848 -0.013757932 0.013757932 0.1630234 -0.1630234 
1.845 -0.72788703 -0.037464954 -8.6576977 0.41745731 -0.013734216 0.013734216 0.16276866 -0.16276866 
1.846 -0.73135823 -0.037469093 -8.6449442 0.41712618 -0.013710471 0.013710471 0.16251402 -0.16251402 
1.847 -0.73482698 -0.037473176 -8.6321974 0.41679502 -0.013686699 0.013686699 0.16225944 -0.16225944 
1.848 -0.73829341 -0.037477206 -8.6194553 0.41646388 -0.013662898 0.013662898 0.16200495 -0.16200495 
1.849 -0.74175739 -0.037481178 -8.6067181 0.41613275 -0.01363907 0.01363907 0.16175053 -0.16175053 
1.85 -0.74521899 -0.0374851 -8.5939856 0.41580158 -0.013615214 0.013615214 0.16149618 -0.16149618 
1.851 -0.74867833 -0.037488963 -8.5812588 0.41547045 -0.01359133 0.01359133 0.1612419 -0.1612419 
1.852 -0.75213516 -0.037492774 -8.5685368 0.41513926 -0.013567419 0.013567419 0.16098772 -0.16098772 
1.853 -0.75558966 -0.03749653 -8.5558195 0.41480812 -0.01354348 0.01354348 0.16073361 -0.16073361 
1.854 -0.75904185 -0.037500232 -8.543108 0.41447696 -0.013519512 0.013519512 0.16047958 -0.16047958 
1.855 -0.76249158 -0.037503876 -8.5304012 0.4141458 -0.013495518 0.013495518 0.16022561 -0.16022561 
1.8559999 -0.765939 -0.037507471 -8.5177002 0.41381466 -0.013471495 0.013471495 0.15997174 -0.15997174 
1.857 -0.76938397 -0.03751101 -8.5050039 0.41348347 -0.013447447 0.013447447 0.15971793 -0.15971793 
1.858 -0.77282655 -0.037514497 -8.4923124 0.41315231 -0.013423369 0.013423369 0.1594642 -0.1594642 
1.859 -0.77626687 -0.037517928 -8.4796267 0.41282114 -0.013399264 0.013399264 0.15921056 -0.15921056 
1.86 -0.77970469 -0.037521303 -8.4669466 0.41248995 -0.013375131 0.013375131 0.15895699 -0.15895699 
1.8609999 -0.78314018 -0.037524626 -8.4542704 0.41215879 -0.013350971 0.013350971 0.15870349 -0.15870349 
1.862 -0.78657329 -0.037527893 -8.4415998 0.41182762 -0.013326785 0.013326785 0.15845008 -0.15845008 
1.863 -0.79000401 -0.037531108 -8.4289351 0.41149643 -0.013302569 0.013302569 0.15819673 -0.15819673 
1.864 -0.7934323 -0.03753427 -8.416275 0.41116527 -0.013278327 0.013278327 0.15794347 -0.15794347 
1.865 -0.79685825 -0.037537377 -8.4036207 0.4108341 -0.013254058 0.013254058 0.1576903 -0.1576903 
1.8660001 -0.80028182 -0.037540432 -8.3909712 0.41050291 -0.01322976 0.01322976 0.15743718 -0.15743718 
1.867 -0.80370301 -0.037543435 -8.3783274 0.41017178 -0.013205436 0.013205436 0.15718415 -0.15718415 
1.868 -0.80712175 -0.037546378 -8.3656883 0.40984061 -0.013181084 0.013181084 0.15693121 -0.15693121 
1.869 -0.81053817 -0.037549276 -8.353054 0.40950945 -0.013156706 0.013156706 0.15667833 -0.15667833 
1.87 -0.81395215 -0.037552115 -8.3404264 0.40917826 -0.013132299 0.013132299 0.15642555 -0.15642555 
1.8710001 -0.81736374 -0.037554901 -8.3278027 0.40884709 -0.013107866 0.013107866 0.15617284 -0.15617284 
1.872 -0.82077301 -0.037557639 -8.3151846 0.40851593 -0.013083405 0.013083405 0.15592021 -0.15592021 
1.873 -0.82417983 -0.037560318 -8.3025732 0.40818474 -0.013058918 0.013058918 0.15566765 -0.15566765 
1.874 -0.82758427 -0.037562944 -8.2899656 0.40785357 -0.013034402 0.013034402 0.15541516 -0.15541516 
1.875 -0.83098632 -0.037565522 -8.2773628 0.40752244 -0.013009861 0.013009861 0.15516277 -0.15516277 
1.876 -0.83438599 -0.037568048 -8.2647667 0.40719128 -0.012985291 0.012985291 0.15491045 -0.15491045 
1.877 -0.83778328 -0.037570514 -8.2521753 0.40686014 -0.012960695 0.012960695 0.15465821 -0.15465821 
1.878 -0.84117818 -0.037572931 -8.2395897 0.40652895 -0.012936072 0.012936072 0.15440604 -0.15440604 
1.8789999 -0.84457064 -0.037575293 -8.2270088 0.40619782 -0.012911421 0.012911421 0.15415396 -0.15415396 
1.88 -0.84796065 -0.037577607 -8.2144337 0.40586665 -0.012886744 0.012886744 0.15390195 -0.15390195 
1.881 -0.8513484 -0.037579868 -8.2018633 0.40553552 -0.01286204 0.01286204 0.15365003 -0.15365003 
1.882 -0.85473371 -0.037582073 -8.1892986 0.40520439 -0.012837308 0.012837308 0.15339819 -0.15339819 
1.883 -0.85811657 -0.037584227 -8.1767387 0.40487322 -0.012812549 0.012812549 0.15314642 -0.15314642 
1.8839999 -0.8614971 -0.037586328 -8.1641855 0.40454209 -0.012787765 0.012787765 0.15289472 -0.15289474 
1.885 -0.86487526 -0.03758838 -8.1516361 0.40421095 -0.012762953 0.012762953 0.15264311 -0.15264311 
1.886 -0.86825091 -0.037590377 -8.1390934 0.40387979 -0.012738114 0.012738114 0.1523916 -0.1523916 
1.887 -0.87162417 -0.037592322 -8.1265564 0.40354872 -0.012713248 0.012713248 0.15214016 -0.15214016 
1.888 -0.87499517 -0.037594214 -8.1140242 0.40321758 -0.012688356 0.012688356 0.15188877 -0.15188877 
1.8890001 -0.87836367 -0.037596058 -8.1014967 0.40288645 -0.012663436 0.012663436 0.15163749 -0.15163749 
1.89 -0.88172978 -0.037597846 -8.088975 0.40255535 -0.01263849 0.01263849 0.15138628 -0.15138628 
1.891 -0.88509351 -0.037599582 -8.0764589 0.40222424 -0.012613518 0.012613518 0.15113515 -0.15113515 
1.892 -0.88845479 -0.03760127 -8.0639486 0.40189317 -0.012588518 0.012588518 0.15088409 -0.15088409 
1.893 -0.89181376 -0.037602901 -8.0514431 0.40156206 -0.012563492 0.012563492 0.15063314 -0.15063314 
1.8940001 -0.89517021 -0.037604485 -8.0389433 0.40123096 -0.01253844 0.01253844 0.15038224 -0.15038224 
1.895 -0.89852428 -0.037606016 -8.0264492 0.40089986 -0.01251336 0.01251336 0.15013143 -0.15013143 
1.896 -0.90187597 -0.037607495 -8.0139608 0.40056878 -0.012488254 0.012488254 0.14988071 -0.14988071 
1.897 -0.90522528 -0.037608922 -8.0014772 0.40023771 -0.012463122 0.012463122 0.14963005 -0.14963005 
1.898 -0.9085722 -0.0376103 -7.9889989 0.39990667 -0.012437962 0.012437962 0.14937949 -0.14937949 
1.899 -0.91191667 -0.037611622 -7.9765267 0.39957562 -0.012412778 0.012412778 0.149129 -0.149129 
1.9 -0.91525877 -0.037612896 -7.9640598 0.39924455 -0.012387565 0.012387565 0.1488786 -0.1488786 
1.901 -0.91859841 -0.037614118 -7.9515982 0.3989135 -0.012362326 0.012362326 0.14862828 -0.14862828 
1.902 -0.92193562 -0.037615292 -7.9391422 0.39858243 -0.012337062 0.012337062 0.14837803 -0.14837803 
1.903 -0.92527056 -0.037616409 -7.9266915 0.39825141 -0.01231177 0.01231177 0.14812785 -0.14812787 
1.904 -0.92860299 -0.037617482 -7.914247 0.3979204 -0.012286453 0.012286453 0.14787778 -0.14787778 
1.905 -0.93193305 -0.037618499 -7.9018073 0.39758936 -0.012261108 0.012261108 0.14762777 -0.14762779 
1.906 -0.93526065 -0.037619468 -7.8893738 0.39725837 -0.012235738 0.012235738 0.14737786 -0.14737786 
1.9069999 -0.93858582 -0.037620384 -7.8769455 0.39692736 -0.01221034 0.01221034 0.14712802 -0.14712802 
1.908 -0.94190866 -0.037621249 -7.8645225 0.39659637 -0.012184918 0.012184918 0.14687826 -0.14687826 
1.909 -0.94522905 -0.037622064 -7.8521056 0.39626536 -0.012159468 0.012159468 0.14662859 -0.14662859 
1.91 -0.94854701 -0.037622828 -7.839694 0.39593437 -0.012133992 0.012133992 0.14637899 -0.14637899 
1.911 -0.95186257 -0.037623543 -7.8272877 0.39560345 -0.012108491 0.012108491 0.14612947 -0.14612947 
1.9119999 -0.95517576 -0.037624206 -7.814888 0.39527246 -0.012082962 0.012082962 0.14588004 -0.14588004 
1.913 -0.9584865 -0.037624821 -7.8024926 0.39494154 -0.012057408 0.012057408 0.14563069 -0.14563069 
1.914 -0.96179479 -0.037625384 -7.7901039 0.39461058 -0.012031828 0.012031828 0.14538142 -0.14538142 
1.915 -0.96510077 -0.037625894 -7.77772 0.39427966 -0.01200622 0.01200622 0.14513223 -0.14513223 
1.916 -0.96840429 -0.03762636 -7.7653422 0.3939487 -0.011980589 0.011980589 0.14488313 -0.14488313 
1.9170001 -0.97170538 -0.037626769 -7.7529697 0.39361781 -0.011954929 0.011954929 0.1446341 -0.1446341 
1.918 -0.97500402 -0.037627131 -7.740603 0.39328691 -0.011929245 0.011929245 0.14438516 -0.14438516 
1.919 -0.97830027 -0.037627444 -7.7282424 0.39295602 -0.011903533 0.011903533 0.14413629 -0.14413629 
1.92 -0.98159409 -0.037627704 -7.7158866 0.39262512 -0.011877797 0.011877797 0.1438875 -0.1438875 
1.921 -0.98488551 -0.037627917 -7.7035365 0.39229426 -0.011852034 0.011852034 0.14363882 -0.14363882 
1.9220001 -0.98817456 -0.037628081 -7.6911926 0.39196339 -0.011826244 0.011826244 0.14339021 -0.14339021 
1.923 -0.9914611 -0.037628196 -7.678854 0.39163253 -0.01180043 0.01180043 0.14314167 -0.14314167 
1.924 -0.99474525 -0.03762826 -7.6665215 0.39130172 -0.011774589 0.011774589 0.14289322 -0.14289322 
1.925 -0.99802697 -0.037628271 -7.6541948 0.39097089 -0.011748722 0.011748724 0.14264485 -0.14264485 
1.926 -1.0013063 -0.037628237 -7.6418729 0.39064008 -0.011722829 0.011722831 0.14239657 -0.14239657 
1.927 -1.0045832 -0.037628151 -7.6295571 0.39030924 -0.011696911 0.011696911 0.14214836 -0.14214838 
1.928 -1.0078577 -0.037628017 -7.6172471 0.38997847 -0.011670968 0.011670968 0.14190024 -0.14190024 
1.929 -1.0111297 -0.037627831 -7.6049428 0.38964769 -0.011644999 0.011644999 0.14165221 -0.14165221 
1.9299999 -1.0143994 -0.037627596 -7.5926447 0.38931689 -0.011619002 0.011619002 0.14140426 -0.14140426 
1.931 -1.0176667 -0.037627313 -7.5803518 0.38898617 -0.01159298 0.01159298 0.14115639 -0.14115639 
1.932 -1.0209315 -0.037626982 -7.5680647 0.38865542 -0.011566933 0.011566933 0.1409086 -0.1409086 
1.933 -1.0241938 -0.037626602 -7.5557828 0.38832468 -0.011540861 0.011540861 0.1406609 -0.1406609 
1.934 -1.0274538 -0.037626173 -7.5435076 0.38799396 -0.011514761 0.011514761 0.14041327 -0.14041327 
1.9349999 -1.0307113 -0.037625693 -7.5312381 0.38766328 -0.011488637 0.011488637 0.14016573 -0.14016573 
1.936 -1.0339663 -0.037625164 -7.5189738 0.38733256 -0.011462488 0.011462488 0.13991827 -0.13991827 
1.937 -1.037219 -0.03762459 -7.5067158 0.3870019 -0.011436312 0.011436312 0.13967089 -0.13967089 
1.938 -1.0404693 -0.037623964 -7.494463 0.38667125 -0.011410112 0.011410112 0.13942361 -0.13942361 
1.939 -1.043717 -0.03762329 -7.4822159 0.38634056 -0.011383886 0.011383886 0.13917641 -0.13917641 
1.9400001 -1.0469625 -0.037622567 -7.4699755 0.38600993 -0.011357632 0.011357632 0.13892928 -0.13892928 
1.941 -1.0502053 -0.037621796 -7.4577398 0.3856793 -0.011331354 0.011331354 0.13868225 -0.13868225 
1.942 -1.0534459 -0.037620977 -7.4455109 0.38534874 -0.011305051 0.011305051 0.13843529 -0.13843529 
1.943 -1.056684 -0.037620109 -7.4332876 0.38501811 -0.011278722 0.011278722 0.13818842 -0.13818842 
1.944 -1.0599197 -0.037619188 -7.4210696 0.38468754 -0.011252369 0.011252369 0.13794163 -0.13794163 
1.9450001 -1.0631529 -0.037618227 -7.4088583 0.38435698 -0.011225989 0.011225989 0.13769493 -0.13769493 
1.946 -1.0663837 -0.037617214 -7.3966522 0.38402641 -0.011199584 0.011199584 0.13744831 -0.13744831 
1.947 -1.0696121 -0.037616152 -7.3844523 0.3836959 -0.011173154 0.011173154 0.13720177 -0.13720177 
1.948 -1.0728381 -0.037615042 -7.3722572 0.38336536 -0.011146698 0.011146699 0.13695532 -0.13695532 
1.949 -1.0760616 -0.037613884 -7.3600693 0.38303488 -0.011120217 0.011120217 0.13670895 -0.13670895 
1.95 -1.0792828 -0.03761268 -7.3478866 0.38270438 -0.011093711 0.011093711 0.13646266 -0.13646266 
1.951 -1.0825014 -0.037611425 -7.33571 0.38237393 -0.011067179 0.011067179 0.13621646 -0.13621646 
1.952 -1.0857176 -0.037610125 -7.3235393 0.38204348 -0.011040623 0.011040623 0.13597035 -0.13597035 
1.9529999 -1.0889313 -0.037608776 -7.3113747 0.38171306 -0.01101404 0.01101404 0.13572432 -0.13572432 
1.954 -1.0921427 -0.037607379 -7.2992158 0.38138261 -0.010987434 0.010987434 0.13547838 -0.13547838 
1.955 -1.0953517 -0.037605934 -7.2870626 0.38105223 -0.010960801 0.010960801 0.13523252 -0.13523252 
1.956 -1.0985582 -0.037604444 -7.2749152 0.38072184 -0.010934142 0.010934142 0.13498674 -0.13498674 
1.957 -1.1017622 -0.037602901 -7.262774 0.38039145 -0.01090746 0.01090746 0.13474104 -0.13474104 
1.9579999 -1.1049638 -0.037601314 -7.2506385 0.38006109 -0.010880752 0.010880752 0.13449544 -0.13449544 
1.959 -1.108163 -0.037599679 -7.2385092 0.37973079 -0.010854019 0.010854019 0.13424991 -0.13424991 
1.96 -1.1113597 -0.037597999 -7.2263861 0.37940049 -0.010827261 0.010827261 0.13400447 -0.13400447 
1.961 -1.114554 -0.03759627 -7.2142687 0.37907016 -0.010800477 0.010800477 0.13375911 -0.13375911 
1.962 -1.117746 -0.037594493 -7.202157 0.37873989 -0.010773669 0.010773669 0.13351385 -0.13351385 
1.9630001 -1.1209354 -0.037592672 -7.1900511 0.37840962 -0.010746836 0.010746836 0.13326867 -0.13326867 
1.964 -1.1241224 -0.037590802 -7.1779523 0.37807938 -0.010719977 0.010719977 0.13302357 -0.13302357 
1.965 -1.1273069 -0.037588879 -7.1658583 0.37774915 -0.010693095 0.010693095 0.13277856 -0.13277856 
1.966 -1.130489 -0.037586916 -7.1537709 0.37741897 -0.010666186 0.010666186 0.13253362 -0.13253362 
1.967 -1.1336688 -0.037584905 -7.1416893 0.37708876 -0.010639252 0.010639252 0.13228878 -0.13228878 
1.9680001 -1.1368461 -0.037582848 -7.1296134 0.37675861 -0.010612295 0.010612295 0.13204403 -0.13204403 
1.969 -1.1400207 -0.037580743 -7.1175437 0.37642846 -0.010585311 0.010585311 0.13179936 -0.13179936 
1.97 -1.1431931 -0.03757859 -7.1054807 0.37609833 -0.010558303 0.010558303 0.13155477 -0.13155477 
1.971 -1.146363 -0.037576392 -7.0934229 0.37576821 -0.010531271 0.010531271 0.13131027 -0.13131027 
1.972 -1.1495306 -0.03757415 -7.0813713 0.37543812 -0.010504213 0.010504213 0.13106585 -0.13106586 
1.973 -1.1526957 -0.037571859 -7.0693259 0.37510806 -0.010477131 0.010477131 0.13082153 -0.13082153 
1.974 -1.1558582 -0.037569519 -7.0572863 0.374778 -0.010450024 0.010450024 0.13057728 -0.13057728 
1.975 -1.1590184 -0.037567135 -7.0452533 0.374448 -0.010422892 0.010422892 0.13033313 -0.13033313 
1.976 -1.162176 -0.037564702 -7.033226 0.37411797 -0.010395736 0.010395736 0.13008906 -0.13008906 
1.977 -1.1653314 -0.037562229 -7.0212045 0.37378803 -0.010368554 0.010368554 0.12984507 -0.12984507 
1.978 -1.1684842 -0.037559703 -7.0091896 0.37345806 -0.010341348 0.010341348 0.12960117 -0.12960117 
1.979 -1.1716346 -0.037557133 -6.9971805 0.37312809 -0.010314118 0.010314118 0.12935735 -0.12935735 
1.98 -1.1747825 -0.037554517 -6.985177 0.37279817 -0.010286862 0.010286862 0.12911363 -0.12911363 
1.9809999 -1.177928 -0.037551858 -6.9731808 0.37246829 -0.010259583 0.010259583 0.12886998 -0.12886998 
1.982 -1.181071 -0.037549149 -6.9611897 0.37213841 -0.010232277 0.010232278 0.12862642 -0.12862642 
1.983 -1.1842116 -0.037546396 -6.9492049 0.37180856 -0.010204948 0.010204948 0.12838295 -0.12838295 
1.984 -1.1873498 -0.037543599 -6.9372268 0.37147871 -0.010177595 0.010177595 0.12813957 -0.12813957 
1.985 -1.1904856 -0.037540752 -6.9252539 0.37114891 -0.010150217 0.010150217 0.12789628 -0.12789628 
1.9859999 -1.1936188 -0.037537865 -6.9132876 0.37081912 -0.010122813 0.010122813 0.12765308 -0.12765308 
1.987 -1.1967496 -0.037534926 -6.9013276 0.37048936 -0.010095386 0.010095386 0.12740995 -0.12740995 
1.988 -1.199878 -0.037531946 -6.8893738 0.37015963 -0.010067934 0.010067934 0.12716691 -0.12716691 
1.989 -1.2030039 -0.037528917 -6.8774261 0.36982989 -0.010040458 0.010040458 0.12692396 -0.12692396 
1.99 -1.2061274 -0.037525848 -6.8654842 0.36950022 -0.010012958 0.010012958 0.1266811 -0.1266811 
1.9910001 -1.2092484 -0.037522726 -6.853549 0.36917052 -0.009985433 0.009985433 0.12643832 -0.12643832 
1.992 -1.2123671 -0.037519563 -6.8416195 0.36884087 -0.0099578835 0.0099578835 0.12619564 -0.12619564 
1.993 -1.2154831 -0.037516356 -6.8296962 0.36851126 -0.0099303089 0.0099303089 0.12595303 -0.12595303 
1.994 -1.2185968 -0.037513103 -6.8177795 0.36818165 -0.009902711 0.009902711 0.12571052 -0.12571052 
1.995 -1.2217081 -0.037509803 -6.8058686 0.36785209 -0.0098750889 0.0098750889 0.12546809 -0.12546809 
1.9960001 -1.2248168 -0.037506461 -6.7939644 0.36752251 -0.0098474417 0.0098474417 0.12522575 -0.12522575 
1.997 -1.2279232 -0.037503071 -6.7820654 0.36719298 -0.0098197702 0.0098197702 0.1249835 -0.1249835 
1.998 -1.231027 -0.037499636 -6.7701735 0.36686349 -0.0097920755 0.0097920755 0.12474133 -0.12474133 
1.999 -1.2341285 -0.037496161 -6.7582879 0.36653399 -0.0097643556 0.0097643556 0.12449925 -0.12449925 
2 -1.2372274 -0.037492637 -6.746408 0.36620456 -0.0097366115 0.0097366115 0.12425727 -0.12425727 
2.0009999 -1.240324 -0.037489068 -6.7345352 0.36587512 -0.0097088432 0.0097088432 0.12401536 -0.12401536 
2.0020001 -1.2434181 -0.037485454 -6.7226677 0.36554572 -0.0096810507 0.0096810507 0.12377355 -0.12377355 
2.003 -1.2465097 -0.037481796 -6.7108068 0.36521634 -0.0096532349 0.0096532349 0.12353181 -0.12353181 
2.0039999 -1.2495987 -0.037478093 -6.6989522 0.36488697 -0.0096253939 0.0096253939 0.12329018 -0.12329018 
2.0050001 -1.2526855 -0.037474349 -6.6871037 0.36455768 -0.0095975287 0.0095975287 0.12304863 -0.12304863 
2.006 -1.2557698 -0.037470557 -6.6752615 0.36422834 -0.0095696403 0.0095696403 0.12280716 -0.12280716 
2.007 -1.2588516 -0.03746672 -6.6634259 0.36389908 -0.0095417276 0.0095417276 0.12256578 -0.12256578 
2.0079999 -1.2619309 -0.037462842 -6.6515965 0.36356983 -0.0095137898 0.0095137898 0.12232449 -0.12232449 
2.0090001 -1.2650079 -0.037458915 -6.6397734 0.36324063 -0.0094858296 0.0094858296 0.12208329 -0.12208329 
2.01 -1.2680823 -0.037454948 -6.6279564 0.36291143 -0.0094578443 0.0094578443 0.12184218 -0.12184218 
2.0109999 -1.2711543 -0.037450936 -6.6161456 0.36258227 -0.0094298348 0.0094298348 0.12160115 -0.12160115 
2.0120001 -1.2742238 -0.037446879 -6.6043415 0.36225313 -0.009401802 0.009401802 0.12136021 -0.12136021 
2.013 -1.2772909 -0.037442781 -6.5925436 0.36192402 -0.0093737449 0.0093737449 0.12111937 -0.12111937 
2.0139999 -1.2803556 -0.037438635 -6.5807524 0.36159492 -0.0093456637 0.0093456637 0.1208786 -0.1208786 
2.0150001 -1.2834177 -0.037434448 -6.5689669 0.36126587 -0.0093175592 0.0093175592 0.12063793 -0.12063794 
2.016 -1.2864774 -0.037430216 -6.557188 0.36093685 -0.0092894295 0.0092894305 0.12039735 -0.12039735 
2.017 -1.2895347 -0.037425939 -6.5454154 0.36060786 -0.0092612775 0.0092612775 0.12015685 -0.12015685 
2.0179999 -1.2925895 -0.037421621 -6.533649 0.36027887 -0.0092331013 0.0092331013 0.11991645 -0.11991645 
2.0190001 -1.2956418 -0.037417255 -6.5218892 0.35994992 -0.0092049008 0.0092049008 0.11967614 -0.11967614 
2.02 -1.2986917 -0.037412848 -6.5101357 0.35962102 -0.0091766762 0.0091766762 0.1194359 -0.1194359 
2.0209999 -1.3017391 -0.0374084 -6.4983892 0.35929212 -0.0091484282 0.0091484282 0.11919576 -0.11919576 
2.0220001 -1.3047841 -0.037403908 -6.4866481 0.35896328 -0.0091201561 0.0091201561 0.1189557 -0.1189557 
2.023 -1.3078266 -0.03739937 -6.4749141 0.35863447 -0.0090918606 0.0090918606 0.11871575 -0.11871575 
2.0239999 -1.3108666 -0.037394788 -6.4631858 0.35830563 -0.009063541 0.0090635419 0.11847587 -0.11847587 
2.0250001 -1.3139043 -0.037390165 -6.4514651 0.35797688 -0.009035198 0.009035198 0.11823608 -0.11823608 
2.026 -1.3169394 -0.037385497 -6.4397497 0.35764813 -0.0090068318 0.0090068318 0.11799639 -0.11799639 
2.027 -1.319972 -0.037380788 -6.428041 0.35731944 -0.0089784404 0.0089784404 0.11775678 -0.11775678 
2.0280001 -1.3230023 -0.037376031 -6.4163389 0.35699075 -0.0089500267 0.0089500267 0.11751726 -0.11751726 
2.029 -1.32603 -0.037371237 -6.4046435 0.35666209 -0.0089215888 0.0089215888 0.11727783 -0.11727783 
2.03 -1.3290553 -0.037366398 -6.3929539 0.35633349 -0.0088931276 0.0088931276 0.11703849 -0.11703849 
2.0309999 -1.3320782 -0.037361514 -6.3812709 0.35600492 -0.0088646421 0.0088646421 0.11679924 -0.11679924 
2.0320001 -1.3350985 -0.037356589 -6.3695951 0.35567635 -0.0088361334 0.0088361334 0.11656009 -0.11656009 
2.033 -1.3381164 -0.037351623 -6.3579245 0.35534781 -0.0088076014 0.0088076014 0.116321 -0.116321 
2.0339999 -1.3411319 -0.037346613 -6.346261 0.35501933 -0.0087790461 0.0087790461 0.11608203 -0.11608203 
2.0350001 -1.3441448 -0.037341561 -6.3346047 0.35469085 -0.0087504666 0.0087504666 0.11584314 -0.11584314 
2.036 -1.3471553 -0.037336465 -6.3229542 0.35436243 -0.0087218629 0.0087218639 0.11560433 -0.11560433 
2.0369999 -1.3501636 -0.037331324 -6.3113103 0.35403404 -0.0086932369 0.0086932369 0.11536562 -0.11536562 
2.0380001 -1.3531691 -0.037326146 -6.2996726 0.35370567 -0.0086645866 0.0086645866 0.115127 -0.115127 
2.039 -1.3561722 -0.037320923 -6.2880416 0.35337731 -0.008635914 0.008635914 0.11488847 -0.11488847 
2.04 -1.3591729 -0.037315655 -6.2764177 0.35304904 -0.0086072171 0.0086072171 0.11465002 -0.11465002 
2.0409999 -1.3621711 -0.037310347 -6.2647991 0.35272077 -0.008578497 0.008578497 0.11441167 -0.11441167 
2.0420001 -1.3651669 -0.037304997 -6.2531886 0.35239252 -0.0085497536 0.0085497536 0.1141734 -0.1141734 
2.043 -1.3681601 -0.037299607 -6.2415833 0.35206431 -0.0085209869 0.0085209869 0.11393522 -0.11393522 
2.0439999 -1.371151 -0.037294172 -6.2299848 0.35173616 -0.008492196 0.008492196 0.11369714 -0.11369714 
2.0450001 -1.3741393 -0.037288696 -6.2183933 0.351408 -0.0084633827 0.0084633827 0.11345915 -0.11345915 
2.046 -1.3771253 -0.037283175 -6.2068081 0.35107988 -0.0084345452 0.0084345462 0.11322124 -0.11322124 
2.0469999 -1.3801087 -0.037277617 -6.1952291 0.35075182 -0.0084056854 0.0084056854 0.11298344 -0.11298344 
2.0480001 -1.3830897 -0.037272014 -6.1836572 0.35042378 -0.0083768014 0.0083768014 0.1127457 -0.1127457 
2.049 -1.3860681 -0.03726637 -6.172092 0.35009578 -0.008347895 0.008347895 0.11250807 -0.11250807 
2.05 -1.3890442 -0.037260681 -6.160533 0.3497678 -0.0083189653 0.0083189653 0.11227053 -0.11227053 
2.0510001 -1.3920176 -0.037254956 -6.1489811 0.34943986 -0.0082900114 0.0082900114 0.11203308 -0.11203308 
2.052 -1.3949888 -0.037249189 -6.1374354 0.34911197 -0.0082610352 0.0082610352 0.11179572 -0.11179572 
2.053 -1.3979574 -0.037243377 -6.1258965 0.34878409 -0.0082320357 0.0082320357 0.11155844 -0.11155844 
2.0539999 -1.4009236 -0.037237525 -6.1143637 0.34845626 -0.0082030119 0.0082030119 0.11132127 -0.11132127 
2.0550001 -1.4038873 -0.037231632 -6.102838 0.34812847 -0.0081739658 0.0081739658 0.11108418 -0.11108418 
2.056 -1.4068485 -0.037225697 -6.0913186 0.34780067 -0.0081448974 0.0081448974 0.11084718 -0.11084718 
2.0569999 -1.4098073 -0.037219718 -6.0798059 0.34747297 -0.0081158048 0.0081158048 0.11061027 -0.11061027 
2.0580001 -1.4127637 -0.037213702 -6.0683002 0.34714526 -0.0080866897 0.0080866897 0.11037345 -0.11037345 
2.059 -1.4157176 -0.037207644 -6.0568008 0.34681761 -0.0080575505 0.0080575505 0.11013673 -0.11013673 
2.0599999 -1.4186687 -0.037201542 -6.0453081 0.34649 -0.008028389 0.008028389 0.10990009 -0.10990009 
2.0610001 -1.4216177 -0.037195403 -6.0338225 0.34616238 -0.0079992041 0.0079992041 0.10966355 -0.10966355 
2.062 -1.4245641 -0.037189219 -6.0223432 0.34583485 -0.0079699969 0.0079699969 0.10942709 -0.10942709 
2.063 -1.4275082 -0.037182998 -6.0108705 0.34550732 -0.0079407655 0.0079407664 0.10919073 -0.10919073 
2.0639999 -1.4304497 -0.037176732 -5.9994044 0.34517986 -0.0079115117 0.0079115117 0.10895446 -0.10895446 
2.0650001 -1.4333887 -0.037170429 -5.9879451 0.34485239 -0.0078822356 0.0078822356 0.10871828 -0.10871828 
2.066 -1.4363252 -0.037164081 -5.9764924 0.34452501 -0.0078529362 0.0078529362 0.10848219 -0.10848219 
2.0669999 -1.4392594 -0.037157696 -5.9650469 0.34419763 -0.0078236135 0.0078236135 0.10824619 -0.10824619 
2.0680001 -1.4421909 -0.037151266 -5.9536076 0.34387031 -0.0077942675 0.007794268 0.10801029 -0.10801029 
2.069 -1.4451201 -0.037144803 -5.9421754 0.34354299 -0.0077648996 0.0077648996 0.10777447 -0.10777447 
2.0699999 -1.4480469 -0.037138291 -5.9307494 0.34321573 -0.0077355076 0.0077355076 0.10753875 -0.10753875 
2.0710001 -1.450971 -0.037131742 -5.9193306 0.34288856 -0.0077060936 0.0077060936 0.10730312 -0.10730312 
2.072 -1.4538928 -0.037125155 -5.907918 0.34256136 -0.0076766564 0.0076766564 0.10706758 -0.10706758 
2.073 -1.4568121 -0.037118524 -5.8965125 0.34223422 -0.0076471968 0.0076471968 0.10683213 -0.10683213 
2.0739999 -1.459729 -0.037111852 -5.8851137 0.34190711 -0.0076177143 0.0076177143 0.10659678 -0.10659678 
2.075 -1.4626433 -0.037105143 -5.8737221 0.34158006 -0.0075882082 0.0075882082 0.10636152 -0.10636152 
2.076 -1.4655551 -0.037098393 -5.8623366 0.34125304 -0.0075586801 0.0075586801 0.10612635 -0.10612635 
2.0769999 -1.4684645 -0.037091602 -5.8509583 0.34092605 -0.0075291288 0.0075291288 0.10589126 -0.10589126 
2.0780001 -1.4713714 -0.037084773 -5.8395867 0.34059906 -0.0074995551 0.0074995551 0.10565627 -0.10565627 
2.079 -1.4742758 -0.0370779 -5.8282218 0.34027216 -0.0074699586 0.0074699586 0.10542138 -0.10542138 
2.0799999 -1.477178 -0.03707099 -5.816864 0.33994529 -0.0074403393 0.0074403393 0.10518657 -0.10518657 
2.0810001 -1.4800774 -0.037064038 -5.805512 0.33961844 -0.0074106972 0.0074106972 0.10495186 -0.10495186 
2.082 -1.4829744 -0.03705705 -5.794168 0.33929166 -0.0073810322 0.0073810327 0.10471723 -0.10471723 
2.0829999 -1.4858691 -0.03705002 -5.7828307 0.33896491 -0.0073513454 0.0073513454 0.10448271 -0.10448271 
2.0840001 -1.4887611 -0.037042949 -5.7714996 0.33863819 -0.0073216353 0.0073216353 0.10424827 -0.10424827 
2.085 -1.4916508 -0.037035841 -5.7601752 0.33831152 -0.0072919023 0.0072919023 0.10401393 -0.10401393 
2.086 -1.4945379 -0.037028693 -5.748858 0.33798486 -0.0072621475 0.0072621475 0.10377967 -0.10377967 
2.0869999 -1.4974226 -0.037021499 -5.7375474 0.33765829 -0.0072323694 0.0072323694 0.10354552 -0.10354552 
2.0880001 -1.5003048 -0.037014272 -5.726244 0.33733177 -0.0072025689 0.0072025689 0.10331145 -0.10331145 
2.089 -1.5031846 -0.037007004 -5.7149472 0.33700523 -0.0071727466 0.0071727466 0.10307748 -0.10307748 
2.0899999 -1.5060619 -0.036999699 -5.7036576 0.33667877 -0.0071429005 0.0071429005 0.1028436 -0.1028436 
2.0910001 -1.5089366 -0.036992352 -5.6923747 0.33635232 -0.0071130325 0.0071130325 0.10260981 -0.10260981 
2.092 -1.511809 -0.036984965 -5.6810985 0.33602592 -0.0070831422 0.0070831422 0.10237611 -0.10237611 
2.0929999 -1.5146788 -0.036977541 -5.6698294 0.33569959 -0.007053229 0.007053229 0.10214251 -0.10214251 
2.0940001 -1.5175464 -0.036970079 -5.6585674 0.33537328 -0.0070232935 0.0070232935 0.101909 -0.101909 
2.095 -1.5204113 -0.036962572 -5.6473112 0.33504704 -0.0069933352 0.0069933352 0.10167558 -0.10167558 
2.096 -1.5232737 -0.036955032 -5.6360626 0.33472079 -0.006963355 0.006963355 0.10144226 -0.10144226 
2.0969999 -1.5261335 -0.036947452 -5.6248212 0.33439463 -0.006933352 0.006933352 0.10120902 -0.10120902 
2.098 -1.5289911 -0.03693983 -5.6135864 0.33406848 -0.0069033261 0.0069033271 0.10097589 -0.10097589 
2.099 -1.5318462 -0.03693217 -5.6023588 0.33374235 -0.0068732789 0.0068732789 0.10074284 -0.10074284 
2.0999999 -1.5346987 -0.036924474 -5.5911379 0.33341631 -0.0068432088 0.0068432093 0.10050988 -0.10050988 
2.1010001 -1.5375488 -0.036916737 -5.5799236 0.33309031 -0.0068131164 0.0068131164 0.10027702 -0.10027702 
2.102 -1.5403963 -0.036908962 -5.568717 0.33276433 -0.0067830016 0.0067830016 0.10004427 -0.10004427 
2.1029999 -1.5432414 -0.03690115 -5.5575171 0.33243844 -0.0067528645 0.0067528645 0.099811591 -0.099811591 
2.1040001 -1.5460842 -0.036893297 -5.5463233 0.33211255 -0.006722705 0.006722705 0.099578999 -0.099578999 
2.105 -1.5489243 -0.036885403 -5.5351377 0.33178669 -0.0066925236 0.0066925236 0.099346511 -0.099346511 
2.1059999 -1.5517621 -0.036877476 -5.5239587 0.33146092 -0.0066623194 0.0066623194 0.09911412 -0.09911412 
2.1070001 -1.5545973 -0.036869507 -5.5127859 0.33113515 -0.0066320929 0.0066320929 0.098881818 -0.098881818 
2.108 -1.55743 -0.036861502 -5.5016208 0.33080944 -0.006601844 0.0066018449 0.098649614 -0.098649614 
2.109 -1.5602603 -0.036853459 -5.4904623 0.33048379 -0.0065715737 0.0065715737 0.098417498 -0.098417506 
2.1099999 -1.5630882 -0.036845375 -5.4793115 0.33015817 -0.006541281 0.006541281 0.09818548 -0.09818548 
2.1110001 -1.5659134 -0.036837254 -5.4681668 0.32983258 -0.0065109655 0.0065109655 0.097953558 -0.097953558 
2.112 -1.5687364 -0.036829095 -5.4570298 0.32950705 -0.0064806282 0.0064806282 0.097721726 -0.097721726 
2.1129999 -1.5715568 -0.0368209 -5.445899 0.32918158 -0.0064502684 0.0064502684 0.09748999 -0.09748999 
2.1140001 -1.5743747 -0.036812663 -5.4347758 0.32885614 -0.0064198873 0.0064198873 0.097258344 -0.097258344 
2.115 -1.5771902 -0.036804389 -5.4236598 0.32853076 -0.0063894833 0.0063894833 0.097026795 -0.097026795 
2.1159999 -1.5800031 -0.036796078 -5.4125504 0.32820541 -0.006359057 0.0063590575 0.096795335 -0.096795335 
2.1170001 -1.5828136 -0.03678773 -5.4014482 0.32788008 -0.0063286088 0.0063286088 0.096563965 -0.096563965 
2.118 -1.5856216 -0.036779344 -5.3903532 0.32755485 -0.0062981392 0.0062981392 0.096332707 -0.096332707 
2.119 -1.5884272 -0.036770921 -5.3792648 0.32722962 -0.0062676463 0.0062676463 0.096101522 -0.096101522 
2.1199999 -1.5912302 -0.036762457 -5.3681841 0.32690448 -0.0062371325 0.0062371325 0.095870443 -0.095870443 
2.1210001 -1.5940309 -0.03675396 -5.35711 0.32657933 -0.0062065963 0.0062065963 0.09563946 -0.09563946 
2.122 -1.5968289 -0.036745422 -5.3460426 0.32625428 -0.0061760377 0.0061760377 0.095408566 -0.095408566 
2.1229999 -1.5996246 -0.03673685 -5.3349833 0.32592922 -0.0061454568 0.0061454568 0.09517777 -0.09517777 
2.1240001 -1.6024178 -0.036728237 -5.3239307 0.32560426 -0.0061148549 0.0061148549 0.094947062 -0.094947062 
2.125 -1.6052085 -0.036719587 -5.3128853 0.32527933 -0.0060842307 0.0060842307 0.094716452 -0.094716452 
2.1259999 -1.6079968 -0.036710899 -5.3018465 0.32495445 -0.0060535842 0.0060535842 0.094485939 -0.094485939 
2.1270001 -1.6107825 -0.036702178 -5.2908149 0.3246296 -0.0060229162 0.0060229162 0.094255514 -0.094255514 
2.128 -1.6135658 -0.036693417 -5.2797909 0.32430479 -0.0059922254 0.0059922254 0.094025187 -0.094025187 
2.1289999 -1.6163466 -0.036684617 -5.2687731 0.32398006 -0.0059615136 0.0059615136 0.093794957 -0.093794957 
2.1300001 -1.619125 -0.036675781 -5.2577629 0.32365537 -0.0059307795 0.0059307795 0.093564816 -0.093564816 
2.131 -1.6219008 -0.036666911 -5.2467599 0.32333073 -0.0059000235 0.0059000235 0.093334772 -0.093334772 
2.132 -1.6246741 -0.036658 -5.235764 0.32300609 -0.0058692456 0.0058692456 0.093104832 -0.093104832 
2.1329999 -1.6274451 -0.036649056 -5.2247753 0.32268158 -0.0058384459 0.0058384459 0.092874974 -0.092874974 
2.1340001 -1.6302135 -0.036640074 -5.2137938 0.32235706 -0.0058076242 0.0058076242 0.092645213 -0.092645213 
2.135 -1.6329795 -0.036631055 -5.2028193 0.3220326 -0.0057767811 0.0057767811 0.092415549 -0.092415549 
2.1359999 -1.6357429 -0.036621999 -5.1918521 0.32170817 -0.0057459157 0.0057459157 0.092185982 -0.092185982 
2.1370001 -1.6385039 -0.036612906 -5.180892 0.32138383 -0.0057150288 0.0057150288 0.091956511 -0.091956511 
2.138 -1.6412625 -0.036603775 -5.169939 0.32105953 -0.0056841201 0.0056841201 0.09172713 -0.09172713 
2.1389999 -1.6440184 -0.036594607 -5.1589932 0.32073528 -0.0056531895 0.0056531895 0.091497838 -0.091497838 
2.1400001 -1.646772 -0.036585405 -5.1480546 0.32041106 -0.0056222375 0.0056222375 0.091268644 -0.091268659 
2.141 -1.6495231 -0.036576167 -5.1371231 0.32008687 -0.0055912631 0.0055912631 0.091039553 -0.091039561 
2.142 -1.6522717 -0.036566891 -5.1261988 0.31976277 -0.0055602677 0.0055602677 0.090810552 -0.090810552 
2.1429999 -1.655018 -0.036557578 -5.1152821 0.31943873 -0.00552925 0.00552925 0.090581656 -0.090581656 
2.1440001 -1.6577616 -0.036548231 -5.104372 0.31911471 -0.0054982109 0.0054982109 0.090352848 -0.090352848 
2.145 -1.6605028 -0.036538847 -5.0934696 0.31879073 -0.0054671504 0.0054671504 0.09012413 -0.09012413 
2.1459999 -1.6632415 -0.036529426 -5.0825744 0.31846681 -0.0054360679 0.0054360679 0.089895509 -0.089895509 
2.1470001 -1.6659777 -0.036519967 -5.0716863 0.31814295 -0.0054049636 0.0054049636 0.089666985 -0.089666985 
2.148 -1.6687117 -0.036510475 -5.0608053 0.31781915 -0.0053738379 0.0053738379 0.089438558 -0.089438558 
2.1489999 -1.6714429 -0.036500946 -5.0499315 0.31749538 -0.0053426898 0.0053426898 0.089210227 -0.089210227 
2.1500001 -1.6741717 -0.036491383 -5.0390649 0.31717166 -0.0053115208 0.0053115208 0.088981993 -0.088981993 
2.151 -1.6768981 -0.036481783 -5.0282059 0.31684801 -0.0052803303 0.0052803303 0.088753849 -0.088753849 
2.152 -1.6796219 -0.036472145 -5.017354 0.31652439 -0.0052491184 0.0052491184 0.088525794 -0.088525794 
2.1530001 -1.6823434 -0.036462471 -5.0065093 0.31620085 -0.0052178847 0.0052178847 0.088297844 -0.088297844 
2.154 -1.6850622 -0.036452763 -4.9956722 0.31587735 -0.005186629 0.005186629 0.08806999 -0.08806999 
2.155 -1.6877787 -0.036443021 -4.9848423 0.31555387 -0.0051553519 0.0051553519 0.087842226 -0.087842241 
2.1559999 -1.6904927 -0.036433242 -4.9740191 0.31523049 -0.0051240539 0.0051240539 0.087614574 -0.087614574 
2.1570001 -1.6932042 -0.036423426 -4.9632034 0.31490713 -0.0050927335 0.0050927335 0.087387003 -0.087387003 
2.158 -1.6959132 -0.036413576 -4.9523954 0.31458384 -0.0050613922 0.0050613922 0.087159529 -0.087159529 
2.1589999 -1.6986197 -0.03640369 -4.9415946 0.3142606 -0.005030029 0.0050300295 0.08693216 -0.08693216 
2.1600001 -1.7013239 -0.036393769 -4.9308009 0.3139374 -0.0049986448 0.0049986448 0.086704873 -0.086704873 
2.161 -1.7040254 -0.036383811 -4.9200149 0.31361428 -0.0049672388 0.0049672392 0.086477682 -0.086477682 
2.1619999 -1.7067245 -0.03637382 -4.909236 0.31329116 -0.0049358117 0.0049358117 0.086250603 -0.086250603 
2.1630001 -1.7094212 -0.036363792 -4.8984642 0.31296813 -0.0049043633 0.0049043633 0.086023614 -0.086023614 
2.164 -1.7121154 -0.03635373 -4.8876996 0.31264517 -0.004872893 0.004872893 0.085796706 -0.085796706 
2.165 -1.714807 -0.036343634 -4.8769431 0.31232223 -0.0048414012 0.0048414012 0.085569911 -0.085569911 
2.1659999 -1.7174964 -0.036333501 -4.8661933 0.31199935 -0.0048098885 0.0048098885 0.085343204 -0.085343204 
2.1670001 -1.720183 -0.036323335 -4.8554511 0.31167653 -0.004778354 0.004778354 0.085116602 -0.085116602 
2.168 -1.7228673 -0.036313131 -4.8447161 0.31135377 -0.0047467984 0.0047467989 0.08489009 -0.08489009 
2.1689999 -1.7255492 -0.036302891 -4.8339887 0.31103107 -0.0047152215 0.0047152215 0.084663674 -0.084663674 
2.1700001 -1.7282284 -0.03629262 -4.8232689 0.3107084 -0.0046836231 0.0046836236 0.084437355 -0.084437355 
2.171 -1.7309054 -0.036282312 -4.8125558 0.31038579 -0.0046520033 0.0046520038 0.084211126 -0.084211126 
2.1719999 -1.7335796 -0.036271971 -4.8018503 0.31006324 -0.0046203625 0.0046203625 0.083985001 -0.083985001 
2.1730001 -1.7362516 -0.036261596 -4.7911525 0.30974075 -0.0045887004 0.0045887004 0.083758973 -0.083758973 
2.174 -1.738921 -0.036251184 -4.7804618 0.30941832 -0.0045570168 0.0045570168 0.083533034 -0.083533034 
2.175 -1.7415881 -0.036240738 -4.7697787 0.30909595 -0.0045253122 0.0045253122 0.083307207 -0.083307207 
2.1760001 -1.7442524 -0.036230259 -4.7591028 0.30877361 -0.0044935863 0.0044935863 0.083081469 -0.083081469 
2.177 -1.7469145 -0.036219746 -4.7484345 0.30845132 -0.0044618389 0.0044618389 0.082855813 -0.082855813 
2.178 -1.7495741 -0.036209196 -4.7377734 0.30812913 -0.0044300701 0.0044300701 0.082630269 -0.082630269 
2.1789999 -1.7522311 -0.036198612 -4.7271204 0.30780694 -0.0043982803 0.0043982803 0.082404822 -0.082404822 
2.1800001 -1.7548857 -0.036187991 -4.7164741 0.30748484 -0.0043664696 0.0043664696 0.082179464 -0.082179464 
2.181 -1.757538 -0.036177345 -4.7058353 0.30716279 -0.0043346374 0.0043346374 0.081954211 -0.081954211 
2.1819999 -1.7601875 -0.036166657 -4.6952043 0.30684081 -0.0043027843 0.0043027843 0.081729047 -0.081729047 
2.1830001 -1.7628347 -0.036155935 -4.6845803 0.30651885 -0.0042709098 0.0042709098 0.081503987 -0.081503987 
2.184 -1.7654793 -0.03614518 -4.673964 0.30619699 -0.0042390139 0.0042390139 0.081279017 -0.081279017 
2.1849999 -1.7681215 -0.036134396 -4.6633554 0.30587515 -0.0042070975 0.0042070975 0.081054151 -0.081054151 
2.1860001 -1.7707614 -0.03612357 -4.6527538 0.30555341 -0.0041751591 0.0041751591 0.080829374 -0.080829374 
2.187 -1.7733988 -0.036112715 -4.6421604 0.30523166 -0.0041432003 0.0041432003 0.080604702 -0.080604702 
2.188 -1.7760334 -0.036101822 -4.6315742 0.30491 -0.0041112201 0.0041112206 0.080380127 -0.080380127 
2.1889999 -1.7786658 -0.036090899 -4.620995 0.30458844 -0.0040792194 0.0040792194 0.080155641 -0.080155641 
2.1900001 -1.7812957 -0.036079943 -4.6104236 0.30426687 -0.0040471968 0.0040471973 0.079931259 -0.079931259 
2.191 -1.783923 -0.036068954 -4.5998597 0.30394539 -0.0040151537 0.0040151537 0.079706974 -0.079706974 
2.1919999 -1.786548 -0.036057927 -4.5893035 0.30362397 -0.0039830892 0.0039830892 0.079482779 -0.079482779 
2.1930001 -1.7891705 -0.036046866 -4.5787544 0.30330259 -0.0039510042 0.0039510042 0.079258688 -0.079258688 
2.194 -1.7917905 -0.036035776 -4.568213 0.30298132 -0.0039188978 0.0039188978 0.079034694 -0.079034694 
2.1949999 -1.794408 -0.036024652 -4.5576792 0.30266005 -0.0038867705 0.0038867705 0.078810796 -0.078810796 
2.1960001 -1.7970229 -0.036013491 -4.547153 0.30233884 -0.0038546221 0.0038546221 0.078586996 -0.078586996 
2.197 -1.7996355 -0.036002301 -4.5366344 0.30201772 -0.0038224526 0.0038224526 0.078363292 -0.078363292 
2.198 -1.8022456 -0.035991073 -4.5261235 0.30169666 -0.0037902622 0.0037902622 0.078139685 -0.078139685 
2.1989999 -1.8048532 -0.035979815 -4.5156198 0.30137563 -0.003758051 0.003758051 0.077916175 -0.077916175 
2.2 -1.8074583 -0.03596852 -4.5051236 0.30105466 -0.0037258186 0.0037258188 0.077692769 -0.077692769 
2.201 -1.810061 -0.035957195 -4.4946346 0.30073377 -0.0036935655 0.0036935657 0.077469453 -0.077469453 
2.2019999 -1.8126612 -0.035945836 -4.4841542 0.30041292 -0.0036612917 0.0036612917 0.077246234 -0.077246234 
2.2030001 -1.815259 -0.035934448 -4.4736805 0.30009213 -0.0036289967 0.0036289967 0.077023119 -0.077023119 
2.204 -1.8178542 -0.035923023 -4.4632149 0.29977143 -0.0035966805 0.0035966807 0.076800101 -0.076800101 
2.2049999 -1.820447 -0.035911564 -4.4527564 0.29945076 -0.003564344 0.003564344 0.076577179 -0.076577179 
2.2060001 -1.8230373 -0.035900075 -4.442306 0.29913017 -0.0035319864 0.0035319864 0.076354355 -0.076354355 
2.207 -1.8256252 -0.035888553 -4.4318628 0.29880962 -0.0034996076 0.0034996078 0.076131627 -0.076131627 
2.2079999 -1.8282106 -0.035876993 -4.4214272 0.29848915 -0.0034672082 0.0034672082 0.075908996 -0.075908996 
2.2090001 -1.8307935 -0.035865407 -4.4109998 0.29816872 -0.003434788 0.0034347884 0.07568647 -0.07568647 
2.21 -1.8333739 -0.035853785 -4.4005799 0.29784837 -0.003402347 0.0034023472 0.075464033 -0.075464033 
2.211 -1.8359519 -0.035842132 -4.3901672 0.29752806 -0.0033698853 0.0033698853 0.075241692 -0.075241692 
2.2119999 -1.8385274 -0.035830446 -4.3797622 0.29720783 -0.0033374028 0.0033374028 0.075019464 -0.075019464 
2.2130001 -1.8411005 -0.035818722 -4.3693647 0.29688764 -0.0033048992 0.0033048992 0.074797317 -0.074797317 
2.214 -1.843671 -0.035806973 -4.3589754 0.29656753 -0.0032723751 0.0032723751 0.074575283 -0.074575283 
2.2149999 -1.846239 -0.035795189 -4.3485932 0.29624748 -0.00323983 0.00323983 0.074353337 -0.074353337 
2.2160001 -1.8488047 -0.035783373 -4.3382192 0.29592749 -0.0032072642 0.0032072642 0.074131489 -0.074131489 
2.217 -1.8513678 -0.035771526 -4.3278522 0.29560757 -0.0031746777 0.0031746777 0.073909745 -0.073909745 
2.2179999 -1.8539286 -0.035759643 -4.317493 0.2952877 -0.0031420705 0.0031420707 0.07368809 -0.07368809 
2.2190001 -1.8564868 -0.035747729 -4.3071418 0.29496786 -0.0031094425 0.0031094425 0.073466547 -0.073466547 
2.22 -1.8590425 -0.035735782 -4.2967982 0.29464814 -0.0030767941 0.0030767941 0.073245093 -0.073245093 
2.221 -1.8615959 -0.035723809 -4.2864618 0.29432845 -0.0030441247 0.0030441247 0.073023736 -0.073023736 
2.2219999 -1.8641466 -0.035711795 -4.276134 0.29400885 -0.0030114346 0.0030114348 0.072802484 -0.072802484 
2.223 -1.8666949 -0.035699755 -4.2658134 0.29368928 -0.002978724 0.002978724 0.072581328 -0.072581328 
2.224 -1.8692409 -0.035687681 -4.2555003 0.29336977 -0.0029459924 0.0029459929 0.072360262 -0.072360262 
2.2249999 -1.8717843 -0.035675578 -4.2451949 0.29305035 -0.0029132406 0.0029132406 0.072139308 -0.072139308 
2.2260001 -1.8743253 -0.035663441 -4.2348976 0.29273099 -0.0028804678 0.0028804678 0.07191845 -0.07191845 
2.227 -1.8768637 -0.03565127 -4.2246079 0.29241166 -0.0028476745 0.0028476748 0.071697682 -0.071697682 
2.2279999 -1.8793997 -0.03563907 -4.2143259 0.29209241 -0.0028148608 0.0028148608 0.071477018 -0.071477018 
2.2290001 -1.8819333 -0.03562684 -4.2040515 0.29177323 -0.0027820261 0.0027820265 0.071256451 -0.071256451 
2.23 -1.8844644 -0.035614576 -4.1937847 0.29145414 -0.0027491709 0.0027491713 0.071035981 -0.071035981 
2.2309999 -1.8869929 -0.035602283 -4.183526 0.2911351 -0.0027162952 0.0027162957 0.070815615 -0.070815615 
2.2320001 -1.8895191 -0.035589956 -4.173275 0.2908161 -0.0026833992 0.0026833992 0.070595339 -0.070595346 
2.233 -1.8920428 -0.035577595 -4.1630316 0.29049718 -0.0026504821 0.0026504821 0.070375174 -0.070375174 
2.234 -1.894564 -0.035565205 -4.1527958 0.29017833 -0.0026175447 0.0026175452 0.070155099 -0.070155106 
2.2349999 -1.8970828 -0.035552785 -4.1425686 0.2898595 -0.0025845869 0.0025845869 0.069935128 -0.069935128 
2.2360001 -1.8995992 -0.035540331 -4.1323481 0.2895408 -0.0025516085 0.0025516087 0.069715247 -0.069715254 
2.237 -1.9021128 -0.035527848 -4.1221361 0.28922212 -0.0025186094 0.0025186096 0.069495477 -0.069495477 
2.2379999 -1.9046242 -0.035515334 -4.1119313 0.28890353 -0.0024855901 0.0024855903 0.069275796 -0.069275796 
2.2390001 -1.9071331 -0.035502788 -4.1017346 0.28858498 -0.0024525502 0.0024525502 0.06905622 -0.06905622 
2.24 -1.9096397 -0.035490211 -4.0915461 0.28826651 -0.0024194897 0.0024194897 0.068836741 -0.068836741 
2.2409999 -1.9121436 -0.035477601 -4.0813651 0.2879481 -0.0023864086 0.0023864086 0.068617366 -0.068617366 
2.2420001 -1.9146451 -0.035464961 -4.0711918 0.28762975 -0.0023533071 0.0023533073 0.068398081 -0.068398081 
2.243 -1.9171441 -0.035452291 -4.0610266 0.28731149 -0.0023201853 0.0023201853 0.0681789 -0.0681789 
2.244 -1.9196408 -0.035439592 -4.0508685 0.28699329 -0.002287043 0.002287043 0.067959815 -0.067959815 
2.2449999 -1.9221349 -0.035426859 -4.0407186 0.28667516 -0.0022538803 0.0022538803 0.067740828 -0.067740828 
2.2460001 -1.9246266 -0.035414096 -4.0305767 0.28635707 -0.002220697 0.0022206972 0.067521945 -0.067521945 
2.247 -1.9271157 -0.035401303 -4.0204425 0.28603905 -0.0021874935 0.0021874935 0.067303158 -0.067303166 
2.2479999 -1.9296024 -0.035388477 -4.0103164 0.28572112 -0.0021542695 0.0021542695 0.067084476 -0.067084476 
2.2490001 -1.9320867 -0.035375625 -4.0001979 0.28540325 -0.002121025 0.0021210252 0.066865884 -0.066865884 
2.25 -1.9345685 -0.035362739 -3.9900873 0.28508541 -0.0020877603 0.0020877603 0.066647395 -0.066647395 
2.2509999 -1.9370478 -0.035349824 -3.9799843 0.28476769 -0.002054475 0.002054475 0.066429012 -0.066429012 
2.2520001 -1.9395248 -0.035336878 -3.9698894 0.28445002 -0.0020211695 0.0020211695 0.066210724 -0.066210724 
2.253 -1.9419992 -0.035323899 -3.9598026 0.28413239 -0.0019878435 0.0019878438 0.065992534 -0.065992534 
2.2539999 -1.9444711 -0.035310894 -3.9497232 0.28381485 -0.0019544973 0.0019544975 0.065774441 -0.065774441 
2.2550001 -1.9469405 -0.035297856 -3.9396522 0.28349736 -0.0019211309 0.0019211309 0.065556452 -0.065556452 
2.256 -1.9494077 -0.035284787 -3.9295888 0.28317997 -0.0018877439 0.0018877441 0.065338559 -0.065338559 
2.257 -1.9518722 -0.035271693 -3.9195333 0.28286263 -0.0018543368 0.0018543368 0.065120764 -0.065120764 
2.2579999 -1.9543344 -0.035258561 -3.9094858 0.28254536 -0.0018209092 0.0018209093 0.064903073 -0.064903073 
2.2590001 -1.9567941 -0.035245404 -3.899446 0.28222817 -0.0017874615 0.0017874616 0.064685486 -0.064685486 
2.26 -1.9592512 -0.035232216 -3.8894143 0.28191102 -0.0017539933 0.0017539936 0.064467989 -0.064467989 
2.2609999 -1.9617059 -0.035218999 -3.8793907 0.28159395 -0.001720505 0.0017205051 0.064250596 -0.064250603 
2.2620001 -1.9641583 -0.035205752 -3.8693745 0.28127694 -0.0016869964 0.0016869965 0.064033307 -0.064033307 
2.263 -1.966608 -0.035192475 -3.8593667 0.28096002 -0.0016534675 0.0016534677 0.063816115 -0.063816115 
2.2639999 -1.9690554 -0.035179164 -3.8493664 0.28064317 -0.0016199184 0.0016199184 0.06359902 -0.06359902 
2.2650001 -1.9715005 -0.035165828 -3.8393745 0.2803264 -0.001586349 0.0015863492 0.063382022 -0.063382022 
2.266 -1.9739429 -0.035152461 -3.8293903 0.28000966 -0.0015527594 0.0015527594 0.063165128 -0.063165128 
2.267 -1.9763829 -0.035139062 -3.8194139 0.27969301 -0.0015191495 0.0015191498 0.062948331 -0.062948331 
2.2679999 -1.9788204 -0.035125636 -3.8094456 0.27937642 -0.0014855197 0.0014855197 0.062731639 -0.062731639 
2.2690001 -1.9812555 -0.03511218 -3.7994852 0.27905989 -0.0014518694 0.0014518694 0.062515043 -0.062515043 
2.27 -1.9836881 -0.035098691 -3.7895331 0.27874345 -0.001418199 0.001418199 0.062298547 -0.062298551 
2.2709999 -1.9861183 -0.035085179 -3.7795887 0.27842709 -0.0013845084 0.0013845084 0.062082157 -0.062082157 
2.2720001 -1.9885461 -0.035071634 -3.7696524 0.27811077 -0.0013507977 0.0013507977 0.061865859 -0.061865862 
2.273 -1.9909714 -0.035058059 -3.7597239 0.27779454 -0.0013170668 0.0013170668 0.061649665 -0.061649665 
2.2739999 -1.9933943 -0.035044454 -3.7498035 0.27747837 -0.0012833157 0.0012833157 0.061433569 -0.061433569 
2.2750001 -1.9958146 -0.035030823 -3.7398911 0.27716228 -0.0012495444 0.0012495446 0.061217573 -0.061217573 
2.276 -1.9982324 -0.035017159 -3.7299867 0.27684626 -0.0012157531 0.0012157533 0.061001681 -0.061001681 
2.277 -2.0006478 -0.035003468 -3.7200904 0.2765303 -0.0011819417 0.0011819418 0.060785886 -0.060785886 
2.2780001 -2.0030608 -0.034989748 -3.710202 0.27621442 -0.0011481101 0.0011481101 0.060570188 -0.060570195 
2.279 -2.0054715 -0.034975998 -3.7003217 0.27589864 -0.0011142584 0.0011142584 0.060354594 -0.060354602 
2.28 -2.0078795 -0.034962218 -3.6904492 0.27558288 -0.0010803866 0.0010803867 0.060139105 -0.060139105 
2.2809999 -2.0102851 -0.034948412 -3.6805849 0.27526721 -0.0010464947 0.0010464948 0.059923708 -0.059923708 
2.2820001 -2.0126884 -0.034934577 -3.6707287 0.27495161 -0.0010125828 0.0010125829 0.059708413 -0.05970842 
2.283 -2.015089 -0.034920711 -3.6608803 0.27463609 -0.00097865076 0.00097865087 0.059493221 -0.059493225 
2.2839999 -2.0174873 -0.034906816 -3.6510401 0.27432063 -0.0009446987 0.00094469881 0.059278131 -0.059278131 
2.2850001 -2.0198832 -0.034892891 -3.6412079 0.27400526 -0.00091072655 0.00091072661 0.059063137 -0.059063137 
2.286 -2.0222764 -0.034878939 -3.6313841 0.27368996 -0.00087673438 0.0008767345 0.058848247 -0.058848247 
2.2869999 -2.0246675 -0.034864958 -3.621568 0.27337471 -0.00084272219 0.00084272225 0.058633454 -0.058633454 
2.2880001 -2.027056 -0.034850951 -3.6117599 0.27305955 -0.00080868986 0.00080869003 0.058418766 -0.058418766 
2.289 -2.0294421 -0.034836911 -3.6019602 0.27274448 -0.00077463762 0.00077463768 0.058204174 -0.058204174 
2.29 -2.0318255 -0.034822848 -3.5921683 0.27242944 -0.0007405653 0.00074056542 0.057989683 -0.057989683 
2.2909999 -2.0342066 -0.034808751 -3.5823848 0.27211452 -0.00070647302 0.00070647319 0.057775293 -0.057775293 
2.2920001 -2.0365853 -0.034794629 -3.5726092 0.27179962 -0.00067236082 0.00067236088 0.057561006 -0.057561006 
2.293 -2.0389616 -0.034780476 -3.5628414 0.27148482 -0.00063822855 0.00063822861 0.057346817 -0.057346817 
2.2939999 -2.0413353 -0.034766298 -3.5530822 0.27117011 -0.00060407631 0.00060407637 0.057132732 -0.057132732 
2.2950001 -2.0437067 -0.034752086 -3.5433309 0.27085546 -0.00056990411 0.00056990416 0.05691874 -0.056918744 
2.296 -2.0460756 -0.034737851 -3.5335877 0.27054086 -0.00053571194 0.00053571205 0.056704856 -0.056704856 
2.2969999 -2.0484421 -0.034723587 -3.5238526 0.27022636 -0.0005014998 0.00050149992 0.056491066 -0.056491073 
2.2980001 -2.050806 -0.034709293 -3.5141258 0.26991192 -0.00046726776 0.00046726788 0.056277387 -0.056277387 
2.299 -2.0531676 -0.034694973 -3.5044069 0.26959756 -0.00043301578 0.00043301587 0.056063801 -0.056063801 
2.3 -2.0555267 -0.034680624 -3.4946961 0.26928326 -0.00039874387 0.00039874396 0.05585032 -0.05585032 
2.3010001 -2.0578835 -0.034666244 -3.4849937 0.26896909 -0.00036445202 0.00036445213 0.055636935 -0.055636935 
2.302 -2.0602376 -0.034651842 -3.4752994 0.26865494 -0.00033014029 0.00033014038 0.055423655 -0.055423655 
2.303 -2.0625894 -0.034637406 -3.4656131 0.26834089 -0.00029580863 0.00029580871 0.055210475 -0.055210475 
2.3039999 -2.0649388 -0.034622949 -3.455935 0.26802689 -0.00026145708 0.00026145717 0.054997392 -0.054997392 
2.3050001 -2.0672855 -0.034608457 -3.446265 0.26771298 -0.00022708565 0.00022708574 0.054784417 -0.054784417 
2.306 -2.0696299 -0.034593944 -3.4366031 0.26739913 -0.00019269434 0.00019269442 0.054571535 -0.054571535 
2.3069999 -2.0719721 -0.034579396 -3.4269497 0.2670854 -0.00015828316 0.00015828323 0.054358758 -0.054358758 
2.3080001 -2.0743115 -0.034564827 -3.4173043 0.2667717 -0.00012385211 0.00012385219 0.054146081 -0.054146081 
2.309 -2.0766487 -0.034550227 -3.4076672 0.26645809 -8.9401219e-05 8.9401292e-05 0.053933505 -0.053933509 
2.3099999 -2.0789833 -0.034535602 -3.3980381 0.26614457 -5.4930468e-05 5.4930548e-05 0.053721029 -0.053721037 
2.3110001 -2.0813155 -0.034520946 -3.3884172 0.26583108 -2.0439878e-05 2.0439958e-05 0.053508658 -0.053508658 
2.312 -2.0836453 -0.034506265 -3.3788044 0.26551771 1.4070542e-05 -1.4070462e-05 0.053296391 -0.053296391 
2.313 -2.0859728 -0.034491558 -3.3692002 0.2652044 4.8600788e-05 -4.8600708e-05 0.053084217 -0.053084217 
2.3139999 -2.0882976 -0.03447682 -3.3596041 0.26489118 8.3150859e-05 -8.3150771e-05 0.052872151 -0.052872151 
2.3150001 -2.09062 -0.034462057 -3.3500161 0.26457801 0.00011772072 -0.00011772064 0.052660178 -0.052660178 
2.316 -2.0929401 -0.034447264 -3.3404362 0.26426494 0.0001523104 -0.00015231031 0.05244831 -0.05244831 
2.3169999 -2.0952575 -0.034432445 -3.3308647 0.26395193 0.00018691986 -0.00018691979 0.052236546 -0.052236546 
2.3180001 -2.0975728 -0.034417599 -3.3213012 0.263639 0.00022154913 -0.00022154905 0.052024882 -0.052024882 
2.319 -2.0998855 -0.034402728 -3.3117466 0.26332617 0.00025619817 -0.00025619808 0.051813316 -0.051813316 
2.3199999 -2.1021957 -0.034387831 -3.3021996 0.26301339 0.00029086697 -0.00029086691 0.051601853 -0.051601853 
2.3210001 -2.1045036 -0.034372903 -3.292661 0.26270071 0.00032555556 -0.00032555551 0.051390495 -0.051390495 
2.322 -2.1068089 -0.034357946 -3.2831306 0.26238811 0.00036026389 -0.00036026383 0.051179234 -0.051179238 
2.323 -2.109112 -0.034342967 -3.2736087 0.26207557 0.00039499198 -0.00039499189 0.050968077 -0.050968077 
2.3239999 -2.1114125 -0.034327962 -3.2640948 0.2617631 0.0004297398 -0.00042973971 0.050757021 -0.050757021 
2.325 -2.1137104 -0.03431293 -3.2545893 0.26145071 0.00046450738 -0.00046450729 0.050546065 -0.050546065 
2.326 -2.1160064 -0.034297865 -3.2450922 0.26113841 0.00049929466 -0.00049929461 0.050335214 -0.050335214 
2.3269999 -2.1182995 -0.034282777 -3.2356031 0.26082617 0.00053410168 -0.00053410162 0.050124459 -0.050124459 
2.3280001 -2.1205902 -0.034267664 -3.2261224 0.26051402 0.00056892843 -0.00056892837 0.049913809 -0.049913809 
2.329 -2.1228786 -0.034252524 -3.2166502 0.26020196 0.00060377485 -0.0006037748 0.049703255 -0.049703259 
2.3299999 -2.1251645 -0.034237359 -3.2071862 0.25988996 0.00063864107 -0.00063864095 0.04949281 -0.04949281 
2.3310001 -2.1274481 -0.034222163 -3.1977303 0.25957805 0.00067352684 -0.00067352678 0.049282461 -0.049282461 
2.332 -2.129729 -0.034206942 -3.188283 0.25926623 0.00070843234 -0.00070843229 0.049072217 -0.049072217 
2.3329999 -2.1320076 -0.034191694 -3.1788437 0.25895447 0.00074335758 -0.00074335752 0.048862077 -0.048862077 
2.3340001 -2.1342838 -0.03417642 -3.1694129 0.25864279 0.00077830249 -0.00077830238 0.048652038 -0.048652038 
2.335 -2.1365576 -0.034161121 -3.1599903 0.25833118 0.00081326708 -0.00081326696 0.048442096 -0.048442096 
2.336 -2.1388288 -0.034145795 -3.1505764 0.25801966 0.00084825128 -0.00084825116 0.048232257 -0.048232257 
2.3369999 -2.1410978 -0.034130447 -3.1411705 0.25770822 0.0008832551 -0.00088325504 0.04802252 -0.04802252 
2.3380001 -2.1433642 -0.034115065 -3.1317732 0.25739688 0.0009182787 -0.00091827859 0.047812887 -0.047812887 
2.339 -2.1456282 -0.034099661 -3.1223838 0.25708559 0.00095332181 -0.00095332169 0.04760335 -0.04760335 
2.3399999 -2.1478899 -0.034084231 -3.113003 0.2567744 0.00098838459 -0.00098838459 0.047393922 -0.047393922 
2.3410001 -2.1501489 -0.034068774 -3.1036308 0.25646326 0.001023467 -0.0010234669 0.04718459 -0.04718459 
2.342 -2.1524057 -0.034053292 -3.0942664 0.25615224 0.0010585692 -0.0010585691 0.046975363 -0.046975363 
2.3429999 -2.15466 -0.03403778 -3.0849109 0.25584126 0.0010936907 -0.0010936907 0.04676624 -0.04676624 
2.3440001 -2.1569118 -0.034022249 -3.0755637 0.25553039 0.0011288321 -0.001128832 0.04655721 -0.04655721 
2.345 -2.1591616 -0.034006689 -3.0662248 0.25521958 0.0011639929 -0.0011639929 0.046348292 -0.046348292 
2.346 -2.1614084 -0.033991102 -3.0568941 0.25490886 0.0011991734 -0.0011991734 0.046139471 -0.046139471 
2.3469999 -2.1636529 -0.033975489 -3.0475719 0.25459823 0.0012343735 -0.0012343734 0.045930751 -0.045930751 
2.348 -2.1658952 -0.033959854 -3.0382581 0.25428766 0.0012695931 -0.0012695931 0.045722134 -0.045722134 
2.349 -2.1681349 -0.03394419 -3.0289528 0.25397718 0.0013048323 -0.0013048323 0.045513619 -0.045513619 
2.3499999 -2.1703722 -0.033928502 -3.0196557 0.25366682 0.0013400911 -0.0013400911 0.045305207 -0.045305207 
2.3510001 -2.1726072 -0.033912789 -3.0103674 0.25335649 0.0013753695 -0.0013753695 0.045096897 -0.0450969 
2.352 -2.1748397 -0.033897046 -3.001087 0.25304624 0.0014106674 -0.0014106674 0.04488869 -0.04488869 
2.3529999 -2.1770697 -0.033881281 -2.9918153 0.25273612 0.0014459849 -0.0014459849 0.04468058 -0.04468058 
2.3540001 -2.1792974 -0.033865493 -2.9825523 0.25242603 0.001481322 -0.001481322 0.044472575 -0.044472575 
2.355 -2.1815226 -0.033849675 -2.9732971 0.25211605 0.0015166786 -0.0015166786 0.044264674 -0.044264678 
2.3559999 -2.1837454 -0.033833832 -2.9640505 0.25180617 0.0015520548 -0.0015520548 0.044056874 -0.044056874 
2.3570001 -2.1859658 -0.033817966 -2.9548128 0.25149632 0.0015874504 -0.0015874503 0.043849178 -0.043849178 
2.358 -2.1881838 -0.033802073 -2.9455831 0.25118658 0.0016228656 -0.0016228654 0.043641582 -0.043641582 
2.359 -2.1903992 -0.033786159 -2.9363623 0.25087693 0.0016583003 -0.0016583003 0.043434083 -0.043434091 
2.3599999 -2.1926124 -0.033770215 -2.9271495 0.25056738 0.0016937545 -0.0016937543 0.043226697 -0.043226697 
2.3610001 -2.194823 -0.033754248 -2.9179451 0.25025788 0.0017292282 -0.0017292282 0.043019403 -0.043019403 
2.362 -2.1970313 -0.033738256 -2.9087496 0.24994846 0.0017647214 -0.0017647214 0.042812217 -0.042812221 
2.3629999 -2.1992373 -0.033722237 -2.8995624 0.24963914 0.0018002341 -0.0018002341 0.042605136 -0.042605136 
2.3640001 -2.2014408 -0.033706196 -2.8903835 0.24932989 0.0018357662 -0.0018357662 0.042398151 -0.042398151 
2.365 -2.2036417 -0.033690128 -2.8812132 0.24902074 0.001871318 -0.001871318 0.042191271 -0.042191271 
2.3659999 -2.2058403 -0.033674035 -2.8720515 0.24871166 0.0019068893 -0.0019068891 0.041984491 -0.041984491 
2.3670001 -2.2080364 -0.03365792 -2.8628981 0.24840267 0.0019424799 -0.0019424799 0.041777816 -0.041777816 
2.368 -2.2102301 -0.033641778 -2.8537533 0.24809375 0.00197809 -0.00197809 0.041571241 -0.041571245 
2.369 -2.2124217 -0.03362561 -2.8446174 0.24778494 0.0020137196 -0.0020137196 0.04136477 -0.04136477 
2.3699999 -2.2146106 -0.03360942 -2.8354893 0.24747621 0.0020493686 -0.0020493686 0.041158404 -0.041158404 
2.3710001 -2.2167971 -0.033593204 -2.82637 0.24716754 0.0020850371 -0.0020850371 0.040952135 -0.040952135 
2.372 -2.2189813 -0.033576965 -2.8172593 0.24685898 0.0021207251 -0.0021207251 0.04074597 -0.04074597 
2.3729999 -2.221163 -0.033560697 -2.808157 0.24655047 0.0021564327 -0.0021564325 0.040539905 -0.040539909 
2.3740001 -2.2233422 -0.03354441 -2.7990634 0.24624209 0.0021921594 -0.0021921594 0.040333949 -0.040333949 
2.375 -2.2255192 -0.033528097 -2.789978 0.24593376 0.0022279057 -0.0022279057 0.040128093 -0.040128093 
2.3759999 -2.2276936 -0.033511758 -2.7809014 0.24562553 0.0022636715 -0.0022636715 0.039922338 -0.039922338 
2.3770001 -2.2298656 -0.033495396 -2.7718337 0.24531737 0.0022994566 -0.0022994564 0.039716683 -0.039716687 
2.378 -2.2320352 -0.033479009 -2.7627738 0.24500932 0.0023352611 -0.0023352611 0.039511137 -0.039511137 
2.3789999 -2.2342026 -0.033462599 -2.7537229 0.24470134 0.0023710851 -0.0023710851 0.039305691 -0.039305691 
2.3800001 -2.2363672 -0.033446163 -2.7446806 0.24439344 0.0024069285 -0.0024069285 0.039100345 -0.039100345 
2.381 -2.2385297 -0.033429705 -2.7356465 0.24408564 0.0024427911 -0.0024427911 0.038895104 -0.038895104 
2.382 -2.24069 -0.03341322 -2.7266214 0.24377792 0.0024786736 -0.0024786736 0.038689964 -0.038689967 
2.3829999 -2.2428474 -0.033396713 -2.7176046 0.24347028 0.0025145751 -0.0025145749 0.038484927 -0.038484927 
2.3840001 -2.2450027 -0.033380181 -2.7085967 0.24316274 0.002550496 -0.002550496 0.038279995 -0.038279995 
2.385 -2.2471554 -0.033363625 -2.6995969 0.24285527 0.0025864365 -0.0025864362 0.038075164 -0.038075164 
2.3859999 -2.249306 -0.033347044 -2.6906061 0.2425479 0.002622396 -0.002622396 0.037870433 -0.037870433 
2.3870001 -2.2514539 -0.033330441 -2.6816237 0.24224061 0.0026583753 -0.0026583753 0.037665807 -0.03766581 
2.388 -2.2535994 -0.033313818 -2.6726499 0.24193339 0.002694374 -0.0026943735 0.037461285 -0.037461285 
2.3889999 -2.2557425 -0.033297166 -2.6636846 0.24162628 0.0027303919 -0.0027303915 0.037256863 -0.037256863 
2.3900001 -2.2578833 -0.033280492 -2.6547282 0.24131924 0.002766429 -0.0027664287 0.037052546 -0.037052546 
2.391 -2.2600219 -0.033263791 -2.6457803 0.24101229 0.0028024854 -0.0028024854 0.036848329 -0.036848329 
2.392 -2.2621579 -0.033247069 -2.6368411 0.24070543 0.0028385615 -0.0028385615 0.036644217 -0.036644217 
2.3929999 -2.2642913 -0.033230323 -2.6279101 0.24039868 0.0028746568 -0.0028746568 0.036440205 -0.036440209 
2.3940001 -2.2664225 -0.033213556 -2.6189883 0.24009198 0.0029107716 -0.0029107712 0.036236297 -0.036236301 
2.395 -2.2685513 -0.033196762 -2.6100748 0.23978537 0.0029469053 -0.0029469053 0.036032498 -0.036032498 
2.3959999 -2.2706776 -0.033179946 -2.6011701 0.23947887 0.0029830586 -0.0029830586 0.035828795 -0.035828795 
2.3970001 -2.2728016 -0.033163108 -2.592274 0.23917246 0.0030192316 -0.0030192311 0.035625193 -0.035625197 
2.398 -2.2749231 -0.033146244 -2.5833864 0.23886612 0.0030554233 -0.0030554233 0.035421699 -0.035421699 
2.3989999 -2.2770424 -0.033129357 -2.5745077 0.23855987 0.0030916347 -0.0030916347 0.035218306 -0.03521831 
2.4000001 -2.2791593 -0.033112448 -2.5656374 0.23825371 0.0031278655 -0.0031278655 0.035015017 -0.035015017 
2.401 -2.2812736 -0.033095516 -2.5567758 0.23794766 0.0031641154 -0.0031641154 0.034811828 -0.034811828 
2.402 -2.2833858 -0.033078562 -2.5479231 0.23764168 0.0032003848 -0.0032003848 0.034608744 -0.034608748 
2.4030001 -2.2854953 -0.033061583 -2.539079 0.23733577 0.0032366731 -0.0032366731 0.034405764 -0.034405764 
2.404 -2.2876024 -0.03304458 -2.5302436 0.23702997 0.0032729812 -0.0032729812 0.034202885 -0.034202885 
2.405 -2.2897072 -0.033027552 -2.5214167 0.23672426 0.0033093083 -0.0033093083 0.03400011 -0.03400011 
2.4059999 -2.2918096 -0.033010505 -2.5125985 0.23641862 0.0033456548 -0.0033456548 0.033797435 -0.033797439 
2.4070001 -2.2939098 -0.032993436 -2.5037892 0.2361131 0.0033820209 -0.0033820206 0.033594869 -0.033594869 
2.408 -2.2960074 -0.032976341 -2.4949884 0.23580764 0.0034184058 -0.0034184058 0.0333924 -0.033392403 
2.4089999 -2.2981026 -0.032959223 -2.4861965 0.23550229 0.0034548102 -0.00345481 0.033190038 -0.033190038 
2.4100001 -2.3001952 -0.032942083 -2.4774132 0.23519701 0.0034912338 -0.0034912338 0.032987773 -0.032987777 
2.411 -2.3022857 -0.03292492 -2.4686387 0.23489183 0.0035276769 -0.0035276769 0.032785617 -0.032785617 
2.4119999 -2.304374 -0.032907736 -2.4598727 0.23458673 0.0035641391 -0.0035641389 0.032583565 -0.032583565 
2.4130001 -2.3064594 -0.032890528 -2.4511156 0.23428172 0.0036006207 -0.0036006204 0.032381613 -0.032381613 
2.414 -2.308543 -0.032873295 -2.4423671 0.23397683 0.0036371215 -0.0036371213 0.032179762 -0.032179765 
2.415 -2.3106236 -0.032856043 -2.4336274 0.23367199 0.0036736412 -0.0036736412 0.031978019 -0.031978019 
2.4159999 -2.3127022 -0.032838766 -2.4248967 0.23336726 0.003710181 -0.0037101805 0.031776376 -0.031776376 
2.4170001 -2.3147783 -0.032821469 -2.4161744 0.23306262 0.0037467394 -0.0037467391 0.031574838 -0.031574838 
2.418 -2.3168523 -0.032804146 -2.4074609 0.23275807 0.0037833173 -0.003783317 0.0313734 -0.0313734 
2.4189999 -2.3189235 -0.032786805 -2.3987563 0.2324536 0.0038199143 -0.0038199141 0.031172067 -0.031172067 
2.4200001 -2.3209925 -0.032769442 -2.3900602 0.23214924 0.0038565306 -0.0038565306 0.030970836 -0.030970836 
2.421 -2.3230591 -0.032752052 -2.3813732 0.23184496 0.0038931663 -0.0038931663 0.030769709 -0.030769711 
2.4219999 -2.3251233 -0.032734644 -2.3726947 0.23154078 0.0039298208 -0.0039298208 0.030568685 -0.030568685 
2.4230001 -2.3271852 -0.032717209 -2.3640251 0.23123668 0.0039664949 -0.0039664949 0.030367766 -0.030367766 
2.424 -2.3292446 -0.032699753 -2.3553643 0.23093267 0.0040031886 -0.0040031886 0.030166948 -0.030166948 
2.425 -2.3313017 -0.032682277 -2.3467121 0.23062874 0.0040399013 -0.0040399013 0.029966233 -0.029966237 
2.4260001 -2.3333564 -0.03266478 -2.338069 0.23032494 0.0040766331 -0.0040766327 0.029765625 -0.029765625 
2.427 -2.3354087 -0.032647256 -2.3294344 0.23002121 0.0041133836 -0.0041133836 0.029565115 -0.029565118 
2.428 -2.3374586 -0.032629717 -2.3208089 0.22971755 0.0041501541 -0.0041501541 0.029364711 -0.029364713 
2.4289999 -2.3395061 -0.032612152 -2.312192 0.22941402 0.0041869436 -0.0041869432 0.029164409 -0.029164411 
2.4300001 -2.3415513 -0.032594562 -2.3035836 0.22911055 0.0042237523 -0.0042237523 0.028964212 -0.028964212 
2.431 -2.3435941 -0.032576956 -2.2949846 0.2288072 0.0042605805 -0.0042605801 0.028764118 -0.028764119 
2.4319999 -2.3456345 -0.032559324 -2.2863941 0.22850391 0.0042974274 -0.0042974274 0.028564125 -0.028564125 
2.4330001 -2.3476725 -0.032541674 -2.2778125 0.22820073 0.0043342938 -0.0043342938 0.028364237 -0.028364239 
2.434 -2.3497083 -0.032523997 -2.2692397 0.22789764 0.0043711793 -0.0043711793 0.028164452 -0.028164454 
2.4349999 -2.3517416 -0.032506302 -2.2606757 0.22759464 0.0044080839 -0.0044080839 0.027964771 -0.027964771 
2.4360001 -2.3537724 -0.032488585 -2.2521205 0.22729173 0.004445008 -0.004445008 0.027765194 -0.027765194 
2.437 -2.3558011 -0.032470845 -2.2435744 0.22698893 0.0044819512 -0.0044819512 0.027565718 -0.027565718 
2.438 -2.3578272 -0.032453086 -2.2350368 0.22668621 0.0045189136 -0.0045189136 0.027366346 -0.027366348 
2.4389999 -2.3598509 -0.032435305 -2.2265081 0.2263836 0.0045558955 -0.0045558955 0.027167078 -0.027167078 
2.4400001 -2.3618724 -0.032417499 -2.2179885 0.22608106 0.004592896 -0.004592896 0.026967915 -0.026967915 
2.441 -2.3638914 -0.032399673 -2.2094777 0.22577861 0.004629916 -0.0046299156 0.026768852 -0.026768854 
2.4419999 -2.3659081 -0.032381825 -2.2009754 0.22547626 0.0046669552 -0.0046669552 0.026569894 -0.026569895 
2.4430001 -2.3679223 -0.032363959 -2.1924825 0.22517402 0.0047040135 -0.0047040135 0.026371039 -0.026371041 
2.444 -2.3699346 -0.03234607 -2.1839981 0.22487187 0.0047410913 -0.0047410913 0.026172288 -0.02617229 
2.4449999 -2.371944 -0.032328159 -2.1755226 0.22456981 0.0047781877 -0.0047781877 0.02597364 -0.02597364 
2.4460001 -2.3739512 -0.032310229 -2.1670561 0.22426784 0.0048153037 -0.0048153037 0.025775095 -0.025775097 
2.447 -2.3759561 -0.032292277 -2.1585984 0.22396596 0.0048524393 -0.0048524388 0.025576653 -0.025576657 
2.448 -2.3779585 -0.032274302 -2.1501498 0.22366419 0.0048895935 -0.0048895935 0.025378319 -0.025378319 
2.4489999 -2.3799586 -0.032256305 -2.14171 0.22336249 0.0049267667 -0.0049267667 0.025180083 -0.025180085 
2.45 -2.3819563 -0.03223829 -2.1332791 0.22306091 0.0049639596 -0.0049639596 0.024981951 -0.024981955 
2.451 -2.3839519 -0.032220252 -2.1248569 0.22275941 0.005001171 -0.005001171 0.024783924 -0.024783926 
2.4519999 -2.3859448 -0.032202195 -2.1164439 0.222458 0.0050384025 -0.0050384025 0.024586001 -0.024586001 
2.4530001 -2.3879356 -0.032184117 -2.1080396 0.22215669 0.0050756526 -0.0050756526 0.024388181 -0.024388181 
2.454 -2.389924 -0.032166019 -2.0996444 0.22185549 0.0051129218 -0.0051129218 0.024190465 -0.024190465 
2.4549999 -2.3919098 -0.032147896 -2.091258 0.22155435 0.0051502101 -0.0051502101 0.023992851 -0.023992851 
2.4560001 -2.3938935 -0.032129753 -2.0828807 0.22125334 0.005187518 -0.005187518 0.02379534 -0.023795342 
2.457 -2.3958747 -0.032111593 -2.0745122 0.22095241 0.0052248449 -0.0052248449 0.023597935 -0.023597935 
2.4579999 -2.3978536 -0.032093409 -2.0661526 0.22065157 0.0052621909 -0.0052621905 0.023400633 -0.023400635 
2.4590001 -2.3998301 -0.032075204 -2.057802 0.22035085 0.0052995561 -0.0052995561 0.023203433 -0.023203434 
2.46 -2.4018042 -0.03205698 -2.0494604 0.2200502 0.0053369403 -0.0053369403 0.023006337 -0.023006339 
2.461 -2.4037762 -0.032038737 -2.0411277 0.21974966 0.0053743436 -0.0053743436 0.022809345 -0.022809345 
2.4619999 -2.4057457 -0.032020472 -2.032804 0.21944919 0.0054117665 -0.0054117665 0.022612456 -0.022612456 
2.4630001 -2.4077127 -0.032002185 -2.0244892 0.21914884 0.0054492084 -0.0054492084 0.022415671 -0.022415673 
2.464 -2.4096775 -0.031983878 -2.0161834 0.2188486 0.0054866695 -0.0054866695 0.022218991 -0.022218991 
2.4649999 -2.4116397 -0.031965554 -2.0078864 0.21854843 0.0055241496 -0.0055241496 0.022022413 -0.022022413 
2.4660001 -2.4136 -0.031947207 -1.9995986 0.21824837 0.0055616489 -0.0055616489 0.021825938 -0.021825939 
2.467 -2.4155576 -0.031928841 -1.9913197 0.21794839 0.0055991672 -0.0055991672 0.021629568 -0.02162957 
2.4679999 -2.4175129 -0.031910453 -1.9830499 0.21764854 0.0056367046 -0.0056367046 0.021433299 -0.021433303 
2.4690001 -2.419466 -0.031892043 -1.9747889 0.21734875 0.0056742611 -0.0056742611 0.021237137 -0.021237137 
2.47 -2.4214168 -0.031873614 -1.966537 0.21704908 0.0057118372 -0.0057118372 0.021041078 -0.021041078 
2.471 -2.4233649 -0.03185517 -1.958294 0.21674949 0.0057494328 -0.0057494319 0.020845121 -0.020845123 
2.4719999 -2.4253109 -0.0318367 -1.9500601 0.21645002 0.0057870466 -0.0057870466 0.020649269 -0.020649269 
2.473 -2.4272544 -0.031818211 -1.9418354 0.21615063 0.00582468 -0.00582468 0.02045352 -0.020453522 
2.474 -2.4291956 -0.031799704 -1.9336195 0.21585134 0.0058623324 -0.0058623324 0.020257875 -0.020257875 
2.4749999 -2.4311347 -0.031781174 -1.9254125 0.21555214 0.0059000039 -0.0059000039 0.020062333 -0.020062335 
2.4760001 -2.4330711 -0.031762626 -1.9172148 0.21525304 0.005937695 -0.0059376946 0.019866895 -0.019866897 
2.477 -2.4350054 -0.031744059 -1.909026 0.21495405 0.0059754048 -0.0059754048 0.019671561 -0.019671563 
2.4779999 -2.4369373 -0.031725474 -1.9008461 0.21465515 0.0060131336 -0.0060131336 0.01947633 -0.019476332 
2.4790001 -2.4388669 -0.031706866 -1.8926754 0.21435636 0.0060508819 -0.0060508819 0.019281203 -0.019281205 
2.48 -2.4407942 -0.031688236 -1.8845136 0.21405765 0.0060886489 -0.0060886489 0.019086178 -0.01908618 
2.4809999 -2.442719 -0.031669591 -1.876361 0.21375905 0.0061264359 -0.0061264355 0.01889126 -0.018891262 
2.4820001 -2.4446416 -0.031650923 -1.8682175 0.21346053 0.0061642411 -0.0061642411 0.018696444 -0.018696444 
2.483 -2.4465618 -0.031632237 -1.8600829 0.21316212 0.0062020659 -0.0062020659 0.018501732 -0.018501734 
2.484 -2.4484797 -0.031613532 -1.8519574 0.21286383 0.0062399101 -0.0062399101 0.018307123 -0.018307125 
2.4849999 -2.4503951 -0.031594805 -1.843841 0.21256562 0.0062777726 -0.0062777726 0.018112618 -0.018112618 
2.4860001 -2.4523084 -0.03157606 -1.8357337 0.2122675 0.0063156546 -0.0063156546 0.017918218 -0.017918218 
2.487 -2.4542191 -0.031557295 -1.8276354 0.21196949 0.0063535566 -0.0063535566 0.01772392 -0.017723922 
2.4879999 -2.4561276 -0.031538513 -1.8195461 0.21167158 0.0063914764 -0.0063914764 0.017529726 -0.017529728 
2.4890001 -2.4580338 -0.031519707 -1.8114661 0.21137376 0.0064294161 -0.0064294161 0.017335637 -0.017335637 
2.49 -2.4599378 -0.031500887 -1.803395 0.21107604 0.0064673745 -0.0064673745 0.017141649 -0.017141651 
2.4909999 -2.4618392 -0.031482045 -1.795333 0.21077843 0.0065053529 -0.0065053529 0.016947767 -0.016947769 
2.4920001 -2.4637384 -0.031463183 -1.7872801 0.21048091 0.0065433499 -0.0065433499 0.016753988 -0.01675399 
2.493 -2.4656353 -0.0314443 -1.7792364 0.2101835 0.0065813661 -0.0065813661 0.016560314 -0.016560314 
2.494 -2.4675298 -0.031425402 -1.7712018 0.20988619 0.0066194008 -0.0066194008 0.016366743 -0.016366743 
2.4949999 -2.4694221 -0.031406485 -1.7631762 0.20958896 0.0066574556 -0.0066574556 0.016173275 -0.016173275 
2.4960001 -2.4713118 -0.031387545 -1.7551599 0.20929185 0.006695529 -0.006695529 0.01597991 -0.015979912 
2.497 -2.4731994 -0.031368591 -1.7471526 0.20899484 0.0067336215 -0.0067336215 0.01578665 -0.015786652 
2.4979999 -2.4750848 -0.031349614 -1.7391543 0.20869792 0.0067717331 -0.0067717331 0.015593494 -0.015593495 
2.4990001 -2.4769676 -0.031330619 -1.7311653 0.20840111 0.0068098642 -0.0068098642 0.015400441 -0.015400443 
2.5 -2.4788482 -0.031311605 -1.7231854 0.2081044 0.006848014 -0.006848014 0.015207493 -0.015207495 
2.5009999 -2.4807265 -0.031292576 -1.7152145 0.20780776 0.0068861833 -0.0068861833 0.015014648 -0.015014649 
2.5020001 -2.4826024 -0.031273525 -1.7072529 0.20751125 0.0069243717 -0.0069243717 0.014821907 -0.014821908 
2.503 -2.4844761 -0.031254455 -1.6993004 0.20721485 0.0069625792 -0.0069625792 0.01462927 -0.014629271 
2.5039999 -2.4863472 -0.031235365 -1.691357 0.20691854 0.0070008063 -0.0070008063 0.014436736 -0.014436737 
2.5050001 -2.4882162 -0.031216258 -1.6834228 0.20662233 0.007039052 -0.0070390515 0.014244305 -0.014244307 
2.506 -2.490083 -0.031197133 -1.6754978 0.20632622 0.0070773168 -0.0070773168 0.01405198 -0.014051981 
2.507 -2.4919472 -0.031177986 -1.6675819 0.2060302 0.0071156006 -0.0071156006 0.013859758 -0.013859759 
2.5079999 -2.4938092 -0.031158824 -1.6596752 0.2057343 0.0071539036 -0.0071539036 0.013667639 -0.01366764 
2.5090001 -2.4956689 -0.03113964 -1.6517777 0.20543848 0.0071922261 -0.0071922261 0.013475624 -0.013475625 
2.51 -2.4975264 -0.031120442 -1.6438893 0.2051428 0.0072305673 -0.0072305673 0.013283713 -0.013283714 
2.5109999 -2.4993815 -0.031101221 -1.6360102 0.2048472 0.007268928 -0.007268928 0.013091906 -0.013091907 
2.5120001 -2.5012343 -0.031081986 -1.6281401 0.20455168 0.0073073078 -0.0073073078 0.012900202 -0.012900203 
2.513 -2.5030847 -0.03106273 -1.6202794 0.2042563 0.0073457067 -0.0073457067 0.012708603 -0.012708604 
2.5139999 -2.5049326 -0.031043457 -1.6124278 0.203961 0.0073841242 -0.0073841242 0.012517107 -0.012517108 
2.5150001 -2.5067787 -0.031024164 -1.6045853 0.20366579 0.0074225618 -0.0074225618 0.012325715 -0.012325717 
2.516 -2.5086219 -0.031004852 -1.596752 0.20337071 0.0074610184 -0.0074610184 0.012134427 -0.012134428 
2.517 -2.5104632 -0.030985525 -1.588928 0.20307572 0.0074994932 -0.0074994932 0.011943243 -0.011943243 
2.5179999 -2.5123022 -0.030966179 -1.5811133 0.20278083 0.007537988 -0.007537988 0.011752162 -0.011752163 
2.5190001 -2.5141387 -0.030946814 -1.5733078 0.20248605 0.0075765019 -0.0075765019 0.011561185 -0.011561186 
2.52 -2.5159731 -0.030927431 -1.5655113 0.20219137 0.0076150345 -0.0076150345 0.011370312 -0.011370313 
2.5209999 -2.5178051 -0.03090803 -1.5577242 0.2018968 0.0076535866 -0.0076535866 0.011179543 -0.011179545 
2.5220001 -2.5196347 -0.03088861 -1.5499463 0.20160231 0.0076921582 -0.0076921578 0.010988877 -0.01098888 
2.523 -2.5214622 -0.030869173 -1.5421776 0.20130794 0.007730748 -0.007730748 0.010798316 -0.010798317 
2.5239999 -2.5232873 -0.030849718 -1.5344181 0.20101367 0.0077693579 -0.0077693579 0.010607859 -0.01060786 
2.5250001 -2.52511 -0.030830245 -1.526668 0.20071951 0.0078079863 -0.0078079863 0.010417504 -0.010417506 
2.526 -2.5269303 -0.030810757 -1.5189271 0.20042545 0.0078466339 -0.0078466339 0.010227255 -0.010227256 
2.527 -2.5287485 -0.030791245 -1.5111953 0.20013149 0.0078853015 -0.0078853015 0.010037108 -0.010037109 
2.5280001 -2.5305645 -0.030771721 -1.5034728 0.19983764 0.0079239868 -0.0079239868 0.0098470664 -0.0098470673 
2.529 -2.532378 -0.030752176 -1.4957596 0.19954388 0.0079626925 -0.0079626925 0.0096571269 -0.0096571287 
2.53 -2.5341892 -0.030732615 -1.4880557 0.19925022 0.0080014169 -0.0080014169 0.0094672926 -0.0094672935 
2.5309999 -2.5359983 -0.030713037 -1.4803611 0.19895668 0.0080401609 -0.0080401609 0.0092775617 -0.0092775626 
2.5320001 -2.5378051 -0.030693438 -1.4726756 0.19866326 0.0080789234 -0.0080789234 0.0090879342 -0.0090879351 
2.533 -2.5396094 -0.030673826 -1.4649996 0.19836991 0.0081177056 -0.0081177047 0.0088984109 -0.0088984119 
2.5339999 -2.5414114 -0.030654194 -1.4573327 0.19807668 0.0081565063 -0.0081565063 0.0087089911 -0.008708993 
2.5350001 -2.5432112 -0.030634543 -1.4496752 0.19778357 0.0081953267 -0.0081953267 0.0085196756 -0.0085196765 
2.536 -2.5450087 -0.030614877 -1.442027 0.19749054 0.0082341665 -0.0082341665 0.0083304634 -0.0083304644 
2.5369999 -2.5468042 -0.030595193 -1.4343879 0.19719762 0.008273025 -0.008273025 0.0081413547 -0.0081413565 
2.5380001 -2.5485969 -0.030575493 -1.4267582 0.19690482 0.0083119031 -0.0083119031 0.0079523511 -0.0079523521 
2.539 -2.5503876 -0.030555772 -1.4191378 0.1966121 0.0083507998 -0.0083507998 0.00776345 -0.0077634514 
2.54 -2.552176 -0.030536037 -1.4115269 0.19631951 0.008389716 -0.008389716 0.0075746537 -0.0075746551 
2.5409999 -2.553962 -0.030516282 -1.4039252 0.19602701 0.0084286518 -0.0084286518 0.0073859603 -0.0073859617 
2.5420001 -2.5557458 -0.030496513 -1.3963327 0.19573462 0.0084676053 -0.0084676053 0.0071973712 -0.0071973731 
2.543 -2.5575273 -0.030476727 -1.3887496 0.19544233 0.0085065793 -0.0085065793 0.007008886 -0.0070088878 
2.5439999 -2.5593066 -0.030456921 -1.3811756 0.19515017 0.0085455719 -0.0085455719 0.0068205041 -0.006820506 
2.5450001 -2.5610833 -0.030437101 -1.3736113 0.19485809 0.0085845841 -0.0085845841 0.0066322265 -0.0066322279 
2.546 -2.5628581 -0.03041726 -1.3660561 0.19456612 0.0086236158 -0.0086236158 0.0064440528 -0.0064440542 
2.5469999 -2.5646305 -0.030397406 -1.3585104 0.19427425 0.0086626662 -0.0086626662 0.0062559824 -0.0062559838 
2.5480001 -2.5664005 -0.030377531 -1.3509738 0.1939825 0.0087017361 -0.0087017361 0.0060680159 -0.0060680178 
2.549 -2.5681684 -0.030357642 -1.3434469 0.19369085 0.0087408246 -0.0087408246 0.0058801537 -0.0058801556 
2.55 -2.5699339 -0.030337736 -1.3359289 0.1933993 0.0087799327 -0.0087799327 0.0056923949 -0.0056923963 
2.5510001 -2.5716972 -0.030317811 -1.3284206 0.19310787 0.0088190595 -0.0088190595 0.0055047399 -0.0055047413 
2.552 -2.5734582 -0.030297872 -1.3209215 0.19281654 0.0088582067 -0.0088582067 0.0053171888 -0.0053171897 
2.553 -2.575217 -0.030277917 -1.3134319 0.1925253 0.0088973725 -0.0088973725 0.005129741 -0.0051297429 
2.5539999 -2.5769734 -0.030257942 -1.3059515 0.19223419 0.008936557 -0.008936557 0.0049423976 -0.004942399 
2.5550001 -2.5787275 -0.030237952 -1.2984805 0.19194317 0.008975761 -0.008975761 0.0047551575 -0.0047551594 
2.556 -2.5804794 -0.030217944 -1.291019 0.19165227 0.0090149846 -0.0090149846 0.0045680217 -0.0045680231 
2.5569999 -2.5822289 -0.03019792 -1.2835667 0.19136146 0.0090542268 -0.0090542268 0.0043809889 -0.0043809908 
2.5580001 -2.5839765 -0.030177882 -1.2761239 0.19107078 0.0090934886 -0.0090934886 0.0041940603 -0.0041940622 
2.559 -2.5857213 -0.030157825 -1.2686905 0.19078019 0.0091327699 -0.0091327699 0.0040072356 -0.004007237 
2.5599999 -2.5874641 -0.030137751 -1.2612664 0.19048972 0.0091720698 -0.0091720698 0.0038205145 -0.0038205164 
2.5610001 -2.5892048 -0.030117663 -1.2538517 0.19019935 0.0092113893 -0.0092113893 0.0036338973 -0.0036338989 
2.562 -2.5909431 -0.030097555 -1.2464465 0.18990909 0.0092507284 -0.0092507284 0.0034473836 -0.0034473853 
2.563 -2.592679 -0.030077435 -1.2390506 0.18961893 0.0092900861 -0.0092900861 0.0032609736 -0.0032609755 
2.5639999 -2.5944128 -0.030057296 -1.2316642 0.18932889 0.0093294634 -0.0093294634 0.0030746676 -0.0030746695 
2.5650001 -2.5961442 -0.03003714 -1.224287 0.18903895 0.0093688592 -0.0093688592 0.0028884653 -0.0028884672 
2.566 -2.5978734 -0.03001697 -1.2169195 0.18874912 0.0094082756 -0.0094082756 0.0027023668 -0.0027023687 
2.5669999 -2.5996006 -0.029996783 -1.2095612 0.1884594 0.0094477097 -0.0094477097 0.0025163719 -0.0025163738 
2.5680001 -2.6013253 -0.02997658 -1.2022125 0.18816978 0.0094871642 -0.0094871642 0.0023304808 -0.0023304825 
2.569 -2.6030476 -0.029956361 -1.1948731 0.18788028 0.0095266374 -0.0095266374 0.0021446932 -0.002144695 
2.5699999 -2.6047678 -0.029936126 -1.1875432 0.18759088 0.0095661301 -0.0095661301 0.0019590096 -0.0019590114 
2.5710001 -2.6064856 -0.029915875 -1.1802227 0.18730158 0.0096056415 -0.0096056415 0.0017734296 -0.0017734313 
2.572 -2.6082015 -0.029895606 -1.1729116 0.1870124 0.0096451733 -0.0096451733 0.0015879532 -0.0015879552 
2.573 -2.609915 -0.029875323 -1.1656101 0.18672334 0.0096847238 -0.0096847238 0.0014025805 -0.0014025825 
2.5739999 -2.6116261 -0.029855024 -1.1583178 0.18643437 0.0097242938 -0.0097242929 0.0012173117 -0.0012173136 
2.575 -2.6133349 -0.029834706 -1.1510352 0.18614553 0.0097638825 -0.0097638825 0.0010321465 -0.0010321484 
2.576 -2.6150415 -0.029814377 -1.143762 0.18585677 0.0098034907 -0.0098034907 0.00084708497 -0.00084708689 
2.5769999 -2.6167459 -0.029794028 -1.1364981 0.18556814 0.0098431176 -0.0098431176 0.00066212716 -0.00066212908 
2.5780001 -2.6184483 -0.029773667 -1.1292439 0.18527961 0.0098827649 -0.0098827649 0.00047727296 -0.00047727488 
2.579 -2.6201479 -0.029753288 -1.1219989 0.1849912 0.0099224309 -0.0099224309 0.00029252245 -0.0002925244 
2.5799999 -2.6218457 -0.029732894 -1.1147636 0.18470287 0.0099621164 -0.0099621164 0.00010787561 -0.00010787757 
2.5810001 -2.6235414 -0.029712485 -1.1075376 0.18441468 0.010001821 -0.010001821 -7.6667566e-05 7.6665601e-05 
2.582 -2.6252346 -0.029692058 -1.1003212 0.18412659 0.010041544 -0.010041544 -0.00026110708 0.0002611051 
2.5829999 -2.6269252 -0.029671619 -1.0931143 0.18383862 0.010081287 -0.010081287 -0.00044544294 0.00044544096 
2.5840001 -2.6286139 -0.029651163 -1.0859169 0.18355075 0.010121051 -0.010121051 -0.00062967517 0.00062967313 
2.585 -2.6303005 -0.029630689 -1.0787288 0.18326297 0.010160833 -0.010160833 -0.00081380375 0.00081380171 
2.586 -2.6319847 -0.029610202 -1.0715504 0.18297534 0.010200634 -0.010200634 -0.00099782879 0.00099782681 
2.5869999 -2.6336668 -0.029589698 -1.0643814 0.18268777 0.010240454 -0.010240454 -0.0011817501 0.001181748 
2.5880001 -2.6353464 -0.029569181 -1.057222 0.18240036 0.010280294 -0.010280294 -0.0013655678 0.0013655658 
2.589 -2.6370242 -0.029548647 -1.0500721 0.18211304 0.010320153 -0.010320153 -0.0015492819 0.0015492799 
2.5899999 -2.6386993 -0.0295281 -1.0429316 0.18182583 0.010360031 -0.010360031 -0.0017328926 0.0017328904 
2.5910001 -2.6403723 -0.029507533 -1.0358007 0.18153873 0.010399929 -0.010399929 -0.0019163995 0.0019163972 
2.592 -2.6420431 -0.029486954 -1.0286793 0.18125173 0.010439847 -0.010439847 -0.0020998027 0.0020998006 
2.5929999 -2.6437116 -0.029466361 -1.0215673 0.18096487 0.010479783 -0.010479783 -0.0022831026 0.0022831003 
2.5940001 -2.6453779 -0.029445751 -1.014465 0.18067811 0.010519738 -0.010519738 -0.0024662986 0.0024662965 
2.595 -2.647042 -0.029425126 -1.0073721 0.18039146 0.010559714 -0.010559714 -0.0026493913 0.002649389 
2.596 -2.6487038 -0.029404486 -1.000289 0.18010491 0.010599709 -0.010599709 -0.0028323806 0.0028323785 
2.5969999 -2.6503637 -0.029383833 -0.9932152 0.17981847 0.010639722 -0.010639722 -0.003015266 0.0030152637 
2.598 -2.6520209 -0.029363161 -0.98615098 0.17953216 0.010679755 -0.010679755 -0.0031980479 0.0031980455 
2.599 -2.653676 -0.029342476 -0.97909635 0.17924593 0.010719809 -0.010719809 -0.0033807263 0.0033807242 
2.5999999 -2.6553292 -0.029321777 -0.97205126 0.17895985 0.01075988 -0.01075988 -0.0035633012 0.0035632991 
2.6010001 -2.6569798 -0.02930106 -0.96501571 0.17867386 0.010799971 -0.010799971 -0.0037457724 0.0037457703 
2.602 -2.6586285 -0.029280333 -0.95798975 0.17838798 0.010840082 -0.010840082 -0.0039281407 0.0039281384 
2.6029999 -2.6602745 -0.029259589 -0.95097333 0.17810221 0.010880212 -0.010880212 -0.0041104048 0.0041104024 
2.6040001 -2.6619189 -0.029238829 -0.94396651 0.17781657 0.010920362 -0.010920362 -0.0042925659 0.0042925635 
2.605 -2.6635604 -0.029218055 -0.93696928 0.17753102 0.01096053 -0.01096053 -0.0044746231 0.0044746208 
2.6059999 -2.6652002 -0.029197266 -0.92998153 0.1772456 0.011000719 -0.011000719 -0.004656577 0.0046565747 
2.6070001 -2.6668377 -0.029176462 -0.92300349 0.17696027 0.011040926 -0.011040926 -0.0048384275 0.0048384252 
2.608 -2.6684728 -0.029155647 -0.91603494 0.17667508 0.011081154 -0.011081154 -0.0050201747 0.0050201719 
2.609 -2.6701057 -0.029134814 -0.90907598 0.17638999 0.011121401 -0.011121401 -0.005201818 0.0052018156 
2.6099999 -2.6717365 -0.029113967 -0.90212667 0.17610502 0.011161666 -0.011161666 -0.0053833579 0.0053833555 
2.6110001 -2.6733651 -0.029093103 -0.8951869 0.17582014 0.011201952 -0.011201952 -0.0055647949 0.0055647925 
2.612 -2.6749914 -0.029072231 -0.88825673 0.1755354 0.011242256 -0.011242256 -0.0057461276 0.0057461252 
2.6129999 -2.6766155 -0.029051339 -0.88133621 0.17525075 0.011282581 -0.011282581 -0.0059273578 0.0059273555 
2.6140001 -2.6782377 -0.029030435 -0.87442529 0.17496623 0.011322925 -0.011322925 -0.0061084842 0.0061084819 
2.615 -2.6798575 -0.029009514 -0.86752391 0.1746818 0.011363287 -0.011363287 -0.0062895073 0.0062895049 
2.6159999 -2.6814747 -0.028988581 -0.86063224 0.17439751 0.011403671 -0.011403671 -0.0064704265 0.0064704241 
2.6170001 -2.6830902 -0.028967634 -0.85375017 0.17411332 0.011444072 -0.011444072 -0.0066512427 0.0066512404 
2.618 -2.6847034 -0.028946673 -0.84687763 0.17382924 0.011484494 -0.011484494 -0.0068319561 0.0068319538 
2.619 -2.6863141 -0.028925696 -0.84001487 0.17354529 0.011524933 -0.011524933 -0.0070125652 0.0070125628 
2.6199999 -2.687923 -0.028904706 -0.83316159 0.17326145 0.011565394 -0.011565394 -0.0071930718 0.0071930694 
2.6210001 -2.6895292 -0.028883701 -0.82631809 0.1729777 0.011605874 -0.011605874 -0.0073734745 0.0073734722 
2.622 -2.6911337 -0.028862685 -0.81948417 0.17269407 0.011646373 -0.011646373 -0.0075537739 0.0075537716 
2.6229999 -2.6927357 -0.028841652 -0.81265986 0.17241059 0.011686892 -0.011686892 -0.0077339699 0.0077339676 
2.6240001 -2.6943355 -0.028820604 -0.8058452 0.17212719 0.011727431 -0.011727431 -0.0079140635 0.0079140607 
2.625 -2.6959333 -0.028799543 -0.7990402 0.1718439 0.011767989 -0.011767989 -0.0080940528 0.00809405 
2.6259999 -2.6975286 -0.028778467 -0.79224485 0.17156075 0.011808565 -0.011808565 -0.0082739387 0.0082739368 
2.6270001 -2.6991222 -0.02875738 -0.78545922 0.17127769 0.011849162 -0.011849162 -0.0084537221 0.0084537193 
2.628 -2.7007132 -0.028736278 -0.77868319 0.17099476 0.011889779 -0.011889779 -0.0086334022 0.0086333994 
2.6289999 -2.702302 -0.028715163 -0.77191687 0.17071195 0.011930414 -0.011930414 -0.0088129779 0.0088129761 
2.6300001 -2.7038889 -0.028694032 -0.76516014 0.17042924 0.01197107 -0.01197107 -0.0089924522 0.0089924494 
2.631 -2.7054734 -0.028672889 -0.75841314 0.17014663 0.012011744 -0.012011744 -0.0091718221 0.0091718193 
2.632 -2.7070556 -0.028651733 -0.75167584 0.16986416 0.012052439 -0.012052439 -0.0093510887 0.0093510859 
2.6329999 -2.708636 -0.02863056 -0.74494815 0.16958182 0.012093153 -0.012093153 -0.0095302518 0.00953025 
2.6340001 -2.7102139 -0.028609376 -0.73823017 0.16929956 0.012133887 -0.012133887 -0.0097093126 0.0097093098 
2.635 -2.7117898 -0.028588178 -0.7315219 0.16901742 0.012174639 -0.012174639 -0.0098882699 0.0098882671 
2.6359999 -2.7133634 -0.028566966 -0.72482336 0.16873541 0.012215412 -0.012215412 -0.010067124 0.010067122 
2.6370001 -2.7149351 -0.028545741 -0.71813446 0.16845351 0.012256204 -0.012256204 -0.010245875 0.010245872 
2.638 -2.7165041 -0.028524501 -0.71145529 0.16817172 0.012297017 -0.012297017 -0.010424523 0.01042452 
2.6389999 -2.7180712 -0.02850325 -0.70478582 0.16789003 0.012337848 -0.012337848 -0.010603067 0.010603065 
2.6400001 -2.719636 -0.028481983 -0.69812608 0.16760848 0.012378698 -0.012378698 -0.010781509 0.010781506 
2.641 -2.7211988 -0.028460706 -0.69147599 0.16732705 0.012419568 -0.012419568 -0.010959848 0.010959844 
2.642 -2.7227595 -0.028439412 -0.68483561 0.16704573 0.012460459 -0.012460459 -0.011138083 0.011138081 
2.6429999 -2.7243178 -0.028418105 -0.67820501 0.16676451 0.012501369 -0.012501369 -0.011316215 0.011316212 
2.6440001 -2.7258739 -0.028396785 -0.67158413 0.1664834 0.012542298 -0.012542298 -0.011494244 0.011494242 
2.645 -2.727428 -0.028375454 -0.66497296 0.16620244 0.012583246 -0.012583246 -0.011672171 0.011672168 
2.6459999 -2.7289798 -0.028354108 -0.65837145 0.16592157 0.012624215 -0.012624215 -0.011849994 0.011849991 
2.6470001 -2.7305295 -0.028332749 -0.65177983 0.16564082 0.012665204 -0.012665204 -0.012027713 0.012027711 
2.648 -2.7320771 -0.028311379 -0.64519787 0.16536021 0.012706211 -0.012706211 -0.012205331 0.012205328 
2.6489999 -2.7336226 -0.028289994 -0.63862562 0.1650797 0.012747238 -0.012747238 -0.012382845 0.012382842 
2.6500001 -2.7351656 -0.028268596 -0.63206315 0.16479929 0.012788286 -0.012788286 -0.012560255 0.012560253 
2.651 -2.7367065 -0.028247183 -0.62551039 0.16451901 0.012829352 -0.012829352 -0.012737564 0.012737561 
2.652 -2.7382455 -0.028225759 -0.61896741 0.16423886 0.012870439 -0.012870439 -0.012914768 0.012914767 
2.6530001 -2.7397821 -0.028204324 -0.61243421 0.1639588 0.012911545 -0.012911545 -0.013091871 0.013091868 
2.654 -2.7413168 -0.028182874 -0.60591072 0.16367887 0.01295267 -0.01295267 -0.01326887 0.013268868 
2.655 -2.7428493 -0.02816141 -0.59939706 0.16339906 0.012993816 -0.012993816 -0.013445767 0.013445763 
2.6559999 -2.7443793 -0.028139934 -0.59289312 0.16311936 0.013034981 -0.013034981 -0.01362256 0.013622557 
2.6570001 -2.7459073 -0.028118446 -0.58639896 0.16283979 0.013076166 -0.013076166 -0.013799251 0.013799247 
2.658 -2.7474334 -0.028096946 -0.57991457 0.16256031 0.013117371 -0.013117371 -0.013975838 0.013975834 
2.6589999 -2.7489572 -0.028075431 -0.57343996 0.16228098 0.013158594 -0.013158594 -0.014152323 0.014152319 
2.6600001 -2.750479 -0.028053904 -0.56697512 0.16200174 0.013199838 -0.013199838 -0.014328705 0.014328701 
2.661 -2.7519982 -0.028032364 -0.56052011 0.16172265 0.013241102 -0.013241102 -0.014504983 0.01450498 
2.6619999 -2.7535155 -0.028010814 -0.55407488 0.16144364 0.013282386 -0.013282386 -0.01468116 0.014681158 
2.6630001 -2.7550306 -0.02798925 -0.54763943 0.16116478 0.013323688 -0.013323688 -0.014857234 0.01485723 
2.664 -2.7565439 -0.027967671 -0.54121381 0.16088602 0.013365012 -0.013365012 -0.015033204 0.015033201 
2.665 -2.7580547 -0.027946083 -0.53479791 0.16060738 0.013406354 -0.013406354 -0.015209071 0.015209069 
2.6659999 -2.7595634 -0.02792448 -0.5283919 0.16032885 0.013447717 -0.013447717 -0.015384837 0.015384833 
2.6670001 -2.7610698 -0.027902864 -0.52199566 0.16005045 0.013489098 -0.013489098 -0.015560499 0.015560496 
2.668 -2.7625742 -0.02788124 -0.5156092 0.15977217 0.0135305 -0.0135305 -0.015736058 0.015736056 
2.6689999 -2.7640767 -0.0278596 -0.50923264 0.159494 0.013571921 -0.013571921 -0.015911516 0.015911512 
2.6700001 -2.7655766 -0.027837949 -0.50286585 0.15921594 0.013613363 -0.013613363 -0.016086869 0.016086867 
2.671 -2.7670746 -0.027816284 -0.49650887 0.15893802 0.013654824 -0.013654824 -0.016262121 0.016262118 
2.6719999 -2.7685704 -0.027794607 -0.49016175 0.1586602 0.013696305 -0.013696305 -0.01643727 0.016437266 
2.6730001 -2.7700641 -0.027772918 -0.48382446 0.15838252 0.013737806 -0.013737806 -0.016612316 0.016612314 
2.674 -2.7715559 -0.027751219 -0.47749695 0.15810494 0.013779326 -0.013779326 -0.016787259 0.016787257 
2.675 -2.7730453 -0.027729506 -0.47117934 0.15782748 0.013820867 -0.013820867 -0.0169621 0.016962098 
2.6760001 -2.7745328 -0.02770778 -0.46487153 0.15755014 0.013862427 -0.013862427 -0.017136838 0.017136835 
2.677 -2.7760179 -0.027686043 -0.45857361 0.15727293 0.013904008 -0.013904008 -0.017311474 0.017311472 
2.678 -2.7775011 -0.027664293 -0.4522855 0.15699583 0.013945607 -0.013945607 -0.017486008 0.017486004 
2.6789999 -2.7789819 -0.027642531 -0.44600725 0.15671885 0.013987227 -0.013987227 -0.017660437 0.017660435 
2.6800001 -2.7804608 -0.027620761 -0.43973884 0.15644199 0.014028867 -0.014028867 -0.017834766 0.017834764 
2.681 -2.7819374 -0.027598973 -0.43348035 0.15616524 0.014070527 -0.014070527 -0.018008992 0.01800899 
2.6819999 -2.783412 -0.027577177 -0.42723167 0.15588863 0.014112206 -0.014112206 -0.018183114 0.018183112 
2.6830001 -2.7848847 -0.027555367 -0.42099285 0.15561213 0.014153905 -0.014153905 -0.018357135 0.018357133 
2.684 -2.7863548 -0.027533546 -0.41476393 0.15533574 0.014195624 -0.014195624 -0.018531054 0.018531051 
2.6849999 -2.7878232 -0.027511714 -0.4085449 0.15505947 0.014237363 -0.014237363 -0.018704869 0.018704867 
2.6860001 -2.789289 -0.027489869 -0.4023357 0.15478334 0.014279122 -0.014279122 -0.018878583 0.018878579 
2.687 -2.7907529 -0.027468015 -0.39613643 0.15450731 0.014320903 -0.014320903 -0.019052193 0.019052189 
2.688 -2.7922151 -0.027446143 -0.38994703 0.15423141 0.014362701 -0.014362701 -0.019225702 0.019225698 
2.6889999 -2.7936747 -0.027424265 -0.38376749 0.15395562 0.014404519 -0.014404519 -0.019399107 0.019399105 
2.6900001 -2.7951324 -0.027402373 -0.37759784 0.15367997 0.014446358 -0.014446358 -0.019572411 0.019572409 
2.691 -2.7965877 -0.027380472 -0.37143812 0.15340441 0.014488217 -0.014488217 -0.019745613 0.019745609 
2.6919999 -2.7980411 -0.027358556 -0.36528829 0.153129 0.014530095 -0.014530095 -0.01991871 0.019918708 
2.6930001 -2.7994926 -0.027336631 -0.35914835 0.1528537 0.014571994 -0.014571994 -0.020091707 0.020091705 
2.694 -2.8009417 -0.027314693 -0.35301834 0.1525785 0.014613912 -0.014613912 -0.020264601 0.020264598 
2.6949999 -2.8023889 -0.027292745 -0.3468982 0.15230344 0.014655852 -0.014655852 -0.020437393 0.020437391 
2.6960001 -2.8038337 -0.027270785 -0.34078801 0.1520285 0.01469781 -0.01469781 -0.020610083 0.020610081 
2.697 -2.8052766 -0.027248813 -0.33468774 0.15175368 0.014739788 -0.014739788 -0.020782672 0.020782668 
2.698 -2.8067174 -0.027226828 -0.32859737 0.15147899 0.014781787 -0.014781787 -0.020955155 0.020955153 
2.6989999 -2.808156 -0.027204834 -0.32251692 0.15120441 0.014823806 -0.014823806 -0.021127539 0.021127537 
2.7 -2.8095927 -0.027182829 -0.31644639 0.15092994 0.014865845 -0.014865845 -0.021299819 0.021299817 
2.701 -2.8110273 -0.027160812 -0.31038582 0.15065561 0.014907903 -0.014907903 -0.021471998 0.021471994 
2.7019999 -2.8124597 -0.027138785 -0.30433515 0.15038139 0.014949981 -0.014949981 -0.021644074 0.021644073 
2.7030001 -2.81389 -0.027116744 -0.29829445 0.15010729 0.014992081 -0.014992081 -0.021816051 0.021816049 
2.704 -2.8153181 -0.027094694 -0.29226369 0.14983332 0.015034199 -0.015034199 -0.021987922 0.021987919 
2.7049999 -2.8167443 -0.027072633 -0.28624287 0.14955947 0.015076339 -0.015076339 -0.022159692 0.02215969 
2.7060001 -2.8181682 -0.027050558 -0.28023198 0.14928575 0.015118497 -0.015118497 -0.022331359 0.022331357 
2.707 -2.8195901 -0.027028477 -0.27423108 0.14901213 0.015160676 -0.015160676 -0.022502927 0.022502923 
2.7079999 -2.8210099 -0.027006382 -0.26824009 0.14873864 0.015202876 -0.015202876 -0.022674391 0.022674387 
2.7090001 -2.822428 -0.026984274 -0.2622591 0.14846528 0.015245095 -0.015245095 -0.022845753 0.022845749 
2.71 -2.8238435 -0.026962159 -0.25628802 0.14819203 0.015287334 -0.015287334 -0.023017012 0.023017008 
2.711 -2.8252571 -0.026940031 -0.25032696 0.14791891 0.015329594 -0.015329594 -0.02318817 0.023188166 
2.7119999 -2.8266687 -0.026917892 -0.24437584 0.14764591 0.015371873 -0.015371873 -0.023359226 0.023359222 
2.7130001 -2.8280778 -0.026895741 -0.23843472 0.14737302 0.015414174 -0.015414174 -0.023530181 0.023530178 
2.714 -2.8294854 -0.026873581 -0.23250353 0.14710027 0.015456494 -0.015456494 -0.023701031 0.023701029 
2.7149999 -2.8308907 -0.02685141 -0.22658235 0.14682764 0.015498834 -0.015498834 -0.023871785 0.023871779 
2.7160001 -2.8322937 -0.026829228 -0.22067116 0.14655513 0.015541195 -0.015541195 -0.024042431 0.024042429 
2.717 -2.8336949 -0.026807036 -0.21476996 0.14628273 0.015583575 -0.015583575 -0.024212979 0.024212977 
2.7179999 -2.835094 -0.026784832 -0.20887873 0.14601047 0.015625976 -0.015625976 -0.024383424 0.024383422 
2.7190001 -2.8364911 -0.026762618 -0.20299751 0.14573833 0.015668396 -0.015668396 -0.024553766 0.024553763 
2.72 -2.8378859 -0.026740393 -0.19712627 0.14546631 0.015710838 -0.015710838 -0.024724007 0.024724005 
2.721 -2.8392787 -0.02671816 -0.19126503 0.14519441 0.015753299 -0.015753299 -0.024894146 0.024894144 
2.7219999 -2.8406694 -0.026695915 -0.18541381 0.14492263 0.01579578 -0.01579578 -0.025064185 0.025064183 
2.723 -2.8420579 -0.026673656 -0.1795726 0.14465098 0.015838282 -0.015838282 -0.025234122 0.02523412 
2.724 -2.8434446 -0.02665139 -0.17374139 0.14437945 0.015880805 -0.015880805 -0.025403954 0.025403952 
2.7249999 -2.8448293 -0.026629113 -0.16792019 0.14410806 0.015923345 -0.015923345 -0.025573688 0.025573686 
2.7260001 -2.8462119 -0.026606824 -0.16210902 0.14383677 0.015965909 -0.015965909 -0.025743319 0.025743317 
2.727 -2.8475924 -0.026584528 -0.15630785 0.1435656 0.016008493 -0.016008493 -0.025912847 0.025912844 
2.7279999 -2.8489707 -0.026562218 -0.15051673 0.14329456 0.016051095 -0.016051095 -0.026082274 0.026082272 
2.7290001 -2.850347 -0.026539901 -0.14473562 0.14302365 0.016093718 -0.016093718 -0.026251601 0.026251599 
2.73 -2.8517215 -0.026517572 -0.13896455 0.14275287 0.016136361 -0.016136361 -0.026420826 0.026420824 
2.7309999 -2.8530936 -0.026495233 -0.13320351 0.14248219 0.016179027 -0.016179027 -0.026589949 0.026589945 
2.7320001 -2.8544638 -0.026472883 -0.12745252 0.14221165 0.016221711 -0.01622171 -0.026758971 0.026758967 
2.733 -2.8558319 -0.026450524 -0.12171156 0.14194123 0.016264416 -0.016264416 -0.026927888 0.026927887 
2.734 -2.857198 -0.026428154 -0.11598064 0.14167094 0.01630714 -0.01630714 -0.027096707 0.027096706 
2.7349999 -2.858562 -0.026405772 -0.11025979 0.14140077 0.016349887 -0.016349887 -0.027265424 0.027265424 
2.7360001 -2.8599241 -0.026383385 -0.10454897 0.14113072 0.016392652 -0.016392652 -0.02743404 0.027434038 
2.737 -2.861284 -0.026360985 -0.098848209 0.1408608 0.016435439 -0.016435439 -0.027602555 0.027602553 
2.7379999 -2.8626418 -0.026338575 -0.093157507 0.140591 0.016478246 -0.016478246 -0.027770968 0.027770966 
2.7390001 -2.8639977 -0.026316153 -0.087476879 0.14032131 0.016521072 -0.016521072 -0.027939279 0.027939277 
2.74 -2.8653514 -0.026293725 -0.081806302 0.14005177 0.01656392 -0.01656392 -0.028107489 0.028107487 
2.7409999 -2.8667033 -0.026271285 -0.076145798 0.13978234 0.016606787 -0.016606787 -0.028275596 0.028275594 
2.7420001 -2.868053 -0.026248837 -0.07049536 0.13951305 0.016649675 -0.016649675 -0.028443603 0.028443603 
2.743 -2.869401 -0.026226375 -0.064855002 0.13924386 0.016692584 -0.016692584 -0.028611509 0.028611507 
2.744 -2.8707466 -0.026203906 -0.059224728 0.1389748 0.016735513 -0.016735513 -0.028779315 0.028779311 
2.7449999 -2.8720901 -0.026181426 -0.053604532 0.13870588 0.016778463 -0.016778463 -0.028947018 0.028947016 
2.7460001 -2.8734317 -0.026158938 -0.047994416 0.13843708 0.016821433 -0.016821433 -0.029114623 0.029114619 
2.747 -2.8747714 -0.026136441 -0.042394396 0.13816839 0.016864423 -0.016864423 -0.029282123 0.029282121 
2.7479999 -2.8761089 -0.026113931 -0.036804464 0.13789985 0.016907435 -0.016907435 -0.029449521 0.029449519 
2.7490001 -2.8774443 -0.026091414 -0.031224627 0.13763142 0.016950468 -0.016950466 -0.029616822 0.02961682 
2.75 -2.878778 -0.026068887 -0.02565489 0.13736311 0.016993519 -0.016993519 -0.02978402 0.029784016 
2.7509999 -2.8801093 -0.026046349 -0.020095253 0.13709493 0.017036593 -0.017036593 -0.029951114 0.029951112 
2.7520001 -2.881439 -0.026023803 -0.014545722 0.13682689 0.017079685 -0.017079685 -0.03011811 0.030118108 
2.753 -2.882766 -0.026001247 -0.0090063 0.13655895 0.017122798 -0.017122798 -0.030285005 0.030285003 
2.7539999 -2.8840919 -0.025978679 -0.0034769895 0.13629115 0.017165933 -0.017165933 -0.030451799 0.030451797 
2.7550001 -2.8854151 -0.025956104 0.0020422067 0.13602346 0.017209088 -0.017209088 -0.030618491 0.030618489 
2.756 -2.8867364 -0.025933521 0.0075512845 0.13575591 0.017252263 -0.017252263 -0.030785082 0.03078508 
2.757 -2.8880558 -0.025910927 0.01305024 0.13548848 0.017295459 -0.017295459 -0.030951573 0.030951571 
2.7579999 -2.8893733 -0.025888322 0.018539071 0.1352212 0.017338676 -0.017338676 -0.031117963 0.031117959 
2.7590001 -2.8906887 -0.025865709 0.024017775 0.13495402 0.017381914 -0.017381914 -0.03128425 0.031284247 
2.76 -2.8920016 -0.025843088 0.029486345 0.13468696 0.01742517 -0.01742517 -0.031450439 0.031450436 
2.7609999 -2.8933132 -0.025820456 0.034944784 0.13442005 0.017468451 -0.017468451 -0.031616528 0.031616524 
2.7620001 -2.8946226 -0.025797814 0.040393084 0.13415325 0.01751175 -0.01751175 -0.031782512 0.031782508 
2.763 -2.8959298 -0.025775166 0.045831241 0.13388658 0.017555069 -0.017555069 -0.031948395 0.031948395 
2.7639999 -2.8972352 -0.025752507 0.051259253 0.13362004 0.017598409 -0.017598409 -0.032114182 0.032114182 
2.7650001 -2.8985386 -0.025729841 0.056677122 0.13335361 0.017641772 -0.017641772 -0.032279864 0.032279864 
2.766 -2.8998396 -0.025707161 0.062084835 0.13308732 0.017685153 -0.017685153 -0.032445449 0.032445446 
2.767 -2.901139 -0.025684476 0.067482397 0.13282116 0.017728556 -0.017728556 -0.032610931 0.032610931 
2.7679999 -2.9024365 -0.025661781 0.0728698 0.13255511 0.01777198 -0.01777198 -0.032776311 0.032776311 
2.7690001 -2.9037318 -0.025639076 0.078247041 0.1322892 0.017815424 -0.017815424 -0.032941595 0.032941591 
2.77 -2.9050252 -0.025616363 0.083614118 0.13202341 0.017858887 -0.017858887 -0.033106774 0.03310677 
2.7709999 -2.9063168 -0.02559364 0.088971026 0.13175775 0.017902372 -0.017902372 -0.033271857 0.033271853 
2.7720001 -2.9076061 -0.02557091 0.094317771 0.13149223 0.01794588 -0.01794588 -0.033436835 0.033436835 
2.773 -2.9088936 -0.025548171 0.099654332 0.13122682 0.017989406 -0.017989406 -0.033601712 0.033601712 
2.7739999 -2.9101789 -0.025525421 0.10498072 0.13096154 0.018032955 -0.018032955 -0.033766489 0.033766489 
2.7750001 -2.9114621 -0.025502665 0.11029693 0.13069639 0.018076524 -0.018076524 -0.03393117 0.03393117 
2.776 -2.9127436 -0.025479898 0.11560296 0.13043135 0.018120114 -0.018120114 -0.034095746 0.034095746 
2.777 -2.9140229 -0.025457121 0.12089881 0.13016646 0.018163724 -0.018163724 -0.034260225 0.034260221 
2.7780001 -2.9153004 -0.025434338 0.12618445 0.12990169 0.018207354 -0.018207354 -0.034424599 0.034424599 
2.779 -2.9165759 -0.025411546 0.13145992 0.12963705 0.018251007 -0.018251007 -0.034588877 0.034588873 
2.78 -2.9178498 -0.025388746 0.13672517 0.12937252 0.018294681 -0.018294681 -0.034753054 0.034753051 
2.7809999 -2.9191213 -0.025365934 0.14198023 0.12910813 0.018338375 -0.018338375 -0.034917127 0.034917127 
2.7820001 -2.9203908 -0.025343116 0.1472251 0.12884387 0.018382089 -0.018382089 -0.0350811 0.0350811 
2.783 -2.9216583 -0.02532029 0.15245976 0.12857974 0.018425824 -0.018425824 -0.035244975 0.035244975 
2.7839999 -2.922924 -0.025297454 0.15768419 0.12831575 0.018469581 -0.018469581 -0.03540875 0.03540875 
2.7850001 -2.9241877 -0.025274608 0.16289844 0.12805186 0.018513359 -0.018513359 -0.035572428 0.035572425 
2.786 -2.9254491 -0.025251755 0.16810244 0.12778811 0.018557157 -0.018557157 -0.035736002 0.035735998 
2.7869999 -2.9267092 -0.025228897 0.17329624 0.12752448 0.018600976 -0.018600976 -0.035899471 0.035899471 
2.7880001 -2.9279668 -0.025206028 0.17847982 0.127261 0.018644817 -0.018644817 -0.036062848 0.036062848 
2.789 -2.9292228 -0.025183149 0.18365318 0.12699762 0.018688677 -0.018688677 -0.03622612 0.03622612 
2.79 -2.9304764 -0.025160262 0.18881631 0.12673439 0.018732561 -0.018732561 -0.036389295 0.036389295 
2.7909999 -2.9317284 -0.025137369 0.19396919 0.12647128 0.018776463 -0.018776463 -0.03655237 0.03655237 
2.7920001 -2.9329784 -0.025114464 0.19911186 0.12620829 0.018820388 -0.018820388 -0.036715344 0.03671534 
2.793 -2.9342263 -0.025091553 0.20424429 0.12594543 0.018864334 -0.018864334 -0.036878217 0.036878213 
2.7939999 -2.9354725 -0.025068635 0.20936647 0.12568271 0.0189083 -0.0189083 -0.03704099 0.03704099 
2.7950001 -2.9367166 -0.025045708 0.21447839 0.12542012 0.018952286 -0.018952286 -0.037203662 0.037203662 
2.796 -2.9379585 -0.025022771 0.21958008 0.12515764 0.018996296 -0.018996296 -0.037366237 0.037366237 
2.7969999 -2.9391987 -0.024999829 0.22467154 0.12489531 0.019040326 -0.019040326 -0.037528712 0.037528709 
2.7980001 -2.9404371 -0.024976876 0.22975272 0.12463309 0.019084375 -0.019084375 -0.037691087 0.037691083 
2.799 -2.9416733 -0.024953917 0.23482364 0.12437101 0.019128447 -0.019128447 -0.03785336 0.037853356 
2.8 -2.9429078 -0.024930948 0.23988433 0.12410906 0.019172542 -0.019172542 -0.038015533 0.038015533 
2.8010001 -2.9441402 -0.024907973 0.24493474 0.12384723 0.019216655 -0.019216655 -0.038177609 0.038177609 
2.802 -2.9453707 -0.024884988 0.24997489 0.12358553 0.01926079 -0.01926079 -0.038339585 0.038339585 
2.803 -2.9465992 -0.024861997 0.25500476 0.12332397 0.019304946 -0.019304946 -0.03850146 0.03850146 
2.8039999 -2.9478257 -0.024838997 0.26002437 0.12306253 0.019349124 -0.019349124 -0.038663235 0.038663235 
2.8050001 -2.9490507 -0.024815992 0.26503372 0.12280121 0.019393323 -0.019393323 -0.038824912 0.038824908 
2.806 -2.9502733 -0.024792975 0.27003276 0.12254004 0.019437542 -0.019437542 -0.038986489 0.038986485 
2.8069999 -2.951494 -0.024769953 0.27502152 0.12227899 0.019481784 -0.019481784 -0.039147966 0.039147962 
2.8080001 -2.952713 -0.024746921 0.28000003 0.12201806 0.019526046 -0.019526046 -0.039309341 0.039309338 
2.809 -2.9539299 -0.02472388 0.2849682 0.12175727 0.01957033 -0.01957033 -0.039470617 0.039470617 
2.8099999 -2.9551449 -0.024700835 0.28992611 0.12149661 0.019614635 -0.019614635 -0.039631795 0.039631795 
2.8110001 -2.9563582 -0.02467778 0.29487374 0.12123607 0.01965896 -0.01965896 -0.039792877 0.039792877 
2.812 -2.9575691 -0.02465472 0.29981107 0.12097567 0.019703308 -0.019703308 -0.039953854 0.039953854 
2.813 -2.9587786 -0.024631649 0.30473807 0.1207154 0.019747676 -0.019747676 -0.040114734 0.040114734 
2.8139999 -2.959986 -0.024608573 0.3096548 0.12045526 0.019792067 -0.019792067 -0.040275514 0.040275514 
2.8150001 -2.9611917 -0.024585487 0.31456122 0.12019524 0.019836478 -0.019836478 -0.040436197 0.040436197 
2.816 -2.9623947 -0.024562394 0.31945732 0.11993535 0.019880911 -0.019880911 -0.040596776 0.040596776 
2.8169999 -2.9635966 -0.024539294 0.32434312 0.11967559 0.019925365 -0.019925365 -0.040757261 0.040757257 
2.8180001 -2.9647963 -0.024516188 0.3292186 0.11941597 0.01996984 -0.01996984 -0.040917642 0.040917642 
2.819 -2.9659939 -0.024493074 0.33408374 0.11915648 0.020014336 -0.020014336 -0.041077927 0.041077927 
2.8199999 -2.96719 -0.024469951 0.33893862 0.11889712 0.020058854 -0.020058854 -0.041238111 0.041238111 
2.8210001 -2.968384 -0.024446823 0.34378311 0.11863788 0.020103393 -0.020103393 -0.041398197 0.041398197 
2.822 -2.9695764 -0.024423683 0.34861732 0.11837877 0.020147955 -0.020147955 -0.041558184 0.041558184 
2.823 -2.9707663 -0.02440054 0.35344115 0.1181198 0.020192537 -0.020192537 -0.041718073 0.041718069 
2.8239999 -2.9719546 -0.024377387 0.35825467 0.11786096 0.02023714 -0.02023714 -0.041877862 0.041877858 
2.825 -2.973141 -0.024354229 0.36305785 0.11760224 0.020281767 -0.020281766 -0.04203755 0.042037547 
2.826 -2.9743254 -0.024331065 0.36785072 0.11734366 0.020326413 -0.020326413 -0.042197138 0.042197138 
2.8269999 -2.9755082 -0.02430789 0.37263325 0.1170852 0.020371081 -0.020371081 -0.042356633 0.042356633 
2.8280001 -2.9766889 -0.024284709 0.37740541 0.11682688 0.020415772 -0.020415772 -0.042516023 0.042516023 
2.829 -2.9778676 -0.024261523 0.38216722 0.11656869 0.020460483 -0.020460483 -0.042675316 0.042675316 
2.8299999 -2.9790447 -0.024238328 0.38691869 0.11631063 0.020505216 -0.020505216 -0.042834513 0.042834509 
2.8310001 -2.9802198 -0.024215126 0.3916598 0.1160527 0.02054997 -0.02054997 -0.042993605 0.042993605 
2.832 -2.9813931 -0.024191916 0.39639053 0.1157949 0.020594746 -0.020594746 -0.043152608 0.043152601 
2.8329999 -2.9825644 -0.0241687 0.40111095 0.11553724 0.020639542 -0.020639542 -0.043311503 0.043311499 
2.8340001 -2.9837337 -0.024145477 0.40582097 0.1152797 0.020684363 -0.020684363 -0.043470304 0.043470297 
2.835 -2.9849012 -0.024122247 0.41052064 0.11502229 0.020729203 -0.020729203 -0.043629002 0.043629002 
2.836 -2.9860668 -0.024099009 0.41520992 0.11476502 0.020774065 -0.020774065 -0.043787606 0.043787606 
2.8369999 -2.9872308 -0.024075765 0.41988885 0.11450788 0.020818949 -0.020818949 -0.043946106 0.043946106 
2.8380001 -2.9883926 -0.024052514 0.42455742 0.11425087 0.020863853 -0.020863853 -0.044104513 0.044104509 
2.839 -2.9895527 -0.024029259 0.42921558 0.11399398 0.02090878 -0.02090878 -0.044262819 0.044262815 
2.8399999 -2.990711 -0.024005994 0.43386337 0.11373724 0.02095373 -0.02095373 -0.044421028 0.044421025 
2.8410001 -2.9918673 -0.023982722 0.43850076 0.11348061 0.020998701 -0.020998701 -0.044579133 0.044579133 
2.842 -2.9930217 -0.023959443 0.44312781 0.11322413 0.021043694 -0.021043694 -0.044737145 0.044737145 
2.8429999 -2.9941742 -0.023936158 0.44774443 0.11296778 0.021088706 -0.021088706 -0.044895057 0.044895057 
2.8440001 -2.9953251 -0.023912868 0.45235068 0.11271156 0.021133743 -0.021133743 -0.045052871 0.045052867 
2.845 -2.9964738 -0.023889568 0.45694652 0.11245547 0.021178801 -0.021178801 -0.045210589 0.045210589 
2.846 -2.9976208 -0.023866264 0.46153194 0.11219951 0.021223878 -0.021223878 -0.045368202 0.045368202 
2.8469999 -2.9987662 -0.023842955 0.46610698 0.11194368 0.021268982 -0.021268982 -0.045525722 0.045525722 
2.848 -2.9999094 -0.023819635 0.47067162 0.11168798 0.021314105 -0.021314105 -0.045683142 0.045683142 
2.849 -3.0010507 -0.023796311 0.47522587 0.11143242 0.02135925 -0.02135925 -0.045840465 0.045840461 
2.8499999 -3.0021904 -0.023772979 0.47976968 0.11117698 0.021404415 -0.021404414 -0.045997687 0.045997687 
2.8510001 -3.0033283 -0.02374964 0.48430312 0.11092169 0.021449603 -0.021449603 -0.046154812 0.046154812 
2.852 -3.0044639 -0.023726298 0.4888261 0.11066652 0.021494813 -0.021494813 -0.046311844 0.046311837 
2.8529999 -3.0055981 -0.023702946 0.49333867 0.11041148 0.021540046 -0.021540046 -0.046468768 0.046468768 
2.8540001 -3.0067303 -0.02367959 0.49784079 0.11015658 0.021585301 -0.021585301 -0.046625603 0.046625599 
2.855 -3.0078607 -0.023656227 0.50233251 0.1099018 0.021630574 -0.021630574 -0.046782337 0.046782337 
2.8559999 -3.0089891 -0.023632856 0.50681382 0.10964718 0.021675874 -0.021675874 -0.046938971 0.046938971 
2.8570001 -3.0101161 -0.02360948 0.51128471 0.10939267 0.021721192 -0.021721192 -0.047095511 0.047095504 
2.858 -3.0112407 -0.023586098 0.5157451 0.10913829 0.021766534 -0.021766534 -0.047251947 0.047251947 
2.859 -3.0123639 -0.023562711 0.52019513 0.10888405 0.021811899 -0.021811899 -0.047408286 0.047408286 
2.8599999 -3.0134852 -0.023539316 0.52463466 0.10862994 0.021857284 -0.021857284 -0.047564529 0.047564529 
2.8610001 -3.0146046 -0.023515914 0.52906382 0.10837597 0.021902692 -0.021902692 -0.047720674 0.047720674 
2.862 -3.015722 -0.023492506 0.53348249 0.10812212 0.02194812 -0.02194812 -0.047876727 0.047876723 
2.8629999 -3.0168378 -0.02346909 0.53789067 0.10786841 0.021993574 -0.021993574 -0.048032675 0.048032675 
2.8640001 -3.0179517 -0.023445671 0.54228842 0.10761484 0.022039045 -0.022039045 -0.048188526 0.048188526 
2.865 -3.0190637 -0.023422247 0.54667574 0.10736139 0.022084542 -0.022084542 -0.048344281 0.048344281 
2.8659999 -3.020174 -0.023398815 0.55105263 0.10710808 0.022130061 -0.022130061 -0.048499942 0.048499934 
2.8670001 -3.0212824 -0.023375377 0.55541903 0.1068549 0.022175599 -0.022175599 -0.048655499 0.048655499 
2.868 -3.0223892 -0.023351932 0.55977494 0.10660186 0.022221161 -0.022221161 -0.048810959 0.048810959 
2.869 -3.023494 -0.023328483 0.56412041 0.10634894 0.022266746 -0.022266746 -0.048966326 0.048966322 
2.8699999 -3.0245972 -0.023305027 0.56845546 0.10609616 0.022312352 -0.022312352 -0.049121588 0.049121588 
2.8710001 -3.0256984 -0.023281563 0.57277995 0.10584351 0.02235798 -0.02235798 -0.049276758 0.049276758 
2.872 -3.0267978 -0.023258097 0.57709402 0.10559101 0.022403629 -0.022403629 -0.049431831 0.049431831 
2.8729999 -3.0278952 -0.023234623 0.58139759 0.10533863 0.022449303 -0.022449303 -0.049586806 0.049586803 
2.8740001 -3.0289912 -0.023211144 0.58569074 0.10508637 0.022495 -0.022494998 -0.049741678 0.049741678 
2.875 -3.0300853 -0.023187658 0.58997333 0.10483427 0.022540716 -0.022540716 -0.04989646 0.04989646 
2.8759999 -3.0311775 -0.023164168 0.59424549 0.10458229 0.022586456 -0.022586456 -0.050051142 0.050051142 
2.8770001 -3.0322678 -0.023140671 0.59850717 0.10433044 0.022632217 -0.022632217 -0.050205726 0.050205726 
2.878 -3.0333564 -0.023117168 0.60275829 0.10407873 0.022678001 -0.022678001 -0.050360214 0.050360214 
2.8789999 -3.0344434 -0.023093659 0.60699898 0.10382714 0.022723809 -0.022723809 -0.050514601 0.050514601 
2.8800001 -3.0355284 -0.023070145 0.61122912 0.1035757 0.022769636 -0.022769636 -0.050668899 0.050668899 
2.881 -3.0366116 -0.023046626 0.61544877 0.10332439 0.022815486 -0.022815486 -0.050823092 0.050823092 
2.882 -3.037693 -0.023023101 0.61965793 0.10307321 0.02286136 -0.02286136 -0.050977193 0.050977193 
2.8829999 -3.0387726 -0.02299957 0.6238566 0.10282217 0.022907255 -0.022907255 -0.051131196 0.051131196 
2.8840001 -3.0398507 -0.022976032 0.62804478 0.10257126 0.022953175 -0.022953175 -0.051285103 0.051285103 
2.885 -3.0409267 -0.022952491 0.63222241 0.10232049 0.022999115 -0.022999115 -0.051438909 0.051438909 
2.8859999 -3.042001 -0.022928944 0.63638949 0.10206984 0.023045078 -0.023045078 -0.051592618 0.051592618 
2.8870001 -3.0430737 -0.022905391 0.64054614 0.10181934 0.023091065 -0.023091065 -0.051746234 0.051746231 
2.888 -3.0441446 -0.022881832 0.64469224 0.10156897 0.023137072 -0.023137072 -0.05189975 0.05189975 
2.8889999 -3.0452137 -0.022858268 0.64882779 0.10131872 0.023183102 -0.023183102 -0.052053168 0.052053168 
2.8900001 -3.0462809 -0.0228347 0.65295291 0.10106862 0.023229154 -0.023229154 -0.052206494 0.052206494 
2.891 -3.0473464 -0.022811122 0.65706736 0.10081865 0.02327523 -0.02327523 -0.052359723 0.052359719 
2.892 -3.0484102 -0.022787541 0.66117138 0.10056882 0.023321325 -0.023321325 -0.052512851 0.052512851 
2.8929999 -3.0494719 -0.022763958 0.66526484 0.10031912 0.023367446 -0.023367446 -0.052665886 0.052665886 
2.8940001 -3.0505321 -0.022740368 0.66934776 0.10006955 0.023413589 -0.023413589 -0.052818824 0.052818824 
2.895 -3.0515909 -0.02271677 0.67342019 0.099820115 0.023459753 -0.023459753 -0.052971661 0.052971661 
2.8959999 -3.0526474 -0.02269317 0.67748195 0.099570818 0.023505943 -0.023505943 -0.053124402 0.053124402 
2.8970001 -3.0537024 -0.022669565 0.68153328 0.099321656 0.023552153 -0.023552153 -0.053277049 0.053277049 
2.898 -3.0547557 -0.022645952 0.68557411 0.099072628 0.023598386 -0.023598386 -0.0534296 0.0534296 
2.8989999 -3.0558071 -0.022622334 0.68960428 0.098823734 0.023644641 -0.023644641 -0.053582054 0.053582054 
2.9000001 -3.0568566 -0.022598712 0.6936239 0.098574981 0.02369092 -0.02369092 -0.053734414 0.053734414 
2.901 -3.0579047 -0.022575088 0.69763303 0.098326355 0.02373722 -0.02373722 -0.053886674 0.053886671 
2.902 -3.0589509 -0.022551455 0.70163155 0.098077856 0.023783544 -0.023783544 -0.054038841 0.054038841 
2.9030001 -3.0599952 -0.022527818 0.70561951 0.097829506 0.02382989 -0.02382989 -0.054190908 0.054190908 
2.904 -3.061038 -0.022504173 0.70959693 0.097581282 0.023876259 -0.023876259 -0.054342881 0.054342881 
2.905 -3.0620792 -0.022480527 0.71356374 0.097333208 0.02392265 -0.02392265 -0.054494757 0.054494757 
2.9059999 -3.0631185 -0.022456875 0.71752006 0.097085252 0.023969065 -0.023969065 -0.054646533 0.054646533 
2.9070001 -3.0641558 -0.022433218 0.72146577 0.096837446 0.024015505 -0.024015505 -0.054798219 0.054798219 
2.908 -3.0651917 -0.022409556 0.72540092 0.096589759 0.024061965 -0.024061965 -0.054949805 0.054949805 
2.9089999 -3.0662258 -0.022385888 0.72932553 0.096342221 0.024108445 -0.024108445 -0.055101302 0.055101298 
2.9100001 -3.0672581 -0.022362217 0.73323941 0.096094809 0.024154952 -0.024154952 -0.055252694 0.055252694 
2.911 -3.0682886 -0.022338539 0.73714286 0.095847532 0.024201481 -0.024201481 -0.055403993 0.055403993 
2.9119999 -3.0693176 -0.02231486 0.74103564 0.095600396 0.024248032 -0.024248032 -0.055555198 0.055555198 
2.9130001 -3.0703449 -0.022291172 0.74491787 0.095353395 0.024294605 -0.024294605 -0.055706307 0.055706307 
2.914 -3.0713701 -0.022267483 0.74878955 0.095106527 0.024341203 -0.024341203 -0.055857316 0.055857316 
2.915 -3.0723941 -0.022243787 0.75265056 0.094859794 0.024387825 -0.024387825 -0.056008235 0.056008235 
2.9159999 -3.0734162 -0.022220086 0.75650102 0.094613202 0.024434466 -0.024434466 -0.056159053 0.056159053 
2.9170001 -3.0744364 -0.02219638 0.76034087 0.094366737 0.024481133 -0.024481133 -0.056309778 0.056309775 
2.918 -3.075455 -0.022172671 0.76417011 0.094120413 0.02452782 -0.02452782 -0.056460403 0.056460403 
2.9189999 -3.076472 -0.022148957 0.76798874 0.093874224 0.024574533 -0.024574533 -0.056610938 0.056610938 
2.9200001 -3.0774872 -0.022125237 0.77179682 0.093628168 0.024621269 -0.024621269 -0.056761377 0.056761373 
2.921 -3.0785005 -0.022101514 0.77559423 0.093382254 0.024668027 -0.024668027 -0.056911718 0.056911718 
2.9219999 -3.0795126 -0.022077786 0.77938104 0.093136474 0.024714807 -0.024714807 -0.057061967 0.057061963 
2.9230001 -3.0805225 -0.022054054 0.78315723 0.092890821 0.024761612 -0.024761612 -0.057212114 0.057212114 
2.924 -3.081531 -0.022030316 0.78692281 0.092645317 0.024808438 -0.024808438 -0.057362173 0.057362169 
2.925 -3.0825379 -0.022006575 0.79067785 0.09239994 0.02485529 -0.02485529 -0.057512131 0.057512131 
2.9260001 -3.0835428 -0.02198283 0.79442215 0.092154711 0.024902163 -0.024902163 -0.057661992 0.057661992 
2.927 -3.0845461 -0.021959078 0.7981559 0.09190961 0.024949059 -0.024949059 -0.057811759 0.057811759 
2.928 -3.0855477 -0.021935323 0.80187899 0.091664642 0.024995979 -0.024995979 -0.057961438 0.057961438 
2.9289999 -3.0865479 -0.021911565 0.80559146 0.091419809 0.025042923 -0.025042923 -0.058111016 0.058111016 
2.9300001 -3.0875463 -0.0218878 0.80929327 0.091175117 0.025089888 -0.025089888 -0.0582605 0.0582605 
2.931 -3.0885427 -0.021864034 0.81298447 0.090930559 0.025136877 -0.025136877 -0.058409885 0.058409885 
2.9319999 -3.0895379 -0.021840261 0.81666499 0.090686142 0.025183888 -0.025183888 -0.058559179 0.058559179 
2.9330001 -3.0905311 -0.021816485 0.82033497 0.09044186 0.025230926 -0.025230926 -0.058708377 0.058708377 
2.934 -3.0915225 -0.021792704 0.82399422 0.090197705 0.025277985 -0.025277985 -0.058857478 0.058857478 
2.9349999 -3.0925126 -0.02176892 0.82764286 0.089953691 0.025325065 -0.025325065 -0.05900649 0.059006486 
2.9360001 -3.0935009 -0.021745132 0.83128083 0.089709826 0.025372174 -0.025372172 -0.059155401 0.059155397 
2.937 -3.0944874 -0.021721339 0.83490819 0.08946608 0.025419302 -0.025419302 -0.059304219 0.059304219 
2.938 -3.0954726 -0.02169754 0.83852488 0.089222483 0.025466453 -0.025466453 -0.05945294 0.05945294 
2.9389999 -3.0964558 -0.021673739 0.84213084 0.088979006 0.02551363 -0.02551363 -0.059601568 0.059601568 
2.9400001 -3.0974374 -0.021649932 0.84572619 0.088735685 0.025560828 -0.025560828 -0.059750102 0.059750099 
2.941 -3.0984173 -0.021626124 0.84931087 0.08849249 0.025608052 -0.025608052 -0.059898544 0.059898544 
2.9419999 -3.0993955 -0.021602312 0.85288495 0.088249438 0.025655298 -0.025655298 -0.060046881 0.060046881 
2.9430001 -3.1003723 -0.021578494 0.85644829 0.088006519 0.025702568 -0.025702568 -0.060195137 0.060195129 
2.944 -3.1013474 -0.021554671 0.86000097 0.087763742 0.025749858 -0.025749858 -0.060343292 0.060343284 
2.9449999 -3.1023207 -0.021530846 0.86354303 0.087521091 0.025797175 -0.025797175 -0.060491346 0.060491346 
2.9460001 -3.1032927 -0.021507017 0.86707437 0.08727859 0.025844514 -0.025844514 -0.060639311 0.060639311 
2.947 -3.1042626 -0.021483185 0.87059498 0.087036215 0.02589188 -0.02589188 -0.060787182 0.060787182 
2.948 -3.105231 -0.021459347 0.87410498 0.086793974 0.025939265 -0.025939265 -0.060934961 0.060934961 
2.9489999 -3.1061981 -0.021435505 0.87760431 0.086551882 0.025986677 -0.025986677 -0.061082643 0.061082643 
2.95 -3.1071632 -0.021411663 0.88109297 0.086309917 0.026034109 -0.026034109 -0.061230227 0.061230227 
2.951 -3.1081266 -0.021387814 0.88457084 0.086068101 0.026081568 -0.026081568 -0.061377723 0.061377723 
2.9519999 -3.1090887 -0.021363961 0.88803816 0.085826404 0.02612905 -0.02612905 -0.061525121 0.061525121 
2.9530001 -3.1100488 -0.021340104 0.89149469 0.085584864 0.026176553 -0.026176553 -0.061672423 0.061672423 
2.954 -3.1110077 -0.021316243 0.89494061 0.08534345 0.026224082 -0.026224082 -0.061819635 0.061819635 
2.9549999 -3.1119647 -0.021292383 0.89837569 0.085102178 0.026271634 -0.026271634 -0.061966751 0.061966747 
2.9560001 -3.11292 -0.021268515 0.90180016 0.084861033 0.026319209 -0.026319209 -0.062113773 0.062113773 
2.957 -3.113874 -0.021244643 0.90521395 0.084620036 0.026366809 -0.026366809 -0.062260699 0.062260699 
2.9579999 -3.1148262 -0.02122077 0.90861702 0.084379174 0.026414433 -0.026414433 -0.062407535 0.062407535 
2.9590001 -3.1157768 -0.021196892 0.91200936 0.084138453 0.026462082 -0.026462082 -0.062554277 0.06255427 
2.96 -3.1167259 -0.021173012 0.91539097 0.083897859 0.026509751 -0.026509751 -0.06270092 0.06270092 
2.961 -3.1176732 -0.021149125 0.91876191 0.083657414 0.026557446 -0.026557446 -0.062847473 0.062847473 
2.9619999 -3.1186187 -0.021125235 0.92212218 0.083417095 0.026605165 -0.026605165 -0.062993929 0.062993929 
2.9630001 -3.1195629 -0.021101344 0.9254716 0.083176926 0.026652906 -0.026652906 -0.063140295 0.063140295 
2.964 -3.1205056 -0.021077449 0.92881042 0.082936883 0.026700672 -0.026700672 -0.063286565 0.063286558 
2.9649999 -3.1214466 -0.021053549 0.93213838 0.082696982 0.026748462 -0.026748462 -0.063432738 0.063432738 
2.9660001 -3.122386 -0.021029647 0.9354558 0.082457229 0.026796276 -0.026796276 -0.063578822 0.063578822 
2.967 -3.1233237 -0.021005742 0.93876237 0.082217604 0.026844116 -0.026844116 -0.063724808 0.063724808 
2.9679999 -3.1242599 -0.020981831 0.94205821 0.08197812 0.026891977 -0.026891977 -0.063870706 0.063870706 
2.9690001 -3.1251948 -0.020957921 0.94534332 0.081738763 0.026939861 -0.026939861 -0.064016506 0.064016506 
2.97 -3.1261277 -0.020934004 0.94861776 0.081499554 0.026987771 -0.026987771 -0.064162217 0.064162217 
2.971 -3.127059 -0.020910084 0.95188135 0.08126048 0.027035706 -0.027035706 -0.064307839 0.064307839 
2.9719999 -3.1279891 -0.020886162 0.95513427 0.08102154 0.027083665 -0.027083665 -0.064453356 0.064453356 
2.973 -3.1289172 -0.020862237 0.95837647 0.080782749 0.027131645 -0.027131645 -0.064598784 0.064598784 
2.974 -3.1298437 -0.020838307 0.96160793 0.080544084 0.027179651 -0.027179651 -0.064744122 0.064744122 
2.9749999 -3.1307693 -0.020814376 0.96482855 0.080305569 0.027227683 -0.027227683 -0.064889356 0.064889356 
2.9760001 -3.1316926 -0.020790441 0.9680385 0.08006718 0.027275736 -0.027275736 -0.065034509 0.065034509 
2.977 -3.1326146 -0.020766504 0.97123766 0.07982894 0.027323814 -0.027323814 -0.065179564 0.065179564 
2.9779999 -3.1335349 -0.02074256 0.97442609 0.079590827 0.027371915 -0.027371915 -0.065324523 0.065324523 
2.9790001 -3.1344538 -0.020718616 0.97760373 0.079352863 0.027420042 -0.027420042 -0.065469392 0.065469392 
2.98 -3.1353714 -0.020694667 0.98077065 0.079115026 0.027468191 -0.027468191 -0.065614171 0.065614171 
2.9809999 -3.136287 -0.020670718 0.98392677 0.078877337 0.027516369 -0.027516369 -0.065758854 0.065758854 
2.9820001 -3.1372011 -0.020646764 0.98707217 0.078639783 0.027564567 -0.027564567 -0.06590344 0.06590344 
2.983 -3.138114 -0.020622808 0.99020678 0.078402363 0.027612792 -0.027612792 -0.066047937 0.066047937 
2.984 -3.139025 -0.020598849 0.9933306 0.078165084 0.027661039 -0.027661039 -0.066192344 0.066192344 
2.9849999 -3.1399348 -0.020574884 0.99644369 0.077927947 0.027709311 -0.027709311 -0.066336654 0.066336654 
2.9860001 -3.1408427 -0.02055092 0.99954599 0.077690944 0.027757607 -0.027757607 -0.066480875 0.066480875 
2.987 -3.1417491 -0.020526949 1.0026375 0.077454083 0.027805928 -0.027805928 -0.066624999 0.066624999 
2.9879999 -3.1426539 -0.020502979 1.0057182 0.077217355 0.027854273 -0.027854273 -0.066769034 0.066769034 
2.9890001 -3.1435573 -0.020479005 1.0087882 0.07698077 0.027902642 -0.027902642 -0.066912971 0.066912971 
2.99 -3.1444592 -0.020455027 1.0118473 0.076744325 0.027951036 -0.027951036 -0.06705682 0.06705682 
2.9909999 -3.1453595 -0.020431047 1.0148957 0.076508015 0.027999455 -0.027999455 -0.067200571 0.067200571 
2.9920001 -3.1462584 -0.020407064 1.0179332 0.076271839 0.028047897 -0.028047897 -0.067344233 0.067344233 
2.993 -3.1471555 -0.020383079 1.0209601 0.076035812 0.028096365 -0.028096365 -0.067487806 0.067487806 
2.994 -3.1480515 -0.020359091 1.0239761 0.075799912 0.028144857 -0.028144857 -0.067631282 0.067631282 
2.9949999 -3.1489456 -0.020335101 1.0269812 0.075564161 0.028193371 -0.028193371 -0.067774668 0.067774668 
2.9960001 -3.1498384 -0.020311108 1.0299757 0.075328551 0.028241912 -0.028241912 -0.067917965 0.067917965 
2.997 -3.1507294 -0.020287111 1.0329593 0.075093068 0.028290479 -0.028290479 -0.068061158 0.068061158 
2.9979999 -3.1516192 -0.020263111 1.0359321 0.074857727 0.028339067 -0.028339067 -0.068204269 0.068204269 
2.9990001 -3.1525075 -0.020239111 1.0388941 0.074622527 0.028387684 -0.028387684 -0.068347283 0.068347283 
3 -3.1533942 -0.020215105 1.0418453 0.074387468 0.028436322 -0.028436322 -0.068490207 0.068490207 
3.0009999 -3.1542792 -0.020191099 1.0447856 0.074152544 0.028484985 -0.028484985 -0.068633042 0.068633042 
3.0020001 -3.1551628 -0.02016709 1.0477152 0.073917761 0.028533675 -0.028533675 -0.06877578 0.06877578 
3.003 -3.1560452 -0.020143079 1.0506339 0.073683113 0.028582387 -0.028582387 -0.068918422 0.068918422 
3.0039999 -3.1569257 -0.020119064 1.0535419 0.073448613 0.028631125 -0.028631125 -0.069060981 0.069060981 
3.0050001 -3.1578047 -0.020095047 1.0564389 0.07321424 0.028679889 -0.028679889 -0.069203444 0.069203444 
3.006 -3.1586826 -0.020071028 1.0593252 0.072980016 0.028728675 -0.028728675 -0.069345817 0.069345817 
3.007 -3.1595588 -0.020047007 1.0622007 0.072745927 0.028777488 -0.028777488 -0.069488093 0.069488093 
3.0079999 -3.1604335 -0.020022983 1.0650653 0.072511978 0.028826324 -0.028826324 -0.069630288 0.069630288 
3.0090001 -3.1613066 -0.019998955 1.0679191 0.072278164 0.028875185 -0.028875185 -0.069772385 0.069772385 
3.01 -3.1621785 -0.019974926 1.070762 0.072044492 0.028924072 -0.028924072 -0.069914386 0.069914386 
3.0109999 -3.1630487 -0.019950895 1.0735942 0.071810961 0.028972983 -0.028972983 -0.070056304 0.070056304 
3.0120001 -3.1639175 -0.019926861 1.0764154 0.071577564 0.029021919 -0.029021919 -0.070198126 0.070198126 
3.013 -3.1647847 -0.019902825 1.0792259 0.071344309 0.02907088 -0.02907088 -0.070339851 0.070339851 
3.0139999 -3.1656506 -0.019878788 1.0820255 0.071111195 0.029119868 -0.029119868 -0.070481487 0.070481487 
3.0150001 -3.1665149 -0.019854747 1.0848143 0.070878223 0.029168878 -0.029168878 -0.07062304 0.07062304 
3.016 -3.1673779 -0.019830704 1.0875922 0.070645384 0.029217916 -0.029217916 -0.070764497 0.070764497 
3.017 -3.1682394 -0.019806661 1.0903593 0.070412688 0.029266976 -0.029266976 -0.070905857 0.070905857 
3.0179999 -3.1690993 -0.019782612 1.0931154 0.070180126 0.029316062 -0.029316062 -0.071047135 0.071047135 
3.0190001 -3.1699579 -0.019758563 1.0958608 0.069947712 0.029365173 -0.029365173 -0.071188316 0.071188316 
3.02 -3.1708152 -0.019734511 1.0985954 0.069715433 0.029414309 -0.029414309 -0.0713294 0.0713294 
3.0209999 -3.1716707 -0.019710459 1.1013191 0.069483288 0.029463472 -0.029463472 -0.071470402 0.071470395 
3.0220001 -3.1725247 -0.019686403 1.1040318 0.069251284 0.029512657 -0.029512657 -0.071611315 0.071611308 
3.023 -3.1733775 -0.019662345 1.1067338 0.069019422 0.029561868 -0.029561868 -0.071752124 0.071752124 
3.0239999 -3.1742287 -0.019638287 1.1094248 0.068787701 0.029611105 -0.029611105 -0.07189285 0.07189285 
3.0250001 -3.1750786 -0.019614223 1.112105 0.068556115 0.029660366 -0.029660366 -0.072033487 0.072033487 
3.026 -3.1759272 -0.01959016 1.1147743 0.068324678 0.029709656 -0.029709654 -0.072174028 0.072174028 
3.027 -3.1767743 -0.019566095 1.1174327 0.068093374 0.029758967 -0.029758967 -0.072314486 0.072314486 
3.0280001 -3.1776197 -0.019542027 1.1200804 0.067862205 0.029808305 -0.029808305 -0.072454847 0.072454847 
3.029 -3.1784637 -0.019517958 1.122717 0.067631185 0.029857669 -0.029857669 -0.072595119 0.072595119 
3.03 -3.1793065 -0.019493887 1.1253428 0.067400299 0.029907055 -0.029907055 -0.072735302 0.072735302 
3.0309999 -3.1801476 -0.019469814 1.1279578 0.067169555 0.029956469 -0.029956469 -0.072875388 0.072875388 
3.0320001 -3.1809876 -0.019445738 1.1305618 0.066938944 0.03000591 -0.03000591 -0.073015392 0.073015392 
3.033 -3.1818261 -0.019421661 1.133155 0.066708483 0.030055374 -0.030055374 -0.073155299 0.073155299 
3.0339999 -3.1826632 -0.019397583 1.1357373 0.066478156 0.030104863 -0.030104863 -0.073295116 0.073295116 
3.0350001 -3.1834989 -0.019373501 1.1383088 0.06624797 0.030154377 -0.030154377 -0.073434845 0.073434845 
3.036 -3.1843331 -0.019349419 1.1408691 0.066017918 0.03020392 -0.030203918 -0.073574483 0.073574483 
3.0369999 -3.1851659 -0.019325335 1.1434188 0.065788016 0.030253485 -0.030253485 -0.073714025 0.073714025 
3.0380001 -3.185997 -0.019301249 1.1459575 0.065558247 0.030303076 -0.030303076 -0.073853493 0.073853493 
3.039 -3.1868272 -0.019277161 1.1484853 0.065328613 0.030352693 -0.030352693 -0.073992856 0.073992856 
3.04 -3.1876557 -0.019253071 1.1510022 0.065099128 0.030402336 -0.030402336 -0.07413213 0.07413213 
3.0409999 -3.188483 -0.019228982 1.1535082 0.064869776 0.030452004 -0.030452004 -0.074271314 0.074271314 
3.0420001 -3.1893089 -0.019204888 1.1560034 0.064640567 0.030501699 -0.030501699 -0.074410416 0.074410416 
3.043 -3.1901331 -0.019180793 1.1584874 0.064411499 0.030551419 -0.030551419 -0.074549422 0.074549422 
3.0439999 -3.1909561 -0.019156696 1.1609608 0.064182572 0.030601164 -0.030601161 -0.07468833 0.07468833 
3.0450001 -3.1917779 -0.019132599 1.1634232 0.06395378 0.030650934 -0.030650934 -0.074827164 0.074827164 
3.046 -3.1925983 -0.0191085 1.1658746 0.063725136 0.030700728 -0.030700728 -0.074965894 0.074965894 
3.0469999 -3.1934173 -0.019084401 1.1683151 0.063496619 0.03075055 -0.03075055 -0.075104542 0.075104542 
3.0480001 -3.1942346 -0.019060297 1.1707447 0.063268252 0.030800398 -0.030800398 -0.075243101 0.075243101 
3.049 -3.1950507 -0.019036194 1.1731634 0.063040026 0.030850273 -0.030850273 -0.07538157 0.075381562 
3.05 -3.1958656 -0.019012088 1.1755712 0.062811933 0.030900173 -0.030900173 -0.075519942 0.075519942 
3.0510001 -3.1966791 -0.018987982 1.177968 0.062583983 0.030950097 -0.030950097 -0.075658232 0.075658232 
3.052 -3.1974912 -0.018963873 1.1803539 0.062356174 0.031000048 -0.031000048 -0.075796425 0.075796425 
3.053 -3.198302 -0.018939765 1.1827289 0.062128499 0.031050026 -0.031050026 -0.075934537 0.075934537 
3.0539999 -3.1991112 -0.018915653 1.1850929 0.061900977 0.031100029 -0.031100029 -0.076072551 0.076072551 
3.0550001 -3.1999192 -0.018891541 1.187446 0.061673582 0.031150056 -0.031150056 -0.076210484 0.076210476 
3.056 -3.2007258 -0.018867429 1.1897882 0.061446335 0.031200113 -0.031200113 -0.07634832 0.07634832 
3.0569999 -3.2015312 -0.018843314 1.1921195 0.061219227 0.031250194 -0.03125019 -0.076486073 0.076486073 
3.0580001 -3.2023351 -0.018819198 1.1944398 0.060992252 0.031300299 -0.031300299 -0.07662373 0.07662373 
3.059 -3.2031376 -0.01879508 1.1967491 0.060765423 0.03135043 -0.03135043 -0.076761305 0.076761298 
3.0599999 -3.203939 -0.018770961 1.1990474 0.060538735 0.031400591 -0.031400591 -0.076898783 0.076898783 
3.0610001 -3.2047389 -0.01874684 1.201335 0.060312185 0.031450775 -0.031450775 -0.07703618 0.07703618 
3.062 -3.2055376 -0.018722719 1.2036115 0.060085777 0.031500984 -0.031500984 -0.077173479 0.077173479 
3.063 -3.2063348 -0.018698597 1.2058771 0.059859507 0.03155122 -0.03155122 -0.077310696 0.077310696 
3.0639999 -3.2071307 -0.018674472 1.2081317 0.059633382 0.031601485 -0.031601485 -0.077447824 0.077447824 
3.0650001 -3.2079256 -0.018650347 1.2103752 0.059407391 0.031651773 -0.031651773 -0.077584855 0.077584855 
3.066 -3.208719 -0.018626222 1.2126079 0.059181541 0.03170209 -0.03170209 -0.077721804 0.077721804 
3.0669999 -3.2095108 -0.018602096 1.2148297 0.058955837 0.03175243 -0.03175243 -0.077858664 0.077858664 
3.0680001 -3.2103014 -0.018577967 1.2170404 0.058730267 0.031802796 -0.031802796 -0.077995434 0.077995434 
3.069 -3.2110908 -0.018553838 1.2192402 0.058504838 0.031853192 -0.031853192 -0.078132115 0.078132115 
3.0699999 -3.211879 -0.018529708 1.221429 0.058279555 0.03190361 -0.03190361 -0.078268707 0.078268707 
3.0710001 -3.2126658 -0.018505575 1.2236068 0.058054406 0.031954058 -0.031954058 -0.078405209 0.078405209 
3.072 -3.2134514 -0.018481443 1.2257737 0.057829399 0.032004531 -0.032004531 -0.078541629 0.078541629 
3.073 -3.2142353 -0.01845731 1.2279297 0.057604533 0.032055032 -0.032055032 -0.07867796 0.07867796 
3.0739999 -3.2150183 -0.018433176 1.2300745 0.057379805 0.032105554 -0.032105554 -0.078814194 0.078814194 
3.075 -3.2158 -0.018409042 1.2322085 0.057155218 0.03215611 -0.03215611 -0.078950346 0.078950338 
3.076 -3.2165802 -0.018384904 1.2343315 0.056930773 0.032206684 -0.032206684 -0.079086401 0.079086401 
3.0769999 -3.2173591 -0.018360768 1.2364435 0.05670647 0.032257292 -0.032257289 -0.079222374 0.079222374 
3.0780001 -3.218137 -0.018336629 1.2385445 0.056482304 0.032307923 -0.032307923 -0.079358265 0.079358265 
3.079 -3.2189133 -0.01831249 1.2406344 0.05625828 0.032358579 -0.032358579 -0.079494059 0.079494059 
3.0799999 -3.2196887 -0.01828835 1.2427136 0.056034394 0.032409262 -0.032409262 -0.079629764 0.079629764 
3.0810001 -3.2204626 -0.018264208 1.2447816 0.055810653 0.032459974 -0.032459974 -0.079765387 0.079765387 
3.082 -3.2212348 -0.018240068 1.2468386 0.05558705 0.032510713 -0.032510713 -0.07990092 0.07990092 
3.0829999 -3.2220063 -0.018215925 1.2488847 0.055363584 0.032561477 -0.032561477 -0.080036364 0.080036364 
3.0840001 -3.2227764 -0.018191783 1.2509197 0.055140264 0.032612268 -0.032612268 -0.080171719 0.080171719 
3.085 -3.2235453 -0.018167639 1.2529438 0.054917078 0.032663085 -0.032663085 -0.080306992 0.080306992 
3.086 -3.224313 -0.018143494 1.2549568 0.054694038 0.032713931 -0.032713931 -0.080442168 0.080442168 
3.0869999 -3.2250791 -0.018119348 1.2569588 0.054471139 0.0327648 -0.0327648 -0.080577262 0.080577262 
3.0880001 -3.2258441 -0.018095203 1.2589499 0.054248378 0.032815699 -0.032815699 -0.080712266 0.080712266 
3.089 -3.226608 -0.018071055 1.2609299 0.054025754 0.032866623 -0.032866623 -0.080847181 0.080847181 
3.0899999 -3.2273707 -0.018046908 1.2628989 0.053803276 0.032917574 -0.032917574 -0.080982007 0.080982007 
3.0910001 -3.2281322 -0.018022761 1.2648569 0.053580936 0.032968551 -0.032968551 -0.081116751 0.081116751 
3.092 -3.2288923 -0.017998612 1.266804 0.053358734 0.033019558 -0.033019558 -0.081251405 0.081251405 
3.0929999 -3.2296507 -0.017974462 1.2687399 0.053136677 0.033070587 -0.033070587 -0.08138597 0.08138597 
3.0940001 -3.2304084 -0.017950313 1.2706648 0.052914757 0.033121645 -0.033121645 -0.081520453 0.081520453 
3.095 -3.2311652 -0.017926162 1.2725788 0.052692983 0.03317273 -0.03317273 -0.081654839 0.081654839 
3.096 -3.2319202 -0.017902013 1.2744818 0.052471347 0.033223841 -0.033223841 -0.081789143 0.081789143 
3.0969999 -3.2326741 -0.01787786 1.2763736 0.052249849 0.033274982 -0.033274982 -0.081923358 0.081923358 
3.098 -3.2334268 -0.017853709 1.2782545 0.052028492 0.033326149 -0.033326149 -0.082057491 0.082057491 
3.099 -3.2341785 -0.017829556 1.2801244 0.051807277 0.033377342 -0.033377342 -0.082191542 0.082191542 
3.0999999 -3.2349286 -0.017805403 1.2819833 0.051586203 0.033428561 -0.033428561 -0.082325488 0.082325488 
3.1010001 -3.235678 -0.01778125 1.283831 0.051365264 0.03347981 -0.03347981 -0.08245936 0.08245936 
3.102 -3.2364259 -0.017757095 1.2856678 0.051144473 0.033531085 -0.033531085 -0.082593136 0.082593136 
3.1029999 -3.2371724 -0.017732942 1.2874935 0.050923817 0.033582386 -0.033582386 -0.082726829 0.082726829 
3.1040001 -3.2379179 -0.017708788 1.2893082 0.050703302 0.033633716 -0.033633713 -0.08286044 0.08286044 
3.105 -3.2386625 -0.017684633 1.2911118 0.050482932 0.03368507 -0.03368507 -0.082993962 0.082993962 
3.1059999 -3.2394054 -0.017660476 1.2929044 0.050262701 0.033736456 -0.033736456 -0.083127402 0.083127402 
3.1070001 -3.2401474 -0.017636321 1.294686 0.050042611 0.033787865 -0.033787865 -0.083260745 0.083260745 
3.108 -3.2408881 -0.017612167 1.2964565 0.049822658 0.033839304 -0.033839304 -0.083393998 0.083393998 
3.109 -3.2416275 -0.01758801 1.2982159 0.049602848 0.033890769 -0.033890769 -0.083527178 0.083527178 
3.1099999 -3.2423661 -0.017563853 1.2999643 0.049383178 0.03394226 -0.03394226 -0.083660267 0.083660267 
3.1110001 -3.243103 -0.017539697 1.3017015 0.049163647 0.033993781 -0.033993781 -0.08379326 0.08379326 
3.112 -3.243839 -0.017515538 1.3034279 0.048944257 0.034045327 -0.034045327 -0.083926179 0.083926179 
3.1129999 -3.2445743 -0.017491382 1.3051431 0.048725013 0.0340969 -0.0340969 -0.084059007 0.084059007 
3.1140001 -3.2453077 -0.017467223 1.3068473 0.048505906 0.034148507 -0.034148507 -0.08419174 0.08419174 
3.115 -3.2460403 -0.017443066 1.3085405 0.048286937 0.034200136 -0.034200136 -0.084324405 0.084324405 
3.1159999 -3.2467718 -0.017418908 1.3102225 0.04806811 0.03425179 -0.03425179 -0.084456965 0.084456965 
3.1170001 -3.2475019 -0.017394751 1.3118936 0.04784942 0.034303475 -0.034303475 -0.084589444 0.084589444 
3.118 -3.2482309 -0.017370593 1.3135535 0.04763088 0.03435519 -0.03435519 -0.084721841 0.084721841 
3.119 -3.2489588 -0.017346434 1.3152024 0.047412474 0.034406926 -0.034406926 -0.084854156 0.084854156 
3.1199999 -3.2496855 -0.017322276 1.3168402 0.047194209 0.034458693 -0.034458693 -0.084986374 0.084986374 
3.1210001 -3.2504113 -0.017298117 1.3184668 0.046976086 0.03451049 -0.03451049 -0.085118517 0.085118517 
3.122 -3.2511358 -0.017273959 1.3200825 0.0467581 0.034562312 -0.034562312 -0.085250571 0.085250571 
3.1229999 -3.2518592 -0.0172498 1.321687 0.046540257 0.034614161 -0.034614161 -0.085382536 0.085382536 
3.1240001 -3.2525811 -0.017225642 1.3232806 0.046322558 0.034666039 -0.034666039 -0.085514411 0.085514411 
3.125 -3.2533026 -0.017201483 1.324863 0.046104997 0.034717944 -0.034717944 -0.085646212 0.085646212 
3.1259999 -3.2540224 -0.017177325 1.3264344 0.045887575 0.034769878 -0.034769878 -0.085777909 0.085777909 
3.1270001 -3.2547412 -0.017153168 1.3279946 0.045670293 0.034821838 -0.034821838 -0.085909531 0.085909531 
3.128 -3.2554591 -0.017129008 1.3295438 0.045453154 0.034873828 -0.034873828 -0.086041078 0.086041078 
3.1289999 -3.2561758 -0.017104851 1.3310817 0.045236155 0.034925845 -0.034925845 -0.086172521 0.086172521 
3.1300001 -3.256891 -0.017080693 1.3326088 0.045019295 0.034977887 -0.034977887 -0.08630389 0.08630389 
3.131 -3.2576056 -0.017056534 1.3341247 0.044802576 0.035029963 -0.035029963 -0.086435169 0.086435169 
3.132 -3.2583187 -0.017032376 1.3356295 0.044585999 0.035082061 -0.035082061 -0.086566366 0.086566366 
3.1329999 -3.2590311 -0.017008217 1.3371233 0.044369563 0.035134193 -0.035134193 -0.086697482 0.086697482 
3.1340001 -3.2597423 -0.01698406 1.3386059 0.044153266 0.03518635 -0.035186347 -0.086828507 0.086828507 
3.135 -3.260452 -0.016959902 1.3400773 0.043937109 0.03523853 -0.03523853 -0.086959444 0.086959444 
3.1359999 -3.2611613 -0.016935745 1.3415378 0.043721095 0.035290744 -0.035290744 -0.087090291 0.087090291 
3.1370001 -3.2618692 -0.016911587 1.3429871 0.043505218 0.035342984 -0.035342984 -0.087221064 0.087221064 
3.138 -3.2625756 -0.01688743 1.3444252 0.043289486 0.035395253 -0.035395253 -0.087351747 0.087351747 
3.1389999 -3.2632813 -0.016863273 1.3458524 0.043073893 0.035447549 -0.035447549 -0.087482341 0.087482341 
3.1400001 -3.2639859 -0.016839119 1.3472685 0.042858433 0.035499875 -0.035499875 -0.08761286 0.08761286 
3.141 -3.2646897 -0.016814962 1.3486733 0.042643122 0.035552226 -0.035552226 -0.08774329 0.08774329 
3.142 -3.2653918 -0.016790805 1.3500671 0.04242795 0.035604607 -0.035604607 -0.08787363 0.08787363 
3.1429999 -3.2660933 -0.016766651 1.3514497 0.042212918 0.035657018 -0.035657018 -0.088003896 0.088003896 
3.1440001 -3.2667935 -0.016742496 1.3528212 0.041998021 0.035709456 -0.035709456 -0.088134073 0.088134073 
3.145 -3.267493 -0.016718339 1.3541818 0.041783273 0.035761923 -0.035761923 -0.08826416 0.08826416 
3.1459999 -3.2681911 -0.016694186 1.355531 0.041568663 0.035814419 -0.035814419 -0.088394165 0.088394165 
3.1470001 -3.2688885 -0.016670031 1.3568691 0.041354194 0.035866939 -0.035866939 -0.088524088 0.088524088 
3.148 -3.2695844 -0.016645877 1.3581964 0.04113986 0.035919491 -0.035919491 -0.088653922 0.088653922 
3.1489999 -3.2702794 -0.016621724 1.3595123 0.040925674 0.03597207 -0.03597207 -0.088783674 0.088783674 
3.1500001 -3.2709737 -0.016597571 1.3608171 0.040711619 0.036024678 -0.036024678 -0.088913336 0.088913336 
3.151 -3.2716668 -0.016573418 1.3621109 0.040497713 0.036077317 -0.036077317 -0.089042917 0.089042917 
3.152 -3.2723587 -0.016549267 1.3633933 0.040283944 0.036129981 -0.036129981 -0.089172415 0.089172415 
3.1530001 -3.2730496 -0.016525114 1.3646648 0.040070314 0.036182672 -0.036182672 -0.089301832 0.089301832 
3.154 -3.2737393 -0.016500963 1.365925 0.039856829 0.036235396 -0.036235396 -0.089431167 0.089431167 
3.155 -3.2744286 -0.016476812 1.3671743 0.039643481 0.036288146 -0.036288146 -0.089560412 0.089560412 
3.1559999 -3.2751164 -0.016452663 1.3684123 0.039430272 0.036340926 -0.036340926 -0.089689568 0.089689568 
3.1570001 -3.2758033 -0.016428513 1.3696392 0.039217208 0.036393736 -0.036393736 -0.089818649 0.089818649 
3.158 -3.276489 -0.016404364 1.3708547 0.039004281 0.036446571 -0.036446571 -0.089947641 0.089947641 
3.1589999 -3.277174 -0.016380217 1.3720595 0.038791496 0.036499437 -0.036499437 -0.090076551 0.090076551 
3.1600001 -3.2778578 -0.016356068 1.3732529 0.038578849 0.036552329 -0.036552329 -0.090205379 0.090205379 
3.161 -3.2785406 -0.01633192 1.3744352 0.038366344 0.036605254 -0.036605254 -0.090334117 0.090334117 
3.1619999 -3.2792225 -0.016307775 1.3756064 0.038153976 0.036658205 -0.036658205 -0.090462774 0.090462774 
3.1630001 -3.2799032 -0.016283628 1.3767664 0.037941754 0.036711186 -0.036711186 -0.090591356 0.090591356 
3.164 -3.2805831 -0.016259484 1.3779153 0.037729666 0.036764193 -0.036764193 -0.090719841 0.090719841 
3.165 -3.2812619 -0.016235339 1.379053 0.037517723 0.03681723 -0.03681723 -0.090848252 0.090848252 
3.1659999 -3.28194 -0.016211195 1.3801796 0.037305918 0.036870301 -0.036870301 -0.090976574 0.090976574 
3.1670001 -3.2826171 -0.016187051 1.381295 0.037094254 0.036923394 -0.036923394 -0.09110482 0.09110482 
3.168 -3.283293 -0.016162908 1.3823992 0.036882732 0.03697652 -0.03697652 -0.09123297 0.09123297 
3.1689999 -3.283968 -0.016138766 1.3834922 0.036671348 0.037029672 -0.037029672 -0.091361053 0.091361053 
3.1700001 -3.2846417 -0.016114626 1.3845743 0.036460102 0.037082858 -0.037082858 -0.091489039 0.091489039 
3.171 -3.2853148 -0.016090486 1.385645 0.036249001 0.037136067 -0.037136067 -0.091616943 0.091616943 
3.1719999 -3.2859871 -0.016066346 1.3867047 0.036038037 0.037189309 -0.037189309 -0.091744773 0.091744773 
3.1730001 -3.2866583 -0.016042208 1.387753 0.035827216 0.03724258 -0.03724258 -0.091872513 0.091872513 
3.174 -3.2873285 -0.01601807 1.3887902 0.035616532 0.037295878 -0.037295878 -0.092000172 0.092000172 
3.175 -3.2879977 -0.015993934 1.3898164 0.03540599 0.037349205 -0.037349205 -0.092127748 0.092127748 
3.1760001 -3.288666 -0.015969796 1.3908312 0.035195585 0.037402567 -0.037402567 -0.092255242 0.092255242 
3.177 -3.2893333 -0.015945662 1.3918351 0.034985323 0.037455954 -0.037455954 -0.092382647 0.092382647 
3.178 -3.29 -0.015921528 1.3928275 0.034775201 0.037509371 -0.037509371 -0.09250997 0.09250997 
3.1789999 -3.2906654 -0.015897393 1.393809 0.034565218 0.037562814 -0.037562814 -0.092637219 0.092637219 
3.1800001 -3.2913301 -0.015873261 1.3947792 0.034355372 0.03761629 -0.037616286 -0.092764385 0.092764385 
3.181 -3.2919939 -0.015849128 1.3957382 0.034145672 0.037669793 -0.037669793 -0.092891462 0.092891462 
3.1819999 -3.2926562 -0.015824998 1.3966862 0.033936109 0.037723329 -0.037723329 -0.093018457 0.093018457 
3.1830001 -3.293318 -0.015800867 1.3976228 0.033726685 0.037776891 -0.037776891 -0.093145363 0.093145363 
3.184 -3.2939792 -0.015776739 1.3985484 0.033517405 0.037830483 -0.037830483 -0.093272194 0.093272194 
3.1849999 -3.2946391 -0.01575261 1.3994626 0.03330826 0.037884105 -0.037884105 -0.093398951 0.093398951 
3.1860001 -3.2952981 -0.015728483 1.4003657 0.03309926 0.037937757 -0.037937757 -0.093525611 0.093525611 
3.187 -3.2959566 -0.015704358 1.4012576 0.032890394 0.037991438 -0.037991438 -0.093652196 0.093652196 
3.188 -3.2966137 -0.015680233 1.4021385 0.03268167 0.038045149 -0.038045146 -0.093778692 0.093778692 
3.1889999 -3.2972703 -0.015656108 1.403008 0.032473091 0.038098887 -0.038098887 -0.093905114 0.093905114 
3.1900001 -3.2979257 -0.015631987 1.4038662 0.032264642 0.038152657 -0.038152657 -0.094031453 0.094031453 
3.191 -3.2985802 -0.015607864 1.4047134 0.032056339 0.038206458 -0.038206458 -0.094157711 0.094157711 
3.1919999 -3.2992339 -0.015583742 1.4055494 0.031848177 0.038260285 -0.038260285 -0.094283886 0.094283886 
3.1930001 -3.2998872 -0.015559624 1.4063741 0.031640153 0.038314145 -0.038314145 -0.094409972 0.094409972 
3.194 -3.300539 -0.015535505 1.4071876 0.031432267 0.038368035 -0.038368035 -0.094535984 0.094535984 
3.1949999 -3.3011901 -0.015511388 1.40799 0.031224525 0.038421955 -0.038421955 -0.094661914 0.094661914 
3.1960001 -3.3018405 -0.015487271 1.4087812 0.031016918 0.038475901 -0.038475901 -0.094787754 0.094787754 
3.197 -3.30249 -0.015463157 1.4095612 0.030809453 0.038529877 -0.038529877 -0.09491352 0.09491352 
3.198 -3.3031383 -0.015439041 1.4103297 0.030602127 0.038583886 -0.038583886 -0.095039196 0.095039204 
3.1989999 -3.303786 -0.015414929 1.4110874 0.030394942 0.038637925 -0.038637925 -0.095164806 0.095164806 
3.2 -3.3044329 -0.015390817 1.4118336 0.030187894 0.038691994 -0.038691994 -0.095290326 0.095290326 
3.201 -3.3050792 -0.015366707 1.4125687 0.029980989 0.038746092 -0.038746092 -0.095415756 0.095415756 
3.2019999 -3.3057241 -0.015342598 1.4132926 0.029774221 0.038800217 -0.038800217 -0.095541112 0.095541112 
3.2030001 -3.3063686 -0.01531849 1.4140053 0.029567592 0.038854375 -0.038854375 -0.095666386 0.095666386 
3.204 -3.3070123 -0.015294383 1.4147067 0.029361105 0.038908564 -0.038908564 -0.095791586 0.095791586 
3.2049999 -3.3076546 -0.015270278 1.4153969 0.029154755 0.038962781 -0.038962781 -0.095916696 0.095916696 
3.2060001 -3.3082967 -0.015246173 1.4160761 0.028948545 0.039017029 -0.039017029 -0.096041724 0.096041724 
3.207 -3.3089378 -0.015222071 1.4167439 0.028742475 0.039071307 -0.039071307 -0.096166678 0.096166678 
3.2079999 -3.3095782 -0.015197968 1.4174004 0.028536545 0.039125618 -0.039125618 -0.096291542 0.096291542 
3.2090001 -3.3102174 -0.015173867 1.4180458 0.028330754 0.039179955 -0.039179955 -0.096416324 0.096416324 
3.21 -3.3108559 -0.015149769 1.4186798 0.028125102 0.039234325 -0.039234325 -0.096541032 0.096541032 
3.211 -3.3114939 -0.015125671 1.4193028 0.02791959 0.039288726 -0.039288726 -0.096665666 0.096665666 
3.2119999 -3.3121307 -0.015101575 1.4199145 0.027714215 0.039343156 -0.039343156 -0.096790209 0.096790209 
3.2130001 -3.312767 -0.015077479 1.4205148 0.027508983 0.039397612 -0.039397612 -0.096914671 0.096914671 
3.214 -3.3134027 -0.015053387 1.4211041 0.027303886 0.039452102 -0.039452102 -0.097039059 0.097039059 
3.2149999 -3.3140368 -0.015029294 1.421682 0.027098933 0.039506625 -0.039506625 -0.097163357 0.097163357 
3.2160001 -3.314671 -0.015005203 1.4222487 0.026894115 0.039561175 -0.039561175 -0.097287588 0.097287588 
3.217 -3.315304 -0.014981113 1.4228042 0.026689438 0.039615758 -0.039615754 -0.097411722 0.097411722 
3.2179999 -3.3159361 -0.014957025 1.4233485 0.026484901 0.039670371 -0.039670371 -0.097535782 0.097535782 
3.2190001 -3.3165677 -0.01493294 1.4238815 0.026280502 0.039725013 -0.039725013 -0.097659767 0.097659767 
3.22 -3.3171985 -0.014908854 1.4244033 0.026076242 0.039779685 -0.039779685 -0.097783662 0.097783662 
3.221 -3.3178287 -0.014884771 1.4249139 0.025872119 0.039834388 -0.039834388 -0.097907476 0.097907491 
3.2219999 -3.3184578 -0.014860689 1.4254133 0.025668139 0.039889123 -0.039889123 -0.098031215 0.098031215 
3.223 -3.3190863 -0.014836608 1.4259012 0.025464296 0.039943889 -0.039943889 -0.09815488 0.09815488 
3.224 -3.3197141 -0.014812528 1.426378 0.025260592 0.039998684 -0.039998684 -0.098278463 0.098278463 
3.2249999 -3.3203409 -0.014788451 1.4268435 0.025057027 0.040053513 -0.040053513 -0.098401956 0.098401956 
3.2260001 -3.3209674 -0.014764375 1.4272979 0.0248536 0.040108368 -0.040108368 -0.098525375 0.098525375 
3.227 -3.3215926 -0.0147403 1.4277409 0.024650315 0.040163256 -0.040163256 -0.098648719 0.098648719 
3.2279999 -3.3222177 -0.014716227 1.4281727 0.024447167 0.040218174 -0.040218174 -0.098771974 0.098771974 
3.2290001 -3.3228416 -0.014692156 1.4285932 0.024244156 0.040273126 -0.040273126 -0.098895162 0.098895162 
3.23 -3.3234651 -0.014668086 1.4290025 0.024041286 0.040328104 -0.040328104 -0.099018253 0.099018253 
3.2309999 -3.3240874 -0.014644017 1.4294006 0.023838554 0.040383115 -0.040383115 -0.09914127 0.09914127 
3.2320001 -3.3247092 -0.01461995 1.4297874 0.023635959 0.04043816 -0.04043816 -0.099264219 0.099264219 
3.233 -3.3253305 -0.014595885 1.4301629 0.023433506 0.040493235 -0.040493235 -0.099387079 0.099387079 
3.234 -3.3259511 -0.014571821 1.4305272 0.02323119 0.040548339 -0.040548339 -0.099509858 0.099509858 
3.2349999 -3.3265707 -0.01454776 1.4308802 0.023029011 0.040603474 -0.040603474 -0.099632554 0.099632554 
3.2360001 -3.3271899 -0.014523699 1.431222 0.022826973 0.040658642 -0.040658642 -0.099755183 0.099755183 
3.237 -3.3278084 -0.014499641 1.4315524 0.022625072 0.040713839 -0.040713839 -0.09987773 0.09987773 
3.2379999 -3.3284259 -0.014475583 1.4318715 0.022423308 0.040769067 -0.040769067 -0.10000019 0.10000019 
3.2390001 -3.3290429 -0.014451528 1.4321796 0.022221684 0.040824328 -0.040824328 -0.10012256 0.10012256 
3.24 -3.3296592 -0.014427475 1.4324762 0.0220202 0.040879622 -0.040879622 -0.10024487 0.10024487 
3.2409999 -3.3302751 -0.014403423 1.4327615 0.021818854 0.040934943 -0.040934943 -0.10036711 0.10036711 
3.2420001 -3.3308899 -0.014379373 1.4330357 0.021617645 0.040990297 -0.040990297 -0.10048925 0.10048925 
3.243 -3.3315041 -0.014355325 1.4332986 0.021416577 0.041045684 -0.041045684 -0.10061131 0.10061131 
3.244 -3.3321176 -0.014331277 1.4335501 0.021215644 0.041101098 -0.041101098 -0.1007333 0.1007333 
3.2449999 -3.3327308 -0.014307233 1.4337904 0.021014852 0.041156545 -0.041156545 -0.10085521 0.10085521 
3.2460001 -3.333343 -0.01428319 1.4340194 0.020814195 0.041212022 -0.041212022 -0.10097704 0.10097704 
3.247 -3.3339546 -0.014259148 1.4342372 0.02061368 0.041267537 -0.041267537 -0.1010988 0.1010988 
3.2479999 -3.3345659 -0.014235108 1.4344437 0.0204133 0.041323081 -0.041323081 -0.10122047 0.10122047 
3.2490001 -3.335176 -0.01421107 1.434639 0.020213058 0.041378651 -0.041378651 -0.10134206 0.10134206 
3.25 -3.3357859 -0.014187034 1.4348228 0.020012956 0.041434258 -0.041434258 -0.10146357 0.10146357 
3.2509999 -3.336395 -0.014163 1.4349954 0.01981299 0.041489895 -0.041489895 -0.10158502 0.10158502 
3.2520001 -3.3370032 -0.014138968 1.4351567 0.019613164 0.041545562 -0.041545562 -0.10170637 0.10170638 
3.253 -3.3376114 -0.014114937 1.4353068 0.019413473 0.041601263 -0.041601263 -0.10182765 0.10182765 
3.2539999 -3.3382185 -0.014090908 1.4354455 0.019213922 0.041656997 -0.041656997 -0.10194885 0.10194885 
3.2550001 -3.338825 -0.014066881 1.4355731 0.019014509 0.041712761 -0.041712761 -0.10206998 0.10206998 
3.256 -3.339431 -0.014042856 1.4356893 0.018815234 0.041768555 -0.041768555 -0.10219102 0.10219102 
3.257 -3.3400364 -0.014018833 1.4357942 0.018616097 0.041824382 -0.041824382 -0.10231199 0.10231199 
3.2579999 -3.3406413 -0.013994812 1.4358879 0.018417098 0.041880243 -0.041880243 -0.10243288 0.10243288 
3.2590001 -3.3412457 -0.013970792 1.4359702 0.018218234 0.041936133 -0.041936133 -0.1025537 0.1025537 
3.26 -3.3418489 -0.013946773 1.4360412 0.01801951 0.041992057 -0.041992057 -0.10267442 0.10267442 
3.2609999 -3.342452 -0.013922758 1.4361008 0.017820923 0.042048011 -0.042048011 -0.10279508 0.10279508 
3.2620001 -3.3430543 -0.013898745 1.4361494 0.017622475 0.042103998 -0.042103998 -0.10291565 0.10291565 
3.263 -3.3436561 -0.013874733 1.4361864 0.017424161 0.042160016 -0.042160016 -0.10303616 0.10303616 
3.2639999 -3.3442576 -0.013850722 1.4362123 0.017225986 0.042216066 -0.042216066 -0.10315657 0.10315658 
3.2650001 -3.3448582 -0.013826716 1.4362268 0.01702795 0.042272151 -0.042272151 -0.10327692 0.10327692 
3.266 -3.3454585 -0.013802709 1.4362301 0.016830051 0.042328268 -0.042328268 -0.10339719 0.10339719 
3.267 -3.3460581 -0.013778705 1.4362221 0.016632289 0.042384412 -0.042384412 -0.10351738 0.10351738 
3.2679999 -3.346657 -0.013754703 1.4362028 0.016434662 0.04244059 -0.04244059 -0.10363749 0.10363749 
3.2690001 -3.3472552 -0.013730703 1.436172 0.016237175 0.0424968 -0.0424968 -0.10375752 0.10375752 
3.27 -3.3478534 -0.013706705 1.4361302 0.016039824 0.042553049 -0.042553049 -0.10387748 0.10387748 
3.2709999 -3.3484509 -0.013682708 1.4360768 0.015842613 0.042609327 -0.042609319 -0.10399736 0.10399736 
3.2720001 -3.3490477 -0.013658714 1.4360121 0.015645536 0.042665631 -0.042665631 -0.10411716 0.10411716 
3.273 -3.3496437 -0.013634723 1.4359362 0.015448596 0.042721972 -0.042721972 -0.10423688 0.10423688 
3.2739999 -3.3502395 -0.013610733 1.4358491 0.015251794 0.042778343 -0.042778343 -0.10435653 0.10435653 
3.2750001 -3.3508348 -0.013586745 1.4357505 0.015055129 0.042834748 -0.042834748 -0.10447609 0.10447609 
3.276 -3.3514295 -0.013562758 1.4356408 0.014858602 0.042891186 -0.042891186 -0.10459559 0.10459559 
3.277 -3.3520236 -0.013538775 1.4355196 0.01466221 0.042947657 -0.042947657 -0.104715 0.104715 
3.2780001 -3.3526173 -0.013514793 1.4353873 0.014465956 0.043004159 -0.043004159 -0.10483435 0.10483435 
3.279 -3.3532107 -0.013490813 1.4352434 0.014269838 0.043060694 -0.043060694 -0.10495361 0.10495361 
3.28 -3.3538032 -0.013466835 1.4350884 0.014073857 0.043117262 -0.043117262 -0.10507279 0.10507279 
3.2809999 -3.3543954 -0.01344286 1.4349219 0.013878013 0.043173861 -0.043173861 -0.10519189 0.1051919 
3.2820001 -3.3549869 -0.013418887 1.4347442 0.013682305 0.043230496 -0.043230496 -0.10531093 0.10531093 
3.283 -3.3555782 -0.013394915 1.4345553 0.013486735 0.043287162 -0.043287162 -0.10542989 0.10542989 
3.2839999 -3.356169 -0.013370945 1.4343548 0.0132913 0.043343861 -0.043343861 -0.10554877 0.10554877 
3.2850001 -3.3567591 -0.013346978 1.4341431 0.013096003 0.043400589 -0.043400589 -0.10566757 0.10566757 
3.286 -3.3573492 -0.013323013 1.4339201 0.012900841 0.043457355 -0.043457355 -0.10578629 0.10578629 
3.2869999 -3.3579383 -0.01329905 1.4336858 0.012705816 0.043514155 -0.043514155 -0.10590494 0.10590494 
3.2880001 -3.3585269 -0.01327509 1.4334401 0.012510927 0.043570984 -0.043570984 -0.10602351 0.10602351 
3.289 -3.3591154 -0.01325113 1.4331831 0.012316175 0.043627847 -0.043627847 -0.10614201 0.10614201 
3.29 -3.3597033 -0.013227174 1.4329147 0.012121558 0.04368474 -0.04368474 -0.10626043 0.10626043 
3.2909999 -3.3602908 -0.01320322 1.4326352 0.011927078 0.04374167 -0.04374167 -0.10637877 0.10637877 
3.2920001 -3.3608778 -0.013179268 1.4323443 0.011732735 0.043798633 -0.043798633 -0.10649703 0.10649703 
3.293 -3.3614643 -0.013155318 1.432042 0.011538527 0.043855626 -0.043855626 -0.10661523 0.10661523 
3.2939999 -3.3620503 -0.01313137 1.4317284 0.011344457 0.043912649 -0.043912649 -0.10673335 0.10673335 
3.2950001 -3.3626359 -0.013107424 1.4314034 0.01115052 0.043969713 -0.043969713 -0.10685139 0.10685139 
3.296 -3.3632214 -0.013083481 1.4310671 0.010956721 0.044026807 -0.044026807 -0.10696935 0.10696935 
3.2969999 -3.363806 -0.01305954 1.4307195 0.010763058 0.044083934 -0.044083934 -0.10708724 0.10708724 
3.2980001 -3.3643906 -0.013035601 1.4303606 0.01056953 0.044141095 -0.044141095 -0.10720506 0.10720506 
3.299 -3.3649745 -0.013011664 1.4299903 0.010376137 0.044198286 -0.044198286 -0.10732279 0.10732279 
3.3 -3.3655581 -0.01298773 1.4296087 0.010182881 0.044255514 -0.044255514 -0.10744045 0.10744045 
3.3010001 -3.3661413 -0.012963797 1.4292157 0.0099897599 0.044312775 -0.044312775 -0.10755803 0.10755803 
3.302 -3.3667243 -0.012939868 1.4288113 0.0097967749 0.044370066 -0.044370066 -0.10767554 0.10767554 
3.303 -3.3673067 -0.01291594 1.4283957 0.009603926 0.044427395 -0.044427395 -0.10779298 0.10779298 
3.3039999 -3.3678885 -0.012892014 1.4279687 0.0094112121 0.044484753 -0.044484753 -0.10791034 0.10791034 
3.3050001 -3.3684702 -0.012868091 1.4275304 0.0092186332 0.044542149 -0.044542149 -0.10802762 0.10802762 
3.306 -3.3690512 -0.01284417 1.4270808 0.0090261903 0.044599574 -0.044599574 -0.10814483 0.10814483 
3.3069999 -3.369632 -0.012820251 1.4266198 0.0088338815 0.044657033 -0.044657033 -0.10826197 0.10826197 
3.3080001 -3.3702126 -0.012796334 1.4261475 0.0086417096 0.044714525 -0.044714525 -0.10837903 0.10837903 
3.309 -3.3707929 -0.01277242 1.4256637 0.0084496727 0.044772055 -0.044772055 -0.10849601 0.10849601 
3.3099999 -3.3713725 -0.012748509 1.4251688 0.00825777 0.044829618 -0.044829618 -0.10861291 0.10861291 
3.3110001 -3.3719521 -0.012724599 1.4246622 0.0080660032 0.044887211 -0.044887211 -0.10872975 0.10872975 
3.312 -3.3725309 -0.012700692 1.4241446 0.0078743715 0.044944838 -0.044944838 -0.10884651 0.10884651 
3.313 -3.3731098 -0.012676787 1.4236155 0.0076828743 0.045002505 -0.045002505 -0.10896318 0.10896318 
3.3139999 -3.3736882 -0.012652883 1.4230752 0.0074915127 0.045060199 -0.045060199 -0.1090798 0.1090798 
3.3150001 -3.3742661 -0.012628983 1.4225233 0.0073002852 0.04511793 -0.04511793 -0.10919633 0.10919633 
3.316 -3.3748438 -0.012605086 1.4219604 0.0071091931 0.045175694 -0.045175694 -0.1093128 0.1093128 
3.3169999 -3.3754213 -0.012581189 1.4213858 0.0069182357 0.045233492 -0.045233492 -0.10942918 0.10942918 
3.3180001 -3.3759983 -0.012557296 1.4208 0.0067274133 0.045291323 -0.045291323 -0.10954548 0.10954548 
3.319 -3.3765748 -0.012533406 1.4202029 0.006536725 0.045349188 -0.045349188 -0.10966173 0.10966173 
3.3199999 -3.3771513 -0.012509516 1.4195943 0.0063461717 0.045407087 -0.045407087 -0.10977789 0.10977789 
3.3210001 -3.3777273 -0.01248563 1.4189744 0.0061557526 0.045465022 -0.045465022 -0.10989397 0.10989397 
3.322 -3.3783033 -0.012461746 1.4183432 0.005965468 0.045522988 -0.045522988 -0.11000998 0.11000998 
3.323 -3.3788786 -0.012437864 1.4177006 0.005775318 0.045580991 -0.045580991 -0.11012592 0.11012592 
3.3239999 -3.3794539 -0.012413985 1.4170467 0.0055853021 0.045639027 -0.045639027 -0.11024179 0.11024179 
3.325 -3.3800287 -0.012390109 1.4163815 0.0053954204 0.045697097 -0.045697097 -0.11035758 0.11035758 
3.326 -3.3806036 -0.012366233 1.4157047 0.0052056736 0.045755204 -0.045755204 -0.11047329 0.11047329 
3.3269999 -3.3811779 -0.012342362 1.4150168 0.0050160601 0.045813341 -0.045813337 -0.11058893 0.11058893 
3.3280001 -3.3817518 -0.012318492 1.4143175 0.0048265811 0.045871511 -0.045871511 -0.1107045 0.1107045 
3.329 -3.3823256 -0.012294624 1.4136068 0.0046372362 0.045929719 -0.045929719 -0.11082 0.11082 
3.3299999 -3.3828993 -0.01227076 1.4128846 0.004448025 0.04598796 -0.04598796 -0.11093542 0.11093542 
3.3310001 -3.3834727 -0.012246897 1.4121511 0.0042589479 0.046046238 -0.046046238 -0.11105076 0.11105076 
3.332 -3.3840456 -0.012223037 1.4114063 0.0040700049 0.046104547 -0.046104547 -0.11116604 0.11116604 
3.3329999 -3.3846183 -0.012199178 1.4106503 0.0038811956 0.046162892 -0.046162892 -0.11128123 0.11128123 
3.3340001 -3.385191 -0.012175323 1.4098827 0.0036925196 0.046221271 -0.046221271 -0.11139636 0.11139636 
3.335 -3.3857634 -0.01215147 1.4091038 0.0035039778 0.046279687 -0.046279687 -0.11151142 0.11151142 
3.336 -3.3863356 -0.012127621 1.4083136 0.0033155691 0.046338137 -0.046338137 -0.11162639 0.11162639 
3.3369999 -3.3869073 -0.012103772 1.4075118 0.0031272941 0.046396617 -0.046396617 -0.1117413 0.1117413 
3.3380001 -3.3874786 -0.012079926 1.4066989 0.0029391525 0.046455137 -0.046455134 -0.11185613 0.11185613 
3.339 -3.3880501 -0.012056083 1.4058747 0.0027511446 0.046513688 -0.046513688 -0.11197089 0.11197089 
3.3399999 -3.3886216 -0.012032242 1.405039 0.0025632698 0.046572275 -0.046572275 -0.11208557 0.11208557 
3.3410001 -3.3891923 -0.012008403 1.4041919 0.0023755282 0.046630897 -0.046630897 -0.11220019 0.11220019 
3.342 -3.3897631 -0.011984567 1.4033334 0.0021879198 0.046689551 -0.046689551 -0.11231472 0.11231472 
3.3429999 -3.3903337 -0.011960735 1.4024636 0.0020004448 0.046748243 -0.046748243 -0.11242919 0.11242919 
3.3440001 -3.3909042 -0.011936903 1.4015824 0.0018131025 0.046806969 -0.046806969 -0.11254358 0.11254358 
3.345 -3.3914745 -0.011913074 1.4006898 0.0016258934 0.046865731 -0.046865731 -0.1126579 0.1126579 
3.346 -3.3920443 -0.011889249 1.399786 0.0014388171 0.046924528 -0.046924528 -0.11277215 0.11277215 
3.3469999 -3.3926141 -0.011865425 1.3988707 0.0012518738 0.046983358 -0.046983358 -0.11288632 0.11288632 
3.348 -3.3931839 -0.011841603 1.3979441 0.0010650633 0.047042225 -0.047042225 -0.11300043 0.11300043 
3.349 -3.3937533 -0.011817784 1.397006 0.00087838544 0.047101129 -0.047101129 -0.11311446 0.11311446 
3.3499999 -3.3943229 -0.011793968 1.3960567 0.00069184031 0.047160063 -0.047160063 -0.11322841 0.11322841 
3.3510001 -3.3948917 -0.011770153 1.3950959 0.00050542766 0.047219034 -0.047219034 -0.11334229 0.11334229 
3.352 -3.3954611 -0.011746342 1.3941238 0.00031914754 0.047278043 -0.047278043 -0.11345611 0.11345611 
3.3529999 -3.3960297 -0.011722534 1.3931402 0.00013299991 0.047337081 -0.047337081 -0.11356984 0.11356984 
3.3540001 -3.3965986 -0.011698727 1.3921453 -5.3015374e-05 0.047396161 -0.047396161 -0.11368351 0.11368351 
3.355 -3.3971672 -0.011674922 1.391139 -0.00023889836 0.047455274 -0.047455274 -0.11379711 0.11379711 
3.3559999 -3.3977354 -0.011651121 1.3901216 -0.0004246491 0.047514424 -0.04751442 -0.11391063 0.11391063 
3.3570001 -3.3983037 -0.011627322 1.3890926 -0.00061026769 0.047573604 -0.047573604 -0.11402408 0.11402408 
3.358 -3.3988721 -0.011603524 1.3880522 -0.00079575414 0.047632825 -0.047632825 -0.11413746 0.11413746 
3.359 -3.3994401 -0.011579731 1.3870003 -0.00098110863 0.047692079 -0.047692079 -0.11425076 0.11425076 
3.3599999 -3.400008 -0.011555939 1.3859373 -0.0011663311 0.047751367 -0.047751367 -0.114364 0.114364 
3.3610001 -3.4005761 -0.01153215 1.3848628 -0.0013514216 0.047810696 -0.047810696 -0.11447716 0.11447716 
3.362 -3.4011438 -0.011508362 1.3837769 -0.0015363805 0.047870051 -0.047870051 -0.11459025 0.11459025 
3.3629999 -3.4017115 -0.011484578 1.3826797 -0.0017212075 0.047929447 -0.047929447 -0.11470327 0.11470327 
3.3640001 -3.4022789 -0.011460796 1.3815711 -0.0019059031 0.047988884 -0.047988884 -0.11481621 0.11481621 
3.365 -3.4028466 -0.011437017 1.3804511 -0.0020904669 0.048048347 -0.048048347 -0.11492909 0.11492909 
3.3659999 -3.4034138 -0.01141324 1.3793198 -0.0022748993 0.048107851 -0.048107851 -0.1150419 0.1150419 
3.3670001 -3.4039812 -0.011389466 1.3781769 -0.0024592001 0.048167393 -0.048167393 -0.11515462 0.11515462 
3.368 -3.4045482 -0.011365694 1.3770227 -0.0026433694 0.048226964 -0.048226964 -0.11526728 0.11526728 
3.369 -3.4051156 -0.011341924 1.3758574 -0.002827408 0.048286576 -0.048286576 -0.11537986 0.11537988 
3.3699999 -3.4056826 -0.011318157 1.3746804 -0.0030113147 0.048346221 -0.048346221 -0.11549239 0.11549239 
3.3710001 -3.4062498 -0.011294393 1.3734921 -0.0031950907 0.048405904 -0.048405904 -0.11560483 0.11560483 
3.372 -3.4068167 -0.011270631 1.3722926 -0.0033787356 0.048465624 -0.048465624 -0.11571721 0.11571721 
3.3729999 -3.4073839 -0.01124687 1.3710815 -0.0035622492 0.048525378 -0.048525378 -0.11582951 0.11582951 
3.3740001 -3.4079506 -0.011223114 1.3698591 -0.0037456322 0.048585169 -0.048585169 -0.11594174 0.11594174 
3.375 -3.4085176 -0.011199359 1.3686254 -0.0039288839 0.048644993 -0.048644993 -0.1160539 0.1160539 
3.3759999 -3.4090843 -0.011175607 1.3673801 -0.0041120052 0.048704855 -0.048704855 -0.11616599 0.11616599 
3.3770001 -3.409651 -0.011151858 1.3661237 -0.0042949961 0.048764754 -0.048764754 -0.11627801 0.11627801 
3.378 -3.4102182 -0.011128111 1.3648558 -0.0044778562 0.04882469 -0.04882469 -0.11638995 0.11638996 
3.3789999 -3.410785 -0.011104366 1.3635765 -0.0046605854 0.04888466 -0.04888466 -0.11650183 0.11650183 
3.3800001 -3.4113517 -0.011080624 1.3622859 -0.0048431843 0.048944667 -0.048944667 -0.11661364 0.11661364 
3.381 -3.4119184 -0.011056884 1.3609837 -0.0050256527 0.049004711 -0.049004711 -0.11672537 0.11672538 
3.382 -3.4124851 -0.011033147 1.3596703 -0.0052079912 0.049064789 -0.049064789 -0.11683704 0.11683704 
3.3829999 -3.4130523 -0.011009412 1.3583456 -0.0053901994 0.049124911 -0.049124911 -0.11694863 0.11694863 
3.3840001 -3.413619 -0.010985679 1.3570093 -0.0055722776 0.04918506 -0.04918506 -0.11706015 0.11706015 
3.385 -3.4141858 -0.01096195 1.3556617 -0.0057542254 0.049245253 -0.049245246 -0.11717161 0.11717161 
3.3859999 -3.4147525 -0.010938222 1.3543029 -0.0059360429 0.049305473 -0.049305473 -0.11728299 0.11728299 
3.3870001 -3.4153194 -0.010914498 1.3529325 -0.0061177309 0.049365737 -0.049365737 -0.1173943 0.1173943 
3.388 -3.4158862 -0.010890775 1.3515508 -0.0062992889 0.049426034 -0.049426034 -0.11750554 0.11750554 
3.3889999 -3.4164534 -0.010867056 1.3501577 -0.0064807176 0.049486369 -0.049486369 -0.11761671 0.11761671 
3.3900001 -3.4170203 -0.010843338 1.3487532 -0.0066620163 0.049546745 -0.049546745 -0.11772782 0.11772782 
3.391 -3.4175873 -0.010819622 1.3473374 -0.0068431846 0.049607154 -0.049607154 -0.11783884 0.11783884 
3.392 -3.4181545 -0.010795911 1.3459102 -0.0070242248 0.049667593 -0.049667593 -0.11794981 0.11794981 
3.3929999 -3.4187214 -0.0107722 1.3444716 -0.0072051347 0.049728077 -0.049728077 -0.11806069 0.11806069 
3.3940001 -3.4192886 -0.010748492 1.3430215 -0.0073859161 0.049788598 -0.049788598 -0.11817151 0.11817151 
3.395 -3.4198558 -0.010724788 1.3415602 -0.0075665675 0.049849153 -0.049849153 -0.11828227 0.11828227 
3.3959999 -3.4204233 -0.010701085 1.3400873 -0.00774709 0.049909744 -0.049909744 -0.11839295 0.11839295 
3.3970001 -3.4209907 -0.010677384 1.3386033 -0.0079274829 0.049970374 -0.049970374 -0.11850356 0.11850356 
3.398 -3.4215584 -0.010653687 1.3371078 -0.008107747 0.05003104 -0.05003104 -0.11861411 0.11861411 
3.3989999 -3.4221261 -0.010629991 1.3356009 -0.0082878824 0.05009174 -0.05009174 -0.11872458 0.11872458 
3.4000001 -3.4226937 -0.010606298 1.3340826 -0.0084678885 0.050152481 -0.050152481 -0.11883498 0.11883498 
3.401 -3.4232614 -0.010582608 1.3325529 -0.008647766 0.050213262 -0.050213262 -0.11894531 0.11894531 
3.402 -3.4238293 -0.01055892 1.3310118 -0.0088275149 0.050274074 -0.050274074 -0.11905558 0.11905558 
3.4030001 -3.4243975 -0.010535234 1.3294594 -0.0090071354 0.05033493 -0.05033493 -0.11916577 0.11916577 
3.404 -3.4249654 -0.010511552 1.3278956 -0.0091866273 0.050395817 -0.050395817 -0.11927588 0.11927588 
3.405 -3.4255338 -0.01048787 1.3263204 -0.0093659908 0.050456744 -0.050456744 -0.11938594 0.11938594 
3.4059999 -3.4261019 -0.010464191 1.3247339 -0.0095452257 0.050517704 -0.050517704 -0.11949593 0.11949593 
3.4070001 -3.4266706 -0.010440515 1.323136 -0.009724332 0.050578702 -0.050578702 -0.11960585 0.11960585 
3.408 -3.4272392 -0.010416843 1.3215266 -0.0099033108 0.050639741 -0.050639741 -0.11971569 0.11971569 
3.4089999 -3.427808 -0.010393172 1.3199059 -0.010082161 0.050700821 -0.050700821 -0.11982547 0.11982547 
3.4100001 -3.4283772 -0.010369503 1.3182737 -0.010260883 0.050761931 -0.050761931 -0.11993518 0.11993518 
3.411 -3.428946 -0.010345836 1.3166302 -0.010439478 0.050823081 -0.050823081 -0.12004482 0.12004482 
3.4119999 -3.4295154 -0.010322172 1.3149755 -0.010617944 0.050884269 -0.050884269 -0.12015439 0.12015439 
3.4130001 -3.4300849 -0.010298512 1.3133093 -0.010796283 0.050945494 -0.050945494 -0.12026389 0.12026389 
3.414 -3.4306543 -0.010274854 1.3116317 -0.010974494 0.051006757 -0.051006757 -0.12037332 0.12037332 
3.415 -3.4312239 -0.010251196 1.3099427 -0.011152578 0.05106806 -0.051068056 -0.12048269 0.12048269 
3.4159999 -3.4317942 -0.010227541 1.3082423 -0.011330533 0.051129397 -0.051129397 -0.12059198 0.12059198 
3.4170001 -3.432364 -0.01020389 1.3065306 -0.011508362 0.051190771 -0.051190771 -0.12070121 0.12070121 
3.418 -3.4329345 -0.01018024 1.3048074 -0.011686063 0.051252183 -0.051252183 -0.12081037 0.12081037 
3.4189999 -3.4335051 -0.010156593 1.3030729 -0.011863638 0.051313639 -0.051313639 -0.12091946 0.12091946 
3.4200001 -3.4340756 -0.010132949 1.3013271 -0.012041084 0.051375125 -0.051375125 -0.12102848 0.12102848 
3.421 -3.4346466 -0.010109306 1.2995698 -0.012218404 0.051436655 -0.051436655 -0.12113743 0.12113743 
3.4219999 -3.4352179 -0.010085666 1.2978013 -0.012395596 0.051498216 -0.051498216 -0.12124632 0.12124632 
3.4230001 -3.4357889 -0.010062029 1.2960212 -0.012572662 0.051559821 -0.051559817 -0.12135514 0.12135514 
3.424 -3.4363606 -0.010038394 1.2942299 -0.012749601 0.051621463 -0.051621463 -0.12146389 0.12146389 
3.425 -3.4369323 -0.01001476 1.2924271 -0.012926414 0.051683143 -0.051683143 -0.12157256 0.12157256 
3.4260001 -3.4375045 -0.0099911299 1.2906129 -0.013103099 0.051744856 -0.051744856 -0.12168118 0.12168118 
3.427 -3.4380767 -0.0099675013 1.2887874 -0.013279658 0.051806614 -0.051806614 -0.12178972 0.12178972 
3.428 -3.4386492 -0.0099438755 1.2869505 -0.013456091 0.051868405 -0.051868405 -0.1218982 0.1218982 
3.4289999 -3.4392219 -0.0099202516 1.2851022 -0.013632398 0.051930238 -0.051930238 -0.12200661 0.12200661 
3.4300001 -3.4397948 -0.0098966304 1.2832426 -0.013808576 0.051992107 -0.051992107 -0.12211495 0.12211495 
3.431 -3.4403682 -0.0098730121 1.2813716 -0.013984631 0.052054014 -0.052054014 -0.12222321 0.12222321 
3.4319999 -3.4409418 -0.0098493947 1.2794892 -0.014160559 0.052115958 -0.052115958 -0.12233143 0.12233143 
3.4330001 -3.4415154 -0.0098257801 1.2775955 -0.01433636 0.052177947 -0.052177947 -0.12243956 0.12243956 
3.434 -3.4420898 -0.0098021682 1.2756903 -0.014512037 0.052239969 -0.052239969 -0.12254763 0.12254763 
3.4349999 -3.4426639 -0.0097785583 1.2737738 -0.014687587 0.052302029 -0.052302029 -0.12265562 0.12265562 
3.4360001 -3.4432385 -0.0097549511 1.2718459 -0.01486301 0.05236413 -0.05236413 -0.12276356 0.12276356 
3.437 -3.4438138 -0.0097313458 1.2699066 -0.015038309 0.052426267 -0.052426267 -0.12287143 0.12287143 
3.438 -3.4443889 -0.0097077424 1.2679561 -0.015213482 0.052488446 -0.052488446 -0.12297923 0.12297923 
3.4389999 -3.4449644 -0.0096841417 1.2659941 -0.015388529 0.052550659 -0.052550659 -0.12308696 0.12308696 
3.4400001 -3.4455402 -0.0096605429 1.2640208 -0.015563452 0.052612916 -0.052612916 -0.12319463 0.12319463 
3.441 -3.4461164 -0.009636947 1.2620361 -0.015738249 0.052675206 -0.052675206 -0.12330223 0.12330223 
3.4419999 -3.4466927 -0.0096133528 1.2600399 -0.01591292 0.052737538 -0.052737538 -0.12340976 0.12340976 
3.4430001 -3.4472694 -0.0095897615 1.2580324 -0.016087467 0.052799907 -0.052799907 -0.12351722 0.12351722 
3.444 -3.4478467 -0.009566172 1.2560136 -0.016261889 0.052862316 -0.052862316 -0.12362462 0.12362462 
3.4449999 -3.4484243 -0.0095425844 1.2539835 -0.016436186 0.052924763 -0.052924763 -0.12373195 0.12373195 
3.4460001 -3.449002 -0.0095189987 1.2519419 -0.016610356 0.052987248 -0.052987248 -0.12383921 0.12383921 
3.447 -3.44958 -0.0094954167 1.249889 -0.016784403 0.05304978 -0.05304978 -0.12394641 0.12394641 
3.448 -3.4501586 -0.0094718356 1.2478247 -0.016958326 0.053112343 -0.053112343 -0.12405353 0.12405353 
3.4489999 -3.4507375 -0.0094482563 1.245749 -0.017132124 0.053174946 -0.053174946 -0.1241606 0.1241606 
3.45 -3.4513166 -0.0094246799 1.243662 -0.017305797 0.053237591 -0.053237591 -0.12426759 0.12426759 
3.451 -3.4518962 -0.0094011053 1.2415637 -0.017479345 0.053300273 -0.053300273 -0.12437451 0.12437451 
3.4519999 -3.4524763 -0.0093775336 1.2394539 -0.017652771 0.053362992 -0.053362992 -0.12448138 0.12448138 
3.4530001 -3.4530566 -0.0093539637 1.2373328 -0.017826073 0.053425752 -0.053425752 -0.12458818 0.12458818 
3.454 -3.4536374 -0.0093303956 1.2352003 -0.017999249 0.053488553 -0.053488553 -0.1246949 0.1246949 
3.4549999 -3.4542181 -0.0093068304 1.2330564 -0.018172301 0.053551391 -0.053551391 -0.12480156 0.12480156 
3.4560001 -3.4547999 -0.009283266 1.2309012 -0.018345229 0.053614266 -0.053614266 -0.12490816 0.12490816 
3.457 -3.4553816 -0.0092597054 1.2287347 -0.018518034 0.053677183 -0.053677183 -0.12501469 0.12501469 
3.4579999 -3.4559641 -0.0092361458 1.2265569 -0.018690715 0.05374014 -0.05374014 -0.12512116 0.12512116 
3.4590001 -3.4565468 -0.0092125889 1.2243676 -0.018863274 0.053803138 -0.053803138 -0.12522756 0.12522756 
3.46 -3.4571297 -0.0091890339 1.2221669 -0.019035706 0.053866174 -0.053866174 -0.12533388 0.12533388 
3.461 -3.4577134 -0.0091654798 1.219955 -0.019208018 0.053929247 -0.053929247 -0.12544015 0.12544015 
3.4619999 -3.4582975 -0.0091419294 1.2177316 -0.019380204 0.053992365 -0.053992365 -0.12554635 0.12554635 
3.4630001 -3.4588816 -0.00911838 1.2154969 -0.01955227 0.054055516 -0.054055516 -0.12565248 0.12565248 
3.464 -3.4594665 -0.0090948325 1.2132509 -0.019724211 0.054118708 -0.054118708 -0.12575854 0.12575854 
3.4649999 -3.4600518 -0.0090712877 1.2109935 -0.019896029 0.054181945 -0.054181945 -0.12586455 0.12586455 
3.4660001 -3.4606373 -0.0090477448 1.2087247 -0.020067723 0.054245219 -0.054245219 -0.12597048 0.12597048 
3.467 -3.4612238 -0.0090242047 1.2064446 -0.020239295 0.05430853 -0.05430853 -0.12607636 0.12607636 
3.4679999 -3.4618101 -0.0090006655 1.2041532 -0.020410746 0.054371882 -0.054371882 -0.12618215 0.12618215 
3.4690001 -3.4623973 -0.0089771282 1.2018504 -0.020582072 0.054435272 -0.054435272 -0.12628789 0.12628791 
3.47 -3.4629846 -0.0089535937 1.1995362 -0.020753277 0.054498706 -0.054498706 -0.12639357 0.12639357 
3.471 -3.4635727 -0.008930061 1.1972107 -0.020924358 0.054562181 -0.054562181 -0.12649918 0.12649918 
3.4719999 -3.4641614 -0.0089065293 1.1948739 -0.021095317 0.05462569 -0.05462569 -0.12660472 0.12660472 
3.473 -3.4647503 -0.0088830004 1.1925256 -0.021266155 0.05468924 -0.05468924 -0.12671021 0.12671021 
3.474 -3.4653399 -0.0088594733 1.1901661 -0.02143687 0.054752838 -0.054752838 -0.1268156 0.1268156 
3.4749999 -3.4659297 -0.0088359481 1.1877953 -0.021607462 0.05481647 -0.05481647 -0.12692095 0.12692095 
3.4760001 -3.4665203 -0.0088124247 1.185413 -0.021777935 0.054880142 -0.054880142 -0.12702623 0.12702623 
3.477 -3.4671111 -0.0087889042 1.1830195 -0.021948284 0.054943852 -0.054943852 -0.12713145 0.12713145 
3.4779999 -3.4677026 -0.0087653846 1.1806146 -0.022118511 0.055007607 -0.055007603 -0.1272366 0.1272366 
3.4790001 -3.4682946 -0.0087418668 1.1781982 -0.022288617 0.055071399 -0.055071399 -0.12734169 0.12734169 
3.48 -3.4688871 -0.0087183509 1.1757706 -0.022458602 0.055135231 -0.055135231 -0.12744671 0.12744671 
3.4809999 -3.46948 -0.0086948378 1.1733319 -0.022628464 0.055199105 -0.055199105 -0.12755166 0.12755166 
3.4820001 -3.4700737 -0.0086713256 1.1708815 -0.022798205 0.05526302 -0.05526302 -0.12765655 0.12765655 
3.483 -3.4706678 -0.0086478153 1.16842 -0.022967825 0.055326972 -0.055326972 -0.12776138 0.12776138 
3.484 -3.4712625 -0.0086243069 1.165947 -0.023137324 0.055390969 -0.055390969 -0.12786613 0.12786613 
3.4849999 -3.4718575 -0.0086008003 1.1634628 -0.023306701 0.055455007 -0.055455007 -0.12797084 0.12797084 
3.4860001 -3.4724534 -0.0085772956 1.1609671 -0.023475958 0.055519082 -0.055519082 -0.12807547 0.12807547 
3.487 -3.4730496 -0.0085537927 1.1584601 -0.023645096 0.055583198 -0.055583198 -0.12818003 0.12818003 
3.4879999 -3.4736466 -0.0085302917 1.1559418 -0.02381411 0.055647355 -0.055647355 -0.12828454 0.12828454 
3.4890001 -3.4742441 -0.0085067926 1.1534123 -0.023983004 0.055711553 -0.055711553 -0.12838899 0.12838899 
3.49 -3.4748421 -0.0084832953 1.1508714 -0.02415178 0.055775795 -0.055775795 -0.12849335 0.12849335 
3.4909999 -3.4754405 -0.008459799 1.1483191 -0.024320431 0.055840071 -0.055840071 -0.12859766 0.12859766 
3.4920001 -3.4760399 -0.0084363054 1.1457555 -0.024488965 0.055904396 -0.055904396 -0.12870191 0.12870191 
3.493 -3.4766393 -0.0084128119 1.1431806 -0.024657378 0.055968754 -0.055968754 -0.12880608 0.12880608 
3.494 -3.4772398 -0.0083893221 1.1405944 -0.02482567 0.056033157 -0.056033157 -0.1289102 0.1289102 
3.4949999 -3.4778407 -0.0083658323 1.1379969 -0.024993844 0.056097597 -0.056097597 -0.12901425 0.12901425 
3.4960001 -3.4784422 -0.0083423452 1.1353879 -0.025161898 0.056162085 -0.056162078 -0.12911823 0.12911825 
3.497 -3.4790447 -0.0083188592 1.1327678 -0.025329828 0.056226604 -0.056226604 -0.12922217 0.12922217 
3.4979999 -3.4796474 -0.0082953749 1.1301363 -0.025497643 0.056291174 -0.056291174 -0.12932603 0.12932603 
3.4990001 -3.4802508 -0.0082718926 1.1274935 -0.025665337 0.056355782 -0.056355782 -0.12942983 0.12942983 
3.5 -3.4808547 -0.0082484121 1.1248393 -0.025832908 0.056420431 -0.056420431 -0.12953356 0.12953356 
3.5009999 -3.4814594 -0.0082249325 1.1221738 -0.026000364 0.056485116 -0.056485116 -0.12963723 0.12963723 
3.5020001 -3.4820645 -0.0082014548 1.1194971 -0.026167698 0.056549847 -0.056549847 -0.12974083 0.12974083 
3.503 -3.4826708 -0.0081779789 1.116809 -0.026334915 0.056614622 -0.056614622 -0.12984437 0.12984438 
3.5039999 -3.4832773 -0.008154504 1.1141095 -0.026502011 0.056679435 -0.056679435 -0.12994786 0.12994786 
3.5050001 -3.4838843 -0.0081310309 1.1113988 -0.026668988 0.056744289 -0.056744289 -0.13005127 0.13005127 
3.506 -3.4844923 -0.0081075598 1.1086768 -0.02683585 0.056809187 -0.056809187 -0.13015461 0.13015461 
3.507 -3.4851007 -0.0080840895 1.1059434 -0.027002588 0.056874122 -0.056874122 -0.1302579 0.1302579 
3.5079999 -3.4857101 -0.0080606211 1.1031989 -0.027169207 0.056939103 -0.056939103 -0.13036112 0.13036112 
3.5090001 -3.48632 -0.0080371546 1.1004429 -0.027335711 0.05700412 -0.05700412 -0.13046429 0.13046429 
3.51 -3.4869306 -0.008013688 1.0976757 -0.027502095 0.057069182 -0.057069182 -0.13056739 0.13056739 
3.5109999 -3.4875417 -0.0079902243 1.094897 -0.027668359 0.057134286 -0.057134286 -0.13067041 0.13067041 
3.5120001 -3.4881539 -0.0079667624 1.0921073 -0.027834509 0.057199433 -0.057199433 -0.13077338 0.13077338 
3.513 -3.4887662 -0.0079433005 1.0893061 -0.028000537 0.057264622 -0.057264622 -0.13087629 0.13087629 
3.5139999 -3.4893796 -0.0079198405 1.0864937 -0.028166447 0.057329845 -0.057329845 -0.13097914 0.13097915 
3.5150001 -3.489994 -0.0078963824 1.0836699 -0.028332239 0.057395119 -0.057395119 -0.13108192 0.13108192 
3.516 -3.4906087 -0.0078729251 1.0808349 -0.028497914 0.057460431 -0.057460431 -0.13118464 0.13118464 
3.517 -3.4912241 -0.0078494698 1.0779885 -0.028663471 0.057525784 -0.057525784 -0.13128729 0.13128729 
3.5179999 -3.4918404 -0.0078260154 1.0751309 -0.028828911 0.057591185 -0.057591185 -0.13138989 0.13138989 
3.5190001 -3.4924572 -0.0078025623 1.072262 -0.028994231 0.05765662 -0.05765662 -0.13149241 0.13149241 
3.52 -3.4930749 -0.0077791102 1.0693818 -0.029159436 0.057722103 -0.057722103 -0.13159488 0.13159488 
3.5209999 -3.4936934 -0.0077556595 1.0664903 -0.029324522 0.057787627 -0.05778762 -0.13169728 0.13169728 
3.5220001 -3.4943123 -0.0077322107 1.0635875 -0.029489493 0.057853188 -0.057853188 -0.13179962 0.13179962 
3.523 -3.4949322 -0.0077087628 1.0606735 -0.029654346 0.057918794 -0.057918794 -0.1319019 0.1319019 
3.5239999 -3.4955528 -0.0076853163 1.0577482 -0.029819079 0.057984442 -0.057984442 -0.13200413 0.13200413 
3.5250001 -3.4961741 -0.0076618707 1.0548115 -0.029983697 0.058050133 -0.058050133 -0.13210627 0.13210627 
3.526 -3.4967961 -0.0076384265 1.0518637 -0.030148199 0.058115866 -0.058115866 -0.13220838 0.13220838 
3.527 -3.4974191 -0.0076149832 1.0489044 -0.030312583 0.058181643 -0.058181643 -0.13231041 0.13231041 
3.5280001 -3.4980428 -0.0075915409 1.045934 -0.030476851 0.058247458 -0.058247458 -0.13241236 0.13241236 
3.529 -3.4986672 -0.0075681009 1.0429522 -0.030641003 0.058313318 -0.058313318 -0.13251427 0.13251427 
3.53 -3.4992924 -0.0075446614 1.0399592 -0.030805036 0.058379222 -0.058379222 -0.1326161 0.1326161 
3.5309999 -3.4999185 -0.0075212228 1.036955 -0.030968957 0.058445167 -0.058445167 -0.13271789 0.13271789 
3.5320001 -3.5005453 -0.0074977851 1.0339395 -0.031132758 0.058511157 -0.058511157 -0.13281961 0.13281961 
3.533 -3.501173 -0.0074743489 1.0309125 -0.031296443 0.058577184 -0.058577184 -0.13292126 0.13292126 
3.5339999 -3.5018013 -0.0074509135 1.0278745 -0.031460013 0.058643259 -0.058643259 -0.13302286 0.13302286 
3.5350001 -3.5024307 -0.0074274796 1.0248252 -0.031623468 0.058709372 -0.058709372 -0.13312438 0.13312438 
3.536 -3.5030606 -0.0074040457 1.0217645 -0.031786803 0.058775533 -0.058775533 -0.13322586 0.13322586 
3.5369999 -3.5036914 -0.0073806141 1.0186926 -0.031950027 0.058841735 -0.058841735 -0.13332726 0.13332728 
3.5380001 -3.504323 -0.0073571829 1.0156095 -0.032113135 0.058907975 -0.058907975 -0.13342862 0.13342862 
3.539 -3.5049555 -0.0073337527 1.0125151 -0.032276124 0.058974262 -0.058974262 -0.1335299 0.1335299 
3.54 -3.505589 -0.0073103234 1.0094094 -0.032439001 0.059040591 -0.059040591 -0.13363113 0.13363113 
3.5409999 -3.506223 -0.0072868951 1.0062926 -0.032601763 0.059106965 -0.059106965 -0.13373229 0.13373229 
3.5420001 -3.5068581 -0.0072634676 1.0031644 -0.032764409 0.059173383 -0.059173383 -0.13383338 0.13383338 
3.543 -3.5074937 -0.0072400412 1.000025 -0.032926936 0.059239838 -0.059239838 -0.13393442 0.13393442 
3.5439999 -3.5081306 -0.0072166156 0.99687439 -0.033089351 0.059306338 -0.059306338 -0.13403539 0.13403539 
3.5450001 -3.5087681 -0.0071931905 0.99371248 -0.033251654 0.059372883 -0.059372883 -0.13413632 0.13413632 
3.546 -3.5094066 -0.0071697668 0.99053931 -0.033413839 0.059439473 -0.059439473 -0.13423717 0.13423717 
3.5469999 -3.5100458 -0.0071463436 0.98735493 -0.033575911 0.059506107 -0.059506107 -0.13433796 0.13433796 
3.5480001 -3.5106862 -0.0071229218 0.98415929 -0.033737864 0.059572779 -0.059572779 -0.13443869 0.13443869 
3.549 -3.511327 -0.0070994995 0.98095238 -0.033899706 0.059639491 -0.059639491 -0.13453937 0.13453937 
3.55 -3.5119689 -0.007076079 0.97773433 -0.034061436 0.05970626 -0.05970626 -0.13463996 0.13463996 
3.5510001 -3.5126121 -0.0070526591 0.97450495 -0.034223046 0.059773061 -0.059773061 -0.13474052 0.13474052 
3.552 -3.5132554 -0.0070292396 0.97126436 -0.034384549 0.059839904 -0.059839904 -0.13484101 0.13484101 
3.553 -3.5139 -0.007005821 0.96801257 -0.034545932 0.059906796 -0.059906796 -0.13494143 0.13494143 
3.5539999 -3.5145457 -0.0069824029 0.96474957 -0.034707204 0.059973732 -0.059973732 -0.1350418 0.1350418 
3.5550001 -3.5151923 -0.0069589857 0.96147519 -0.03486836 0.060040712 -0.060040712 -0.1351421 0.1351421 
3.556 -3.5158393 -0.0069355695 0.95818979 -0.035029404 0.06010773 -0.06010773 -0.13524234 0.13524234 
3.5569999 -3.5164878 -0.0069121527 0.95489305 -0.035190333 0.0601748 -0.060174793 -0.13534252 0.13534252 
3.5580001 -3.5171368 -0.0068887379 0.95158505 -0.03535115 0.060241908 -0.060241908 -0.13544264 0.13544264 
3.559 -3.5177867 -0.0068653226 0.94826591 -0.035511851 0.060309056 -0.060309056 -0.13554272 0.13554272 
3.5599999 -3.5184381 -0.0068419087 0.94493556 -0.035672441 0.060376253 -0.060376253 -0.13564271 0.13564271 
3.5610001 -3.5190899 -0.0068184948 0.94159395 -0.035832919 0.060443494 -0.060443494 -0.13574265 0.13574265 
3.562 -3.5197427 -0.0067950813 0.93824112 -0.035993282 0.060510781 -0.060510781 -0.13584253 0.13584253 
3.563 -3.5203967 -0.0067716683 0.93487704 -0.036153533 0.060578108 -0.060578108 -0.13594235 0.13594235 
3.5639999 -3.5210514 -0.0067482563 0.93150187 -0.036313668 0.060645476 -0.060645476 -0.1360421 0.1360421 
3.5650001 -3.5217075 -0.0067248442 0.92811543 -0.036473695 0.060712893 -0.060712893 -0.13614181 0.13614181 
3.566 -3.5223639 -0.0067014331 0.92471772 -0.036633607 0.06078035 -0.06078035 -0.13624144 0.13624144 
3.5669999 -3.5230217 -0.0066780215 0.92130888 -0.036793407 0.06084786 -0.06084786 -0.13634102 0.13634102 
3.5680001 -3.5236804 -0.0066546113 0.91788882 -0.036953092 0.060915407 -0.060915407 -0.13644055 0.13644055 
3.569 -3.5243399 -0.0066312011 0.91445762 -0.037112668 0.060982998 -0.060982998 -0.13654 0.13654 
3.5699999 -3.5250006 -0.0066077909 0.91101515 -0.037272129 0.061050631 -0.061050631 -0.1366394 0.1366394 
3.5710001 -3.5256624 -0.0065843812 0.90756148 -0.037431482 0.061118316 -0.061118312 -0.13673873 0.13673873 
3.572 -3.526325 -0.006560972 0.90409666 -0.03759072 0.061186038 -0.061186038 -0.136838 0.136838 
3.573 -3.5269883 -0.0065375627 0.90062058 -0.037749846 0.061253808 -0.061253808 -0.13693722 0.13693722 
3.5739999 -3.527653 -0.0065141539 0.89713329 -0.03790886 0.061321624 -0.061321624 -0.13703638 0.13703638 
3.575 -3.5283186 -0.0064907451 0.89363492 -0.038067766 0.061389476 -0.061389476 -0.13713549 0.13713549 
3.576 -3.5289853 -0.0064673368 0.89012533 -0.038226552 0.061457381 -0.061457381 -0.13723452 0.13723452 
3.5769999 -3.5296531 -0.0064439285 0.88660455 -0.038385235 0.06152533 -0.06152533 -0.1373335 0.1373335 
3.5780001 -3.5303216 -0.0064205206 0.88307256 -0.038543805 0.06159332 -0.06159332 -0.13743241 0.13743241 
3.579 -3.5309913 -0.0063971127 0.87952948 -0.038702261 0.061661359 -0.061661359 -0.13753127 0.13753127 
3.5799999 -3.531662 -0.0063737049 0.87597513 -0.038860608 0.061729439 -0.061729439 -0.13763008 0.13763008 
3.5810001 -3.5323339 -0.006350297 0.8724097 -0.03901884 0.061797563 -0.061797563 -0.13772881 0.13772881 
3.582 -3.5330067 -0.0063268892 0.86883295 -0.039176963 0.061865736 -0.061865736 -0.13782749 0.13782749 
3.5829999 -3.5336804 -0.0063034813 0.86524516 -0.039334979 0.061933946 -0.061933946 -0.13792612 0.13792612 
3.5840001 -3.5343554 -0.0062800739 0.86164618 -0.039492883 0.062002208 -0.062002208 -0.13802467 0.13802467 
3.585 -3.5350311 -0.006256666 0.85803598 -0.039650671 0.062070515 -0.062070515 -0.13812317 0.13812317 
3.586 -3.5357082 -0.0062332582 0.8544147 -0.039808352 0.062138863 -0.062138863 -0.13822162 0.13822162 
3.5869999 -3.536386 -0.0062098503 0.85078228 -0.039965924 0.062207256 -0.062207256 -0.13832001 0.13832001 
3.5880001 -3.5370653 -0.0061864424 0.84713858 -0.040123384 0.062275697 -0.062275697 -0.13841833 0.13841833 
3.589 -3.5377455 -0.0061630346 0.84348375 -0.040280733 0.062344182 -0.062344182 -0.13851659 0.13851659 
3.5899999 -3.5384269 -0.0061396267 0.83981788 -0.040437974 0.062412713 -0.062412713 -0.1386148 0.1386148 
3.5910001 -3.539109 -0.0061162179 0.83614075 -0.040595107 0.062481288 -0.062481288 -0.13871294 0.13871294 
3.592 -3.5397925 -0.0060928096 0.83245254 -0.040752124 0.062549904 -0.062549904 -0.13881104 0.13881104 
3.5929999 -3.5404773 -0.0060694013 0.82875317 -0.040909033 0.062618569 -0.062618569 -0.13890907 0.13890907 
3.5940001 -3.541163 -0.006045992 0.82504261 -0.041065834 0.062687285 -0.062687285 -0.13900703 0.13900703 
3.595 -3.5418494 -0.0060225828 0.82132095 -0.041222528 0.062756039 -0.062756039 -0.13910495 0.13910495 
3.596 -3.5425372 -0.005999173 0.81758809 -0.041379105 0.062824838 -0.062824838 -0.1392028 0.1392028 
3.5969999 -3.543226 -0.0059757638 0.8138442 -0.041535579 0.062893681 -0.062893681 -0.1393006 0.1393006 
3.598 -3.5439165 -0.0059523531 0.81008911 -0.041691944 0.062962584 -0.062962584 -0.13939834 0.13939834 
3.599 -3.5446074 -0.0059289429 0.80632287 -0.041848201 0.063031517 -0.063031517 -0.13949601 0.13949601 
3.5999999 -3.5452998 -0.0059055318 0.80254555 -0.042004347 0.063100502 -0.063100502 -0.13959362 0.13959363 
3.6010001 -3.5459931 -0.0058821212 0.79875714 -0.042160377 0.063169532 -0.063169532 -0.13969119 0.13969119 
3.602 -3.5466878 -0.0058587091 0.79495752 -0.042316306 0.063238606 -0.063238606 -0.13978869 0.13978869 
3.6029999 -3.5473835 -0.0058352966 0.79114681 -0.042472124 0.063307725 -0.063307725 -0.13988613 0.13988613 
3.6040001 -3.5480802 -0.0058118841 0.78732497 -0.042627834 0.063376889 -0.063376889 -0.13998352 0.13998352 
3.605 -3.5487783 -0.0057884711 0.78349209 -0.042783435 0.063446097 -0.063446097 -0.14008085 0.14008085 
3.6059999 -3.5494776 -0.0057650572 0.77964807 -0.042938929 0.063515358 -0.063515358 -0.14017811 0.14017811 
3.6070001 -3.5501778 -0.0057416433 0.7757929 -0.043094315 0.063584663 -0.063584663 -0.14027533 0.14027533 
3.608 -3.5508792 -0.0057182279 0.77192664 -0.043249588 0.063654013 -0.063654013 -0.14037247 0.14037247 
3.609 -3.5515816 -0.0056948131 0.76804924 -0.043404762 0.063723408 -0.063723408 -0.14046957 0.14046957 
3.6099999 -3.5522854 -0.0056713964 0.76416075 -0.043559819 0.063792847 -0.063792847 -0.1405666 0.1405666 
3.6110001 -3.5529907 -0.0056479792 0.76026118 -0.043714773 0.063862331 -0.063862331 -0.14066358 0.14066358 
3.612 -3.5536969 -0.0056245625 0.75635052 -0.043869615 0.063931867 -0.063931867 -0.1407605 0.1407605 
3.6129999 -3.5544043 -0.0056011439 0.75242871 -0.044024352 0.064001448 -0.064001448 -0.14085735 0.14085735 
3.6140001 -3.5551126 -0.0055777244 0.74849588 -0.044178985 0.064071074 -0.064071074 -0.14095417 0.14095417 
3.615 -3.5558224 -0.0055543049 0.7445519 -0.044333506 0.064140745 -0.064140745 -0.14105092 0.14105092 
3.6159999 -3.5565331 -0.0055308845 0.74059689 -0.04448792 0.06421046 -0.06421046 -0.1411476 0.1411476 
3.6170001 -3.5572455 -0.0055074631 0.73663074 -0.044642232 0.064280227 -0.064280227 -0.14124423 0.14124423 
3.618 -3.5579586 -0.0054840404 0.73265362 -0.04479643 0.064350039 -0.064350039 -0.14134081 0.14134081 
3.619 -3.5586734 -0.0054606176 0.72866529 -0.044950526 0.064419895 -0.064419895 -0.14143732 0.14143732 
3.6199999 -3.5593891 -0.005437193 0.72466594 -0.045104507 0.064489797 -0.064489797 -0.14153378 0.14153378 
3.6210001 -3.560106 -0.0054137679 0.72065544 -0.045258388 0.06455975 -0.06455975 -0.14163017 0.14163017 
3.622 -3.5608242 -0.0053903423 0.71663398 -0.045412164 0.064629748 -0.064629748 -0.14172652 0.14172652 
3.6229999 -3.5615437 -0.0053669149 0.71260142 -0.045565829 0.064699791 -0.064699791 -0.14182281 0.14182281 
3.6240001 -3.562264 -0.005343487 0.70855784 -0.045719389 0.064769879 -0.064769879 -0.14191903 0.14191903 
3.625 -3.5629861 -0.0053200577 0.70450306 -0.045872841 0.064840019 -0.064840019 -0.1420152 0.1420152 
3.6259999 -3.5637093 -0.005296628 0.70043737 -0.046026189 0.064910203 -0.064910203 -0.14211132 0.14211132 
3.6270001 -3.5644338 -0.0052731959 0.69636059 -0.046179432 0.064980432 -0.064980432 -0.14220738 0.14220738 
3.628 -3.5651591 -0.0052497638 0.69227266 -0.046332564 0.065050706 -0.065050706 -0.14230338 0.14230338 
3.6289999 -3.565886 -0.0052263304 0.68817377 -0.046485595 0.065121032 -0.065121032 -0.14239933 0.14239933 
3.6300001 -3.5666144 -0.005202895 0.68406379 -0.046638519 0.065191403 -0.065191403 -0.1424952 0.1424952 
3.631 -3.5673437 -0.0051794588 0.67994279 -0.046791337 0.065261818 -0.065261818 -0.14259103 0.14259103 
3.632 -3.5680742 -0.0051560216 0.67581075 -0.046944048 0.065332286 -0.065332286 -0.1426868 0.1426868 
3.6329999 -3.5688062 -0.0051325825 0.67166764 -0.047096658 0.065402798 -0.065402798 -0.14278251 0.14278251 
3.6340001 -3.5695393 -0.0051091425 0.66751355 -0.047249157 0.065473355 -0.065473355 -0.14287817 0.14287817 
3.635 -3.5702739 -0.0050857016 0.66334838 -0.047401555 0.065543965 -0.065543965 -0.14297378 0.14297378 
3.6359999 -3.5710096 -0.0050622588 0.65917224 -0.047553845 0.065614611 -0.065614611 -0.14306931 0.14306931 
3.6370001 -3.5717468 -0.0050388146 0.65498495 -0.04770603 0.065685317 -0.065685317 -0.14316481 0.14316481 
3.638 -3.5724852 -0.005015369 0.6507867 -0.047858112 0.06575606 -0.06575606 -0.14326024 0.14326024 
3.6389999 -3.573225 -0.0049919216 0.64657748 -0.048010085 0.065826856 -0.065826856 -0.14335561 0.14335561 
3.6400001 -3.573966 -0.0049684732 0.64235717 -0.048161954 0.065897703 -0.065897703 -0.14345093 0.14345093 
3.641 -3.574708 -0.0049450235 0.63812584 -0.048313722 0.065968595 -0.065968595 -0.14354619 0.14354619 
3.642 -3.5754519 -0.0049215718 0.63388354 -0.048465386 0.066039525 -0.066039525 -0.1436414 0.1436414 
3.6429999 -3.5761967 -0.0048981183 0.62963021 -0.048616942 0.066110514 -0.066110514 -0.14373654 0.14373654 
3.6440001 -3.5769427 -0.0048746634 0.62536591 -0.048768394 0.066181548 -0.066181548 -0.14383163 0.14383163 
3.645 -3.5776904 -0.0048512067 0.62109059 -0.048919741 0.066252626 -0.066252626 -0.14392667 0.14392667 
3.6459999 -3.5784392 -0.004827749 0.61680418 -0.049070984 0.066323757 -0.066323757 -0.14402165 0.14402165 
3.6470001 -3.5791893 -0.004804289 0.61250693 -0.049222127 0.066394933 -0.066394933 -0.14411657 0.14411657 
3.648 -3.579941 -0.0047808276 0.60819858 -0.049373161 0.066466153 -0.066466153 -0.14421144 0.14421144 
3.6489999 -3.580694 -0.0047573638 0.60387927 -0.049524095 0.066537425 -0.066537425 -0.14430626 0.14430626 
3.6500001 -3.5814481 -0.0047338987 0.59954894 -0.049674924 0.066608742 -0.066608742 -0.144401 0.144401 
3.651 -3.5822036 -0.0047104317 0.59520763 -0.04982565 0.066680104 -0.066680104 -0.1444957 0.1444957 
3.652 -3.5829606 -0.0046869628 0.59085536 -0.049976271 0.066751517 -0.066751517 -0.14459033 0.14459033 
3.6530001 -3.583719 -0.0046634921 0.58649206 -0.050126791 0.066822983 -0.066822983 -0.14468493 0.14468493 
3.654 -3.5844784 -0.004640019 0.58211786 -0.050277203 0.066894494 -0.066894494 -0.14477946 0.14477946 
3.655 -3.5852394 -0.0046165446 0.57773262 -0.050427515 0.066966057 -0.066966057 -0.14487393 0.14487393 
3.6559999 -3.5860019 -0.0045930678 0.57333642 -0.050577726 0.067037657 -0.067037657 -0.14496836 0.14496836 
3.6570001 -3.5867658 -0.0045695892 0.56892926 -0.050727829 0.067109317 -0.067109317 -0.14506271 0.14506271 
3.658 -3.5875309 -0.0045461082 0.56451118 -0.050877832 0.067181014 -0.067181014 -0.14515702 0.14515702 
3.6589999 -3.5882974 -0.0045226254 0.56008214 -0.051027734 0.06725277 -0.06725277 -0.14525127 0.14525127 
3.6600001 -3.5890653 -0.0044991407 0.55564207 -0.051177531 0.067324571 -0.067324571 -0.14534546 0.14534546 
3.661 -3.5898345 -0.0044756536 0.55119109 -0.051327221 0.067396417 -0.067396417 -0.14543961 0.14543961 
3.6619999 -3.5906053 -0.0044521638 0.54672915 -0.051476814 0.067468315 -0.067468315 -0.14553368 0.14553368 
3.6630001 -3.5913773 -0.0044286726 0.54225624 -0.051626302 0.067540258 -0.067540258 -0.14562772 0.14562772 
3.664 -3.5921507 -0.0044051791 0.53777242 -0.05177569 0.067612246 -0.067612246 -0.1457217 0.1457217 
3.665 -3.5929253 -0.0043816827 0.53327763 -0.051924981 0.067684293 -0.067684293 -0.14581561 0.14581561 
3.6659999 -3.5937018 -0.0043581845 0.52877194 -0.05207416 0.067756385 -0.067756385 -0.14590947 0.14590947 
3.6670001 -3.5944796 -0.0043346835 0.52425528 -0.052223239 0.067828521 -0.067828521 -0.14600328 0.14600328 
3.668 -3.5952587 -0.0043111807 0.51972765 -0.052372221 0.06790071 -0.06790071 -0.14609703 0.14609703 
3.6689999 -3.5960393 -0.0042876755 0.51518917 -0.052521098 0.067972951 -0.067972951 -0.14619073 0.14619073 
3.6700001 -3.5968213 -0.004264167 0.51063973 -0.052669875 0.068045229 -0.068045229 -0.14628437 0.14628437 
3.671 -3.5976045 -0.0042406572 0.50607932 -0.052818548 0.068117566 -0.068117566 -0.14637797 0.14637797 
3.6719999 -3.5983894 -0.0042171441 0.50150806 -0.052967124 0.068189949 -0.068189949 -0.1464715 0.1464715 
3.6730001 -3.5991759 -0.0041936287 0.49692583 -0.053115591 0.068262376 -0.068262376 -0.14656496 0.14656496 
3.674 -3.5999634 -0.0041701109 0.49233276 -0.053263966 0.068334855 -0.068334855 -0.14665839 0.14665839 
3.675 -3.6007526 -0.0041465904 0.48772871 -0.053412233 0.068407387 -0.068407387 -0.14675176 0.14675176 
3.6760001 -3.6015432 -0.004123067 0.48311377 -0.053560402 0.068479963 -0.068479963 -0.14684507 0.14684507 
3.677 -3.6023355 -0.0040995413 0.47848794 -0.053708468 0.068552591 -0.068552591 -0.14693832 0.14693832 
3.678 -3.6031287 -0.0040760124 0.4738512 -0.053856432 0.068625271 -0.068625271 -0.14703153 0.14703153 
3.6789999 -3.6039238 -0.0040524811 0.46920356 -0.0540043 0.068697996 -0.068697996 -0.14712468 0.14712468 
3.6800001 -3.6047204 -0.0040289471 0.46454504 -0.054152064 0.068770774 -0.068770774 -0.14721777 0.14721777 
3.681 -3.6055183 -0.0040054102 0.45987561 -0.054299727 0.068843596 -0.068843596 -0.14731081 0.14731081 
3.6819999 -3.6063175 -0.0039818706 0.45519534 -0.05444729 0.06891647 -0.06891647 -0.14740379 0.14740379 
3.6830001 -3.6071184 -0.0039583277 0.45050412 -0.054594755 0.068989396 -0.068989396 -0.14749673 0.14749673 
3.684 -3.6079209 -0.0039347825 0.44580206 -0.05474212 0.069062367 -0.069062367 -0.14758959 0.14758959 
3.6849999 -3.6087248 -0.003911234 0.44108912 -0.054889385 0.06913539 -0.06913539 -0.14768243 0.14768243 
3.6860001 -3.60953 -0.0038876825 0.43636531 -0.055036545 0.069208458 -0.069208458 -0.14777519 0.14777519 
3.687 -3.6103368 -0.0038641279 0.43163061 -0.055183612 0.069281586 -0.069281586 -0.1478679 0.1478679 
3.688 -3.611145 -0.0038405706 0.42688504 -0.055330571 0.06935475 -0.06935475 -0.14796056 0.14796056 
3.6889999 -3.6119549 -0.0038170097 0.42212865 -0.055477437 0.069427975 -0.069427975 -0.14805315 0.14805315 
3.6900001 -3.612766 -0.0037934461 0.41736138 -0.055624202 0.069501244 -0.069501244 -0.14814571 0.14814571 
3.691 -3.6135788 -0.0037698792 0.41258326 -0.055770867 0.069574565 -0.069574565 -0.1482382 0.1482382 
3.6919999 -3.6143935 -0.0037463096 0.40779427 -0.055917431 0.069647931 -0.069647931 -0.14833064 0.14833064 
3.6930001 -3.6152093 -0.0037227361 0.40299439 -0.056063898 0.069721349 -0.069721349 -0.14842303 0.14842303 
3.694 -3.6160264 -0.0036991597 0.39818376 -0.056210265 0.069794819 -0.069794819 -0.14851536 0.14851536 
3.6949999 -3.6168454 -0.0036755798 0.39336222 -0.056356531 0.069868341 -0.069868341 -0.14860763 0.14860763 
3.6960001 -3.6176658 -0.0036519968 0.38852984 -0.0565027 0.069941908 -0.069941908 -0.14869986 0.14869986 
3.697 -3.6184876 -0.0036284104 0.38368669 -0.056648772 0.070015527 -0.070015527 -0.14879203 0.14879203 
3.698 -3.6193113 -0.0036048205 0.37883264 -0.05679474 0.070089191 -0.070089191 -0.14888415 0.14888415 
3.6989999 -3.6201363 -0.0035812273 0.37396777 -0.056940611 0.070162915 -0.070162915 -0.14897621 0.14897621 
3.7 -3.6209626 -0.0035576306 0.36909208 -0.057086386 0.070236683 -0.070236683 -0.14906822 0.14906822 
3.701 -3.6217909 -0.0035340302 0.36420557 -0.05723206 0.070310496 -0.070310496 -0.14916018 0.14916018 
3.7019999 -3.6226203 -0.0035104265 0.35930827 -0.05737764 0.070384368 -0.070384368 -0.14925207 0.14925207 
3.7030001 -3.6234515 -0.0034868193 0.35440013 -0.05752312 0.070458293 -0.070458293 -0.14934392 0.14934392 
3.704 -3.6242843 -0.0034632082 0.3494812 -0.057668496 0.070532262 -0.070532262 -0.14943571 0.14943571 
3.7049999 -3.6251187 -0.0034395938 0.34455141 -0.057813782 0.070606284 -0.070606284 -0.14952746 0.14952746 
3.7060001 -3.6259546 -0.0034159755 0.3396109 -0.057958961 0.07068035 -0.07068035 -0.14961915 0.14961915 
3.707 -3.626792 -0.0033923534 0.33465952 -0.058104049 0.070754476 -0.070754476 -0.14971077 0.14971077 
3.7079999 -3.6276309 -0.0033687276 0.32969737 -0.058249038 0.070828646 -0.070828646 -0.14980236 0.14980236 
3.7090001 -3.6284716 -0.0033450983 0.32472444 -0.058393929 0.070902869 -0.070902869 -0.14989388 0.14989388 
3.71 -3.6293137 -0.0033214651 0.31974068 -0.05853872 0.070977144 -0.070977144 -0.14998536 0.14998536 
3.711 -3.6301575 -0.0032978279 0.31474617 -0.058683418 0.071051471 -0.071051471 -0.15007678 0.15007678 
3.7119999 -3.6310029 -0.0032741867 0.30974087 -0.058828019 0.071125843 -0.071125843 -0.15016814 0.15016814 
3.7130001 -3.6318498 -0.0032505416 0.30472478 -0.058972515 0.071200266 -0.071200266 -0.15025946 0.15025946 
3.714 -3.6326981 -0.003226893 0.29969794 -0.059116919 0.071274742 -0.071274742 -0.15035072 0.15035072 
3.7149999 -3.6335485 -0.00320324 0.2946603 -0.059261225 0.071349271 -0.071349271 -0.15044193 0.15044193 
3.7160001 -3.6343999 -0.0031795832 0.28961191 -0.059405435 0.071423851 -0.071423851 -0.15053308 0.15053308 
3.717 -3.6352534 -0.0031559218 0.28455275 -0.059549551 0.071498476 -0.071498476 -0.15062417 0.15062417 
3.7179999 -3.6361084 -0.0031322567 0.27948284 -0.059693564 0.071573153 -0.071573153 -0.15071523 0.15071523 
3.7190001 -3.6369646 -0.0031085876 0.27440217 -0.059837483 0.07164789 -0.07164789 -0.15080622 0.15080622 
3.72 -3.6378229 -0.0030849138 0.26931074 -0.059981305 0.071722671 -0.071722671 -0.15089716 0.15089716 
3.721 -3.6386826 -0.0030612361 0.26420856 -0.060125031 0.071797505 -0.071797505 -0.15098806 0.15098806 
3.7219999 -3.6395438 -0.003037554 0.25909564 -0.060268663 0.071872383 -0.071872383 -0.15107889 0.15107889 
3.723 -3.6404068 -0.0030138679 0.25397196 -0.060412198 0.071947321 -0.071947321 -0.15116967 0.15116967 
3.724 -3.6412716 -0.0029901771 0.24883758 -0.060555633 0.072022311 -0.072022311 -0.15126041 0.15126041 
3.7249999 -3.6421378 -0.0029664824 0.24369243 -0.060698975 0.072097346 -0.072097346 -0.15135109 0.15135109 
3.7260001 -3.6430056 -0.0029427831 0.23853655 -0.06084222 0.072172433 -0.072172433 -0.15144171 0.15144171 
3.727 -3.6438749 -0.002919079 0.23336996 -0.060985368 0.07224758 -0.07224758 -0.15153228 0.15153228 
3.7279999 -3.6447463 -0.0028953706 0.22819264 -0.061128419 0.072322771 -0.072322771 -0.1516228 0.1516228 
3.7290001 -3.6456189 -0.0028716577 0.22300462 -0.061271381 0.072398014 -0.072398014 -0.15171327 0.15171327 
3.73 -3.6464934 -0.0028479404 0.21780586 -0.061414238 0.07247331 -0.07247331 -0.15180369 0.15180369 
3.7309999 -3.6473694 -0.0028242182 0.2125964 -0.061557006 0.072548658 -0.072548658 -0.15189405 0.15189405 
3.7320001 -3.648247 -0.0028004916 0.20737621 -0.061699677 0.072624058 -0.072624058 -0.15198436 0.15198436 
3.733 -3.6491265 -0.0027767604 0.20214535 -0.061842255 0.07269951 -0.07269951 -0.15207462 0.15207462 
3.734 -3.6500077 -0.0027530245 0.19690377 -0.061984733 0.072775006 -0.072775006 -0.15216483 0.15216483 
3.7349999 -3.6508901 -0.0027292836 0.19165151 -0.062127117 0.072850563 -0.072850563 -0.15225498 0.15225498 
3.7360001 -3.6517746 -0.0027055382 0.18638852 -0.062269408 0.072926164 -0.072926164 -0.15234509 0.15234509 
3.737 -3.6526606 -0.0026817876 0.18111488 -0.062411603 0.073001824 -0.073001824 -0.15243512 0.15243512 
3.7379999 -3.6535485 -0.0026580323 0.17583053 -0.062553704 0.073077537 -0.073077537 -0.15252513 0.15252513 
3.7390001 -3.6544378 -0.0026342724 0.1705355 -0.062695704 0.073153295 -0.073153295 -0.15261507 0.15261507 
3.74 -3.655329 -0.0026105072 0.16522981 -0.062837616 0.073229112 -0.073229112 -0.15270497 0.15270497 
3.7409999 -3.6562216 -0.002586737 0.15991344 -0.062979437 0.073304974 -0.073304974 -0.15279481 0.15279481 
3.7420001 -3.6571159 -0.002562962 0.15458639 -0.063121155 0.073380895 -0.073380895 -0.1528846 0.1528846 
3.743 -3.6580122 -0.0025391818 0.14924867 -0.063262783 0.073456861 -0.073456861 -0.15297434 0.15297434 
3.744 -3.65891 -0.0025153966 0.14390032 -0.063404314 0.073532887 -0.073532887 -0.15306401 0.15306401 
3.7449999 -3.6598094 -0.0024916062 0.13854128 -0.063545756 0.073608965 -0.073608965 -0.15315366 0.15315366 
3.7460001 -3.6607108 -0.0024678106 0.13317159 -0.063687101 0.073685087 -0.073685087 -0.15324324 0.15324324 
3.747 -3.6616135 -0.0024440098 0.12779126 -0.063828349 0.073761269 -0.073761269 -0.15333277 0.15333277 
3.7479999 -3.6625183 -0.0024202038 0.12240028 -0.063969508 0.073837496 -0.073837496 -0.15342225 0.15342225 
3.7490001 -3.6634245 -0.0023963924 0.11699865 -0.06411057 0.073913783 -0.073913783 -0.15351167 0.15351167 
3.75 -3.6643329 -0.0023725759 0.11158638 -0.064251542 0.073990121 -0.073990121 -0.15360105 0.15360105 
3.7509999 -3.6652424 -0.0023487539 0.10616349 -0.064392418 0.074066505 -0.074066505 -0.15369038 0.15369038 
3.7520001 -3.6661537 -0.0023249264 0.10072995 -0.064533196 0.074142948 -0.074142948 -0.15377964 0.15377964 
3.753 -3.6670673 -0.0023010937 0.095285796 -0.064673886 0.074219443 -0.074219443 -0.15386887 0.15386887 
3.7539999 -3.6679821 -0.0022772553 0.089831017 -0.064814486 0.07429599 -0.07429599 -0.15395804 0.15395804 
3.7550001 -3.6688986 -0.0022534113 0.084365621 -0.064954981 0.07437259 -0.07437259 -0.15404715 0.15404715 
3.756 -3.6698172 -0.002229562 0.078889608 -0.065095395 0.074449241 -0.074449241 -0.15413621 0.15413621 
3.757 -3.6707373 -0.0022057069 0.073402978 -0.065235712 0.074525945 -0.074525945 -0.15422525 0.15422525 
3.7579999 -3.671659 -0.0021818462 0.067905739 -0.065375932 0.074602708 -0.074602708 -0.15431421 0.15431421 
3.7590001 -3.6725826 -0.0021579799 0.062397908 -0.065516062 0.074679516 -0.074679516 -0.15440311 0.15440311 
3.76 -3.6735079 -0.0021341078 0.056879465 -0.065656096 0.074756384 -0.074756376 -0.15449198 0.15449198 
3.7609999 -3.6744349 -0.00211023 0.051350433 -0.06579604 0.074833296 -0.074833296 -0.15458079 0.15458079 
3.7620001 -3.6753638 -0.0020863463 0.045810811 -0.065935895 0.074910268 -0.074910268 -0.15466954 0.15466954 
3.763 -3.6762943 -0.0020624567 0.040260598 -0.066075653 0.074987292 -0.074987292 -0.15475824 0.15475824 
3.7639999 -3.6772268 -0.0020385613 0.034699805 -0.066215321 0.075064369 -0.075064369 -0.15484691 0.15484691 
3.7650001 -3.6781609 -0.00201466 0.029128429 -0.066354901 0.075141497 -0.075141497 -0.15493551 0.15493551 
3.766 -3.6790969 -0.0019907528 0.023546478 -0.066494383 0.075218678 -0.075218678 -0.15502407 0.15502407 
3.767 -3.6800344 -0.0019668394 0.017953956 -0.066633768 0.07529591 -0.07529591 -0.15511256 0.15511256 
3.7679999 -3.6809738 -0.00194292 0.012350867 -0.066773072 0.075373203 -0.075373203 -0.15520103 0.15520103 
3.7690001 -3.6819148 -0.0019189947 0.0067372136 -0.066912279 0.075450547 -0.075450547 -0.15528943 0.15528943 
3.77 -3.6828578 -0.0018950631 0.0011130011 -0.067051388 0.075527944 -0.075527944 -0.15537778 0.15537778 
3.7709999 -3.6838026 -0.0018711254 -0.0045217662 -0.067190416 0.075605392 -0.075605392 -0.15546608 0.15546608 
3.7720001 -3.6847489 -0.0018471816 -0.010167085 -0.06732934 0.075682901 -0.075682901 -0.15555434 0.15555434 
3.773 -3.6856976 -0.0018232313 -0.015822951 -0.067468181 0.075760454 -0.075760454 -0.15564254 0.15564254 
3.7739999 -3.6866472 -0.0017992749 -0.021489361 -0.067606933 0.075838067 -0.075838067 -0.15573068 0.15573068 
3.7750001 -3.6875992 -0.0017753121 -0.027166309 -0.067745589 0.075915731 -0.075915731 -0.15581878 0.15581878 
3.776 -3.6885529 -0.001751343 -0.032853793 -0.067884155 0.075993448 -0.075993448 -0.15590683 0.15590683 
3.777 -3.6895082 -0.0017273674 -0.038551807 -0.068022624 0.076071218 -0.076071218 -0.15599482 0.15599482 
3.7780001 -3.6904655 -0.0017033853 -0.044260353 -0.068161011 0.076149046 -0.076149046 -0.15608276 0.15608276 
3.779 -3.6914246 -0.001679397 -0.049979415 -0.068299301 0.07622692 -0.07622692 -0.15617067 0.15617067 
3.78 -3.6923854 -0.0016554019 -0.055708993 -0.068437509 0.076304853 -0.076304853 -0.15625851 0.15625851 
3.7809999 -3.6933479 -0.0016314002 -0.061449092 -0.068575613 0.076382846 -0.076382846 -0.15634631 0.15634631 
3.7820001 -3.6943126 -0.001607392 -0.0671997 -0.068713635 0.076460883 -0.076460883 -0.15643406 0.15643406 
3.783 -3.6952789 -0.0015833771 -0.072960816 -0.068851568 0.07653898 -0.07653898 -0.15652175 0.15652175 
3.7839999 -3.6962469 -0.0015593554 -0.078732431 -0.068989404 0.076617129 -0.076617129 -0.1566094 0.1566094 
3.7850001 -3.6972167 -0.0015353272 -0.084514543 -0.06912715 0.07669533 -0.07669533 -0.15669699 0.15669699 
3.786 -3.6981883 -0.0015112921 -0.090307154 -0.069264814 0.076773591 -0.076773591 -0.15678453 0.15678453 
3.7869999 -3.699162 -0.00148725 -0.096110255 -0.069402382 0.076851904 -0.076851904 -0.15687203 0.15687203 
3.7880001 -3.7001374 -0.0014632012 -0.10192384 -0.069539852 0.07693027 -0.07693027 -0.15695947 0.15695947 
3.789 -3.7011147 -0.0014391455 -0.1077479 -0.069677241 0.077008694 -0.077008687 -0.15704687 0.15704687 
3.79 -3.7020936 -0.0014150828 -0.11358245 -0.069814533 0.077087164 -0.077087164 -0.15713421 0.15713421 
3.7909999 -3.7030742 -0.0013910133 -0.11942746 -0.069951743 0.077165693 -0.077165693 -0.15722151 0.15722151 
3.7920001 -3.704057 -0.0013669365 -0.12528294 -0.070088863 0.077244282 -0.077244282 -0.15730876 0.15730876 
3.793 -3.7050414 -0.0013428528 -0.1311489 -0.070225894 0.077322915 -0.077322915 -0.15739594 0.15739594 
3.7939999 -3.706028 -0.0013187618 -0.13702531 -0.070362829 0.077401608 -0.077401608 -0.1574831 0.1574831 
3.7950001 -3.7070162 -0.001294664 -0.14291218 -0.070499673 0.077480361 -0.077480361 -0.1575702 0.1575702 
3.796 -3.7080064 -0.0012705587 -0.14880951 -0.070636436 0.077559158 -0.077559158 -0.15765724 0.15765724 
3.7969999 -3.7089984 -0.0012464462 -0.15471727 -0.070773102 0.077638015 -0.077638015 -0.15774423 0.15774423 
3.7980001 -3.7099919 -0.0012223264 -0.16063549 -0.070909686 0.077716932 -0.077716932 -0.15783118 0.15783118 
3.799 -3.7109878 -0.0011981993 -0.16656412 -0.071046174 0.077795893 -0.077795893 -0.15791807 0.15791807 
3.8 -3.7119851 -0.0011740649 -0.17250322 -0.071182579 0.077874914 -0.077874914 -0.15800492 0.15800492 
3.8010001 -3.7129843 -0.0011499231 -0.17845275 -0.071318887 0.077953994 -0.077953994 -0.15809171 0.15809171 
3.802 -3.7139857 -0.0011257736 -0.18441269 -0.071455114 0.078033127 -0.078033127 -0.15817846 0.15817846 
3.803 -3.7149887 -0.0011016169 -0.19038305 -0.071591251 0.078112312 -0.078112312 -0.15826516 0.15826516 
3.8039999 -3.7159936 -0.0010774526 -0.19636384 -0.071727298 0.078191556 -0.078191556 -0.15835181 0.15835181 
3.8050001 -3.7170007 -0.0010532807 -0.20235504 -0.071863249 0.078270853 -0.078270853 -0.15843841 0.15843841 
3.806 -3.7180092 -0.0010291011 -0.20835665 -0.071999118 0.078350201 -0.078350201 -0.15852496 0.15852496 
3.8069999 -3.7190199 -0.0010049138 -0.21436867 -0.072134905 0.07842961 -0.07842961 -0.15861146 0.15861146 
3.8080001 -3.7200325 -0.00098071899 -0.22039108 -0.072270595 0.07850907 -0.07850907 -0.15869792 0.15869792 
3.809 -3.7210467 -0.00095651625 -0.2264239 -0.072406195 0.07858859 -0.07858859 -0.15878431 0.15878431 
3.8099999 -3.7220628 -0.00093230576 -0.23246711 -0.072541706 0.078668162 -0.078668155 -0.15887067 0.15887067 
3.8110001 -3.7230811 -0.00090808742 -0.23852071 -0.072677135 0.078747787 -0.078747787 -0.15895697 0.15895697 
3.812 -3.7241011 -0.00088386121 -0.24458469 -0.072812475 0.078827471 -0.078827471 -0.15904324 0.15904324 
3.813 -3.7251229 -0.00085962715 -0.25065905 -0.072947733 0.078907214 -0.078907214 -0.15912944 0.15912944 
3.8139999 -3.7261467 -0.000835385 -0.25674379 -0.073082894 0.078987002 -0.078987002 -0.1592156 0.1592156 
3.8150001 -3.7271726 -0.00081113499 -0.2628389 -0.073217966 0.07906685 -0.07906685 -0.1593017 0.1593017 
3.816 -3.7282 -0.00078687683 -0.26894438 -0.073352955 0.079146765 -0.079146765 -0.15938777 0.15938777 
3.8169999 -3.7292297 -0.00076261058 -0.27506021 -0.073487855 0.079226725 -0.079226725 -0.15947378 0.15947378 
3.8180001 -3.7302611 -0.00073833618 -0.2811864 -0.073622666 0.079306737 -0.079306737 -0.15955974 0.15955974 
3.819 -3.7312944 -0.00071405363 -0.28732297 -0.073757388 0.079386815 -0.079386815 -0.15964565 0.15964565 
3.8199999 -3.7323296 -0.00068976282 -0.29346988 -0.073892027 0.079466946 -0.079466946 -0.15973151 0.15973151 
3.8210001 -3.7333667 -0.0006654638 -0.29962713 -0.074026585 0.079547122 -0.079547122 -0.15981732 0.15981732 
3.822 -3.7344058 -0.00064115634 -0.30579472 -0.074161045 0.079627365 -0.079627365 -0.15990309 0.15990309 
3.823 -3.7354469 -0.00061684067 -0.31197265 -0.074295424 0.079707667 -0.079707667 -0.15998881 0.15998881 
3.8239999 -3.7364895 -0.00059251656 -0.31816089 -0.074429706 0.079788014 -0.079788014 -0.16007449 0.16007449 
3.825 -3.7375345 -0.00056818395 -0.32435948 -0.074563913 0.079868428 -0.079868428 -0.16016009 0.16016009 
3.826 -3.7385814 -0.00054384291 -0.3305684 -0.074698023 0.079948887 -0.079948887 -0.16024567 0.16024567 
3.8269999 -3.73963 -0.0005194933 -0.33678764 -0.074832052 0.080029413 -0.080029413 -0.16033119 0.16033119 
3.8280001 -3.7406805 -0.0004951352 -0.34301716 -0.074965999 0.080109984 -0.080109984 -0.16041668 0.16041668 
3.829 -3.7417333 -0.0004707684 -0.34925705 -0.075099848 0.080190621 -0.080190621 -0.16050211 0.16050211 
3.8299999 -3.7427876 -0.00044639298 -0.35550722 -0.075233616 0.080271311 -0.080271311 -0.16058747 0.16058747 
3.8310001 -3.743844 -0.00042200883 -0.36176768 -0.075367302 0.08035206 -0.08035206 -0.16067281 0.16067281 
3.832 -3.7449024 -0.00039761595 -0.36803845 -0.075500898 0.080432862 -0.080432862 -0.16075809 0.16075809 
3.8329999 -3.7459626 -0.00037321425 -0.37431952 -0.075634405 0.080513716 -0.080513716 -0.16084331 0.16084331 
3.8340001 -3.7470253 -0.00034880373 -0.38061082 -0.07576783 0.080594636 -0.080594636 -0.1609285 0.1609285 
3.835 -3.7480896 -0.00032438431 -0.38691247 -0.075901166 0.080675602 -0.080675602 -0.16101365 0.16101365 
3.836 -3.7491558 -0.00029995598 -0.39322439 -0.076034419 0.080756634 -0.080756634 -0.16109873 0.16109873 
3.8369999 -3.7502239 -0.00027551869 -0.39954659 -0.076167583 0.080837719 -0.080837719 -0.16118377 0.16118377 
3.8380001 -3.7512937 -0.00025107237 -0.40587905 -0.076300658 0.080918856 -0.080918856 -0.16126877 0.16126877 
3.839 -3.7523658 -0.00022661698 -0.41222176 -0.076433651 0.08100006 -0.08100006 -0.16135371 0.16135371 
3.8399999 -3.7534399 -0.0002021525 -0.41857472 -0.076566562 0.081081308 -0.081081308 -0.1614386 0.1614386 
3.8410001 -3.7545159 -0.0001776789 -0.42493799 -0.076699384 0.081162624 -0.081162624 -0.16152345 0.16152345 
3.842 -3.755594 -0.00015319607 -0.43131149 -0.076832123 0.081243992 -0.081243992 -0.16160825 0.16160825 
3.8429999 -3.7566736 -0.00012870402 -0.43769524 -0.076964773 0.081325419 -0.081325419 -0.16169301 0.16169301 
3.8440001 -3.7577555 -0.00010420269 -0.44408923 -0.077097341 0.081406899 -0.081406899 -0.1617777 0.1617777 
3.845 -3.7588394 -7.9692036e-05 -0.45049348 -0.07722982 0.081488438 -0.081488438 -0.16186236 0.16186236 
3.846 -3.7599254 -5.5172004e-05 -0.45690796 -0.077362217 0.081570037 -0.081570037 -0.16194697 0.16194697 
3.8469999 -3.7610133 -3.0642565e-05 -0.46333265 -0.077494524 0.081651688 -0.081651688 -0.16203153 0.16203153 
3.848 -3.7621028 -6.1036667e-06 -0.46976757 -0.07762675 0.081733406 -0.081733406 -0.16211605 0.16211605 
3.849 -3.7631948 1.8444736e-05 -0.47621274 -0.077758886 0.081815168 -0.081815168 -0.16220051 0.16220051 
3.8499999 -3.7642884 4.3002688e-05 -0.48266813 -0.077890947 0.081896998 -0.081896998 -0.16228494 0.16228494 
3.8510001 -3.765384 6.7570232e-05 -0.48913372 -0.078022912 0.08197888 -0.08197888 -0.1623693 0.1623693 
3.852 -3.7664819 9.2147413e-05 -0.49560952 -0.078154802 0.082060814 -0.082060814 -0.16245362 0.16245362 
3.8529999 -3.7675815 0.00011673428 -0.50209552 -0.078286603 0.082142815 -0.082142815 -0.1625379 0.1625379 
3.8540001 -3.7686834 0.00014133088 -0.50859171 -0.078418322 0.082224868 -0.082224868 -0.16262212 0.16262212 
3.855 -3.7697871 0.00016593724 -0.51509809 -0.078549951 0.082306989 -0.082306989 -0.1627063 0.1627063 
3.8559999 -3.7708929 0.00019055343 -0.52161473 -0.078681499 0.082389154 -0.082389154 -0.16279043 0.16279043 
3.8570001 -3.7720006 0.00021517948 -0.5281415 -0.078812964 0.082471378 -0.082471378 -0.16287452 0.16287452 
3.858 -3.7731104 0.00023981543 -0.5346784 -0.078944348 0.082553662 -0.082553662 -0.16295856 0.16295856 
3.859 -3.7742219 0.00026446133 -0.54122555 -0.079075642 0.082636006 -0.082636006 -0.16304255 0.16304255 
3.8599999 -3.7753358 0.00028911725 -0.5477829 -0.079206854 0.08271841 -0.08271841 -0.1631265 0.1631265 
3.8610001 -3.7764513 0.00031378321 -0.55435038 -0.079337984 0.082800865 -0.082800865 -0.16321039 0.16321039 
3.862 -3.7775691 0.00033845924 -0.56092799 -0.079469025 0.08288338 -0.08288338 -0.16329424 0.16329424 
3.8629999 -3.7786889 0.0003631454 -0.56751585 -0.079599984 0.082965963 -0.082965963 -0.16337804 0.16337804 
3.8640001 -3.7798107 0.00038784178 -0.57411379 -0.079730861 0.08304859 -0.08304859 -0.1634618 0.1634618 
3.865 -3.7809346 0.00041254837 -0.58072186 -0.079861648 0.083131284 -0.083131284 -0.1635455 0.1635455 
3.8659999 -3.7820606 0.0004372652 -0.58734018 -0.079992361 0.08321403 -0.08321403 -0.16362917 0.16362917
[truncated: 1,650,203 more chars]
