# Supplementary material for: Macroscopic phase resetting-curves determine oscillatory coherence and signal transfer in inter-coupled neural circuits
Source: PLoS Comput Biol. 2019 May 9;15(5):e1007019. doi: 10.1371/journal.pcbi.1007019 (PMC6529019; doi:10.1371/journal.pcbi.1007019)
Supplement: S1 Code — It also contains the XPPAUT code for the nonlinear analysis. (ZIP) [file pcbi.1007019.s011.zip › Code/Fig06/PanelG/Orbite_PING.dat]

0 0.15866098 -0.095061727 0.015272181 0.81898141 0 0.18332578 1.9386405 0 
0.001 0.15866111 -0.097228661 0.015277868 0.82046443 0 0.18337156 1.9390815 0 
0.0020000001 0.15866117 -0.099395595 0.01528356 0.82194811 0 0.18341738 1.9395221 0 
0.003 0.15866117 -0.10156254 0.015289259 0.82343251 0 0.18346323 1.9399623 0 
0.0040000002 0.1586611 -0.10372949 0.015294963 0.8249175 0 0.18350913 1.940402 0 
0.0049999999 0.15866095 -0.10589643 0.015300673 0.8264032 0 0.18355507 1.9408413 0 
0.0060000001 0.15866074 -0.10806336 0.015306387 0.82788956 0 0.18360104 1.9412802 0 
0.0070000002 0.15866046 -0.11023029 0.015312107 0.82937664 0 0.18364705 1.9417186 0 
0.0080000004 0.15866011 -0.1123972 0.015317833 0.83086431 0 0.18369311 1.9421566 0 
0.0089999996 0.1586597 -0.11456411 0.015323564 0.8323527 0 0.1837392 1.9425941 0 
0.0099999998 0.1586592 -0.11673099 0.0153293 0.83384168 0 0.18378533 1.9430312 0 
0.011 0.15865865 -0.11889785 0.015335043 0.83533144 0 0.18383151 1.9434679 0 
0.012 0.15865803 -0.12106469 0.015340791 0.83682179 0 0.18387772 1.943904 0 
0.013 0.15865733 -0.1232315 0.015346545 0.8383128 0 0.18392397 1.9443398 0 
0.014 0.15865657 -0.12539828 0.015352303 0.83980453 0 0.18397027 1.944775 0 
0.015 0.15865575 -0.12756503 0.015358068 0.84129691 0 0.1840166 1.9452099 0 
0.016000001 0.15865484 -0.12973174 0.015363838 0.84278995 0 0.18406297 1.9456443 0 
0.017000001 0.15865387 -0.13189842 0.015369614 0.84428364 0 0.18410939 1.9460783 0 
0.017999999 0.15865284 -0.13406505 0.015375394 0.84577805 0 0.18415585 1.9465117 0 
0.018999999 0.15865174 -0.13623163 0.015381182 0.84727311 0 0.18420234 1.9469448 0 
0.02 0.15865056 -0.13839817 0.015386974 0.84876877 0 0.18424888 1.9473774 0 
0.021 0.15864931 -0.14056465 0.015392771 0.8502652 0 0.18429546 1.9478096 0 
0.022 0.158648 -0.14273109 0.015398575 0.85176224 0 0.18434207 1.9482412 0 
0.023 0.15864663 -0.14489746 0.015404384 0.85325998 0 0.18438873 1.9486725 0 
0.024 0.15864518 -0.14706378 0.015410199 0.85475838 0 0.18443543 1.9491034 0 
0.025 0.15864366 -0.14923003 0.015416019 0.85625744 0 0.18448216 1.9495337 0 
0.026000001 0.15864207 -0.15139621 0.015421845 0.85775715 0 0.18452895 1.9499636 0 
0.027000001 0.15864041 -0.15356232 0.015427676 0.85925752 0 0.18457577 1.950393 0 
0.028000001 0.1586387 -0.15572837 0.015433514 0.8607586 0 0.18462262 1.950822 0 
0.028999999 0.1586369 -0.15789434 0.015439357 0.86226034 0 0.18466952 1.9512506 0 
0.029999999 0.15863504 -0.16006023 0.015445205 0.86376274 0 0.18471646 1.9516786 0 
0.030999999 0.15863311 -0.16222604 0.015451059 0.86526585 0 0.18476345 1.9521062 0 
0.032000002 0.15863112 -0.16439176 0.015456919 0.86676961 0 0.18481047 1.9525334 0 
0.033 0.15862904 -0.16655739 0.015462784 0.86827403 0 0.18485753 1.9529601 0 
0.034000002 0.15862691 -0.16872293 0.015468655 0.86977911 0 0.18490463 1.9533863 0 
0.035 0.15862471 -0.17088838 0.015474532 0.87128484 0 0.18495178 1.9538121 0 
0.035999998 0.15862243 -0.17305374 0.015480415 0.87279129 0 0.18499897 1.9542375 0 
0.037 0.15862009 -0.17521898 0.015486303 0.87429839 0 0.1850462 1.9546623 0 
0.037999999 0.15861769 -0.17738414 0.015492197 0.87580615 0 0.18509346 1.9550867 0 
0.039000001 0.1586152 -0.17954917 0.015498096 0.87731457 0 0.18514077 1.9555107 0 
0.039999999 0.15861265 -0.18171412 0.015504002 0.8788237 0 0.18518813 1.9559342 0 
0.041000001 0.15861005 -0.18387894 0.015509913 0.88033348 0 0.18523552 1.9563572 0 
0.041999999 0.15860736 -0.18604365 0.015515829 0.88184392 0 0.18528296 1.9567797 0 
0.043000001 0.15860461 -0.18820824 0.015521752 0.88335502 0 0.18533044 1.9572018 0 
0.044 0.15860179 -0.19037271 0.015527681 0.88486683 0 0.18537794 1.9576235 0 
0.045000002 0.1585989 -0.19253704 0.015533614 0.8863793 0 0.18542551 1.9580446 0 
0.046 0.15859593 -0.19470125 0.015539554 0.88789243 0 0.1854731 1.9584653 0 
0.046999998 0.15859291 -0.19686535 0.0155455 0.8894062 0 0.18552074 1.9588856 0 
0.048 0.15858981 -0.1990293 0.015551451 0.8909207 0 0.18556842 1.9593054 0 
0.048999999 0.15858665 -0.20119311 0.015557407 0.89243585 0 0.18561615 1.9597247 0 
0.050000001 0.15858342 -0.20335679 0.015563371 0.89395165 0 0.18566391 1.9601436 0 
0.050999999 0.15858011 -0.20552032 0.015569339 0.89546812 0 0.18571173 1.9605619 0 
0.052000001 0.15857674 -0.20768371 0.015575313 0.89698529 0 0.18575957 1.9609798 0 
0.052999999 0.15857331 -0.20984696 0.015581293 0.89850312 0 0.18580747 1.9613973 0 
0.054000001 0.1585698 -0.21201004 0.01558728 0.90002161 0 0.1858554 1.9618142 0 
0.055 0.15856622 -0.21417297 0.015593271 0.90154082 0 0.18590337 1.9622307 0 
0.056000002 0.15856259 -0.21633574 0.015599268 0.90306067 0 0.18595138 1.9626467 0 
0.057 0.15855888 -0.21849836 0.015605272 0.90458119 0 0.18599945 1.9630623 0 
0.057999998 0.15855509 -0.22066082 0.015611282 0.90610236 0 0.18604755 1.9634774 0 
0.059 0.15855125 -0.2228231 0.015617296 0.90762424 0 0.18609568 1.963892 0 
0.059999999 0.15854733 -0.22498521 0.015623317 0.90914679 0 0.18614388 1.9643061 0 
0.061000001 0.15854335 -0.22714716 0.015629344 0.91066998 0 0.1861921 1.9647198 0 
0.061999999 0.1585393 -0.22930893 0.015635377 0.91219383 0 0.18624038 1.965133 0 
0.063000001 0.15853517 -0.23147051 0.015641415 0.9137184 0 0.18628868 1.9655458 0 
0.064000003 0.15853098 -0.23363192 0.01564746 0.91524363 0 0.18633704 1.965958 0 
0.064999998 0.15852672 -0.23579314 0.01565351 0.9167695 0 0.18638544 1.9663697 0 
0.066 0.1585224 -0.23795418 0.015659567 0.9182961 0 0.18643387 1.966781 0 
0.067000002 0.158518 -0.24011502 0.015665628 0.91982335 0 0.18648235 1.9671918 0 
0.068000004 0.15851353 -0.24227567 0.015671697 0.92135125 0 0.18653087 1.9676021 0 
0.068999998 0.158509 -0.24443613 0.015677771 0.92287982 0 0.18657944 1.9680121 0 
0.07 0.1585044 -0.24659638 0.01568385 0.92440909 0 0.18662804 1.9684215 0 
0.071000002 0.15849973 -0.24875642 0.015689936 0.92593902 0 0.1866767 1.9688303 0 
0.071999997 0.15849499 -0.25091627 0.015696028 0.92746961 0 0.18672539 1.9692388 0 
0.072999999 0.1584902 -0.2530759 0.015702125 0.92900091 0 0.18677413 1.9696467 0 
0.074000001 0.15848532 -0.25523531 0.015708229 0.93053287 0 0.18682291 1.9700541 0 
0.075000003 0.15848038 -0.25739452 0.015714338 0.93206549 0 0.18687174 1.9704611 0 
0.075999998 0.15847537 -0.25955352 0.015720453 0.93359882 0 0.1869206 1.9708676 0 
0.077 0.15847029 -0.26171228 0.015726576 0.93513274 0 0.1869695 1.9712737 0 
0.078000002 0.15846515 -0.26387084 0.015732702 0.93666744 0 0.18701845 1.9716792 0 
0.079000004 0.15845993 -0.26602915 0.015738836 0.93820274 0 0.18706745 1.9720843 0 
0.079999998 0.15845464 -0.26818725 0.015744975 0.93973875 0 0.18711649 1.9724889 0 
0.081 0.15844929 -0.27034509 0.01575112 0.94127542 0 0.18716556 1.9728929 0 
0.082000002 0.15844388 -0.27250272 0.015757272 0.94281274 0 0.18721469 1.9732965 0 
0.082999997 0.1584384 -0.27466011 0.015763428 0.94435078 0 0.18726385 1.9736997 0 
0.083999999 0.15843284 -0.27681723 0.015769592 0.94588947 0 0.18731306 1.9741023 0 
0.085000001 0.15842722 -0.27897412 0.015775762 0.94742882 0 0.18736231 1.9745045 0 
0.086000003 0.15842153 -0.28113076 0.015781937 0.94896889 0 0.18741161 1.9749061 0 
0.086999997 0.15841576 -0.28328717 0.015788119 0.95050961 0 0.18746094 1.9753072 0 
0.088 0.15840994 -0.28544331 0.015794305 0.95205098 0 0.18751033 1.975708 0 
0.089000002 0.15840405 -0.28759921 0.0158005 0.95359302 0 0.18755975 1.9761082 0 
0.090000004 0.15839809 -0.28975481 0.015806699 0.95513576 0 0.18760923 1.9765079 0 
0.090999998 0.15839206 -0.29191017 0.015812906 0.95667917 0 0.18765874 1.9769071 0 
0.092 0.15838596 -0.29406527 0.015819116 0.95822328 0 0.1877083 1.9773058 0 
0.093000002 0.15837979 -0.29622009 0.015825335 0.95976806 0 0.18775789 1.977704 0 
0.093999997 0.15837356 -0.29837465 0.015831558 0.96131349 0 0.18780755 1.9781018 0 
0.094999999 0.15836726 -0.30052894 0.015837789 0.96285957 0 0.18785723 1.9784991 0 
0.096000001 0.15836088 -0.30268294 0.015844025 0.96440637 0 0.18790697 1.9788958 0 
0.097000003 0.15835445 -0.30483666 0.015850266 0.96595383 0 0.18795674 1.979292 0 
0.097999997 0.15834795 -0.30699009 0.015856514 0.967502 0 0.18800655 1.9796878 0 
0.098999999 0.15834136 -0.30914325 0.015862769 0.96905082 0 0.18805642 1.9800831 0 
0.1 0.15833473 -0.31129611 0.015869029 0.97060031 0 0.18810633 1.9804779 0 
0.101 0.15832803 -0.31344867 0.015875297 0.97215044 0 0.18815628 1.9808723 0 
0.102 0.15832125 -0.31560093 0.015881568 0.9737013 0 0.18820627 1.981266 0 
0.103 0.15831441 -0.31775293 0.015887847 0.97525281 0 0.18825631 1.9816593 0 
0.104 0.15830749 -0.3199046 0.015894134 0.97680503 0 0.18830639 1.9820521 0 
0.105 0.1583005 -0.32205597 0.015900424 0.97835791 0 0.18835652 1.9824444 0 
0.106 0.15829346 -0.32420701 0.015906721 0.97991145 0 0.18840669 1.9828362 0 
0.107 0.15828635 -0.32635775 0.015913025 0.9814657 0 0.18845691 1.9832276 0 
0.108 0.15827917 -0.3285082 0.015919335 0.9830206 0 0.18850717 1.9836184 0 
0.109 0.15827191 -0.33065832 0.015925651 0.98457617 0 0.18855748 1.9840087 0 
0.11 0.15826459 -0.33280811 0.015931973 0.98613238 0 0.18860783 1.9843986 0 
0.111 0.15825722 -0.3349576 0.015938303 0.98768932 0 0.18865822 1.9847878 0 
0.112 0.15824977 -0.33710673 0.015944635 0.98924696 0 0.18870866 1.9851767 0 
0.113 0.15824224 -0.33925557 0.015950978 0.99080521 0 0.18875915 1.9855651 0 
0.114 0.15823466 -0.34140405 0.015957324 0.99236417 0 0.18880966 1.9859529 0 
0.115 0.158227 -0.34355223 0.015963677 0.99392384 0 0.18886024 1.9863402 0 
0.116 0.15821928 -0.34570003 0.015970036 0.99548417 0 0.18891086 1.986727 0 
0.117 0.15821148 -0.34784752 0.015976403 0.99704516 0 0.18896152 1.9871132 0 
0.118 0.15820363 -0.34999466 0.015982775 0.9986068 0 0.18901223 1.9874991 0 
0.119 0.1581957 -0.35214144 0.015989153 1.0001692 0 0.18906298 1.9878844 0 
0.12 0.15818772 -0.35428789 0.015995538 1.0017322 0 0.18911378 1.9882692 0 
0.121 0.15817966 -0.35643399 0.016001929 1.0032959 0 0.18916462 1.9886534 0 
0.122 0.15817152 -0.35857973 0.016008327 1.0048603 0 0.18921551 1.9890373 0 
0.123 0.15816334 -0.3607251 0.016014729 1.0064254 0 0.18926644 1.9894205 0 
0.124 0.15815507 -0.36287013 0.01602114 1.0079911 0 0.18931742 1.9898033 0 
0.125 0.15814674 -0.36501476 0.016027555 1.0095575 0 0.18936844 1.9901856 0 
0.126 0.15813835 -0.36715907 0.016033977 1.0111246 0 0.18941951 1.9905673 0 
0.127 0.15812989 -0.36930299 0.016040407 1.0126923 0 0.18947062 1.9909486 0 
0.12800001 0.15812135 -0.37144652 0.016046841 1.0142608 0 0.18952177 1.9913293 0 
0.12899999 0.15811275 -0.37358969 0.016053284 1.0158299 0 0.18957298 1.9917096 0 
0.13 0.15810409 -0.37573248 0.01605973 1.0173997 0 0.18962424 1.9920893 0 
0.131 0.15809536 -0.37787491 0.016066184 1.0189703 0 0.18967552 1.9924685 0 
0.132 0.15808657 -0.38001692 0.016072646 1.0205413 0 0.18972686 1.9928472 0 
0.133 0.1580777 -0.38215858 0.016079113 1.0221132 0 0.18977825 1.9932255 0 
0.134 0.15806876 -0.38429981 0.016085586 1.0236857 0 0.18982968 1.9936031 0 
0.13500001 0.15805976 -0.38644066 0.016092066 1.0252589 0 0.18988116 1.9939803 0 
0.13600001 0.1580507 -0.38858113 0.016098551 1.0268328 0 0.18993267 1.994357 0 
0.13699999 0.15804157 -0.3907212 0.016105043 1.0284073 0 0.18998425 1.9947331 0 
0.138 0.15803236 -0.39286086 0.016111542 1.0299826 0 0.19003586 1.9951087 0 
0.139 0.15802309 -0.3950001 0.016118048 1.0315585 0 0.19008753 1.9954839 0 
0.14 0.15801376 -0.39713895 0.01612456 1.0331351 0 0.19013923 1.9958584 0 
0.141 0.15800436 -0.39927739 0.016131077 1.0347123 0 0.19019099 1.9962325 0 
0.142 0.1579949 -0.40141544 0.016137602 1.0362903 0 0.19024278 1.9966061 0 
0.14300001 0.15798536 -0.40355304 0.016144132 1.037869 0 0.19029462 1.9969791 0 
0.14399999 0.15797576 -0.40569022 0.01615067 1.0394483 0 0.19034651 1.9973518 0 
0.145 0.15796609 -0.40782699 0.016157214 1.0410283 0 0.19039845 1.9977237 0 
0.146 0.15795636 -0.40996334 0.016163765 1.042609 0 0.19045043 1.9980953 0 
0.147 0.15794656 -0.41209924 0.016170321 1.0441903 0 0.19050246 1.9984663 0 
0.148 0.15793669 -0.41423473 0.016176885 1.0457723 0 0.19055454 1.9988368 0 
0.149 0.15792675 -0.4163698 0.016183455 1.0473551 0 0.19060665 1.9992067 0 
0.15000001 0.15791675 -0.41850442 0.016190032 1.0489384 0 0.19065882 1.9995761 0 
0.15099999 0.15790668 -0.42063859 0.016196614 1.0505224 0 0.19071104 1.999945 0 
0.152 0.15789655 -0.42277232 0.016203202 1.0521072 0 0.19076331 2.0003135 0 
0.153 0.15788634 -0.4249056 0.016209798 1.0536927 0 0.19081561 2.0006814 0 
0.154 0.15787607 -0.42703846 0.016216401 1.0552788 0 0.19086796 2.0010486 0 
0.155 0.15786575 -0.42917085 0.01622301 1.0568656 0 0.19092037 2.0014155 0 
0.156 0.15785535 -0.43130279 0.016229626 1.0584531 0 0.19097282 2.0017817 0 
0.15700001 0.15784487 -0.43343425 0.016236247 1.0600412 0 0.19102532 2.0021477 0 
0.15800001 0.15783434 -0.43556529 0.016242877 1.0616301 0 0.19107786 2.0025129 0 
0.15899999 0.15782374 -0.43769583 0.016249511 1.0632195 0 0.19113044 2.0028775 0 
0.16 0.15781307 -0.43982592 0.016256154 1.0648098 0 0.19118308 2.0032418 0 
0.161 0.15780234 -0.44195557 0.016262801 1.0664006 0 0.19123577 2.0036056 0 
0.162 0.15779155 -0.4440847 0.016269457 1.0679922 0 0.19128849 2.0039687 0 
0.163 0.15778068 -0.44621339 0.016276117 1.0695845 0 0.19134127 2.0043314 0 
0.164 0.15776975 -0.44834161 0.016282786 1.0711774 0 0.19139409 2.0046935 0 
0.16500001 0.15775876 -0.45046932 0.016289461 1.0727711 0 0.19144696 2.005055 0 
0.16599999 0.15774769 -0.45259658 0.016296143 1.0743654 0 0.19149989 2.0054162 0 
0.167 0.15773657 -0.45472333 0.01630283 1.0759603 0 0.19155285 2.0057766 0 
0.168 0.15772536 -0.4568496 0.016309524 1.0775559 0 0.19160587 2.0061367 0 
0.169 0.15771411 -0.45897537 0.016316226 1.0791522 0 0.19165891 2.0064962 0 
0.17 0.15770277 -0.46110067 0.016322935 1.0807493 0 0.19171204 2.006855 0 
0.171 0.15769139 -0.46322545 0.016329648 1.082347 0 0.19176519 2.0072134 0 
0.17200001 0.15767993 -0.46534973 0.01633637 1.0839454 0 0.19181839 2.0075715 0 
0.17299999 0.1576684 -0.46747354 0.016343098 1.0855445 0 0.19187164 2.0079286 0 
0.17399999 0.1576568 -0.4695968 0.016349833 1.0871443 0 0.19192494 2.0082855 0 
0.175 0.15764515 -0.47171959 0.016356574 1.0887446 0 0.19197829 2.008642 0 
0.176 0.15763344 -0.47384185 0.016363323 1.0903457 0 0.19203168 2.0089977 0 
0.177 0.15762164 -0.47596359 0.016370077 1.0919476 0 0.19208512 2.0093529 0 
0.178 0.15760979 -0.47808483 0.016376838 1.0935501 0 0.19213861 2.0097075 0 
0.17900001 0.15759787 -0.48020554 0.016383607 1.0951532 0 0.19219215 2.0100617 0 
0.18000001 0.15758589 -0.48232573 0.016390381 1.0967571 0 0.19224574 2.0104153 0 
0.18099999 0.15757383 -0.48444542 0.016397163 1.0983616 0 0.19229937 2.0107684 0 
0.182 0.15756172 -0.48656455 0.016403953 1.0999668 0 0.19235305 2.011121 0 
0.183 0.15754953 -0.48868316 0.016410748 1.1015726 0 0.19240679 2.0114732 0 
0.184 0.15753728 -0.49080124 0.01641755 1.1031792 0 0.19246057 2.0118246 0 
0.185 0.15752497 -0.49291879 0.016424358 1.1047865 0 0.19251439 2.0121756 0 
0.186 0.15751259 -0.4950358 0.016431173 1.1063945 0 0.19256826 2.012526 0 
0.18700001 0.15750015 -0.49715224 0.016437996 1.1080031 0 0.19262218 2.0128758 0 
0.18799999 0.15748763 -0.49926817 0.016444825 1.1096125 0 0.19267616 2.0132253 0 
0.189 0.15747507 -0.50138354 0.016451661 1.1112224 0 0.19273017 2.0135741 0 
0.19 0.15746242 -0.50349838 0.016458504 1.1128331 0 0.19278425 2.0139225 0 
0.191 0.15744972 -0.50561261 0.016465353 1.1144445 0 0.19283837 2.0142701 0 
0.192 0.15743694 -0.50772631 0.016472209 1.1160566 0 0.19289254 2.0146172 0 
0.193 0.15742411 -0.50983948 0.016479073 1.1176692 0 0.19294675 2.0149639 0 
0.19400001 0.1574112 -0.5119521 0.016485943 1.1192827 0 0.19300102 2.01531 0 
0.19499999 0.15739824 -0.51406407 0.016492821 1.1208968 0 0.19305532 2.0156558 0 
0.19599999 0.1573852 -0.51617557 0.016499704 1.1225116 0 0.19310969 2.0160007 0 
0.197 0.15737212 -0.51828647 0.016506596 1.124127 0 0.1931641 2.0163453 0 
0.198 0.15735894 -0.52039677 0.016513493 1.1257433 0 0.19321856 2.0166893 0 
0.199 0.15734573 -0.52250654 0.016520398 1.1273601 0 0.19327307 2.0170326 0 
0.2 0.15733244 -0.52461571 0.016527308 1.1289777 0 0.19332762 2.0173755 0 
0.20100001 0.15731907 -0.52672428 0.016534228 1.1305958 0 0.19338222 2.0177178 0 
0.20200001 0.15730564 -0.52883226 0.016541153 1.1322148 0 0.19343688 2.0180597 0 
0.20299999 0.15729216 -0.5309397 0.016548084 1.1338344 0 0.19349159 2.0184009 0 
0.204 0.15727861 -0.53304654 0.016555024 1.1354547 0 0.19354634 2.0187416 0 
0.205 0.15726499 -0.53515273 0.01656197 1.1370755 0 0.19360115 2.0190818 0 
0.206 0.15725131 -0.53725839 0.016568923 1.1386973 0 0.193656 2.0194213 0 
0.207 0.15723756 -0.53936344 0.016575882 1.1403196 0 0.19371089 2.0197604 0 
0.208 0.15722376 -0.54146791 0.01658285 1.1419426 0 0.19376585 2.0200989 0 
0.20900001 0.15720987 -0.54357171 0.016589824 1.1435663 0 0.19382085 2.020437 0 
0.20999999 0.15719594 -0.54567498 0.016596805 1.1451907 0 0.19387591 2.0207744 0 
0.211 0.15718193 -0.54777759 0.016603792 1.1468158 0 0.19393101 2.0211112 0 
0.212 0.15716787 -0.54987961 0.016610788 1.1484416 0 0.19398616 2.0214477 0 
0.213 0.15715373 -0.55198103 0.01661779 1.1500679 0 0.19404136 2.0217834 0 
0.214 0.15713954 -0.5540818 0.016624799 1.1516951 0 0.19409661 2.0221188 0 
0.215 0.15712526 -0.55618197 0.016631814 1.1533229 0 0.19415191 2.0224533 0 
0.21600001 0.15711094 -0.55828154 0.016638838 1.1549515 0 0.19420727 2.0227876 0 
0.21699999 0.15709655 -0.56038046 0.016645867 1.1565806 0 0.19426265 2.0231211 0 
0.21799999 0.1570821 -0.56247878 0.016652904 1.1582105 0 0.19431812 2.0234542 0 
0.219 0.15706758 -0.56457645 0.016659949 1.1598411 0 0.19437361 2.0237868 0 
0.22 0.15705299 -0.56667346 0.016666999 1.1614723 0 0.19442916 2.0241187 0 
0.221 0.15703835 -0.56876987 0.016674059 1.1631043 0 0.19448476 2.0244501 0 
0.222 0.15702362 -0.57086563 0.016681124 1.1647369 0 0.19454041 2.024781 0 
0.223 0.15700886 -0.57296073 0.016688196 1.1663703 0 0.19459611 2.0251112 0 
0.22400001 0.15699401 -0.57505524 0.016695276 1.1680043 0 0.19465187 2.0254409 0 
0.22499999 0.15697911 -0.57714909 0.016702361 1.169639 0 0.19470766 2.0257702 0 
0.226 0.15696414 -0.57924223 0.016709456 1.1712743 0 0.19476353 2.0260987 0 
0.227 0.1569491 -0.58133477 0.016716557 1.1729105 0 0.19481942 2.0264268 0 
0.228 0.15693401 -0.58342665 0.016723664 1.1745472 0 0.19487537 2.0267544 0 
0.229 0.15691885 -0.58551788 0.01673078 1.1761847 0 0.19493139 2.0270815 0 
0.23 0.15690362 -0.58760846 0.016737903 1.1778228 0 0.19498745 2.0274079 0 
0.23100001 0.15688834 -0.58969837 0.016745033 1.1794616 0 0.19504355 2.0277336 0 
0.23199999 0.15687299 -0.59178758 0.016752169 1.1811011 0 0.19509971 2.028059 0 
0.233 0.15685757 -0.59387612 0.016759312 1.1827413 0 0.19515592 2.0283837 0 
0.234 0.15684208 -0.59596407 0.016766464 1.1843822 0 0.19521217 2.028708 0 
0.235 0.15682654 -0.59805125 0.016773622 1.1860238 0 0.19526848 2.0290315 0 
0.236 0.15681094 -0.60013783 0.016780788 1.1876661 0 0.19532484 2.0293546 0 
0.237 0.15679526 -0.60222369 0.016787959 1.189309 0 0.19538125 2.0296772 0 
0.23800001 0.15677953 -0.6043089 0.01679514 1.1909527 0 0.19543771 2.0299993 0 
0.23899999 0.15676373 -0.6063934 0.016802328 1.192597 0 0.19549423 2.0303206 0 
0.23999999 0.15674788 -0.60847723 0.016809521 1.194242 0 0.1955508 2.0306416 0 
0.241 0.15673195 -0.61056036 0.016816722 1.1958878 0 0.19560742 2.0309618 0 
0.242 0.15671596 -0.61264277 0.016823933 1.1975342 0 0.19566409 2.0312815 0 
0.243 0.15669991 -0.61472452 0.016831148 1.1991813 0 0.19572081 2.0316007 0 
0.244 0.1566838 -0.61680561 0.016838372 1.200829 0 0.19577758 2.0319192 0 
0.245 0.15666762 -0.61888593 0.016845603 1.2024776 0 0.1958344 2.0322373 0 
0.24600001 0.15665138 -0.6209656 0.016852841 1.2041267 0 0.19589128 2.0325549 0 
0.24699999 0.15663508 -0.62304455 0.016860086 1.2057766 0 0.19594821 2.0328717 0 
0.248 0.15661871 -0.62512279 0.016867338 1.2074271 0 0.19600518 2.0331881 0 
0.249 0.15660228 -0.62720031 0.016874598 1.2090784 0 0.19606222 2.033504 0 
0.25 0.15658578 -0.62927711 0.016881866 1.2107303 0 0.19611929 2.0338192 0 
0.25099999 0.15656923 -0.6313532 0.01688914 1.2123829 0 0.19617644 2.0341339 0 
0.252 0.15655261 -0.63342863 0.016896423 1.2140362 0 0.19623362 2.0344479 0 
0.25299999 0.15653594 -0.63550329 0.016903711 1.2156903 0 0.19629087 2.0347617 0 
0.25400001 0.15651919 -0.63757724 0.016911009 1.217345 0 0.19634815 2.0350745 0 
0.255 0.15650238 -0.6396504 0.016918313 1.2190003 0 0.1964055 2.035387 0 
0.25600001 0.15648551 -0.64172292 0.016925624 1.2206564 0 0.19646288 2.0356989 0 
0.257 0.15646859 -0.64379466 0.016932944 1.2223132 0 0.19652034 2.0360103 0 
0.25799999 0.15645158 -0.64586568 0.01694027 1.2239707 0 0.19657783 2.0363209 0 
0.259 0.15643454 -0.64793599 0.016947603 1.2256289 0 0.1966354 2.0366311 0 
0.25999999 0.15641741 -0.65000552 0.016954944 1.2272877 0 0.19669299 2.0369406 0 
0.26100001 0.15640023 -0.65207434 0.016962292 1.2289472 0 0.19675066 2.0372498 0 
0.26199999 0.15638298 -0.65414244 0.016969649 1.2306074 0 0.19680837 2.0375581 0 
0.26300001 0.15636568 -0.65620971 0.016977012 1.2322683 0 0.19686612 2.0378661 0 
0.264 0.1563483 -0.65827632 0.016984383 1.23393 0 0.19692394 2.0381734 0 
0.26499999 0.15633087 -0.6603421 0.016991761 1.2355922 0 0.1969818 2.0384803 0 
0.266 0.15631337 -0.66240716 0.016999148 1.2372552 0 0.19703972 2.0387864 0 
0.26699999 0.15629582 -0.66447151 0.017006541 1.2389189 0 0.1970977 2.0390921 0 
0.26800001 0.15627821 -0.66653502 0.017013941 1.2405833 0 0.19715573 2.039397 0 
0.26899999 0.15626052 -0.66859782 0.017021349 1.2422484 0 0.19721381 2.0397015 0 
0.27000001 0.15624277 -0.67065984 0.017028766 1.2439142 0 0.19727194 2.0400054 0 
0.271 0.15622497 -0.67272109 0.017036188 1.2455807 0 0.19733013 2.040309 0 
0.27200001 0.1562071 -0.67478162 0.017043618 1.2472478 0 0.19738837 2.0406117 0 
0.273 0.15618917 -0.67684132 0.017051058 1.2489157 0 0.19744666 2.0409138 0 
0.27399999 0.15617119 -0.67890024 0.017058503 1.2505842 0 0.19750501 2.0412154 0 
0.27500001 0.15615313 -0.68095845 0.017065957 1.2522534 0 0.19756341 2.0415165 0 
0.27599999 0.15613502 -0.68301582 0.017073419 1.2539234 0 0.19762185 2.0418169 0 
0.27700001 0.15611684 -0.68507242 0.017080886 1.255594 0 0.19768037 2.0421169 0 
0.278 0.1560986 -0.68712825 0.017088363 1.2572653 0 0.19773893 2.0424163 0 
0.27900001 0.15608031 -0.68918329 0.017095847 1.2589374 0 0.19779754 2.0427151 0 
0.28 0.15606195 -0.69123751 0.017103339 1.2606101 0 0.1978562 2.0430133 0 
0.28099999 0.15604351 -0.69329101 0.017110838 1.2622834 0 0.19791493 2.0433109 0 
0.28200001 0.15602504 -0.69534361 0.017118344 1.2639575 0 0.1979737 2.043608 0 
0.28299999 0.15600649 -0.6973955 0.017125858 1.2656324 0 0.19803253 2.0439045 0 
0.28400001 0.15598789 -0.69944656 0.017133379 1.2673079 0 0.19809142 2.0442004 0 
0.285 0.15596922 -0.70149684 0.01714091 1.268984 0 0.19815035 2.0444956 0 
0.28600001 0.15595049 -0.70354629 0.017148446 1.2706609 0 0.19820935 2.0447905 0 
0.287 0.1559317 -0.70559496 0.017155992 1.2723385 0 0.19826838 2.0450847 0 
0.28799999 0.15591285 -0.70764279 0.017163545 1.2740167 0 0.19832748 2.0453782 0 
0.289 0.15589392 -0.7096898 0.017171105 1.2756957 0 0.19838664 2.0456712 0 
0.28999999 0.15587495 -0.71173602 0.017178673 1.2773753 0 0.19844584 2.0459638 0 
0.29100001 0.15585592 -0.71378142 0.017186249 1.2790557 0 0.1985051 2.0462556 0 
0.292 0.15583682 -0.71582597 0.017193832 1.2807368 0 0.19856443 2.0465469 0 
0.29300001 0.15581766 -0.71786976 0.017201424 1.2824185 0 0.19862379 2.0468376 0 
0.294 0.15579845 -0.71991271 0.017209021 1.284101 0 0.19868322 2.0471277 0 
0.29499999 0.15577917 -0.72195482 0.017216628 1.2857841 0 0.19874269 2.0474172 0 
0.296 0.15575983 -0.72399604 0.017224243 1.287468 0 0.19880223 2.0477064 0 
0.29699999 0.15574042 -0.72603649 0.017231865 1.2891525 0 0.19886182 2.0479946 0 
0.29800001 0.15572096 -0.72807616 0.017239494 1.2908376 0 0.19892146 2.0482824 0 
0.29899999 0.15570144 -0.73011488 0.017247133 1.2925236 0 0.19898115 2.0485697 0 
0.30000001 0.15568185 -0.73215282 0.017254777 1.2942102 0 0.1990409 2.0488565 0 
0.301 0.15566221 -0.73418993 0.017262431 1.2958976 0 0.19910072 2.0491424 0 
0.30199999 0.15564251 -0.7362262 0.017270092 1.2975856 0 0.19916058 2.049428 0 
0.303 0.15562274 -0.73826158 0.01727776 1.2992743 0 0.19922049 2.0497129 0 
0.30399999 0.15560292 -0.74029613 0.017285438 1.3009636 0 0.19928047 2.0499973 0 
0.30500001 0.15558302 -0.74232984 0.017293122 1.3026538 0 0.19934051 2.050281 0 
0.30599999 0.15556309 -0.74436271 0.017300814 1.3043447 0 0.19940059 2.0505641 0 
0.30700001 0.15554307 -0.74639469 0.017308515 1.3060361 0 0.19946073 2.0508468 0 
0.308 0.15552302 -0.74842584 0.017316224 1.3077283 0 0.19952092 2.0511289 0 
0.30899999 0.15550289 -0.75045609 0.017323939 1.3094212 0 0.19958118 2.0514102 0 
0.31 0.15548269 -0.75248551 0.017331664 1.3111148 0 0.19964148 2.0516911 0 
0.31099999 0.15546246 -0.7545141 0.017339395 1.3128091 0 0.19970183 2.0519712 0 
0.31200001 0.15544215 -0.75654179 0.017347135 1.3145041 0 0.19976225 2.0522509 0 
0.31299999 0.15542178 -0.75856858 0.017354883 1.3161998 0 0.19982272 2.0525301 0 
0.31400001 0.15540135 -0.76059449 0.017362637 1.3178961 0 0.19988325 2.0528085 0 
0.315 0.15538086 -0.76261955 0.017370401 1.3195933 0 0.19994384 2.0530865 0 
0.31600001 0.15536033 -0.76464379 0.017378174 1.3212911 0 0.20000447 2.0533638 0 
0.317 0.15533972 -0.76666707 0.017385952 1.3229896 0 0.20006518 2.0536406 0 
0.31799999 0.15531905 -0.76868951 0.01739374 1.3246887 0 0.20012593 2.0539167 0 
0.31900001 0.15529832 -0.770711 0.017401535 1.3263886 0 0.20018673 2.0541923 0 
0.31999999 0.15527754 -0.77273166 0.017409338 1.3280892 0 0.2002476 2.0544672 0 
0.32100001 0.15525669 -0.77475142 0.01741715 1.3297905 0 0.20030852 2.0547416 0 
0.322 0.1552358 -0.77677029 0.017424969 1.3314924 0 0.20036949 2.0550156 0 
0.32300001 0.15521483 -0.77878827 0.017432796 1.3331952 0 0.20043053 2.0552888 0 
0.324 0.15519381 -0.78080535 0.017440632 1.3348986 0 0.20049162 2.0555613 0 
0.32499999 0.15517272 -0.78282154 0.017448476 1.3366027 0 0.20055276 2.0558333 0 
0.32600001 0.15515159 -0.78483683 0.017456327 1.3383074 0 0.20061398 2.0561049 0 
0.32699999 0.15513039 -0.78685123 0.017464187 1.3400129 0 0.20067523 2.0563757 0 
0.32800001 0.15510912 -0.78886467 0.017472053 1.341719 0 0.20073655 2.0566461 0 
0.329 0.1550878 -0.79087722 0.01747993 1.343426 0 0.20079792 2.0569158 0 
0.33000001 0.15506643 -0.79288888 0.017487813 1.3451335 0 0.20085935 2.0571849 0 
0.331 0.15504499 -0.79489964 0.017495705 1.3468418 0 0.20092084 2.0574534 0 
0.33199999 0.1550235 -0.79690945 0.017503604 1.3485508 0 0.20098238 2.0577214 0 
0.333 0.15500194 -0.79891837 0.017511513 1.3502605 0 0.20104398 2.0579886 0 
0.33399999 0.15498033 -0.80092639 0.017519429 1.3519709 0 0.20110564 2.0582554 0 
0.33500001 0.15495865 -0.80293345 0.017527353 1.353682 0 0.20116735 2.0585215 0 
0.336 0.15493692 -0.80493957 0.017535286 1.3553939 0 0.20122913 2.0587871 0 
0.33700001 0.15491514 -0.80694479 0.017543226 1.3571063 0 0.20129095 2.059052 0 
0.338 0.15489329 -0.80894905 0.017551174 1.3588195 0 0.20135283 2.0593164 0 
0.33899999 0.15487139 -0.81095243 0.017559132 1.3605335 0 0.20141478 2.0595801 0 
0.34 0.15484942 -0.81295484 0.017567098 1.3622481 0 0.20147678 2.0598433 0 
0.34099999 0.1548274 -0.81495637 0.01757507 1.3639634 0 0.20153883 2.060106 0 
0.34200001 0.15480532 -0.81695688 0.017583052 1.3656794 0 0.20160095 2.0603681 0 
0.34299999 0.15478317 -0.81895649 0.017591042 1.3673961 0 0.20166312 2.0606294 0 
0.34400001 0.15476097 -0.82095516 0.017599041 1.3691134 0 0.20172536 2.0608902 0 
0.345 0.15473872 -0.82295287 0.017607046 1.3708316 0 0.20178765 2.0611506 0 
0.34599999 0.1547164 -0.82494968 0.017615061 1.3725505 0 0.20185 2.0614102 0 
0.347 0.15469404 -0.82694548 0.017623084 1.37427 0 0.2019124 2.0616691 0 
0.34799999 0.15467159 -0.82894033 0.017631115 1.3759902 0 0.20197487 2.0619276 0 
0.34900001 0.15464911 -0.83093429 0.017639155 1.3777112 0 0.20203738 2.0621855 0 
0.34999999 0.15462656 -0.83292723 0.017647201 1.3794328 0 0.20209996 2.0624428 0 
0.35100001 0.15460396 -0.83491921 0.017655257 1.3811551 0 0.20216259 2.0626993 0 
0.352 0.15458129 -0.83691031 0.017663322 1.3828782 0 0.2022253 2.0629554 0 
0.35299999 0.15455858 -0.83890039 0.017671393 1.384602 0 0.20228805 2.063211 0 
0.354 0.1545358 -0.84088951 0.017679475 1.3863263 0 0.20235085 2.0634658 0 
0.35499999 0.15451297 -0.84287763 0.017687565 1.3880515 0 0.20241374 2.06372 0 
0.35600001 0.15449007 -0.84486479 0.017695662 1.3897774 0 0.20247667 2.0639737 0 
0.35699999 0.15446712 -0.84685099 0.017703768 1.3915039 0 0.20253965 2.0642269 0 
0.35800001 0.15444411 -0.84883624 0.017711882 1.3932313 0 0.2026027 2.0644794 0 
0.359 0.15442105 -0.85082048 0.017720005 1.3949592 0 0.20266581 2.0647311 0 
0.36000001 0.15439793 -0.85280377 0.017728135 1.3966879 0 0.20272896 2.0649824 0 
0.361 0.15437475 -0.8547861 0.017736275 1.3984172 0 0.20279218 2.0652332 0 
0.36199999 0.15435152 -0.85676742 0.017744422 1.4001473 0 0.20285547 2.0654831 0 
0.36300001 0.15432821 -0.85874772 0.017752578 1.4018781 0 0.20291881 2.0657327 0 
0.36399999 0.15430486 -0.86072707 0.017760744 1.4036096 0 0.2029822 2.0659816 0 
0.36500001 0.15428145 -0.86270541 0.017768918 1.4053419 0 0.20304567 2.0662298 0 
0.366 0.154258 -0.86468279 0.017777098 1.4070748 0 0.20310919 2.0664775 0 
0.36700001 0.15423447 -0.86665916 0.017785288 1.4088085 0 0.20317276 2.0667248 0 
0.368 0.1542109 -0.86863452 0.017793488 1.4105427 0 0.2032364 2.0669711 0 
0.36899999 0.15418726 -0.87060893 0.017801695 1.4122778 0 0.20330009 2.0672171 0 
0.37 0.15416357 -0.87258226 0.017809909 1.4140135 0 0.20336385 2.0674624 0 
0.37099999 0.15413982 -0.87455463 0.017818134 1.41575 0 0.20342766 2.0677071 0 
0.37200001 0.154116 -0.876526 0.017826365 1.4174871 0 0.20349154 2.0679512 0 
0.373 0.15409215 -0.87849641 0.017834608 1.4192251 0 0.20355546 2.0681946 0 
0.37400001 0.15406823 -0.88046575 0.017842857 1.4209636 0 0.20361947 2.0684376 0 
0.375 0.15404426 -0.88243407 0.017851114 1.4227029 0 0.20368351 2.0686798 0 
0.37599999 0.15402022 -0.88440138 0.017859383 1.4244429 0 0.20374763 2.0689216 0 
0.377 0.15399612 -0.88636774 0.017867656 1.4261836 0 0.20381181 2.0691626 0 
0.37799999 0.15397198 -0.88833302 0.017875941 1.427925 0 0.20387603 2.0694029 0 
0.37900001 0.15394779 -0.89029729 0.017884234 1.4296671 0 0.20394033 2.0696428 0 
0.38 0.15392353 -0.89226055 0.017892534 1.43141 0 0.20400468 2.0698822 0 
0.38100001 0.15389922 -0.8942228 0.017900845 1.4331535 0 0.20406909 2.0701208 0 
0.382 0.15387484 -0.89618397 0.017909164 1.4348977 0 0.20413357 2.070359 0 
0.38299999 0.15385042 -0.89814419 0.01791749 1.4366426 0 0.20419811 2.0705965 0 
0.384 0.15382594 -0.90010333 0.017925825 1.4383883 0 0.2042627 2.0708332 0 
0.38499999 0.15380141 -0.9020614 0.01793417 1.4401346 0 0.20432734 2.0710695 0 
0.38600001 0.15377681 -0.90401852 0.017942522 1.4418818 0 0.20439206 2.071305 0 
0.38699999 0.15375216 -0.90597457 0.017950885 1.4436296 0 0.20445685 2.0715401 0 
0.38800001 0.15372746 -0.90792954 0.017959254 1.4453781 0 0.20452169 2.0717747 0 
0.389 0.15370271 -0.9098835 0.017967634 1.4471272 0 0.20458658 2.0720084 0 
0.38999999 0.15367788 -0.91183645 0.017976021 1.4488772 0 0.20465153 2.0722418 0 
0.391 0.15365301 -0.91378832 0.017984418 1.4506278 0 0.20471655 2.0724742 0 
0.39199999 0.1536281 -0.91573918 0.017992822 1.4523791 0 0.20478164 2.0727062 0 
0.39300001 0.15360311 -0.91768891 0.018001238 1.4541312 0 0.20484678 2.0729377 0 
0.39399999 0.15357807 -0.91963768 0.018009659 1.455884 0 0.20491198 2.0731685 0 
0.39500001 0.15355298 -0.92158532 0.018018091 1.4576374 0 0.20497724 2.0733988 0 
0.396 0.15352783 -0.92353195 0.018026531 1.4593916 0 0.20504257 2.0736284 0 
0.39700001 0.15350263 -0.92547756 0.01803498 1.4611465 0 0.20510796 2.0738573 0 
0.398 0.15347737 -0.92742205 0.018043438 1.4629021 0 0.2051734 2.0740857 0 
0.39899999 0.15345207 -0.92936552 0.018051906 1.4646585 0 0.20523891 2.0743134 0 
0.40000001 0.15342669 -0.93130785 0.018060381 1.4664155 0 0.20530447 2.0745406 0 
0.40099999 0.15340127 -0.93324918 0.018068865 1.4681733 0 0.20537011 2.0747671 0 
0.40200001 0.15337579 -0.93518943 0.018077359 1.4699317 0 0.20543581 2.0749931 0 
0.403 0.15335026 -0.9371286 0.01808586 1.4716909 0 0.20550156 2.0752184 0 
0.40400001 0.15332468 -0.93906671 0.01809437 1.4734507 0 0.20556737 2.0754433 0 
0.405 0.15329903 -0.9410038 0.01810289 1.4752113 0 0.20563325 2.0756674 0 
0.40599999 0.15327334 -0.94293976 0.018111419 1.4769726 0 0.20569921 2.0758908 0 
0.40700001 0.15324759 -0.94487464 0.018119957 1.4787346 0 0.2057652 2.0761137 0 
0.40799999 0.15322179 -0.94680846 0.018128503 1.4804974 0 0.20583127 2.0763361 0 
0.40900001 0.15319593 -0.94874114 0.018137058 1.4822608 0 0.20589739 2.0765576 0 
0.41 0.15317002 -0.95067281 0.018145623 1.484025 0 0.20596358 2.0767789 0 
0.41100001 0.15314405 -0.95260334 0.018154196 1.4857898 0 0.20602983 2.0769992 0 
0.412 0.15311803 -0.9545328 0.01816278 1.4875554 0 0.20609616 2.077219 0 
0.41299999 0.15309195 -0.95646119 0.01817137 1.4893217 0 0.20616253 2.0774384 0 
0.414 0.15306583 -0.95838851 0.01817997 1.4910887 0 0.20622897 2.077657 0 
0.41499999 0.15303965 -0.96031469 0.018188579 1.4928565 0 0.20629548 2.0778751 0 
0.41600001 0.15301341 -0.9622398 0.018197197 1.4946249 0 0.20636204 2.0780923 0 
0.417 0.15298712 -0.96416378 0.018205825 1.496394 0 0.20642866 2.0783093 0 
0.41800001 0.15296078 -0.96608669 0.01821446 1.4981639 0 0.20649534 2.0785255 0 
0.419 0.15293437 -0.96800852 0.018223107 1.4999346 0 0.2065621 2.0787411 0 
0.41999999 0.15290792 -0.96992922 0.018231761 1.5017059 0 0.20662892 2.0789559 0 
0.421 0.15288141 -0.97184879 0.018240424 1.5034778 0 0.2066958 2.0791702 0 
0.42199999 0.15285486 -0.97376728 0.018249096 1.5052506 0 0.20676275 2.0793841 0 
0.42300001 0.15282825 -0.97568464 0.018257778 1.507024 0 0.20682974 2.0795972 0 
0.42399999 0.15280157 -0.97760093 0.018266469 1.5087982 0 0.20689681 2.0798097 0 
0.42500001 0.15277486 -0.97951609 0.018275168 1.510573 0 0.20696394 2.0800216 0 
0.426 0.15274808 -0.98143011 0.018283878 1.5123487 0 0.20703115 2.0802329 0 
0.42699999 0.15272126 -0.98334306 0.018292595 1.514125 0 0.20709839 2.0804436 0 
0.428 0.15269437 -0.98525488 0.018301323 1.515902 0 0.20716572 2.0806537 0 
0.42899999 0.15266745 -0.98716557 0.018310059 1.5176798 0 0.20723312 2.0808632 0 
0.43000001 0.15264046 -0.98907512 0.018318804 1.5194583 0 0.20730056 2.0810721 0 
0.43099999 0.15261343 -0.99098355 0.018327558 1.5212375 0 0.20736808 2.0812802 0 
0.43200001 0.15258634 -0.99289089 0.018336322 1.5230174 0 0.20743565 2.0814879 0 
0.433 0.15255919 -0.99479705 0.018345095 1.5247979 0 0.20750329 2.0816948 0 
0.43399999 0.152532 -0.99670213 0.018353878 1.5265793 0 0.207571 2.0819013 0 
0.435 0.15250474 -0.99860603 0.018362669 1.5283613 0 0.20763877 2.0821071 0 
0.43599999 0.15247744 -1.0005088 0.01837147 1.5301441 0 0.2077066 2.0823121 0 
0.43700001 0.15245008 -1.0024105 0.018380279 1.5319276 0 0.20777449 2.0825167 0 
0.43799999 0.15242268 -1.004311 0.018389098 1.5337118 0 0.20784245 2.0827205 0 
0.43900001 0.15239522 -1.0062104 0.018397927 1.5354968 0 0.20791048 2.0829239 0 
0.44 0.15236771 -1.0081086 0.018406766 1.5372825 0 0.20797858 2.0831265 0 
0.44100001 0.15234014 -1.0100057 0.018415611 1.5390688 0 0.20804673 2.0833287 0 
0.442 0.15231253 -1.0119017 0.018424468 1.5408559 0 0.20811495 2.0835302 0 
0.44299999 0.15228486 -1.0137964 0.018433334 1.5426437 0 0.20818323 2.0837309 0 
0.44400001 0.15225714 -1.0156902 0.01844221 1.5444323 0 0.20825158 2.0839312 0 
0.44499999 0.15222937 -1.0175827 0.018451093 1.5462215 0 0.20831999 2.0841308 0 
0.44600001 0.15220155 -1.019474 0.018459987 1.5480114 0 0.20838848 2.0843298 0 
0.447 0.15217367 -1.0213642 0.01846889 1.5498022 0 0.20845702 2.0845282 0 
0.44800001 0.15214574 -1.0232533 0.018477803 1.5515935 0 0.20852563 2.0847261 0 
0.449 0.15211776 -1.0251411 0.018486723 1.5533857 0 0.20859431 2.0849233 0 
0.44999999 0.15208973 -1.0270278 0.018495655 1.5551785 0 0.20866305 2.0851197 0 
0.45100001 0.15206166 -1.0289135 0.018504595 1.5569721 0 0.20873185 2.0853157 0 
0.45199999 0.15203352 -1.0307978 0.018513545 1.5587664 0 0.20880072 2.085511 0 
0.45300001 0.15200533 -1.0326811 0.018522505 1.5605614 0 0.20886965 2.0857055 0 
0.454 0.15197709 -1.0345632 0.018531475 1.5623572 0 0.20893866 2.0858996 0 
0.45500001 0.15194881 -1.0364441 0.018540453 1.5641537 0 0.20900773 2.0860932 0 
0.456 0.15192047 -1.0383239 0.01854944 1.5659509 0 0.20907685 2.0862861 0 
0.45699999 0.15189208 -1.0402024 0.018558439 1.5677488 0 0.20914605 2.0864782 0 
0.458 0.15186363 -1.0420798 0.018567445 1.5695474 0 0.20921531 2.0866697 0 
0.45899999 0.15183514 -1.043956 0.018576462 1.5713468 0 0.20928463 2.0868607 0 
0.46000001 0.15180659 -1.0458311 0.018585486 1.5731468 0 0.20935403 2.0870512 0 
0.461 0.151778 -1.0477049 0.018594522 1.5749476 0 0.2094235 2.0872409 0 
0.46200001 0.15174936 -1.0495776 0.018603567 1.5767491 0 0.20949303 2.08743 0 
0.463 0.15172066 -1.0514491 0.018612621 1.5785514 0 0.20956261 2.0876184 0 
0.46399999 0.15169191 -1.0533195 0.018621687 1.5803543 0 0.20963228 2.0878062 0 
0.465 0.15166311 -1.0551885 0.01863076 1.5821581 0 0.209702 2.0879936 0 
0.46599999 0.15163426 -1.0570564 0.018639844 1.5839624 0 0.2097718 2.0881803 0 
0.46700001 0.15160537 -1.0589232 0.018648935 1.5857676 0 0.20984165 2.0883663 0 
0.46799999 0.15157641 -1.0607888 0.018658038 1.5875735 0 0.20991158 2.0885518 0 
0.46900001 0.15154742 -1.0626532 0.01866715 1.58938 0 0.20998158 2.0887365 0 
0.47 0.15151836 -1.0645163 0.018676272 1.5911874 0 0.21005163 2.0889206 0 
0.47099999 0.15148926 -1.0663784 0.018685404 1.5929954 0 0.21012177 2.0891042 0 
0.472 0.15146011 -1.0682391 0.018694544 1.5948042 0 0.21019195 2.089287 0 
0.47299999 0.1514309 -1.0700986 0.018703695 1.5966136 0 0.21026221 2.0894694 0 
0.47400001 0.15140165 -1.0719571 0.018712856 1.598424 0 0.21033254 2.0896511 0 
0.47499999 0.15137236 -1.0738143 0.018722026 1.6002349 0 0.21040294 2.0898321 0 
0.47600001 0.151343 -1.0756702 0.018731207 1.6020466 0 0.21047339 2.0900126 0 
0.477 0.1513136 -1.077525 0.018740395 1.6038589 0 0.21054392 2.0901923 0 
0.47799999 0.15128416 -1.0793786 0.018749595 1.6056721 0 0.21061452 2.0903716 0 
0.479 0.15125465 -1.0812309 0.018758804 1.6074859 0 0.21068518 2.0905502 0 
0.47999999 0.1512251 -1.0830821 0.018768024 1.6093005 0 0.21075591 2.090728 0 
0.48100001 0.15119551 -1.084932 0.018777251 1.6111158 0 0.21082671 2.0909054 0 
0.48199999 0.15116586 -1.0867807 0.01878649 1.6129318 0 0.21089758 2.0910821 0 
0.48300001 0.15113616 -1.0886282 0.018795738 1.6147486 0 0.21096851 2.0912583 0 
0.484 0.15110642 -1.0904745 0.018804997 1.6165662 0 0.21103951 2.0914338 0 
0.48500001 0.15107661 -1.0923195 0.018814264 1.6183844 0 0.21111058 2.0916085 0 
0.486 0.15104677 -1.0941633 0.018823542 1.6202034 0 0.21118172 2.0917828 0 
0.48699999 0.15101688 -1.0960059 0.018832831 1.622023 0 0.21125293 2.0919564 0 
0.48800001 0.15098692 -1.0978473 0.018842127 1.6238434 0 0.2113242 2.0921295 0 
0.48899999 0.15095693 -1.0996875 0.018851435 1.6256646 0 0.21139553 2.0923018 0 
0.49000001 0.15092689 -1.1015264 0.018860752 1.6274865 0 0.21146695 2.0924735 0 
0.491 0.1508968 -1.1033641 0.01887008 1.6293091 0 0.21153842 2.0926447 0 
0.49200001 0.15086666 -1.1052006 0.018879415 1.6311324 0 0.21160997 2.0928152 0 
0.493 0.15083647 -1.1070359 0.018888764 1.6329564 0 0.21168159 2.0929852 0 
0.49399999 0.15080623 -1.1088699 0.01889812 1.6347812 0 0.21175328 2.0931542 0 
0.495 0.15077595 -1.1107026 0.018907487 1.6366067 0 0.21182503 2.093323 0 
0.49599999 0.15074562 -1.1125342 0.018916864 1.638433 0 0.21189685 2.0934908 0 
0.49700001 0.15071523 -1.1143645 0.018926252 1.64026 0 0.21196873 2.0936582 0 
0.498 0.1506848 -1.1161935 0.018935649 1.6420877 0 0.21204069 2.0938251 0 
0.49900001 0.15065432 -1.1180214 0.018945055 1.6439161 0 0.21211272 2.0939913 0 
0.5 0.15062378 -1.1198479 0.018954473 1.6457453 0 0.21218482 2.0941567 0 
0.50099999 0.15059322 -1.1216732 0.018963899 1.6475753 0 0.212257 2.0943215 0 
0.50199997 0.15056258 -1.1234974 0.018973336 1.6494058 0 0.21232922 2.0944858 0 
0.50300002 0.15053192 -1.1253202 0.018982783 1.6512372 0 0.21240154 2.0946496 0 
0.50400001 0.15050119 -1.1271417 0.01899224 1.6530694 0 0.21247391 2.0948126 0 
0.505 0.15047044 -1.128962 0.019001707 1.6549022 0 0.21254635 2.094975 0 
0.50599998 0.15043962 -1.1307812 0.019011185 1.6567358 0 0.21261887 2.0951366 0 
0.50700003 0.15040874 -1.132599 0.019020673 1.6585701 0 0.21269146 2.0952978 0 
0.50800002 0.15037784 -1.1344155 0.019030171 1.6604052 0 0.2127641 2.0954583 0 
0.509 0.15034688 -1.1362308 0.019039677 1.6622409 0 0.21283683 2.0956182 0 
0.50999999 0.15031588 -1.1380448 0.019049196 1.6640774 0 0.21290962 2.0957775 0 
0.51099998 0.15028483 -1.1398576 0.019058723 1.6659147 0 0.21298249 2.0959361 0 
0.51200002 0.15025371 -1.1416692 0.019068262 1.6677526 0 0.21305542 2.0960941 0 
0.51300001 0.15022257 -1.1434795 0.01907781 1.6695913 0 0.21312842 2.0962515 0 
0.514 0.15019137 -1.1452885 0.019087369 1.6714308 0 0.21320149 2.0964084 0 
0.51499999 0.15016013 -1.1470962 0.019096937 1.6732711 0 0.21327464 2.0965645 0 
0.51599997 0.15012884 -1.1489027 0.019106517 1.6751119 0 0.21334785 2.09672 0 
0.51700002 0.1500975 -1.1507078 0.019116106 1.6769536 0 0.21342114 2.096875 0 
0.51800001 0.15006612 -1.1525117 0.019125706 1.6787959 0 0.21349449 2.0970292 0 
0.51899999 0.1500347 -1.1543144 0.019135315 1.6806391 0 0.21356793 2.0971828 0 
0.51999998 0.15000321 -1.1561158 0.019144936 1.682483 0 0.21364142 2.0973358 0 
0.52100003 0.14997169 -1.1579158 0.019154565 1.6843276 0 0.21371499 2.0974884 0 
0.52200001 0.14994012 -1.1597147 0.019164206 1.686173 0 0.21378863 2.09764 0 
0.523 0.1499085 -1.1615123 0.019173859 1.688019 0 0.21386233 2.0977912 0 
0.52399999 0.14987683 -1.1633085 0.019183518 1.6898658 0 0.21393612 2.0979416 0 
0.52499998 0.14984512 -1.1651034 0.019193191 1.6917133 0 0.21400997 2.0980916 0 
0.52600002 0.14981337 -1.1668972 0.019202873 1.6935617 0 0.2140839 2.0982409 0 
0.52700001 0.14978157 -1.1686896 0.019212566 1.6954107 0 0.21415788 2.0983896 0 
0.528 0.14974971 -1.1704807 0.019222269 1.6972605 0 0.21423195 2.0985377 0 
0.52899998 0.14971782 -1.1722705 0.019231983 1.699111 0 0.21430609 2.098685 0 
0.52999997 0.14968587 -1.1740592 0.019241706 1.7009622 0 0.21438029 2.0988317 0 
0.53100002 0.14965388 -1.1758463 0.01925144 1.7028142 0 0.21445458 2.0989778 0 
0.53200001 0.14962186 -1.1776323 0.019261185 1.704667 0 0.21452893 2.0991235 0 
0.53299999 0.14958978 -1.179417 0.01927094 1.7065204 0 0.21460336 2.0992682 0 
0.53399998 0.14955765 -1.1812004 0.019280706 1.7083746 0 0.21467786 2.0994124 0 
0.53500003 0.14952548 -1.1829826 0.019290481 1.7102295 0 0.21475242 2.0995562 0 
0.53600001 0.14949326 -1.1847633 0.019300267 1.7120852 0 0.21482706 2.0996993 0 
0.537 0.149461 -1.1865427 0.019310065 1.7139417 0 0.21490178 2.0998416 0 
0.53799999 0.1494287 -1.188321 0.019319873 1.7157989 0 0.21497656 2.0999835 0 
0.53899997 0.14939633 -1.1900979 0.019329691 1.7176567 0 0.21505143 2.1001246 0 
0.54000002 0.14936393 -1.1918734 0.01933952 1.7195154 0 0.21512635 2.100265 0 
0.54100001 0.1493315 -1.1936477 0.019349359 1.7213748 0 0.21520135 2.100405 0 
0.542 0.14929901 -1.1954207 0.019359209 1.7232349 0 0.21527644 2.1005442 0 
0.54299998 0.14926647 -1.1971924 0.019369069 1.7250959 0 0.21535158 2.1006827 0 
0.54400003 0.14923389 -1.1989628 0.01937894 1.7269574 0 0.2154268 2.1008208 0 
0.54500002 0.14920126 -1.2007319 0.019388823 1.7288198 0 0.2155021 2.1009581 0 
0.546 0.1491686 -1.2024996 0.019398715 1.730683 0 0.21557745 2.101095 0 
0.54699999 0.14913589 -1.2042661 0.019408617 1.7325468 0 0.2156529 2.1012311 0 
0.54799998 0.14910312 -1.2060311 0.019418532 1.7344114 0 0.21572842 2.1013665 0 
0.54900002 0.14907032 -1.2077949 0.019428456 1.7362767 0 0.215804 2.1015015 0 
0.55000001 0.14903747 -1.2095574 0.019438392 1.7381428 0 0.21587966 2.1016357 0 
0.551 0.14900458 -1.2113186 0.019448336 1.7400097 0 0.21595539 2.1017692 0 
0.55199999 0.14897163 -1.2130785 0.019458294 1.7418772 0 0.21603119 2.1019022 0 
0.55299997 0.14893866 -1.214837 0.019468261 1.7437456 0 0.21610707 2.1020346 0 
0.55400002 0.14890563 -1.2165942 0.019478239 1.7456145 0 0.21618304 2.1021662 0 
0.55500001 0.14887255 -1.2183501 0.019488227 1.7474844 0 0.21625906 2.1022973 0 
0.55599999 0.14883944 -1.2201047 0.019498227 1.749355 0 0.21633516 2.102428 0 
0.55699998 0.14880629 -1.2218579 0.019508237 1.7512263 0 0.21641134 2.1025577 0 
0.55800003 0.14877309 -1.2236098 0.019518258 1.7530982 0 0.21648759 2.1026869 0 
0.55900002 0.14873983 -1.2253604 0.01952829 1.7549711 0 0.21656391 2.1028156 0 
0.56 0.14870654 -1.2271097 0.019538334 1.7568446 0 0.21664031 2.1029434 0 
0.56099999 0.14867321 -1.2288575 0.019548386 1.758719 0 0.21671678 2.1030707 0 
0.56199998 0.14863983 -1.2306042 0.019558452 1.760594 0 0.21679333 2.1031976 0 
0.56300002 0.1486064 -1.2323494 0.019568527 1.7624698 0 0.21686995 2.1033237 0 
0.56400001 0.14857295 -1.2340933 0.019578613 1.7643462 0 0.21694663 2.1034491 0 
0.565 0.14853944 -1.2358359 0.019588711 1.7662235 0 0.2170234 2.103574 0 
0.56599998 0.14850588 -1.2375772 0.019598819 1.7681016 0 0.21710025 2.1036983 0 
0.56699997 0.14847229 -1.2393171 0.019608937 1.7699804 0 0.21717717 2.1038218 0 
0.56800002 0.14843865 -1.2410556 0.019619068 1.7718599 0 0.21725416 2.1039448 0 
0.56900001 0.14840497 -1.2427928 0.019629208 1.7737402 0 0.21733123 2.1040671 0 
0.56999999 0.14837123 -1.2445288 0.019639362 1.7756212 0 0.21740837 2.1041887 0 
0.57099998 0.14833747 -1.2462634 0.019649524 1.777503 0 0.21748561 2.1043098 0 
0.57200003 0.14830366 -1.2479966 0.019659698 1.7793856 0 0.2175629 2.1044302 0 
0.57300001 0.1482698 -1.2497284 0.019669883 1.7812688 0 0.21764027 2.1045499 0 
0.574 0.1482359 -1.2514589 0.019680079 1.7831528 0 0.21771771 2.1046691 0 
0.57499999 0.14820197 -1.253188 0.019690286 1.7850376 0 0.21779524 2.1047878 0 
0.57599998 0.14816798 -1.2549158 0.019700505 1.7869232 0 0.21787283 2.1049056 0 
0.57700002 0.14813396 -1.2566423 0.019710734 1.7888094 0 0.21795051 2.1050229 0 
0.57800001 0.14809988 -1.2583674 0.019720973 1.7906965 0 0.21802825 2.1051397 0 
0.579 0.14806578 -1.2600912 0.019731225 1.7925843 0 0.21810608 2.1052556 0 
0.57999998 0.14803162 -1.2618136 0.019741489 1.7944728 0 0.21818398 2.105371 0 
0.58099997 0.14799742 -1.2635347 0.019751761 1.7963622 0 0.21826196 2.1054859 0 
0.58200002 0.1479632 -1.2652544 0.019762047 1.7982522 0 0.21834001 2.1056001 0 
0.583 0.14792891 -1.2669727 0.019772343 1.800143 0 0.21841814 2.1057136 0 
0.58399999 0.14789459 -1.2686896 0.019782651 1.8020345 0 0.21849634 2.1058264 0 
0.58499998 0.14786023 -1.2704053 0.019792968 1.8039268 0 0.21857461 2.1059387 0 
0.58600003 0.14782582 -1.2721195 0.019803299 1.8058199 0 0.21865298 2.1060505 0 
0.58700001 0.14779137 -1.2738324 0.01981364 1.8077137 0 0.21873142 2.1061614 0 
0.588 0.14775687 -1.275544 0.019823991 1.8096083 0 0.21880992 2.1062717 0 
0.58899999 0.14772235 -1.2772541 0.019834355 1.8115036 0 0.21888851 2.1063817 0 
0.58999997 0.14768778 -1.278963 0.019844729 1.8133997 0 0.21896718 2.1064909 0 
0.59100002 0.14765316 -1.2806704 0.019855116 1.8152965 0 0.21904592 2.1065993 0 
0.59200001 0.1476185 -1.2823764 0.019865513 1.8171941 0 0.21912473 2.1067071 0 
0.59299999 0.1475838 -1.2840812 0.019875921 1.8190925 0 0.21920364 2.1068144 0 
0.59399998 0.14754906 -1.2857845 0.019886343 1.8209916 0 0.21928261 2.106921 0 
0.59500003 0.14751428 -1.2874864 0.019896774 1.8228915 0 0.21936166 2.1070271 0 
0.59600002 0.14747946 -1.2891871 0.019907216 1.8247921 0 0.21944079 2.1071324 0 
0.597 0.14744459 -1.2908863 0.019917671 1.8266935 0 0.21952 2.1072371 0 
0.59799999 0.14740969 -1.2925841 0.019928135 1.8285956 0 0.21959928 2.1073413 0 
0.59899998 0.14737475 -1.2942805 0.019938612 1.8304986 0 0.21967864 2.1074448 0 
0.60000002 0.14733976 -1.2959757 0.019949101 1.8324022 0 0.21975808 2.1075475 0 
0.60100001 0.14730473 -1.2976693 0.019959601 1.8343066 0 0.21983761 2.1076498 0 
0.602 0.14726967 -1.2993617 0.019970112 1.8362118 0 0.21991719 2.1077514 0 
0.60299999 0.14723456 -1.3010526 0.019980634 1.8381177 0 0.21999687 2.1078525 0 
0.60399997 0.14719941 -1.3027421 0.019991169 1.8400245 0 0.22007662 2.1079528 0 
0.60500002 0.14716423 -1.3044304 0.020001715 1.8419319 0 0.22015645 2.1080525 0 
0.60600001 0.14712898 -1.3061172 0.020012273 1.8438401 0 0.22023636 2.1081517 0 
0.60699999 0.14709371 -1.3078026 0.020022841 1.8457491 0 0.22031635 2.1082501 0 
0.60799998 0.14705841 -1.3094866 0.020033421 1.8476589 0 0.22039641 2.1083479 0 
0.60900003 0.14702305 -1.3111693 0.020044012 1.8495693 0 0.22047655 2.1084452 0 
0.61000001 0.14698766 -1.3128505 0.020054616 1.8514806 0 0.22055678 2.1085417 0 
0.611 0.14695223 -1.3145304 0.020065231 1.8533926 0 0.22063708 2.1086376 0 
0.61199999 0.14691676 -1.3162088 0.020075858 1.8553054 0 0.22071746 2.1087329 0 
0.61299998 0.14688125 -1.317886 0.020086495 1.857219 0 0.22079793 2.1088278 0 
0.61400002 0.1468457 -1.3195616 0.020097146 1.8591332 0 0.22087847 2.1089218 0 
0.61500001 0.14681011 -1.321236 0.020107808 1.8610483 0 0.22095908 2.1090152 0 
0.616 0.14677447 -1.3229089 0.020118481 1.8629643 0 0.22103977 2.109108 0 
0.61699998 0.14673881 -1.3245804 0.020129167 1.8648808 0 0.22112055 2.1092002 0 
0.61799997 0.14670309 -1.3262506 0.020139862 1.8667982 0 0.2212014 2.1092918 0 
0.61900002 0.14666735 -1.3279192 0.02015057 1.8687164 0 0.22128235 2.1093829 0 
0.62 0.14663155 -1.3295865 0.020161292 1.8706353 0 0.22136337 2.109473 0 
0.62099999 0.14659573 -1.3312525 0.020172022 1.8725549 0 0.22144446 2.1095629 0 
0.62199998 0.14655986 -1.332917 0.020182766 1.8744754 0 0.22152564 2.1096518 0 
0.62300003 0.14652395 -1.3345802 0.020193521 1.8763965 0 0.2216069 2.1097403 0 
0.62400001 0.14648801 -1.3362418 0.020204289 1.8783185 0 0.22168823 2.109828 0 
0.625 0.14645202 -1.3379022 0.020215068 1.8802413 0 0.22176965 2.1099153 0 
0.62599999 0.14641599 -1.3395611 0.020225858 1.8821647 0 0.22185114 2.1100018 0 
0.62699997 0.14637993 -1.3412186 0.020236662 1.884089 0 0.22193271 2.1100876 0 
0.62800002 0.14634383 -1.3428748 0.020247476 1.886014 0 0.22201437 2.110173 0 
0.62900001 0.14630769 -1.3445295 0.020258302 1.8879398 0 0.22209612 2.1102576 0 
0.63 0.14627151 -1.3461827 0.020269141 1.8898664 0 0.22217794 2.1103418 0 
0.63099998 0.1462353 -1.3478347 0.020279991 1.8917937 0 0.22225983 2.1104252 0 
0.63200003 0.14619905 -1.3494852 0.020290853 1.8937218 0 0.22234181 2.110508 0 
0.63300002 0.14616275 -1.3511342 0.020301728 1.8956507 0 0.22242387 2.1105902 0 
0.634 0.14612642 -1.3527819 0.020312613 1.8975804 0 0.22250602 2.1106718 0 
0.63499999 0.14609005 -1.3544281 0.020323511 1.8995107 0 0.22258824 2.1107526 0 
0.63599998 0.14605363 -1.3560729 0.020334421 1.9014419 0 0.22267054 2.1108329 0 
0.63700002 0.14601718 -1.3577163 0.020345343 1.903374 0 0.22275293 2.1109126 0 
0.63800001 0.1459807 -1.3593583 0.020356277 1.9053066 0 0.22283539 2.1109915 0 
0.639 0.14594418 -1.360999 0.020367224 1.9072402 0 0.22291794 2.1110699 0 
0.63999999 0.14590761 -1.3626381 0.020378182 1.9091744 0 0.22300059 2.1111476 0 
0.64099997 0.14587101 -1.3642759 0.020389153 1.9111094 0 0.22308329 2.1112249 0 
0.64200002 0.14583437 -1.3659122 0.020400135 1.9130453 0 0.22316609 2.1113014 0 
0.64300001 0.1457977 -1.3675472 0.020411128 1.9149818 0 0.22324896 2.1113772 0 
0.64399999 0.14576098 -1.3691807 0.020422136 1.9169192 0 0.22333193 2.1114526 0 
0.64499998 0.14572424 -1.3708128 0.020433154 1.9188573 0 0.22341496 2.1115272 0 
0.64600003 0.14568745 -1.3724434 0.020444185 1.9207963 0 0.22349809 2.1116014 0 
0.64700001 0.14565063 -1.3740727 0.020455228 1.9227359 0 0.2235813 2.1116745 0 
0.648 0.14561376 -1.3757005 0.020466283 1.9246764 0 0.22366458 2.1117475 0 
0.64899999 0.14557686 -1.3773268 0.020477351 1.9266176 0 0.22374795 2.1118195 0 
0.64999998 0.14553992 -1.3789518 0.02048843 1.9285597 0 0.2238314 2.111891 0 
0.65100002 0.14550295 -1.3805753 0.020499522 1.9305024 0 0.22391494 2.1119621 0 
0.65200001 0.14546594 -1.3821974 0.020510627 1.932446 0 0.22399856 2.1120322 0 
0.653 0.1454289 -1.383818 0.020521743 1.9343903 0 0.22408226 2.1121018 0 
0.65399998 0.14539181 -1.3854374 0.020532871 1.9363354 0 0.22416605 2.1121709 0 
0.65499997 0.14535469 -1.3870552 0.020544013 1.9382813 0 0.22424991 2.1122394 0 
0.65600002 0.14531752 -1.3886715 0.020555165 1.940228 0 0.22433387 2.1123071 0 
0.65700001 0.14528033 -1.3902866 0.020566331 1.9421754 0 0.22441791 2.1123743 0 
0.65799999 0.14524311 -1.3919001 0.020577509 1.9441236 0 0.22450203 2.1124408 0 
0.65899998 0.14520584 -1.3935121 0.0205887 1.9460727 0 0.22458623 2.1125066 0 
0.66000003 0.14516853 -1.3951228 0.020599902 1.9480225 0 0.22467051 2.112572 0 
0.66100001 0.14513119 -1.396732 0.020611117 1.949973 0 0.22475488 2.1126366 0 
0.662 0.14509381 -1.3983399 0.020622345 1.9519243 0 0.22483933 2.1127005 0 
0.66299999 0.1450564 -1.3999462 0.020633584 1.9538765 0 0.22492388 2.1127639 0 
0.66399997 0.14501895 -1.4015511 0.020644838 1.9558294 0 0.2250085 2.1128268 0 
0.66500002 0.14498146 -1.4031546 0.020656101 1.957783 0 0.2250932 2.1128888 0 
0.66600001 0.14494394 -1.4047567 0.02066738 1.9597374 0 0.22517799 2.1129503 0 
0.667 0.14490639 -1.4063572 0.020678669 1.9616927 0 0.22526287 2.1130114 0 
0.66799998 0.14486879 -1.4079564 0.020689972 1.9636488 0 0.22534783 2.1130717 0 
0.66900003 0.14483117 -1.4095541 0.020701287 1.9656055 0 0.22543287 2.1131313 0 
0.67000002 0.1447935 -1.4111503 0.020712614 1.9675632 0 0.225518 2.1131902 0 
0.671 0.1447558 -1.4127452 0.020723954 1.9695215 0 0.22560321 2.1132486 0 
0.67199999 0.14471807 -1.4143386 0.020735307 1.9714806 0 0.22568852 2.1133065 0 
0.67299998 0.14468029 -1.4159306 0.020746673 1.9734406 0 0.2257739 2.1133635 0 
0.67400002 0.14464249 -1.4175211 0.02075805 1.9754013 0 0.22585936 2.11342 0 
0.67500001 0.14460465 -1.4191102 0.02076944 1.9773629 0 0.22594492 2.113476 0 
0.676 0.14456677 -1.4206978 0.020780845 1.9793251 0 0.22603056 2.1135314 0 
0.67699999 0.14452887 -1.4222839 0.020792259 1.9812882 0 0.22611628 2.1135859 0 
0.67799997 0.14449091 -1.4238687 0.020803688 1.983252 0 0.2262021 2.1136401 0 
0.67900002 0.14445293 -1.425452 0.020815128 1.9852167 0 0.22628799 2.1136935 0 
0.68000001 0.14441492 -1.4270338 0.020826584 1.9871821 0 0.22637397 2.1137462 0 
0.68099999 0.14437686 -1.4286141 0.02083805 1.9891484 0 0.22646004 2.1137984 0 
0.68199998 0.14433877 -1.4301931 0.02084953 1.9911153 0 0.2265462 2.1138499 0 
0.68300003 0.14430065 -1.4317706 0.020861022 1.9930831 0 0.22663243 2.1139009 0 
0.68400002 0.14426251 -1.4333466 0.020872528 1.9950517 0 0.22671875 2.1139512 0 
0.685 0.14422432 -1.4349211 0.020884044 1.9970211 0 0.22680517 2.1140008 0 
0.68599999 0.14418609 -1.4364942 0.020895576 1.9989913 0 0.22689167 2.1140499 0 
0.68699998 0.14414783 -1.438066 0.020907119 2.0009623 0 0.22697826 2.1140983 0 
0.68800002 0.14410953 -1.4396361 0.020918675 2.002934 0 0.22706492 2.114146 0 
0.68900001 0.14407121 -1.4412049 0.020930246 2.0049064 0 0.22715169 2.1141932 0 
0.69 0.14403285 -1.4427723 0.020941827 2.0068798 0 0.22723854 2.1142399 0 
0.69099998 0.14399445 -1.4443381 0.020953422 2.0088539 0 0.22732547 2.1142857 0 
0.69199997 0.14395602 -1.4459025 0.02096503 2.0108287 0 0.22741248 2.114331 0 
0.69300002 0.14391756 -1.4474654 0.020976651 2.0128045 0 0.22749959 2.1143758 0 
0.69400001 0.14387906 -1.4490268 0.020988286 2.014781 0 0.22758679 2.1144199 0 
0.69499999 0.14384054 -1.4505869 0.020999933 2.0167582 0 0.22767407 2.1144633 0 
0.69599998 0.14380197 -1.4521455 0.021011591 2.0187364 0 0.22776143 2.1145062 0 
0.69700003 0.14376336 -1.4537026 0.021023264 2.0207152 0 0.22784889 2.1145484 0 
0.69800001 0.14372474 -1.4552581 0.02103495 2.0226948 0 0.22793643 2.1145899 0 
0.699 0.14368607 -1.4568124 0.02104665 2.0246754 0 0.22802407 2.1146309 0 
0.69999999 0.14364737 -1.4583651 0.021058362 2.0266564 0 0.22811179 2.1146712 0 
0.70099998 0.14360864 -1.4599162 0.021070087 2.0286386 0 0.22819959 2.114711 0 
0.70200002 0.14356987 -1.4614661 0.021081826 2.0306213 0 0.22828749 2.1147501 0 
0.70300001 0.14353108 -1.4630144 0.021093577 2.0326049 0 0.22837548 2.1147885 0 
0.704 0.14349225 -1.4645612 0.021105342 2.0345895 0 0.22846355 2.1148264 0 
0.70499998 0.14345339 -1.4661067 0.021117119 2.0365746 0 0.2285517 2.1148636 0 
0.70599997 0.14341448 -1.4676505 0.021128912 2.0385606 0 0.22863996 2.1149004 0 
0.70700002 0.14337556 -1.469193 0.021140715 2.0405474 0 0.22872829 2.1149364 0 
0.708 0.14333659 -1.470734 0.021152532 2.0425351 0 0.22881672 2.1149716 0 
0.70899999 0.1432976 -1.4722736 0.021164363 2.0445235 0 0.22890523 2.1150064 0 
0.70999998 0.14325857 -1.4738116 0.021176208 2.0465126 0 0.22899385 2.1150405 0 
0.71100003 0.14321952 -1.4753482 0.021188064 2.0485027 0 0.22908254 2.1150742 0 
0.71200001 0.14318042 -1.4768833 0.021199934 2.0504935 0 0.22917132 2.1151071 0 
0.713 0.1431413 -1.4784169 0.021211818 2.052485 0 0.22926019 2.1151395 0 
0.71399999 0.14310214 -1.4799491 0.021223716 2.0544775 0 0.22934915 2.115171 0 
0.71499997 0.14306295 -1.4814799 0.021235626 2.0564706 0 0.2294382 2.1152022 0 
0.71600002 0.14302373 -1.4830091 0.021247551 2.0584648 0 0.22952734 2.1152325 0 
0.71700001 0.14298446 -1.4845369 0.021259487 2.0604596 0 0.22961657 2.1152623 0 
0.71799999 0.14294519 -1.4860631 0.021271437 2.0624552 0 0.2297059 2.1152916 0 
0.71899998 0.14290586 -1.4875879 0.021283403 2.0644515 0 0.22979531 2.1153202 0 
0.72000003 0.14286652 -1.4891113 0.02129538 2.0664487 0 0.2298848 2.1153481 0 
0.72100002 0.14282714 -1.4906331 0.021307372 2.0684466 0 0.2299744 2.1153755 0 
0.722 0.14278772 -1.4921535 0.021319374 2.0704455 0 0.23006408 2.1154022 0 
0.72299999 0.14274828 -1.4936725 0.021331392 2.0724452 0 0.23015386 2.1154282 0 
0.72399998 0.14270881 -1.4951899 0.021343425 2.0744455 0 0.23024371 2.1154537 0 
0.72500002 0.14266929 -1.4967059 0.021355469 2.0764468 0 0.23033367 2.1154785 0 
0.72600001 0.14262976 -1.4982204 0.021367528 2.0784488 0 0.2304237 2.1155028 0 
0.727 0.14259018 -1.4997334 0.021379601 2.0804517 0 0.23051384 2.1155264 0 
0.72799999 0.14255059 -1.5012449 0.021391686 2.0824554 0 0.23060407 2.1155496 0 
0.72899997 0.14251095 -1.502755 0.021403786 2.0844598 0 0.23069438 2.115572 0 
0.73000002 0.14247128 -1.5042636 0.021415899 2.0864651 0 0.23078479 2.1155937 0 
0.73100001 0.14243159 -1.5057707 0.021428024 2.0884712 0 0.2308753 2.1156149 0 
0.73199999 0.14239186 -1.5072763 0.021440165 2.0904779 0 0.23096588 2.1156354 0 
0.73299998 0.1423521 -1.5087805 0.021452319 2.0924857 0 0.23105657 2.1156554 0 
0.73400003 0.14231232 -1.5102831 0.021464488 2.0944941 0 0.23114735 2.1156747 0 
0.73500001 0.1422725 -1.5117843 0.021476669 2.0965035 0 0.2312382 2.1156933 0 
0.736 0.14223266 -1.513284 0.021488864 2.0985136 0 0.23132917 2.1157115 0 
0.73699999 0.14219277 -1.5147822 0.021501072 2.1005244 0 0.23142022 2.1157289 0 
0.73799998 0.14215286 -1.516279 0.021513294 2.1025362 0 0.23151135 2.1157458 0 
0.73900002 0.14211293 -1.5177742 0.021525532 2.1045487 0 0.23160259 2.115762 0 
0.74000001 0.14207295 -1.519268 0.021537783 2.1065621 0 0.23169392 2.1157777 0 
0.741 0.14203295 -1.5207603 0.021550046 2.1085763 0 0.23178534 2.1157928 0 
0.74199998 0.14199291 -1.5222511 0.021562325 2.1105912 0 0.23187685 2.1158071 0 
0.74299997 0.14195286 -1.5237404 0.021574616 2.112607 0 0.23196845 2.1158209 0 
0.74400002 0.14191276 -1.5252283 0.021586921 2.1146235 0 0.23206015 2.115834 0 
0.745 0.14187264 -1.5267146 0.021599242 2.116641 0 0.23215194 2.1158466 0 
0.74599999 0.14183249 -1.5281994 0.021611575 2.1186593 0 0.23224382 2.1158586 0 
0.74699998 0.14179231 -1.5296829 0.021623923 2.1206782 0 0.23233581 2.1158698 0 
0.74800003 0.14175209 -1.5311648 0.021636285 2.1226981 0 0.23242787 2.1158805 0 
0.74900001 0.14171186 -1.5326451 0.02164866 2.1247189 0 0.23252003 2.1158905 0 
0.75 0.14167158 -1.534124 0.021661049 2.1267402 0 0.2326123 2.1159 0 
0.75099999 0.14163129 -1.5356015 0.021673454 2.1287627 0 0.23270464 2.1159089 0 
0.75199997 0.14159095 -1.5370774 0.02168587 2.1307857 0 0.23279709 2.1159172 0 
0.75300002 0.1415506 -1.5385518 0.021698302 2.1328096 0 0.23288962 2.1159248 0 
0.75400001 0.1415102 -1.5400248 0.021710748 2.1348345 0 0.23298225 2.115932 0 
0.755 0.14146979 -1.5414963 0.021723209 2.1368599 0 0.23307498 2.1159382 0 
0.75599998 0.14142935 -1.5429662 0.021735683 2.1388865 0 0.2331678 2.1159441 0 
0.75700003 0.14138886 -1.5444348 0.02174817 2.1409135 0 0.23326072 2.1159494 0 
0.75800002 0.14134836 -1.5459018 0.021760672 2.1429417 0 0.23335372 2.1159539 0 
0.759 0.14130783 -1.5473672 0.021773189 2.1449704 0 0.23344682 2.1159577 0 
0.75999999 0.14126727 -1.5488313 0.021785719 2.1470001 0 0.23354003 2.1159611 0 
0.76099998 0.14122668 -1.5502938 0.021798266 2.1490307 0 0.23363332 2.1159639 0 
0.76200002 0.14118606 -1.5517548 0.021810824 2.151062 0 0.23372671 2.1159661 0 
0.76300001 0.14114541 -1.5532144 0.021823399 2.1530941 0 0.23382019 2.1159675 0 
0.764 0.14110473 -1.5546725 0.021835987 2.155127 0 0.23391376 2.1159685 0 
0.76499999 0.14106403 -1.556129 0.021848587 2.1571608 0 0.23400745 2.1159687 0 
0.76599997 0.14102329 -1.557584 0.021861205 2.1591954 0 0.23410121 2.1159685 0 
0.76700002 0.14098252 -1.5590377 0.021873835 2.1612308 0 0.23419508 2.1159675 0 
0.76800001 0.14094174 -1.5604898 0.021886481 2.1632671 0 0.23428904 2.1159661 0 
0.76899999 0.14090092 -1.5619403 0.02189914 2.1653042 0 0.23438309 2.1159639 0 
0.76999998 0.14086008 -1.5633894 0.021911815 2.1673419 0 0.23447725 2.1159611 0 
0.77100003 0.14081919 -1.564837 0.021924503 2.1693807 0 0.23457149 2.1159577 0 
0.77200001 0.1407783 -1.5662831 0.021937205 2.1714203 0 0.23466584 2.1159537 0 
0.773 0.14073737 -1.5677277 0.021949923 2.1734607 0 0.23476028 2.1159492 0 
0.77399999 0.14069641 -1.5691708 0.021962654 2.1755018 0 0.23485482 2.1159439 0 
0.77499998 0.14065543 -1.5706124 0.0219754 2.1775439 0 0.23494945 2.1159382 0 
0.77600002 0.14061441 -1.5720525 0.021988161 2.1795869 0 0.23504418 2.1159317 0 
0.77700001 0.14057337 -1.5734911 0.022000937 2.1816304 0 0.235139 2.1159248 0 
0.778 0.1405323 -1.5749283 0.022013728 2.1836751 0 0.23523393 2.1159172 0 
0.77899998 0.1404912 -1.5763639 0.022026531 2.1857204 0 0.23532894 2.1159089 0 
0.77999997 0.14045008 -1.577798 0.02203935 2.1877666 0 0.23542407 2.1159 0 
0.78100002 0.14040893 -1.5792307 0.022052184 2.1898136 0 0.23551928 2.1158905 0 
0.78200001 0.14036775 -1.5806618 0.022065032 2.1918614 0 0.2356146 2.1158805 0 
0.78299999 0.14032654 -1.5820915 0.022077896 2.1939101 0 0.23571001 2.1158698 0 
0.78399998 0.14028531 -1.5835196 0.022090774 2.1959596 0 0.23580551 2.1158586 0 
0.78500003 0.14024405 -1.5849462 0.022103667 2.19801 0 0.23590112 2.1158466 0 
0.78600001 0.14020276 -1.5863713 0.022116574 2.2000611 0 0.23599681 2.1158342 0 
0.787 0.14016145 -1.587795 0.022129497 2.2021132 0 0.23609261 2.1158211 0 
0.78799999 0.14012012 -1.5892171 0.022142433 2.2041659 0 0.23618852 2.1158073 0 
0.78899997 0.14007875 -1.5906378 0.022155384 2.2062194 0 0.23628451 2.115793 0 
0.79000002 0.14003736 -1.5920569 0.022168351 2.2082741 0 0.23638061 2.1157782 0 
0.79100001 0.13999593 -1.5934745 0.022181332 2.2103293 0 0.23647681 2.1157627 0 
0.792 0.13995449 -1.5948907 0.022194328 2.2123857 0 0.2365731 2.1157465 0 
0.79299998 0.13991301 -1.5963054 0.022207338 2.2144425 0 0.23666948 2.1157298 0 
0.79400003 0.13987152 -1.5977185 0.022220366 2.2165005 0 0.23676598 2.1157124 0 
0.79500002 0.13982999 -1.5991302 0.022233406 2.218559 0 0.23686257 2.1156945 0 
0.796 0.13978843 -1.6005403 0.022246461 2.2206187 0 0.23695925 2.1156759 0 
0.79699999 0.13974686 -1.6019489 0.022259532 2.2226789 0 0.23705605 2.1156569 0 
0.79799998 0.13970526 -1.603356 0.022272618 2.2247403 0 0.23715293 2.1156371 0 
0.79900002 0.13966364 -1.6047616 0.022285718 2.2268023 0 0.23724991 2.1156168 0 
0.80000001 0.13962197 -1.6061658 0.022298835 2.2288651 0 0.23734701 2.1155958 0 
0.801 0.13958029 -1.6075684 0.022311965 2.2309289 0 0.23744419 2.1155741 0 
0.80199999 0.13953859 -1.6089696 0.022325112 2.2329934 0 0.23754147 2.1155519 0 
0.80299997 0.13949685 -1.6103692 0.022338273 2.2350588 0 0.23763886 2.1155293 0 
0.80400002 0.13945509 -1.6117673 0.022351449 2.2371252 0 0.23773634 2.1155059 0 
0.80500001 0.13941331 -1.6131639 0.022364641 2.2391922 0 0.23783393 2.1154819 0 
0.80599999 0.1393715 -1.6145591 0.022377847 2.2412601 0 0.23793161 2.1154573 0 
0.80699998 0.13932967 -1.6159526 0.022391068 2.2433288 0 0.23802941 2.115432 0 
0.80800003 0.13928781 -1.6173447 0.022404304 2.2453985 0 0.23812729 2.1154063 0 
0.80900002 0.13924593 -1.6187353 0.022417556 2.2474689 0 0.23822527 2.1153798 0 
0.81 0.13920401 -1.6201245 0.022430824 2.2495403 0 0.23832336 2.1153529 0 
0.81099999 0.13916208 -1.6215121 0.022444107 2.2516124 0 0.23842154 2.1153255 0 
0.81199998 0.13912012 -1.6228981 0.022457404 2.2536855 0 0.23851985 2.1152971 0 
0.81300002 0.13907814 -1.6242827 0.022470718 2.2557592 0 0.23861824 2.1152685 0 
0.81400001 0.13903612 -1.6256658 0.022484045 2.257834 0 0.23871672 2.1152389 0 
0.815 0.1389941 -1.6270474 0.022497389 2.2599096 0 0.23881532 2.1152089 0 
0.81599998 0.13895203 -1.6284275 0.022510748 2.261986 0 0.23891401 2.1151783 0 
0.81699997 0.13890995 -1.629806 0.022524124 2.2640634 0 0.23901282 2.1151471 0 
0.81800002 0.13886784 -1.6311831 0.022537515 2.2661414 0 0.23911172 2.1151154 0 
0.81900001 0.1388257 -1.6325587 0.02255092 2.2682202 0 0.23921072 2.115083 0 
0.81999999 0.13878354 -1.6339327 0.02256434 2.2703001 0 0.23930982 2.1150501 0 
0.82099998 0.13874137 -1.6353053 0.022577776 2.2723808 0 0.23940903 2.1150165 0 
0.82200003 0.13869916 -1.6366763 0.022591228 2.2744622 0 0.23950833 2.1149821 0 
0.82300001 0.13865693 -1.6380459 0.022604696 2.2765446 0 0.23960775 2.1149473 0 
0.824 0.13861468 -1.639414 0.022618178 2.2786279 0 0.23970726 2.114912 0 
0.82499999 0.13857239 -1.6407804 0.022631677 2.2807119 0 0.23980688 2.114876 0 
0.82599998 0.13853009 -1.6421455 0.022645192 2.2827969 0 0.23990659 2.1148393 0 
0.82700002 0.13848777 -1.643509 0.022658721 2.2848825 0 0.24000642 2.1148021 0 
0.82800001 0.13844542 -1.644871 0.022672268 2.2869692 0 0.24010634 2.1147645 0 
0.829 0.13840304 -1.6462315 0.022685828 2.2890568 0 0.24020638 2.1147261 0 
0.82999998 0.13836065 -1.6475905 0.022699405 2.2911451 0 0.24030651 2.114687 0 
0.83099997 0.13831823 -1.6489481 0.022712996 2.2932341 0 0.24040675 2.1146474 0 
0.83200002 0.13827579 -1.6503041 0.022726605 2.2953243 0 0.24050708 2.1146073 0 
0.833 0.13823332 -1.6516585 0.02274023 2.2974153 0 0.24060753 2.1145666 0 
0.83399999 0.13819082 -1.6530116 0.022753868 2.2995069 0 0.24070808 2.1145251 0 
0.83499998 0.13814831 -1.654363 0.022767525 2.3015995 0 0.24080873 2.1144831 0 
0.83600003 0.13810576 -1.655713 0.022781195 2.3036931 0 0.24090949 2.1144407 0 
0.83700001 0.13806321 -1.6570615 0.022794884 2.3057873 0 0.24101035 2.1143975 0 
0.838 0.13802062 -1.6584084 0.022808585 2.3078825 0 0.24111131 2.1143539 0 
0.83899999 0.13797802 -1.6597539 0.022822306 2.3099787 0 0.24121238 2.1143095 0 
0.83999997 0.13793539 -1.6610979 0.022836041 2.3120756 0 0.24131356 2.1142645 0 
0.84100002 0.13789274 -1.6624403 0.022849791 2.3141735 0 0.24141484 2.114219 0 
0.84200001 0.13785006 -1.6637812 0.022863558 2.316272 0 0.24151622 2.1141729 0 
0.84299999 0.13780735 -1.6651206 0.022877341 2.3183715 0 0.24161771 2.1141262 0 
0.84399998 0.13776463 -1.6664586 0.02289114 2.320472 0 0.24171931 2.1140788 0 
0.84500003 0.1377219 -1.6677949 0.022904953 2.3225732 0 0.24182101 2.1140308 0 
0.84600002 0.13767913 -1.66913 0.022918785 2.3246753 0 0.24192281 2.1139824 0 
0.847 0.13763633 -1.6704633 0.022932632 2.3267784 0 0.24202472 2.1139333 0 
0.84799999 0.13759352 -1.6717952 0.022946494 2.3288822 0 0.24212675 2.1138837 0 
0.84899998 0.1375507 -1.6731256 0.022960374 2.330987 0 0.24222887 2.1138334 0 
0.85000002 0.13750784 -1.6744545 0.022974269 2.3330925 0 0.2423311 2.1137824 0 
0.85100001 0.13746496 -1.6757818 0.02298818 2.3351989 0 0.24243343 2.1137311 0 
0.852 0.13742206 -1.6771078 0.023002109 2.3373063 0 0.24253587 2.1136789 0 
0.85299999 0.13737914 -1.6784321 0.023016052 2.3394144 0 0.24263842 2.1136262 0 
0.85399997 0.13733619 -1.679755 0.023030011 2.3415236 0 0.24274108 2.1135731 0 
0.85500002 0.13729323 -1.6810764 0.023043988 2.3436334 0 0.24284384 2.1135192 0 
0.85600001 0.13725024 -1.6823962 0.02305798 2.3457444 0 0.24294671 2.1134648 0 
0.85699999 0.13720722 -1.6837145 0.023071989 2.347856 0 0.24304968 2.1134098 0 
0.85799998 0.13716421 -1.6850314 0.023086015 2.3499684 0 0.24315277 2.1133542 0 
0.85900003 0.13712114 -1.6863468 0.023100056 2.352082 0 0.24325596 2.1132982 0 
0.86000001 0.13707808 -1.6876606 0.023114115 2.3541963 0 0.24335927 2.1132412 0 
0.861 0.13703498 -1.6889729 0.023128189 2.3563113 0 0.24346267 2.113184 0 
0.86199999 0.13699186 -1.6902837 0.02314228 2.3584275 0 0.24356619 2.113126 0 
0.86299998 0.13694872 -1.6915931 0.023156386 2.3605444 0 0.24366981 2.1130674 0 
0.86400002 0.13690557 -1.6929008 0.02317051 2.3626621 0 0.24377353 2.1130083 0 
0.86500001 0.13686238 -1.6942072 0.02318465 2.3647809 0 0.24387737 2.1129487 0 
0.866 0.13681918 -1.6955119 0.023198808 2.3669004 0 0.24398132 2.1128883 0 
0.86699998 0.13677596 -1.6968153 0.02321298 2.3690209 0 0.24408537 2.1128273 0 
0.86799997 0.13673271 -1.698117 0.02322717 2.3711421 0 0.24418955 2.1127658 0 
0.86900002 0.13668944 -1.6994172 0.023241377 2.3732643 0 0.24429381 2.1127038 0 
0.87 0.13664617 -1.700716 0.0232556 2.3753874 0 0.24439819 2.1126411 0 
0.87099999 0.13660285 -1.7020134 0.02326984 2.3775113 0 0.24450268 2.1125779 0 
0.87199998 0.13655953 -1.7033091 0.023284094 2.3796363 0 0.24460728 2.112514 0 
0.87300003 0.13651618 -1.7046033 0.023298368 2.381762 0 0.244712 2.1124496 0 
0.87400001 0.13647281 -1.7058961 0.023312658 2.3838885 0 0.24481681 2.1123848 0 
0.875 0.13642941 -1.7071874 0.023326965 2.3860159 0 0.24492174 2.112319 0 
0.87599999 0.13638601 -1.7084771 0.023341287 2.3881443 0 0.24502677 2.112253 0 
0.87699997 0.13634259 -1.7097653 0.023355627 2.3902736 0 0.24513192 2.1121862 0 
0.87800002 0.13629913 -1.7110521 0.023369985 2.3924038 0 0.24523719 2.112119 0 
0.87900001 0.13625567 -1.7123374 0.023384359 2.3945348 0 0.24534255 2.112051 0 
0.88 0.13621217 -1.7136211 0.023398748 2.3966668 0 0.24544802 2.1119823 0 
0.88099998 0.13616866 -1.7149034 0.023413155 2.3987994 0 0.24555361 2.1119132 0 
0.88200003 0.13612513 -1.716184 0.02342758 2.400933 0 0.24565931 2.1118436 0 
0.88300002 0.13608158 -1.7174633 0.023442021 2.4030676 0 0.24576512 2.1117735 0 
0.884 0.13603801 -1.7187409 0.023456478 2.4052031 0 0.24587104 2.1117024 0 
0.88499999 0.13599442 -1.7200172 0.023470955 2.4073396 0 0.24597707 2.1116312 0 
0.88599998 0.13595082 -1.7212919 0.023485446 2.4094768 0 0.24608321 2.1115592 0 
0.88700002 0.13590719 -1.7225651 0.023499956 2.4116149 0 0.24618948 2.1114864 0 
0.88800001 0.13586354 -1.7238368 0.023514481 2.4137537 0 0.24629584 2.1114132 0 
0.889 0.13581987 -1.7251071 0.023529025 2.4158938 0 0.24640231 2.1113396 0 
0.88999999 0.13577618 -1.7263757 0.023543585 2.4180346 0 0.2465089 2.1112652 0 
0.89099997 0.13573247 -1.7276429 0.023558162 2.4201763 0 0.2466156 2.1111903 0 
0.89200002 0.13568875 -1.7289087 0.023572758 2.4223189 0 0.24672242 2.111115 0 
0.89300001 0.135645 -1.7301729 0.02358737 2.4244623 0 0.24682935 2.1110387 0 
0.89399999 0.13560124 -1.7314355 0.023601998 2.4266067 0 0.24693638 2.1109622 0 
0.89499998 0.13555746 -1.7326967 0.023616645 2.4287519 0 0.24704354 2.1108849 0 
0.89600003 0.13551365 -1.7339563 0.023631308 2.4308982 0 0.24715079 2.1108072 0 
0.89700001 0.13546984 -1.7352146 0.02364599 2.4330451 0 0.24725817 2.1107287 0 
0.898 0.13542598 -1.7364713 0.023660688 2.4351933 0 0.24736565 2.1106498 0 
0.89899999 0.13538213 -1.7377264 0.023675403 2.4373422 0 0.24747325 2.1105702 0 
0.89999998 0.13533826 -1.7389802 0.023690136 2.4394917 0 0.24758098 2.1104901 0 
0.90100002 0.13529436 -1.7402323 0.023704886 2.4416425 0 0.2476888 2.1104093 0 
0.90200001 0.13525045 -1.741483 0.023719653 2.443794 0 0.24779674 2.110328 0 
0.903 0.13520651 -1.7427322 0.023734437 2.4459465 0 0.24790479 2.1102462 0 
0.90399998 0.13516256 -1.7439799 0.023749242 2.4480999 0 0.24801296 2.1101637 0 
0.90499997 0.13511859 -1.745226 0.023764061 2.4502542 0 0.24812125 2.1100807 0 
0.90600002 0.1350746 -1.7464708 0.023778899 2.4524093 0 0.24822964 2.1099973 0 
0.90700001 0.1350306 -1.7477139 0.023793753 2.4545653 0 0.24833815 2.1099131 0 
0.90799999 0.13498656 -1.7489556 0.023808626 2.4567223 0 0.24844678 2.1098282 0 
0.90899998 0.13494253 -1.7501959 0.023823516 2.4588802 0 0.24855553 2.1097429 0 
0.91000003 0.13489847 -1.7514346 0.023838423 2.4610391 0 0.24866438 2.109657 0 
0.91100001 0.13485439 -1.7526717 0.023853349 2.4631987 0 0.24877334 2.1095705 0 
0.912 0.13481028 -1.7539074 0.023868293 2.4653592 0 0.24888243 2.1094835 0 
0.91299999 0.13476618 -1.7551416 0.023883253 2.467521 0 0.24899162 2.109396 0 
0.91399997 0.13472204 -1.7563744 0.023898231 2.4696832 0 0.24910094 2.1093078 0 
0.91500002 0.13467789 -1.7576056 0.023913227 2.4718466 0 0.24921037 2.1092191 0 
0.91600001 0.13463372 -1.7588352 0.023928242 2.4740107 0 0.24931991 2.1091297 0 
0.917 0.13458954 -1.7600634 0.023943273 2.476176 0 0.24942958 2.1090398 0 
0.91799998 0.13454534 -1.7612902 0.023958322 2.4783421 0 0.24953936 2.1089492 0 
0.91900003 0.13450111 -1.7625153 0.02397339 2.480509 0 0.24964926 2.1088581 0 
0.92000002 0.13445687 -1.7637391 0.023988476 2.482677 0 0.24975926 2.1087666 0 
0.921 0.13441262 -1.7649612 0.024003578 2.4848456 0 0.24986939 2.1086743 0 
0.92199999 0.13436835 -1.7661821 0.024018699 2.4870155 0 0.24997963 2.1085815 0 
0.92299998 0.13432406 -1.7674012 0.024033839 2.489186 0 0.25009 2.1084883 0 
0.92400002 0.13427976 -1.7686191 0.024048995 2.4913576 0 0.25020045 2.1083944 0 
0.92500001 0.13423543 -1.7698352 0.02406417 2.49353 0 0.25031105 2.1082997 0 
0.926 0.1341911 -1.77105 0.024079364 2.4957035 0 0.25042176 2.1082048 0 
0.92699999 0.13414674 -1.7722633 0.024094574 2.4978776 0 0.2505326 2.1081092 0 
0.92799997 0.13410236 -1.7734751 0.024109803 2.5000529 0 0.25064355 2.1080129 0 
0.92900002 0.13405797 -1.7746853 0.024125051 2.502229 0 0.25075459 2.1079161 0 
0.93000001 0.13401356 -1.775894 0.024140317 2.504406 0 0.25086579 2.1078188 0 
0.93099999 0.13396914 -1.7771014 0.0241556 2.5065839 0 0.25097707 2.1077211 0 
0.93199998 0.13392469 -1.7783072 0.024170902 2.5087628 0 0.2510885 2.1076226 0 
0.93300003 0.13388024 -1.7795115 0.024186222 2.5109427 0 0.25120002 2.1075234 0 
0.93400002 0.13383576 -1.7807143 0.024201561 2.5131235 0 0.25131169 2.1074238 0 
0.935 0.13379128 -1.7819155 0.024216916 2.515305 0 0.25142345 2.1073236 0 
0.93599999 0.13374677 -1.7831154 0.024232293 2.5174878 0 0.25153536 2.107223 0 
0.93699998 0.13370225 -1.7843137 0.024247685 2.5196712 0 0.25164735 2.1071217 0 
0.93800002 0.13365771 -1.7855105 0.024263097 2.5218556 0 0.25175947 2.1070199 0 
0.93900001 0.13361315 -1.786706 0.024278527 2.5240409 0 0.25187173 2.1069174 0 
0.94 0.13356858 -1.7878997 0.024293974 2.5262272 0 0.25198409 2.1068144 0 
0.94099998 0.133524 -1.7890922 0.024309441 2.5284145 0 0.25209656 2.1067107 0 
0.94199997 0.1334794 -1.7902831 0.024324927 2.5306027 0 0.25220919 2.1066067 0 
0.94300002 0.13343477 -1.7914724 0.02434043 2.5327916 0 0.2523219 2.1065021 0 
0.94400001 0.13339014 -1.7926604 0.024355952 2.5349817 0 0.25243476 2.1063967 0 
0.94499999 0.1333455 -1.7938467 0.024371494 2.5371726 0 0.25254771 2.1062908 0 
0.94599998 0.13330083 -1.7950317 0.024387052 2.5393646 0 0.25266081 2.1061845 0 
0.94700003 0.13325615 -1.7962152 0.024402631 2.5415573 0 0.252774 2.1060774 0 
0.94800001 0.13321145 -1.7973971 0.024418227 2.543751 0 0.25288734 2.1059699 0 
0.949 0.13316675 -1.7985775 0.024433842 2.5459456 0 0.25300077 2.1058619 0 
0.94999999 0.13312201 -1.7997565 0.024449477 2.5481412 0 0.25311434 2.1057532 0 
0.95099998 0.13307728 -1.8009341 0.024465129 2.5503378 0 0.25322804 2.105644 0 
0.95200002 0.13303252 -1.8021101 0.024480801 2.5525353 0 0.25334185 2.1055343 0 
0.95300001 0.13298774 -1.8032846 0.02449649 2.5547335 0 0.25345579 2.1054239 0 
0.954 0.13294296 -1.8044577 0.0245122 2.5569329 0 0.25356981 2.1053131 0 
0.95499998 0.13289815 -1.8056293 0.024527928 2.5591333 0 0.25368401 2.1052017 0 
0.95599997 0.13285334 -1.8067993 0.024543673 2.5613344 0 0.25379831 2.1050897 0 
0.95700002 0.13280851 -1.8079679 0.024559438 2.5635366 0 0.25391272 2.1049771 0 
0.958 0.13276365 -1.809135 0.024575224 2.5657396 0 0.25402725 2.1048639 0 
0.95899999 0.1327188 -1.8103006 0.024591027 2.5679438 0 0.25414193 2.1047502 0 
0.95999998 0.13267392 -1.8114648 0.024606848 2.5701487 0 0.2542567 2.104636 0 
0.96100003 0.13262904 -1.8126274 0.02462269 2.5723546 0 0.25437161 2.1045213 0 
0.96200001 0.13258412 -1.8137885 0.02463855 2.5745614 0 0.25448665 2.1044059 0 
0.963 0.1325392 -1.8149483 0.024654429 2.5767694 0 0.25460178 2.10429 0 
0.96399999 0.13249427 -1.8161064 0.024670329 2.5789781 0 0.25471708 2.1041734 0 
0.96499997 0.13244931 -1.8172632 0.024686245 2.5811877 0 0.25483248 2.1040564 0 
0.96600002 0.13240436 -1.8184185 0.024702182 2.5833983 0 0.25494799 2.1039388 0 
0.96700001 0.13235939 -1.8195722 0.024718137 2.5856099 0 0.25506362 2.1038206 0 
0.96799999 0.13231438 -1.8207246 0.024734113 2.5878224 0 0.25517941 2.1037018 0 
0.96899998 0.13226938 -1.8218753 0.024750108 2.5900359 0 0.25529531 2.1035826 0 
0.97000003 0.13222437 -1.8230247 0.024766121 2.5922503 0 0.25541133 2.1034629 0 
0.97100002 0.13217933 -1.8241726 0.024782153 2.5944657 0 0.25552747 2.1033425 0 
0.972 0.13213429 -1.8253189 0.024798205 2.5966821 0 0.25564373 2.1032217 0 
0.97299999 0.13208923 -1.8264638 0.024814276 2.5988994 0 0.25576013 2.1031001 0 
0.97399998 0.13204415 -1.8276073 0.024830367 2.6011176 0 0.25587663 2.102978 0 
0.97500002 0.13199906 -1.8287493 0.024846477 2.6033368 0 0.25599328 2.1028554 0 
0.97600001 0.13195395 -1.8298898 0.024862608 2.605557 0 0.25611004 2.1027322 0 
0.977 0.13190883 -1.8310287 0.024878757 2.6077781 0 0.25622693 2.1026087 0 
0.97799999 0.13186371 -1.8321662 0.024894925 2.6100001 0 0.25634396 2.1024842 0 
0.97899997 0.13181856 -1.8333023 0.024911113 2.6122231 0 0.25646108 2.1023595 0 
0.98000002 0.13177341 -1.8344369 0.02492732 2.6144469 0 0.25657836 2.1022341 0 
0.98100001 0.13172825 -1.83557 0.024943547 2.6166718 0 0.25669575 2.1021082 0 
0.98199999 0.13168305 -1.8367016 0.024959795 2.6188977 0 0.25681329 2.1019819 0 
0.98299998 0.13163786 -1.8378317 0.02497606 2.6211247 0 0.25693092 2.1018548 0 
0.98400003 0.13159265 -1.8389605 0.024992347 2.6233525 0 0.2570487 2.1017272 0 
0.98500001 0.13154744 -1.8400877 0.025008652 2.6255813 0 0.25716659 2.1015992 0 
0.986 0.1315022 -1.8412135 0.025024978 2.627811 0 0.25728464 2.1014705 0 
0.98699999 0.13145694 -1.8423377 0.025041323 2.6300416 0 0.25740278 2.1013412 0 
0.98799998 0.13141169 -1.8434606 0.025057688 2.6322732 0 0.25752106 2.1012115 0 
0.98900002 0.13136642 -1.8445818 0.025074072 2.6345057 0 0.25763947 2.1010811 0 
0.99000001 0.13132113 -1.8457017 0.025090476 2.6367395 0 0.25775799 2.1009502 0 
0.991 0.13127583 -1.8468201 0.025106901 2.638974 0 0.25787666 2.1008189 0 
0.99199998 0.13123052 -1.8479371 0.025123347 2.6412094 0 0.25799546 2.100687 0 
0.99299997 0.13118519 -1.8490525 0.025139811 2.643446 0 0.25811437 2.1005545 0 
0.99400002 0.13113986 -1.8501666 0.025156295 2.6456833 0 0.25823343 2.1004214 0 
0.995 0.1310945 -1.851279 0.025172798 2.6479218 0 0.25835261 2.1002877 0 
0.99599999 0.13104914 -1.8523902 0.025189323 2.6501613 0 0.25847191 2.1001537 0 
0.99699998 0.13100377 -1.8534998 0.025205867 2.6524014 0 0.25859132 2.100019 0 
0.99800003 0.13095838 -1.8546078 0.025222432 2.6546428 0 0.25871089 2.0998838 0 
0.99900001 0.13091299 -1.8557146 0.025239017 2.6568851 0 0.25883058 2.0997479 0 
1 0.13086757 -1.8568197 0.02525562 2.6591284 0 0.25895041 2.0996115 0 
1.001 0.13082215 -1.8579235 0.025272245 2.6613727 0 0.25907037 2.0994747 0 
1.002 0.13077672 -1.8590257 0.025288891 2.6636178 0 0.25919044 2.0993373 0 
1.003 0.13073127 -1.8601265 0.025305556 2.665864 0 0.25931063 2.0991993 0 
1.0039999 0.13068582 -1.861226 0.025322242 2.6681113 0 0.25943097 2.0990608 0 
1.005 0.13064034 -1.8623238 0.025338946 2.6703594 0 0.25955144 2.0989218 0 
1.006 0.13059486 -1.8634202 0.025355672 2.6726086 0 0.25967205 2.0987823 0 
1.007 0.13054937 -1.8645152 0.02537242 2.6748586 0 0.25979277 2.0986421 0 
1.008 0.13050386 -1.8656087 0.025389187 2.6771097 0 0.25991362 2.0985014 0 
1.0089999 0.13045835 -1.8667008 0.025405973 2.6793618 0 0.26003462 2.0983603 0 
1.01 0.13041282 -1.8677914 0.025422782 2.6816149 0 0.26015574 2.0982184 0 
1.011 0.13036728 -1.8688805 0.025439609 2.6838689 0 0.260277 2.0980761 0 
1.012 0.13032173 -1.8699682 0.025456458 2.6861238 0 0.26039839 2.0979333 0 
1.013 0.13027617 -1.8710544 0.025473326 2.6883798 0 0.26051989 2.09779 0 
1.0140001 0.13023059 -1.8721392 0.025490217 2.6906369 0 0.26064155 2.097646 0 
1.015 0.13018501 -1.8732225 0.025507128 2.6928947 0 0.26076332 2.0975015 0 
1.016 0.13013941 -1.8743043 0.025524057 2.6951537 0 0.26088521 2.0973566 0 
1.017 0.13009381 -1.8753847 0.025541009 2.6974137 0 0.26100725 2.0972111 0 
1.018 0.13004819 -1.8764637 0.025557982 2.6996746 0 0.26112944 2.097065 0 
1.0190001 0.13000256 -1.8775412 0.025574975 2.7019365 0 0.26125175 2.0969183 0 
1.02 0.12995692 -1.8786172 0.02559199 2.7041993 0 0.26137418 2.0967712 0 
1.021 0.12991127 -1.8796918 0.025609024 2.7064633 0 0.26149675 2.0966234 0 
1.022 0.12986562 -1.880765 0.02562608 2.7087281 0 0.26161945 2.0964754 0 
1.023 0.12981994 -1.8818367 0.025643157 2.710994 0 0.26174229 2.0963266 0 
1.024 0.12977426 -1.8829068 0.025660254 2.7132609 0 0.26186526 2.0961773 0 
1.025 0.12972857 -1.8839756 0.025677372 2.7155287 0 0.26198837 2.0960274 0 
1.026 0.12968287 -1.8850429 0.02569451 2.7177978 0 0.2621116 2.0958772 0 
1.027 0.12963715 -1.8861089 0.025711671 2.7200675 0 0.26223499 2.0957263 0 
1.028 0.12959142 -1.8871733 0.025728852 2.7223384 0 0.26235849 2.0955746 0 
1.029 0.12954569 -1.8882363 0.025746053 2.7246103 0 0.26248214 2.0954227 0 
1.03 0.12949994 -1.8892978 0.025763277 2.7268832 0 0.26260591 2.0952702 0 
1.031 0.1294542 -1.8903579 0.025780521 2.729157 0 0.26272982 2.0951171 0 
1.0319999 0.12940842 -1.8914165 0.025797786 2.7314317 0 0.26285386 2.0949636 0 
1.033 0.12936266 -1.8924737 0.025815073 2.7337077 0 0.26297805 2.0948095 0 
1.034 0.12931687 -1.8935295 0.025832381 2.7359846 0 0.26310235 2.0946548 0 
1.035 0.12927108 -1.8945838 0.025849711 2.7382624 0 0.26322681 2.0944998 0 
1.036 0.12922527 -1.8956367 0.025867062 2.7405412 0 0.26335141 2.0943441 0 
1.0369999 0.12917945 -1.8966881 0.025884433 2.742821 0 0.26347613 2.0941877 0 
1.038 0.12913363 -1.8977381 0.025901826 2.7451019 0 0.26360098 2.0940311 0 
1.039 0.12908779 -1.8987867 0.02591924 2.7473838 0 0.26372597 2.0938737 0 
1.04 0.12904195 -1.8998338 0.025936676 2.7496667 0 0.26385111 2.0937159 0 
1.041 0.12899609 -1.9008794 0.025954133 2.7519505 0 0.26397637 2.0935576 0 
1.0420001 0.12895024 -1.9019237 0.025971612 2.7542355 0 0.26410177 2.0933988 0 
1.043 0.12890436 -1.9029664 0.025989112 2.7565215 0 0.26422733 2.0932393 0 
1.044 0.12885848 -1.9040078 0.026006633 2.7588084 0 0.26435301 2.0930793 0 
1.045 0.12881258 -1.9050477 0.026024178 2.7610962 0 0.2644788 2.0929189 0 
1.046 0.12876669 -1.9060861 0.026041742 2.7633853 0 0.26460478 2.0927579 0 
1.0470001 0.12872078 -1.9071232 0.02605933 2.7656751 0 0.26473087 2.0925963 0 
1.048 0.12867486 -1.9081588 0.026076937 2.767966 0 0.26485708 2.0924344 0 
1.049 0.12862892 -1.9091929 0.026094567 2.7702582 0 0.26498345 2.0922718 0 
1.05 0.128583 -1.9102256 0.026112219 2.7725511 0 0.26510996 2.0921087 0 
1.051 0.12853704 -1.911257 0.026129892 2.7748451 0 0.26523659 2.0919449 0 
1.052 0.12849109 -1.9122869 0.026147587 2.7771401 0 0.26536337 2.0917809 0 
1.053 0.12844513 -1.9133153 0.026165305 2.7794363 0 0.26549029 2.0916162 0 
1.054 0.12839916 -1.9143423 0.026183045 2.7817333 0 0.26561737 2.0914509 0 
1.0549999 0.12835318 -1.9153678 0.026200805 2.7840314 0 0.26574457 2.0912852 0 
1.056 0.12830718 -1.916392 0.026218588 2.7863307 0 0.26587188 2.0911191 0 
1.057 0.12826119 -1.9174147 0.026236393 2.7886307 0 0.26599938 2.0909522 0 
1.058 0.12821518 -1.9184359 0.02625422 2.7909319 0 0.26612699 2.090785 0 
1.059 0.12816916 -1.9194558 0.026272068 2.7932341 0 0.26625475 2.0906172 0 
1.0599999 0.12812313 -1.9204742 0.02628994 2.7955372 0 0.26638263 2.0904489 0 
1.061 0.1280771 -1.9214913 0.026307832 2.7978415 0 0.26651067 2.0902798 0 
1.062 0.12803106 -1.9225068 0.026325747 2.8001468 0 0.26663885 2.0901105 0 
1.063 0.12798502 -1.9235209 0.026343685 2.8024533 0 0.26676717 2.0899405 0 
1.064 0.12793896 -1.9245336 0.026361644 2.8047605 0 0.26689562 2.0897703 0 
1.0650001 0.1278929 -1.925545 0.026379626 2.8070688 0 0.26702422 2.0895994 0 
1.066 0.12784682 -1.9265548 0.026397631 2.8093784 0 0.26715297 2.0894277 0 
1.067 0.12780073 -1.9275633 0.026415657 2.8116887 0 0.26728186 2.0892558 0 
1.068 0.12775464 -1.9285703 0.026433706 2.8140001 0 0.26741087 2.0890832 0 
1.069 0.12770855 -1.9295759 0.026451776 2.8163126 0 0.26754004 2.0889103 0 
1.0700001 0.12766245 -1.9305801 0.02646987 2.8186262 0 0.26766935 2.0887368 0 
1.071 0.12761633 -1.9315828 0.026487986 2.8209407 0 0.26779881 2.0885627 0 
1.072 0.12757021 -1.9325842 0.026506124 2.8232563 0 0.26792839 2.0883882 0 
1.073 0.12752408 -1.9335841 0.026524287 2.825573 0 0.26805812 2.088213 0 
1.074 0.12747794 -1.9345826 0.02654247 2.8278906 0 0.268188 2.0880375 0 
1.075 0.12743181 -1.9355798 0.026560675 2.8302095 0 0.26831803 2.0878613 0 
1.076 0.12738565 -1.9365754 0.026578905 2.8325291 0 0.26844817 2.0876846 0 
1.077 0.1273395 -1.9375696 0.026597157 2.8348501 0 0.2685785 2.0875075 0 
1.0779999 0.12729333 -1.9385625 0.02661543 2.8371718 0 0.26870894 2.0873299 0 
1.079 0.12724715 -1.939554 0.026633728 2.8394947 0 0.26883954 2.0871515 0 
1.08 0.12720098 -1.9405439 0.026652047 2.8418186 0 0.26897028 2.086973 0 
1.081 0.12715478 -1.9415325 0.026670391 2.8441436 0 0.26910117 2.0867937 0 
1.082 0.12710859 -1.9425198 0.026688755 2.8464696 0 0.26923218 2.0866139 0 
1.0829999 0.12706238 -1.9435055 0.026707144 2.8487968 0 0.26936334 2.0864336 0 
1.084 0.12701617 -1.9444898 0.026725555 2.8511248 0 0.26949468 2.0862529 0 
1.085 0.12696996 -1.9454728 0.026743989 2.8534541 0 0.26962614 2.0860717 0 
1.086 0.12692374 -1.9464544 0.026762446 2.8557842 0 0.26975775 2.0858898 0 
1.087 0.1268775 -1.9474345 0.026780926 2.8581157 0 0.2698895 2.0857077 0 
1.0880001 0.12683126 -1.9484133 0.026799429 2.8604479 0 0.27002138 2.0855248 0 
1.089 0.12678503 -1.9493906 0.026817955 2.8627813 0 0.27015343 2.0853415 0 
1.09 0.12673877 -1.9503665 0.026836505 2.8651156 0 0.27028564 2.0851576 0 
1.091 0.12669252 -1.951341 0.026855078 2.8674512 0 0.27041796 2.0849733 0 
1.092 0.12664625 -1.9523141 0.026873674 2.8697877 0 0.27055043 2.0847886 0 
1.0930001 0.12659998 -1.9532858 0.026892293 2.8721254 0 0.27068308 2.0846031 0 
1.094 0.1265537 -1.9542562 0.026910935 2.874464 0 0.27081585 2.0844173 0 
1.095 0.12650742 -1.9552251 0.0269296 2.8768036 0 0.27094877 2.0842309 0 
1.096 0.12646113 -1.9561926 0.02694829 2.8791444 0 0.27108184 2.084044 0 
1.097 0.12641484 -1.9571587 0.026967002 2.8814864 0 0.27121505 2.0838568 0 
1.098 0.12636852 -1.9581233 0.026985738 2.8838294 0 0.27134842 2.0836687 0 
1.099 0.12632222 -1.9590867 0.027004497 2.8861732 0 0.27148193 2.0834804 0 
1.1 0.1262759 -1.9600486 0.02702328 2.8885183 0 0.27161559 2.0832915 0 
1.101 0.12622958 -1.9610091 0.027042087 2.8908644 0 0.27174938 2.0831022 0 
1.102 0.12618326 -1.9619682 0.027060917 2.8932116 0 0.27188334 2.0829122 0 
1.103 0.12613693 -1.9629259 0.02707977 2.8955598 0 0.27201745 2.0827217 0 
1.104 0.12609059 -1.9638822 0.027098646 2.8979092 0 0.27215171 2.082531 0 
1.105 0.12604424 -1.9648372 0.027117549 2.9002595 0 0.27228612 2.0823395 0 
1.1059999 0.12599789 -1.9657906 0.027136473 2.902611 0 0.27242067 2.0821476 0 
1.107 0.12595153 -1.9667429 0.02715542 2.9049635 0 0.27255535 2.0819552 0 
1.108 0.12590517 -1.9676936 0.027174393 2.9073172 0 0.27269021 2.0817621 0 
1.109 0.1258588 -1.968643 0.027193388 2.9096718 0 0.27282521 2.0815687 0 
1.11 0.12581243 -1.9695909 0.027212409 2.9120276 0 0.27296036 2.0813749 0 
1.1109999 0.12576604 -1.9705374 0.027231453 2.9143844 0 0.27309567 2.0811803 0 
1.112 0.12571967 -1.9714826 0.027250519 2.9167421 0 0.27323112 2.0809853 0 
1.113 0.12567326 -1.9724264 0.027269611 2.9191012 0 0.27336672 2.08079 0 
1.114 0.12562688 -1.9733689 0.027288727 2.9214611 0 0.27350247 2.0805941 0 
1.115 0.12558047 -1.9743099 0.027307866 2.9238224 0 0.27363837 2.0803976 0 
1.1160001 0.12553407 -1.9752495 0.027327031 2.9261847 0 0.27377442 2.0802007 0 
1.117 0.12548766 -1.9761877 0.027346218 2.9285479 0 0.27391064 2.0800033 0 
1.118 0.12544124 -1.9771246 0.027365431 2.9309123 0 0.27404699 2.0798054 0 
1.119 0.12539482 -1.9780601 0.027384667 2.9332776 0 0.27418351 2.0796068 0 
1.12 0.12534839 -1.9789943 0.027403928 2.9356441 0 0.27432016 2.0794079 0 
1.1210001 0.12530196 -1.9799269 0.027423212 2.9380119 0 0.27445698 2.0792084 0 
1.122 0.12525553 -1.9808583 0.027442522 2.9403806 0 0.27459395 2.0790086 0 
1.123 0.12520908 -1.9817883 0.027461855 2.9427505 0 0.27473107 2.0788081 0 
1.124 0.12516263 -1.9827168 0.027481213 2.9451213 0 0.27486834 2.0786071 0 
1.125 0.12511618 -1.983644 0.027500596 2.9474933 0 0.27500576 2.0784059 0 
1.126 0.12506972 -1.9845699 0.027520003 2.9498663 0 0.27514336 2.0782039 0 
1.127 0.12502326 -1.9854943 0.027539434 2.9522405 0 0.27528107 2.0780015 0 
1.128 0.12497679 -1.9864174 0.027558891 2.9546158 0 0.27541897 2.0777986 0 
1.1289999 0.12493032 -1.987339 0.027578371 2.9569921 0 0.27555701 2.0775952 0 
1.13 0.12488385 -1.9882594 0.027597876 2.9593697 0 0.2756952 2.0773914 0 
1.131 0.12483737 -1.9891783 0.027617406 2.9617481 0 0.27583355 2.0771868 0 
1.132 0.12479088 -1.990096 0.02763696 2.9641278 0 0.27597207 2.076982 0 
1.133 0.1247444 -1.9910121 0.02765654 2.9665086 0 0.27611074 2.0767767 0 
1.1339999 0.12469791 -1.991927 0.027676145 2.9688904 0 0.27624953 2.0765707 0 
1.135 0.12465141 -1.9928404 0.027695773 2.9712734 0 0.2763885 2.0763645 0 
1.136 0.12460491 -1.9937526 0.027715428 2.9736574 0 0.27652764 2.0761576 0 
1.137 0.1245584 -1.9946632 0.027735107 2.9760427 0 0.27666691 2.0759504 0 
1.138 0.12451189 -1.9955727 0.02775481 2.9784288 0 0.27680635 2.0757425 0 
1.1390001 0.12446538 -1.9964806 0.027774539 2.9808164 0 0.27694595 2.0755341 0 
1.14 0.12441886 -1.9973873 0.027794292 2.9832048 0 0.27708569 2.0753255 0 
1.141 0.12437234 -1.9982926 0.027814072 2.9855943 0 0.27722561 2.0751162 0 
1.142 0.12432581 -1.9991964 0.027833875 2.9879851 0 0.27736568 2.0749063 0 
1.143 0.12427928 -2.0000989 0.027853703 2.9903767 0 0.2775059 2.0746961 0 
1.1440001 0.12423275 -2.0010002 0.027873559 2.9927697 0 0.27764627 2.0744853 0 
1.145 0.12418622 -2.0019 0.027893437 2.9951637 0 0.27778679 2.0742741 0 
1.146 0.12413967 -2.0027986 0.027913343 2.9975588 0 0.27792749 2.0740623 0 
1.147 0.12409313 -2.0036955 0.027933273 2.9999552 0 0.27806836 2.0738502 0 
1.148 0.12404659 -2.0045912 0.027953228 3.0023525 0 0.27820936 2.0736375 0 
1.149 0.12400004 -2.0054858 0.027973209 3.004751 0 0.27835053 2.0734243 0 
1.15 0.12395348 -2.0063787 0.027993215 3.0071507 0 0.27849185 2.0732105 0 
1.151 0.12390692 -2.0072703 0.028013248 3.0095513 0 0.27863336 2.0729964 0 
1.152 0.12386036 -2.0081606 0.028033305 3.0119531 0 0.27877498 2.0727818 0 
1.153 0.12381379 -2.0090497 0.028053388 3.0143561 0 0.27891678 2.0725667 0 
1.154 0.12376723 -2.0099373 0.028073495 3.0167603 0 0.27905875 2.072351 0 
1.155 0.12372065 -2.0108235 0.02809363 3.0191655 0 0.27920088 2.072135 0 
1.156 0.12367408 -2.0117085 0.02811379 3.0215719 0 0.27934316 2.0719185 0 
1.1569999 0.1236275 -2.0125921 0.028133975 3.0239792 0 0.27948561 2.0717013 0 
1.158 0.12358092 -2.0134742 0.028154187 3.0263879 0 0.27962822 2.0714839 0 
1.159 0.12353434 -2.0143549 0.028174425 3.0287976 0 0.27977097 2.0712659 0 
1.16 0.12348775 -2.0152345 0.028194686 3.0312085 0 0.2799139 2.0710473 0 
1.161 0.12344116 -2.0161128 0.028214976 3.0336204 0 0.28005698 2.0708284 0 
1.1619999 0.12339457 -2.0169895 0.02823529 3.0360336 0 0.28020024 2.0706089 0 
1.163 0.12334798 -2.0178649 0.028255632 3.0384479 0 0.28034365 2.070389 0 
1.164 0.12330137 -2.0187392 0.028275998 3.040863 0 0.28048721 2.0701685 0 
1.165 0.12325478 -2.0196118 0.028296391 3.0432796 0 0.28063095 2.0699477 0 
1.166 0.12320817 -2.0204833 0.028316811 3.0456972 0 0.28077486 2.0697262 0 
1.1670001 0.12316156 -2.0213535 0.028337255 3.048116 0 0.2809189 2.0695045 0 
1.168 0.12311496 -2.0222223 0.028357726 3.0505359 0 0.28106314 2.0692821 0 
1.169 0.12306835 -2.0230896 0.028378224 3.0529571 0 0.2812075 2.0690594 0 
1.17 0.12302173 -2.0239556 0.028398747 3.0553792 0 0.28135207 2.0688362 0 
1.171 0.12297511 -2.0248203 0.028419297 3.0578027 0 0.28149676 2.0686123 0 
1.1720001 0.12292849 -2.0256839 0.028439874 3.0602272 0 0.28164163 2.0683882 0 
1.173 0.12288187 -2.026546 0.028460477 3.0626528 0 0.28178668 2.0681634 0 
1.174 0.12283525 -2.0274067 0.028481105 3.0650795 0 0.28193188 2.0679383 0 
1.175 0.12278862 -2.028266 0.028501762 3.0675075 0 0.28207725 2.0677125 0 
1.176 0.122742 -2.029124 0.028522443 3.0699365 0 0.28222278 2.0674865 0 
1.177 0.12269537 -2.0299809 0.028543152 3.0723667 0 0.28236848 2.0672598 0 
1.178 0.12264874 -2.0308363 0.028563889 3.0747981 0 0.28251433 2.0670328 0 
1.179 0.12260211 -2.0316904 0.02858465 3.0772307 0 0.28266037 2.0668054 0 
1.1799999 0.12255546 -2.0325432 0.028605439 3.0796642 0 0.28280658 2.0665772 0 
1.181 0.12250883 -2.0333946 0.028626254 3.0820992 0 0.2829529 2.0663488 0 
1.182 0.12246219 -2.0342445 0.028647097 3.0845351 0 0.28309944 2.0661199 0 
1.183 0.12241555 -2.0350933 0.028667966 3.0869722 0 0.28324613 2.0658906 0 
1.184 0.1223689 -2.0359409 0.028688861 3.0894105 0 0.283393 2.0656605 0 
1.1849999 0.12232226 -2.036787 0.028709784 3.09185 0 0.28354001 2.0654302 0 
1.186 0.12227561 -2.0376318 0.028730735 3.0942905 0 0.2836872 2.0651994 0 
1.187 0.12222897 -2.0384753 0.02875171 3.0967324 0 0.28383455 2.0649681 0 
1.188 0.12218232 -2.0393174 0.028772715 3.0991752 0 0.2839821 2.0647364 0 
1.189 0.12213566 -2.040158 0.028793747 3.1016195 0 0.28412977 2.0645041 0 
1.1900001 0.12208901 -2.0409977 0.028814804 3.1040647 0 0.28427765 2.0642715 0 
1.191 0.12204236 -2.0418358 0.028835889 3.1065111 0 0.28442568 2.0640383 0 
1.192 0.1219957 -2.0426726 0.028857002 3.1089587 0 0.28457385 2.0638046 0 
1.193 0.12194905 -2.0435083 0.028878141 3.1114075 0 0.28472224 2.0635705 0 
1.194 0.12190238 -2.0443425 0.028899308 3.1138575 0 0.28487077 2.0633359 0 
1.1950001 0.12185573 -2.0451753 0.028920503 3.1163085 0 0.28501946 2.0631008 0 
1.196 0.12180907 -2.0460069 0.028941724 3.1187608 0 0.28516835 2.0628653 0 
1.197 0.1217624 -2.0468373 0.028962975 3.1212142 0 0.28531739 2.0626295 0 
1.198 0.12171574 -2.0476663 0.028984251 3.1236689 0 0.28546658 2.062393 0 
1.199 0.12166908 -2.0484941 0.029005555 3.1261246 0 0.28561598 2.062156 0 
1.2 0.12162241 -2.0493205 0.029026888 3.1285815 0 0.28576553 2.0619187 0 
1.201 0.12157574 -2.0501454 0.029048247 3.1310399 0 0.28591526 2.0616808 0 
1.202 0.12152908 -2.0509691 0.029069634 3.1334991 0 0.28606513 2.0614426 0 
1.2029999 0.12148241 -2.0517917 0.029091049 3.1359596 0 0.28621522 2.061204 0 
1.204 0.12143574 -2.0526128 0.029112492 3.1384213 0 0.28636545 2.0609646 0 
1.205 0.12138908 -2.0534325 0.029133962 3.1408842 0 0.28651586 2.060725 0 
1.206 0.12134241 -2.054251 0.029155461 3.1433482 0 0.28666642 2.0604849 0 
1.207 0.12129574 -2.0550683 0.029176988 3.1458135 0 0.28681719 2.0602443 0 
1.2079999 0.12124906 -2.0558841 0.02919854 3.1482799 0 0.28696811 2.0600033 0 
1.209 0.12120239 -2.0566988 0.029220123 3.1507475 0 0.28711921 2.0597618 0 
1.21 0.12115572 -2.057512 0.029241733 3.1532164 0 0.28727049 2.0595198 0 
1.211 0.12110905 -2.0583241 0.029263372 3.1556864 0 0.28742191 2.0592775 0 
1.212 0.12106237 -2.059135 0.029285038 3.1581576 0 0.28757355 2.0590346 0 
1.2130001 0.1210157 -2.0599444 0.029306732 3.16063 0 0.28772533 2.0587912 0 
1.214 0.12096902 -2.0607524 0.029328456 3.1631036 0 0.28787729 2.0585475 0 
1.215 0.12092235 -2.0615592 0.029350206 3.1655784 0 0.28802943 2.0583031 0 
1.216 0.12087567 -2.0623648 0.029371986 3.1680543 0 0.28818172 2.0580585 0 
1.217 0.120829 -2.063169 0.029393794 3.1705315 0 0.28833422 2.0578134 0 
1.2180001 0.12078232 -2.063972 0.02941563 3.1730099 0 0.28848687 2.0575678 0 
1.219 0.12073565 -2.0647736 0.029437494 3.1754894 0 0.28863972 2.0573218 0 
1.22 0.12068897 -2.0655739 0.029459387 3.1779702 0 0.28879273 2.0570753 0 
1.221 0.1206423 -2.0663731 0.029481309 3.1804521 0 0.28894591 2.0568283 0 
1.222 0.12059562 -2.0671709 0.029503258 3.1829352 0 0.28909928 2.0565808 0 
1.223 0.12054895 -2.0679674 0.029525237 3.1854196 0 0.28925282 2.0563328 0 
1.224 0.12050227 -2.0687625 0.029547244 3.1879053 0 0.28940651 2.0560846 0 
1.225 0.12045559 -2.0695565 0.029569281 3.190392 0 0.28956041 2.0558357 0 
1.226 0.12040892 -2.0703492 0.029591346 3.1928802 0 0.28971449 2.0555866 0 
1.227 0.12036224 -2.0711405 0.029613441 3.1953692 0 0.28986871 2.055337 0 
1.228 0.12031557 -2.0719306 0.029635563 3.1978598 0 0.29002315 2.0550869 0 
1.229 0.1202689 -2.0727193 0.029657714 3.2003512 0 0.29017773 2.0548363 0 
1.23 0.12022223 -2.0735068 0.029679894 3.2028441 0 0.29033253 2.0545852 0 
1.2309999 0.12017556 -2.0742931 0.029702105 3.2053382 0 0.29048747 2.0543337 0 
1.232 0.12012888 -2.075078 0.029724343 3.2078335 0 0.29064262 2.0540817 0 
1.233 0.12008221 -2.0758617 0.029746611 3.21033 0 0.29079792 2.0538294 0 
1.234 0.12003554 -2.0766442 0.029768908 3.2128277 0 0.2909534 2.0535767 0 
1.235 0.11998887 -2.0774252 0.029791234 3.2153268 0 0.29110909 2.0533233 0 
1.2359999 0.1199422 -2.0782051 0.02981359 3.2178268 0 0.29126492 2.0530696 0 
1.237 0.11989553 -2.0789838 0.029835975 3.2203283 0 0.29142097 2.0528154 0 
1.238 0.11984885 -2.079761 0.029858388 3.222831 0 0.29157716 2.0525608 0 
1.239 0.11980219 -2.0805371 0.029880833 3.2253349 0 0.29173356 2.0523057 0 
1.24 0.11975552 -2.0813119 0.029903306 3.2278399 0 0.29189011 2.0520504 0 
1.2410001 0.11970886 -2.0820854 0.029925808 3.2303462 0 0.29204687 2.0517943 0 
1.242 0.11966219 -2.0828576 0.029948339 3.2328537 0 0.29220381 2.051538 0 
1.243 0.11961553 -2.0836287 0.029970901 3.2353625 0 0.29236093 2.0512812 0 
1.244 0.11956886 -2.0843983 0.029993493 3.2378724 0 0.2925182 2.051024 0 
1.245 0.1195222 -2.0851669 0.030016113 3.2403836 0 0.29267567 2.0507662 0 
1.2460001 0.11947554 -2.0859339 0.030038765 3.2428961 0 0.29283336 2.050508 0 
1.247 0.11942888 -2.0867 0.030061444 3.24541 0 0.29299119 2.0502493 0 
1.248 0.11938222 -2.0874646 0.030084155 3.2479248 0 0.2931492 2.0499904 0 
1.249 0.11933556 -2.088228 0.030106895 3.2504411 0 0.29330742 2.049731 0 
1.25 0.11928891 -2.0889902 0.030129666 3.2529585 0 0.29346579 2.0494709 0 
1.251 0.11924225 -2.089751 0.030152466 3.2554772 0 0.29362437 2.0492105 0 
1.252 0.1191956 -2.0905106 0.030175297 3.257997 0 0.29378313 2.0489497 0 
1.253 0.11914895 -2.091269 0.030198157 3.2605183 0 0.29394206 2.0486887 0 
1.2539999 0.1191023 -2.092026 0.030221047 3.2630405 0 0.29410118 2.0484269 0 
1.255 0.11905565 -2.092782 0.030243969 3.2655642 0 0.2942605 2.0481648 0 
1.256 0.119009 -2.0935366 0.030266918 3.2680891 0 0.29441997 2.0479023 0 
1.257 0.11896235 -2.0942898 0.0302899 3.2706153 0 0.29457965 2.0476394 0 
1.258 0.11891571 -2.095042 0.030312913 3.2731428 0 0.29473951 2.0473759 0 
1.2589999 0.11886907 -2.0957928 0.030335953 3.2756715 0 0.29489955 2.047112 0 
1.26 0.11882243 -2.0965424 0.030359026 3.2782013 0 0.2950598 2.0468478 0 
1.261 0.11877578 -2.0972908 0.030382128 3.2807324 0 0.29522023 2.0465829 0 
1.262 0.11872915 -2.098038 0.030405262 3.2832649 0 0.29538083 2.0463178 0 
1.263 0.11868251 -2.0987837 0.030428426 3.2857985 0 0.29554161 2.0460522 0 
1.2640001 0.11863588 -2.0995283 0.030451622 3.2883334 0 0.29570261 2.0457861 0 
1.265 0.11858924 -2.1002717 0.030474847 3.2908697 0 0.29586375 2.0455198 0 
1.266 0.11854262 -2.1010139 0.030498102 3.2934072 0 0.2960251 2.0452528 0 
1.267 0.11849599 -2.1017547 0.030521391 3.2959459 0 0.29618666 2.0449855 0 
1.268 0.11844937 -2.1024945 0.030544708 3.298486 0 0.29634839 2.0447178 0 
1.2690001 0.11840274 -2.1032329 0.030568058 3.3010273 0 0.29651031 2.0444496 0 
1.27 0.11835612 -2.1039701 0.030591438 3.3035698 0 0.2966724 2.0441809 0 
1.271 0.1183095 -2.104706 0.030614847 3.3061135 0 0.29683471 2.0439119 0 
1.272 0.11826288 -2.1054406 0.030638289 3.3086586 0 0.29699719 2.0436423 0 
1.273 0.11821627 -2.1061742 0.030661762 3.3112049 0 0.29715985 2.0433724 0 
1.274 0.11816966 -2.1069064 0.030685266 3.3137527 0 0.29732272 2.043102 0 
1.275 0.11812305 -2.1076374 0.030708803 3.3163016 0 0.29748577 2.0428314 0 
1.276 0.11807644 -2.1083672 0.030732369 3.3188517 0 0.297649 2.0425601 0 
1.277 0.11802983 -2.1090956 0.030755967 3.3214033 0 0.29781243 2.0422885 0 
1.278 0.11798323 -2.109823 0.030779596 3.323956 0 0.29797605 2.0420165 0 
1.279 0.11793663 -2.110549 0.030803258 3.32651 0 0.29813987 2.041744 0 
1.28 0.11789003 -2.111274 0.030826949 3.3290653 0 0.29830387 2.041471 0 
1.281 0.11784343 -2.1119976 0.030850673 3.3316219 0 0.29846808 2.0411978 0 
1.2819999 0.11779685 -2.11272 0.030874429 3.3341796 0 0.29863247 2.0409241 0 
1.283 0.11775025 -2.113441 0.030898215 3.3367388 0 0.29879704 2.0406499 0 
1.284 0.11770367 -2.114161 0.030922035 3.3392994 0 0.29896182 2.0403752 0 
1.285 0.11765708 -2.1148798 0.030945886 3.341861 0 0.29912677 2.0401001 0 
1.286 0.1176105 -2.1155972 0.030969767 3.344424 0 0.29929194 2.0398247 0 
1.2869999 0.11756392 -2.1163137 0.030993681 3.3469884 0 0.29945728 2.0395489 0 
1.288 0.11751734 -2.1170287 0.031017628 3.3495541 0 0.29962283 2.0392725 0 
1.289 0.11747077 -2.1177425 0.031041605 3.3521209 0 0.29978856 2.0389957 0 
1.29 0.1174242 -2.1184552 0.031065617 3.3546891 0 0.2999545 2.0387187 0 
1.291 0.11737764 -2.1191666 0.031089658 3.3572588 0 0.30012062 2.0384412 0 
1.2920001 0.11733107 -2.1198769 0.031113733 3.3598294 0 0.30028695 2.0381632 0 
1.293 0.11728451 -2.1205859 0.031137839 3.3624017 0 0.30045345 2.0378847 0 
1.294 0.11723796 -2.1212935 0.031161979 3.364975 0 0.30062017 2.0376058 0 
1.295 0.1171914 -2.1220002 0.031186149 3.3675499 0 0.30078709 2.0373266 0 
1.296 0.11714485 -2.1227055 0.031210354 3.3701258 0 0.30095419 2.0370469 0 
1.2970001 0.1170983 -2.1234097 0.031234588 3.3727031 0 0.30112147 2.0367668 0 
1.298 0.11705175 -2.1241126 0.031258859 3.3752818 0 0.30128899 2.0364864 0 
1.299 0.11700521 -2.1248145 0.031283159 3.3778617 0 0.30145669 2.0362055 0 
1.3 0.11695868 -2.125515 0.031307492 3.3804431 0 0.30162457 2.0359242 0 
1.301 0.11691214 -2.1262143 0.031331856 3.3830256 0 0.30179265 2.0356424 0 
1.302 0.11686561 -2.1269124 0.031356256 3.3856094 0 0.30196095 2.0353601 0 
1.303 0.11681908 -2.1276093 0.031380687 3.3881948 0 0.30212942 2.0350776 0 
1.304 0.11677255 -2.128305 0.031405151 3.3907812 0 0.3022981 2.0347946 0 
1.3049999 0.11672603 -2.1289997 0.031429648 3.3933692 0 0.30246699 2.0345111 0 
1.306 0.11667952 -2.129693 0.031454179 3.3959582 0 0.30263606 2.0342274 0 
1.307 0.11663301 -2.1303852 0.03147874 3.3985488 0 0.30280533 2.0339432 0 
1.308 0.1165865 -2.1310761 0.031503338 3.4011407 0 0.30297479 2.0336585 0 
1.309 0.11653999 -2.1317658 0.031527966 3.4037337 0 0.30314448 2.0333734 0 
1.3099999 0.11649349 -2.1324544 0.031552628 3.4063282 0 0.30331436 2.033088 0 
1.311 0.11644699 -2.1331418 0.031577326 3.4089241 0 0.30348444 2.0328021 0 
1.312 0.1164005 -2.1338279 0.031602055 3.4115212 0 0.3036547 2.0325158 0 
1.313 0.116354 -2.1345129 0.031626817 3.4141197 0 0.30382517 2.0322289 0 
1.314 0.11630752 -2.1351967 0.031651612 3.4167194 0 0.30399585 2.0319419 0 
1.3150001 0.11626104 -2.1358793 0.031676438 3.4193206 0 0.30416673 2.0316544 0 
1.316 0.11621456 -2.1365607 0.0317013 3.4219229 0 0.30433783 2.0313663 0 
1.317 0.11616808 -2.1372409 0.031726196 3.4245267 0 0.3045091 2.0310781 0 
1.318 0.11612161 -2.1379199 0.031751126 3.4271319 0 0.30468059 2.0307894 0 
1.319 0.11607514 -2.1385977 0.031776089 3.4297385 0 0.30485228 2.0305002 0 
1.3200001 0.11602868 -2.1392744 0.031801086 3.4323463 0 0.30502418 2.0302105 0 
1.321 0.11598222 -2.13995 0.031826116 3.4349554 0 0.30519626 2.0299206 0 
1.322 0.11593577 -2.1406243 0.03185118 3.437566 0 0.30536854 2.0296302 0 
1.323 0.11588932 -2.1412973 0.031876281 3.4401779 0 0.30554107 2.0293393 0 
1.324 0.11584287 -2.1419694 0.031901412 3.442791 0 0.30571377 2.0290482 0 
1.325 0.11579643 -2.1426401 0.031926576 3.4454055 0 0.30588669 2.0287566 0 
1.326 0.11574999 -2.1433098 0.031951778 3.4480214 0 0.30605978 2.0284646 0 
1.327 0.11570356 -2.1439781 0.031977013 3.4506388 0 0.30623311 2.0281723 0 
1.3279999 0.11565714 -2.1446455 0.032002281 3.4532573 0 0.30640662 2.0278792 0 
1.329 0.11561071 -2.1453116 0.032027584 3.4558773 0 0.30658036 2.0275862 0 
1.33 0.11556429 -2.1459763 0.032052919 3.4584987 0 0.30675429 2.0272925 0 
1.331 0.11551788 -2.1466401 0.032078292 3.4611213 0 0.30692846 2.0269985 0 
1.332 0.11547147 -2.1473026 0.032103699 3.4637454 0 0.3071028 2.0267041 0 
1.3329999 0.11542507 -2.1479642 0.032129139 3.4663708 0 0.30727735 2.0264091 0 
1.334 0.11537866 -2.1486244 0.032154612 3.4689977 0 0.30745211 2.026114 0 
1.335 0.11533227 -2.1492834 0.032180119 3.4716258 0 0.30762708 2.0258183 0 
1.336 0.11528588 -2.1499414 0.032205664 3.4742553 0 0.30780226 2.0255222 0 
1.337 0.11523949 -2.150598 0.032231245 3.4768863 0 0.30797765 2.0252259 0 
1.3380001 0.11519311 -2.1512537 0.032256857 3.4795184 0 0.30815324 2.024929 0 
1.339 0.11514673 -2.1519082 0.032282505 3.482152 0 0.30832905 2.0246317 0 
1.34 0.11510036 -2.1525614 0.032308187 3.484787 0 0.30850506 2.0243342 0 
1.341 0.115054 -2.1532135 0.032333907 3.4874234 0 0.30868128 2.0240362 0 
1.342 0.11500763 -2.1538644 0.03235966 3.4900613 0 0.30885771 2.0237377 0 
1.3430001 0.11496128 -2.1545143 0.032385446 3.4927003 0 0.30903435 2.0234389 0 
1.344 0.11491492 -2.1551628 0.03241127 3.4953408 0 0.30921119 2.0231397 0 
1.345 0.11486858 -2.1558104 0.032437127 3.4979827 0 0.30938828 2.02284 0 
1.346 0.11482224 -2.1564567 0.032463022 3.5006261 0 0.30956554 2.0225401 0 
1.347 0.1147759 -2.1571019 0.03248895 3.5032706 0 0.30974302 2.0222397 0 
1.348 0.11472957 -2.1577458 0.032514915 3.5059168 0 0.30992073 2.0219388 0 
1.349 0.11468325 -2.1583889 0.032540914 3.5085642 0 0.31009865 2.0216377 0 
1.35 0.11463693 -2.1590304 0.03256695 3.5112131 0 0.31027675 2.0213361 0 
1.351 0.11459061 -2.1596711 0.032593023 3.5138631 0 0.31045508 2.021034 0 
1.352 0.1145443 -2.1603105 0.032619126 3.5165148 0 0.31063363 2.0207317 0 
1.353 0.114498 -2.160949 0.03264527 3.5191679 0 0.31081241 2.0204289 0 
1.354 0.1144517 -2.161586 0.032671448 3.5218222 0 0.31099138 2.0201259 0 
1.355 0.1144054 -2.1622221 0.032697663 3.524478 0 0.31117055 2.0198224 0 
1.3559999 0.11435912 -2.1628568 0.032723911 3.5271351 0 0.31134996 2.0195184 0 
1.357 0.11431284 -2.1634905 0.032750197 3.5297937 0 0.31152958 2.0192139 0 
1.358 0.11426655 -2.1641233 0.032776516 3.5324538 0 0.3117094 2.0189092 0 
1.359 0.11422028 -2.1647546 0.032802876 3.5351152 0 0.31188944 2.0186043 0 
1.36 0.11417402 -2.165385 0.03282927 3.5377779 0 0.31206971 2.0182986 0 
1.3609999 0.11412776 -2.1660142 0.032855697 3.5404422 0 0.3122502 2.0179927 0 
1.362 0.1140815 -2.1666422 0.032882165 3.5431077 0 0.31243089 2.0176866 0 
1.363 0.11403526 -2.1672692 0.032908667 3.5457749 0 0.31261179 2.0173798 0 
1.364 0.11398901 -2.1678951 0.032935206 3.5484433 0 0.31279293 2.0170729 0 
1.365 0.11394277 -2.1685197 0.032961782 3.5511131 0 0.31297427 2.0167654 0 
1.3660001 0.11389654 -2.1691432 0.032988392 3.5537846 0 0.31315583 2.0164576 0 
1.367 0.11385032 -2.1697655 0.033015039 3.5564573 0 0.31333759 2.0161493 0 
1.368 0.11380409 -2.1703868 0.033041723 3.5591314 0 0.3135196 2.0158408 0 
1.369 0.11375789 -2.1710069 0.033068445 3.5618069 0 0.31370181 2.0155318 0 
1.37 0.11371168 -2.1716261 0.033095203 3.5644839 0 0.31388426 2.0152225 0 
1.3710001 0.11366548 -2.1722438 0.033121999 3.5671623 0 0.31406692 2.0149126 0 
1.372 0.11361928 -2.1728606 0.033148833 3.5698421 0 0.31424978 2.0146027 0 
1.373 0.11357309 -2.1734762 0.033175699 3.5725234 0 0.31443286 2.014292 0 
1.374 0.1135269 -2.1740909 0.033202607 3.575206 0 0.31461617 2.0139811 0 
1.375 0.11348073 -2.1747043 0.033229548 3.5778902 0 0.31479973 2.01367 0 
1.376 0.11343456 -2.1753166 0.033256527 3.5805757 0 0.31498349 2.0133584 0 
1.377 0.11338839 -2.1759279 0.033283547 3.5832624 0 0.31516746 2.0130463 0 
1.378 0.11334223 -2.1765378 0.0333106 3.5859509 0 0.31535164 2.0127339 0 
1.3789999 0.11329608 -2.1771469 0.033337694 3.5886409 0 0.31553605 2.0124211 0 
1.38 0.11324994 -2.1777546 0.033364821 3.5913322 0 0.31572071 2.0121078 0 
1.381 0.11320379 -2.1783614 0.03339199 3.5940249 0 0.31590557 2.0117943 0 
1.382 0.11315766 -2.178967 0.033419192 3.596719 0 0.31609064 2.0114803 0 
1.383 0.11311153 -2.1795716 0.033446435 3.5994146 0 0.31627595 2.0111661 0 
1.3839999 0.11306541 -2.1801748 0.033473715 3.6021116 0 0.3164615 2.0108514 0 
1.385 0.1130193 -2.1807773 0.033501029 3.6048102 0 0.31664726 2.0105364 0 
1.386 0.11297319 -2.1813784 0.033528384 3.6075101 0 0.31683323 2.010221 0 
1.387 0.11292709 -2.1819785 0.03355578 3.6102116 0 0.31701943 2.0099051 0 
1.388 0.112881 -2.1825776 0.033583209 3.6129143 0 0.31720588 2.009589 0 
1.3890001 0.11283491 -2.1831753 0.033610679 3.6156187 0 0.31739253 2.0092723 0 
1.39 0.11278883 -2.1837721 0.033638183 3.6183245 0 0.31757939 2.0089555 0 
1.391 0.11274275 -2.1843679 0.033665732 3.6210318 0 0.31776652 2.0086381 0 
1.392 0.11269668 -2.1849625 0.033693314 3.6237404 0 0.31795382 2.0083203 0 
1.393 0.11265063 -2.1855559 0.033720933 3.6264505 0 0.3181414 2.0080023 0 
1.3940001 0.11260457 -2.1861484 0.033748593 3.6291623 0 0.31832919 2.007684 0 
1.395 0.11255852 -2.1867397 0.033776291 3.6318753 0 0.31851721 2.0073652 0 
1.396 0.11251248 -2.1873298 0.033804029 3.6345899 0 0.31870544 2.007046 0 
1.397 0.11246645 -2.1879189 0.033831805 3.637306 0 0.31889391 2.0067265 0 
1.398 0.11242042 -2.1885071 0.033859618 3.6400235 0 0.31908262 2.0064065 0 
1.399 0.1123744 -2.1890941 0.033887468 3.6427424 0 0.31927153 2.0060863 0 
1.4 0.11232839 -2.1896799 0.03391536 3.6454628 0 0.31946069 2.0057657 0 
1.401 0.11228238 -2.1902645 0.033943292 3.6481848 0 0.31965008 2.0054445 0 
1.402 0.11223638 -2.1908484 0.033971261 3.650908 0 0.31983969 2.0051231 0 
1.403 0.11219039 -2.1914308 0.033999268 3.6536329 0 0.32002953 2.0048015 0 
1.404 0.1121444 -2.1920123 0.034027316 3.6563594 0 0.32021961 2.0044792 0 
1.405 0.11209843 -2.1925929 0.034055401 3.6590872 0 0.32040992 2.0041568 0 
1.406 0.11205246 -2.1931722 0.034083527 3.6618166 0 0.32060045 2.003834 0 
1.4069999 0.11200649 -2.1937504 0.03411169 3.6645472 0 0.32079121 2.0035107 0 
1.408 0.11196054 -2.1943276 0.034139894 3.6672797 0 0.32098222 2.0031872 0 
1.409 0.11191459 -2.1949036 0.034168135 3.6700134 0 0.32117346 2.0028632 0 
1.41 0.11186865 -2.1954787 0.034196418 3.6727488 0 0.32136491 2.0025387 0 
1.411 0.11182271 -2.1960526 0.034224741 3.6754854 0 0.3215566 2.0022142 0 
1.4119999 0.11177678 -2.1966255 0.034253102 3.6782238 0 0.32174855 2.001889 0 
1.413 0.11173087 -2.1971974 0.034281503 3.6809635 0 0.32194072 2.0015635 0 
1.414 0.11168496 -2.197768 0.034309942 3.6837049 0 0.32213309 2.0012379 0 
1.415 0.11163905 -2.1983378 0.034338426 3.6864476 0 0.32232574 2.0009117 0 
1.416 0.11159315 -2.1989064 0.034366943 3.6891918 0 0.32251862 2.0005851 0 
1.4170001 0.11154726 -2.1994739 0.034395505 3.6919377 0 0.32271171 2.0002584 0 
1.418 0.11150138 -2.2000403 0.034424104 3.694685 0 0.32290503 1.9999311 0 
1.419 0.11145551 -2.2006056 0.034452744 3.6974337 0 0.32309863 1.9996035 0 
1.42 0.11140964 -2.20117 0.034481425 3.7001841 0 0.32329243 1.9992756 0 
1.421 0.11136378 -2.2017334 0.034510147 3.7029359 0 0.32348648 1.9989473 0 
1.4220001 0.11131793 -2.2022955 0.034538906 3.7056892 0 0.32368076 1.9986186 0 
1.423 0.11127208 -2.2028568 0.03456771 3.7084441 0 0.32387528 1.9982896 0 
1.424 0.11122625 -2.2034168 0.034596551 3.7112005 0 0.32407004 1.9979602 0 
1.425 0.11118042 -2.2039759 0.034625433 3.7139583 0 0.32426503 1.9976304 0 
1.426 0.1111346 -2.2045338 0.034654357 3.7167177 0 0.32446027 1.9973003 0 
1.427 0.11108878 -2.2050908 0.034683321 3.7194786 0 0.32465574 1.9969698 0 
1.428 0.11104298 -2.2056465 0.034712326 3.7222412 0 0.32485145 1.996639 0 
1.429 0.11099719 -2.2062013 0.034741368 3.7250051 0 0.32504743 1.9963078 0 
1.4299999 0.11095139 -2.2067552 0.034770455 3.7277706 0 0.32524362 1.9959763 0 
1.431 0.11090561 -2.2073078 0.034799583 3.7305377 0 0.32544005 1.9956445 0 
1.432 0.11085984 -2.2078595 0.034828749 3.7333062 0 0.32563671 1.9953122 0 
1.433 0.11081407 -2.2084103 0.034857959 3.7360764 0 0.32583365 1.9949796 0 
1.434 0.11076832 -2.2089598 0.03488721 3.738848 0 0.32603079 1.9946467 0 
1.4349999 0.11072256 -2.2095082 0.034916501 3.7416213 0 0.3262282 1.9943134 0 
1.436 0.11067683 -2.2100558 0.034945831 3.744396 0 0.32642582 1.9939797 0 
1.437 0.11063109 -2.210602 0.034975208 3.7471721 0 0.32662371 1.9936457 0 
1.438 0.11058537 -2.2111475 0.035004623 3.7499499 0 0.32682183 1.9933114 0 
1.439 0.11053965 -2.2116919 0.035034079 3.7527294 0 0.3270202 1.9929767 0 
1.4400001 0.11049394 -2.2122352 0.035063576 3.7555103 0 0.32721883 1.9926416 0 
1.441 0.11044824 -2.2127774 0.035093118 3.7582927 0 0.32741767 1.9923062 0 
1.442 0.11040255 -2.2133188 0.0351227 3.7610767 0 0.32761678 1.9919704 0 
1.443 0.11035687 -2.2138588 0.035152324 3.7638624 0 0.32781613 1.9916344 0 
1.444 0.11031119 -2.2143981 0.035181988 3.7666495 0 0.32801571 1.9912978 0 
1.4450001 0.11026552 -2.2149363 0.035211697 3.769438 0 0.32821557 1.9909611 0 
1.446 0.11021986 -2.2154734 0.035241447 3.7722285 0 0.32841563 1.990624 0 
1.447 0.11017421 -2.2160094 0.035271239 3.7750201 0 0.32861596 1.9902865 0 
1.448 0.11012857 -2.2165444 0.035301074 3.7778134 0 0.32881653 1.9899486 0 
1.449 0.11008294 -2.2170784 0.035330951 3.7806084 0 0.32901737 1.9896104 0 
1.45 0.11003731 -2.2176113 0.035360869 3.7834051 0 0.32921845 1.9892719 0 
1.451 0.10999169 -2.2181435 0.035390828 3.7862029 0 0.32941976 1.988933 0 
1.452 0.10994609 -2.2186744 0.035420835 3.7890027 0 0.32962132 1.9885937 0 
1.4529999 0.10990049 -2.2192042 0.035450879 3.7918038 0 0.32982314 1.9882542 0 
1.454 0.10985489 -2.219733 0.035480969 3.7946067 0 0.3300252 1.9879142 0 
1.455 0.10980932 -2.2202609 0.035511099 3.797411 0 0.33022752 1.987574 0 
1.456 0.10976374 -2.2207878 0.035541274 3.8002169 0 0.33043009 1.9872334 0 
1.457 0.10971817 -2.2213137 0.035571493 3.8030245 0 0.3306329 1.9868925 0 
1.4579999 0.10967262 -2.2218385 0.035601754 3.8058336 0 0.33083597 1.9865512 0 
1.459 0.10962707 -2.2223623 0.035632055 3.8086443 0 0.33103928 1.9862095 0 
1.46 0.10958153 -2.2228851 0.035662401 3.8114564 0 0.33124283 1.9858675 0 
1.461 0.109536 -2.2234068 0.035692792 3.8142703 0 0.33144665 1.9855253 0 
1.462 0.10949048 -2.2239275 0.035723224 3.8170857 0 0.33165073 1.9851825 0 
1.4630001 0.10944497 -2.2244473 0.035753701 3.8199029 0 0.33185506 1.9848396 0 
1.464 0.10939947 -2.224966 0.035784222 3.8227215 0 0.33205962 1.9844962 0 
1.465 0.10935397 -2.2254837 0.035814784 3.8255417 0 0.33226445 1.9841526 0 
1.466 0.10930849 -2.2260005 0.035845391 3.8283637 0 0.33246955 1.9838085 0 
1.467 0.10926301 -2.2265162 0.035876043 3.831187 0 0.33267489 1.9834642 0 
1.4680001 0.10921754 -2.227031 0.03590674 3.834012 0 0.33288047 1.9831195 0 
1.469 0.10917208 -2.2275445 0.035937477 3.8368387 0 0.33308634 1.9827745 0 
1.47 0.10912663 -2.2280574 0.035968259 3.8396668 0 0.33329242 1.9824291 0 
1.471 0.10908119 -2.228569 0.035999086 3.8424969 0 0.33349881 1.9820834 0 
1.472 0.10903576 -2.2290797 0.036029957 3.8453283 0 0.3337054 1.9817374 0 
1.473 0.10899034 -2.2295895 0.03606087 3.8481612 0 0.33391228 1.981391 0 
1.474 0.10894492 -2.2300982 0.036091831 3.850996 0 0.33411941 1.9810443 0 
1.475 0.10889952 -2.2306058 0.036122832 3.8538322 0 0.3343268 1.9806973 0 
1.476 0.10885413 -2.2311125 0.036153879 3.8566701 0 0.33453444 1.9803499 0 
1.477 0.10880874 -2.2316182 0.036184974 3.8595097 0 0.33474234 1.9800022 0 
1.478 0.10876337 -2.2321229 0.03621611 3.8623509 0 0.33495051 1.9796542 0 
1.479 0.108718 -2.2326267 0.036247291 3.8651938 0 0.33515891 1.9793057 0 
1.48 0.10867264 -2.2331295 0.036278516 3.8680382 0 0.33536762 1.9789571 0 
1.4809999 0.10862729 -2.2336314 0.036309786 3.8708842 0 0.33557653 1.978608 0 
1.482 0.10858195 -2.2341321 0.036341105 3.8737319 0 0.33578575 1.9782587 0 
1.483 0.10853662 -2.2346318 0.036372464 3.8765812 0 0.3359952 1.977909 0 
1.484 0.1084913 -2.2351305 0.036403868 3.8794322 0 0.33620492 1.977559 0 
1.485 0.10844599 -2.2356284 0.036435321 3.8822846 0 0.3364149 1.9772086 0 
1.4859999 0.1084007 -2.2361252 0.036466818 3.885139 0 0.33662516 1.9768579 0 
1.487 0.1083554 -2.2366211 0.036498357 3.8879948 0 0.33683568 1.9765069 0 
1.488 0.10831012 -2.2371161 0.036529943 3.8908522 0 0.33704644 1.9761556 0 
1.489 0.10826485 -2.2376099 0.036561579 3.8937113 0 0.33725747 1.975804 0 
1.49 0.10821959 -2.2381029 0.036593255 3.8965721 0 0.33746877 1.9754519 0 
1.4910001 0.10817433 -2.2385948 0.036624979 3.8994346 0 0.33768034 1.9750996 0 
1.492 0.10812908 -2.2390857 0.036656749 3.9022987 0 0.33789217 1.9747469 0 
1.493 0.10808385 -2.2395759 0.036688562 3.9051645 0 0.33810425 1.974394 0 
1.494 0.10803863 -2.2400649 0.036720425 3.9080319 0 0.33831662 1.9740406 0 
1.495 0.10799342 -2.2405529 0.036752332 3.9109011 0 0.33852923 1.9736871 0 
1.4960001 0.10794821 -2.24104 0.036784284 3.9137716 0 0.33874211 1.9733331 0 
1.497 0.10790301 -2.2415261 0.036816284 3.9166441 0 0.33895528 1.9729788 0 
1.498 0.10785783 -2.2420113 0.036848329 3.9195182 0 0.3391687 1.9726242 0 
1.499 0.10781265 -2.2424953 0.036880422 3.9223938 0 0.33938238 1.9722693 0 
1.5 0.10776749 -2.2429786 0.03691256 3.9252713 0 0.33959636 1.9719141 0 
1.501 0.10772233 -2.2434609 0.036944743 3.9281502 0 0.33981058 1.9715586 0 
1.502 0.10767718 -2.2439423 0.036976974 3.931031 0 0.34002507 1.9712026 0 
1.503 0.10763205 -2.2444224 0.037009254 3.9339135 0 0.34023982 1.9708464 0 
1.5039999 0.10758692 -2.2449019 0.037041578 3.9367974 0 0.34045488 1.9704899 0 
1.505 0.10754181 -2.2453804 0.037073951 3.9396832 0 0.34067017 1.9701331 0 
1.506 0.1074967 -2.2458577 0.037106369 3.9425707 0 0.34088576 1.9697759 0 
1.507 0.1074516 -2.2463343 0.037138835 3.9454598 0 0.34110159 1.9694184 0 
1.508 0.10740652 -2.2468097 0.037171345 3.9483504 0 0.34131771 1.9690607 0 
1.5089999 0.10736144 -2.2472844 0.037203904 3.9512429 0 0.34153411 1.9687024 0 
1.51 0.10731637 -2.2477582 0.037236512 3.9541371 0 0.34175077 1.9683441 0 
1.511 0.10727131 -2.2482307 0.037269168 3.9570332 0 0.3419677 1.9679853 0 
1.512 0.10722627 -2.2487025 0.037301868 3.9599307 0 0.3421849 1.9676262 0 
1.513 0.10718124 -2.2491734 0.037334617 3.9628298 0 0.34240237 1.9672668 0 
1.5140001 0.10713621 -2.2496431 0.037367415 3.9657309 0 0.34262013 1.9669071 0 
1.515 0.1070912 -2.2501121 0.037400261 3.9686334 0 0.34283817 1.9665471 0 
1.516 0.10704619 -2.2505801 0.037433155 3.9715378 0 0.34305647 1.9661868 0 
1.517 0.10700119 -2.2510471 0.037466094 3.9744439 0 0.34327504 1.9658262 0 
1.518 0.10695621 -2.2515132 0.037499081 3.9773517 0 0.34349391 1.9654652 0 
1.5190001 0.10691123 -2.2519784 0.037532117 3.9802611 0 0.34371302 1.9651039 0 
1.52 0.10686627 -2.2524426 0.037565205 3.9831722 0 0.34393242 1.9647423 0 
1.521 0.10682131 -2.2529058 0.037598338 3.9860852 0 0.34415212 1.9643804 0 
1.522 0.10677637 -2.2533681 0.037631519 3.9889998 0 0.34437209 1.9640181 0 
1.523 0.10673144 -2.2538295 0.037664749 3.9919162 0 0.34459233 1.9636556 0 
1.524 0.10668652 -2.2542899 0.037698027 3.9948342 0 0.34481284 1.9632928 0 
1.525 0.10664161 -2.2547495 0.037731353 3.9977539 0 0.34503365 1.9629296 0 
1.526 0.1065967 -2.255208 0.037764728 4.0006752 0 0.34525472 1.9625661 0 
1.527 0.10655181 -2.2556658 0.037798151 4.0035987 0 0.34547606 1.9622024 0 
1.528 0.10650693 -2.2561224 0.037831627 4.0065236 0 0.3456977 1.9618384 0 
1.529 0.10646206 -2.2565782 0.037865147 4.00945 0 0.34591961 1.9614739 0 
1.53 0.1064172 -2.2570331 0.037898719 4.0123787 0 0.34614182 1.9611093 0 
1.531 0.10637236 -2.2574871 0.03793234 4.0153089 0 0.34636429 1.9607443 0 
1.5319999 0.10632752 -2.2579401 0.037966009 4.0182405 0 0.34658706 1.9603789 0 
1.533 0.10628269 -2.2583923 0.037999731 4.0211744 0 0.3468101 1.9600133 0 
1.534 0.10623787 -2.2588434 0.038033497 4.0241094 0 0.34703344 1.9596474 0 
1.535 0.10619307 -2.2592936 0.038067315 4.0270467 0 0.34725705 1.9592811 0 
1.536 0.10614827 -2.259743 0.038101185 4.0299854 0 0.34748092 1.9589146 0 
1.5369999 0.10610348 -2.2601914 0.0381351 4.0329261 0 0.34770513 1.9585477 0 
1.538 0.10605871 -2.260639 0.038169067 4.0358686 0 0.34792957 1.9581807 0 
1.539 0.10601395 -2.2610855 0.038203087 4.0388126 0 0.34815434 1.9578131 0 
1.54 0.10596919 -2.2615314 0.038237151 4.0417585 0 0.34837937 1.9574454 0 
1.541 0.10592445 -2.261976 0.038271271 4.0447059 0 0.34860468 1.9570774 0 
1.5420001 0.10587972 -2.2624199 0.038305435 4.0476551 0 0.34883028 1.956709 0 
1.543 0.105835 -2.2628629 0.038339656 4.0506063 0 0.34905618 1.9563403 0 
1.544 0.10579029 -2.2633049 0.038373921 4.0535593 0 0.34928238 1.9559714 0 
1.545 0.10574559 -2.263746 0.038408242 4.0565138 0 0.34950885 1.955602 0 
1.546 0.1057009 -2.2641864 0.038442612 4.0594707 0 0.34973559 1.9552325 0 
1.5470001 0.10565623 -2.2646255 0.03847703 4.0624285 0 0.34996265 1.9548626 0 
1.548 0.10561156 -2.265064 0.0385115 4.0653887 0 0.35018998 1.9544924 0 
1.549 0.1055669 -2.2655015 0.038546022 4.0683503 0 0.35041761 1.9541219 0 
1.55 0.10552226 -2.2659383 0.038580593 4.0713139 0 0.35064554 1.9537512 0 
1.551 0.10547763 -2.2663739 0.038615219 4.0742793 0 0.35087374 1.9533802 0 
1.552 0.10543301 -2.2668087 0.038649891 4.0772462 0 0.35110223 1.9530088 0 
1.553 0.1053884 -2.2672427 0.038684618 4.080215 0 0.35133103 1.9526372 0 
1.554 0.1053438 -2.2676756 0.038719397 4.0831857 0 0.35156012 1.9522651 0 
1.5549999 0.10529921 -2.2681079 0.038754225 4.0861583 0 0.3517895 1.951893 0 
1.556 0.10525463 -2.268539 0.038789105 4.0891323 0 0.35201916 1.9515203 0 
1.557 0.10521007 -2.2689695 0.038824037 4.0921082 0 0.35224912 1.9511476 0 
1.558 0.10516551 -2.2693989 0.038859017 4.0950861 0 0.3524794 1.9507744 0 
1.559 0.10512096 -2.2698274 0.038894054 4.0980659 0 0.35270995 1.9504009 0 
1.5599999 0.10507643 -2.2702551 0.038929142 4.101047 0 0.3529408 1.9500272 0 
1.561 0.10503192 -2.2706819 0.038964279 4.1040306 0 0.35317194 1.9496531 0 
1.562 0.10498741 -2.2711079 0.038999472 4.1070156 0 0.35340339 1.9492788 0 
1.563 0.1049429 -2.271533 0.039034717 4.1100025 0 0.3536351 1.9489043 0 
1.564 0.10489842 -2.2719572 0.03907001 4.1129909 0 0.35386714 1.9485294 0 
1.5650001 0.10485394 -2.2723804 0.039105359 4.1159816 0 0.35409948 1.9481541 0 
1.566 0.10480948 -2.2728026 0.039140761 4.1189737 0 0.35433212 1.9477787 0 
1.567 0.10476502 -2.2732241 0.039176214 4.1219678 0 0.35456502 1.9474028 0 
1.568 0.10472058 -2.2736449 0.03921172 4.1249638 0 0.35479826 1.9470268 0 
1.569 0.10467615 -2.2740645 0.039247278 4.1279612 0 0.35503179 1.9466504 0 
1.5700001 0.10463173 -2.2744834 0.039282892 4.1309609 0 0.35526562 1.9462738 0 
1.571 0.10458732 -2.2749014 0.039318554 4.1339622 0 0.35549974 1.9458969 0 
1.572 0.10454293 -2.2753186 0.039354272 4.1369653 0 0.35573417 1.9455196 0 
1.573 0.10449854 -2.2757349 0.039390042 4.1399703 0 0.35596892 1.945142 0 
1.574 0.10445417 -2.2761502 0.039425869 4.1429772 0 0.35620394 1.9447643 0 
1.575 0.10440981 -2.2765648 0.039461747 4.1459861 0 0.35643926 1.9443861 0 
1.576 0.10436545 -2.2769785 0.039497677 4.1489964 0 0.35667491 1.9440078 0 
1.577 0.10432111 -2.2773912 0.039533664 4.152009 0 0.35691085 1.9436291 0 
1.5779999 0.10427679 -2.2778032 0.039569702 4.1550231 0 0.3571471 1.9432502 0 
1.579 0.10423248 -2.2782142 0.039605796 4.1580391 0 0.35738367 1.942871 0 
1.58 0.10418817 -2.2786245 0.039641943 4.161057 0 0.35762051 1.9424914 0 
1.581 0.10414388 -2.2790337 0.039678141 4.1640768 0 0.35785767 1.9421116 0 
1.582 0.10409959 -2.2794423 0.039714396 4.1670985 0 0.35809514 1.9417315 0 
1.5829999 0.10405533 -2.2798498 0.039750706 4.1701221 0 0.3583329 1.9413512 0 
1.584 0.10401107 -2.2802567 0.039787069 4.1731472 0 0.35857099 1.9409704 0 
1.585 0.10396682 -2.2806625 0.039823487 4.1761746 0 0.35880938 1.9405895 0 
1.586 0.10392259 -2.2810676 0.039859958 4.1792035 0 0.35904807 1.9402083 0 
1.587 0.10387837 -2.2814717 0.039896484 4.1822343 0 0.35928708 1.9398267 0 
1.5880001 0.10383416 -2.2818751 0.039933067 4.185267 0 0.3595264 1.939445 0 
1.589 0.10378996 -2.2822776 0.039969705 4.188302 0 0.35976604 1.939063 0 
1.59 0.10374577 -2.2826793 0.040006395 4.1913385 0 0.36000597 1.9386805 0 
1.591 0.1037016 -2.2830801 0.040043142 4.1943769 0 0.36024621 1.9382979 0 
1.592 0.10365744 -2.2834802 0.040079944 4.1974168 0 0.36048678 1.937915 0 
1.5930001 0.10361329 -2.2838793 0.040116802 4.200459 0 0.36072764 1.9375318 0 
1.594 0.10356915 -2.2842774 0.040153716 4.2035031 0 0.3609688 1.9371483 0 
1.595 0.10352502 -2.2846749 0.040190682 4.2065492 0 0.36121032 1.9367646 0 
1.596 0.10348091 -2.2850714 0.040227707 4.2095966 0 0.3614521 1.9363805 0 
1.597 0.10343681 -2.2854671 0.040264785 4.2126465 0 0.36169425 1.9359963 0 
1.598 0.10339271 -2.2858622 0.040301923 4.2156982 0 0.36193666 1.9356117 0 
1.599 0.10334864 -2.2862561 0.040339112 4.2187514 0 0.36217943 1.9352268 0 
1.6 0.10330456 -2.2866495 0.040376361 4.221807 0 0.3624225 1.9348416 0 
1.601 0.10326051 -2.2870419 0.040413663 4.224864 0 0.36266586 1.9344562 0 
1.602 0.10321647 -2.2874334 0.040451024 4.2279234 0 0.36290956 1.9340706 0 
1.603 0.10317244 -2.2878242 0.040488441 4.2309842 0 0.36315358 1.9336846 0 
1.604 0.10312842 -2.288214 0.040525913 4.2340474 0 0.3633979 1.9332983 0 
1.605 0.10308441 -2.2886031 0.040563442 4.237112 0 0.36364254 1.9329119 0 
1.6059999 0.10304041 -2.2889912 0.040601026 4.2401791 0 0.36388752 1.932525 0 
1.607 0.10299643 -2.2893786 0.04063867 4.2432475 0 0.36413282 1.9321381 0 
1.608 0.10295247 -2.2897654 0.04067637 4.2463183 0 0.36437842 1.9317507 0 
1.609 0.10290851 -2.2901511 0.040714126 4.2493911 0 0.36462435 1.9313631 0 
1.61 0.10286456 -2.2905359 0.040751938 4.2524652 0 0.36487061 1.9309752 0 
1.6109999 0.10282063 -2.29092 0.040789809 4.2555418 0 0.36511716 1.9305871 0 
1.612 0.10277671 -2.2913034 0.04082774 4.2586198 0 0.36536404 1.9301987 0 
1.613 0.10273279 -2.2916858 0.040865723 4.2617002 0 0.36561126 1.92981 0 
1.614 0.10268889 -2.2920675 0.040903769 4.2647824 0 0.36585879 1.9294211 0 
1.615 0.10264501 -2.2924485 0.040941868 4.2678666 0 0.36610666 1.9290318 0 
1.6160001 0.10260114 -2.2928286 0.040980026 4.2709527 0 0.36635485 1.9286424 0 
1.617 0.10255728 -2.2932076 0.041018244 4.2740407 0 0.36660334 1.9282526 0 
1.618 0.10251343 -2.293586 0.041056518 4.2771306 0 0.36685219 1.9278625 0 
1.619 0.10246959 -2.2939637 0.041094851 4.2802224 0 0.36710134 1.9274722 0 
1.62 0.10242578 -2.2943404 0.041133244 4.2833161 0 0.36735082 1.9270817 0 
1.6210001 0.10238196 -2.2947164 0.041171692 4.2864118 0 0.36760065 1.9266908 0 
1.622 0.10233817 -2.2950916 0.041210201 4.2895093 0 0.36785078 1.9262998 0 
1.623 0.10229438 -2.2954659 0.041248769 4.2926092 0 0.36810124 1.9259084 0 
1.624 0.10225061 -2.2958395 0.041287392 4.2957106 0 0.36835206 1.9255168 0 
1.625 0.10220684 -2.2962122 0.04132608 4.2988143 0 0.36860317 1.9251249 0 
1.626 0.1021631 -2.2965841 0.041364823 4.3019199 0 0.36885461 1.9247327 0 
1.627 0.10211936 -2.2969553 0.041403625 4.3050275 0 0.36910641 1.9243404 0 
1.628 0.10207564 -2.2973256 0.041442484 4.3081369 0 0.36935851 1.9239477 0 
1.6289999 0.10203192 -2.2976952 0.041481405 4.3112483 0 0.36961097 1.9235547 0 
1.63 0.10198823 -2.298064 0.041520387 4.3143616 0 0.36986375 1.9231615 0 
1.631 0.10194454 -2.2984319 0.041559424 4.3174772 0 0.37011683 1.922768 0 
1.632 0.10190087 -2.298799 0.041598525 4.3205943 0 0.37037027 1.9223742 0 
1.633 0.10185721 -2.2991655 0.041637685 4.3237138 0 0.37062407 1.9219803 0 
1.6339999 0.10181356 -2.299531 0.041676901 4.3268352 0 0.37087816 1.921586 0 
1.635 0.10176992 -2.2998958 0.041716181 4.3299584 0 0.37113261 1.9211916 0 
1.636 0.1017263 -2.3002598 0.04175552 4.3330836 0 0.37138739 1.9207968 0 
1.637 0.10168269 -2.3006229 0.041794918 4.3362107 0 0.3716425 1.9204017 0 
1.638 0.10163909 -2.3009853 0.04183438 4.3393402 0 0.37189794 1.9200064 0 
1.6390001 0.10159551 -2.301347 0.041873898 4.3424716 0 0.37215373 1.9196109 0 
1.64 0.10155194 -2.301708 0.04191348 4.3456044 0 0.37240985 1.9192151 0 
1.641 0.10150838 -2.302068 0.04195312 4.3487401 0 0.37266633 1.9188191 0 
1.642 0.10146483 -2.3024273 0.041992825 4.3518772 0 0.37292311 1.9184227 0 
1.643 0.1014213 -2.3027856 0.042032588 4.3550162 0 0.37318027 1.9180261 0 
1.6440001 0.10137778 -2.3031435 0.042072412 4.3581576 0 0.37343773 1.9176292 0 
1.645 0.10133427 -2.3035004 0.042112295 4.3613009 0 0.37369555 1.9172322 0 
1.646 0.10129078 -2.3038566 0.042152245 4.3644462 0 0.3739537 1.9168348 0 
1.647 0.1012473 -2.3042119 0.04219225 4.3675938 0 0.37421221 1.9164373 0 
1.648 0.10120382 -2.3045666 0.04223232 4.3707428 0 0.37447107 1.9160393 0 
1.649 0.10116037 -2.3049204 0.042272452 4.3738942 0 0.37473023 1.9156413 0 
1.65 0.10111693 -2.3052735 0.042312644 4.3770475 0 0.37498978 1.9152429 0 
1.651 0.1010735 -2.3056259 0.0423529 4.3802032 0 0.37524965 1.9148443 0 
1.652 0.10103007 -2.3059773 0.042393219 4.3833604 0 0.37550986 1.9144454 0 
1.653 0.10098667 -2.3063281 0.042433597 4.3865199 0 0.37577042 1.9140463 0 
1.654 0.10094327 -2.3066781 0.042474039 4.3896813 0 0.37603134 1.9136469 0 
1.655 0.1008999 -2.3070273 0.04251454 4.3928452 0 0.37629259 1.9132473 0 
1.656 0.10085654 -2.3073759 0.042555109 4.3960109 0 0.37655419 1.9128474 0 
1.6569999 0.10081318 -2.3077235 0.042595737 4.3991785 0 0.37681612 1.9124473 0 
1.658 0.10076984 -2.3080704 0.042636428 4.402348 0 0.37707841 1.9120469 0 
1.659 0.10072652 -2.3084166 0.042677183 4.4055195 0 0.37734106 1.9116464 0 
1.66 0.1006832 -2.3087621 0.042718001 4.4086933 0 0.37760404 1.9112455 0 
1.661 0.10063989 -2.3091068 0.042758882 4.411869 0 0.3778674 1.9108443 0 
1.6619999 0.10059661 -2.3094509 0.042799827 4.4150472 0 0.37813109 1.9104429 0 
1.663 0.10055333 -2.3097939 0.042840835 4.4182272 0 0.37839511 1.9100413 0 
1.664 0.10051007 -2.3101363 0.042881902 4.4214091 0 0.37865952 1.9096395 0 
1.665 0.10046683 -2.310478 0.042923037 4.424593 0 0.37892425 1.9092374 0 
1.666 0.10042359 -2.3108189 0.042964239 4.4277792 0 0.37918937 1.9088351 0 
1.6670001 0.10038036 -2.3111591 0.0430055 4.4309673 0 0.37945482 1.9084324 0 
1.668 0.10033716 -2.3114984 0.043046825 4.4341578 0 0.37972063 1.9080296 0 
1.669 0.10029396 -2.3118372 0.043088216 4.4373503 0 0.37998676 1.9076265 0 
1.67 0.10025077 -2.312175 0.043129671 4.4405446 0 0.38025329 1.9072231 0 
1.671 0.1002076 -2.3125124 0.04317119 4.4437413 0 0.38052016 1.9068196 0 
1.6720001 0.10016445 -2.3128488 0.043212775 4.4469399 0 0.38078737 1.9064157 0 
1.673 0.1001213 -2.3131845 0.043254424 4.4501405 0 0.38105497 1.9060116 0 
1.674 0.10007817 -2.3135195 0.043296136 4.4533434 0 0.38132292 1.9056073 0 
1.675 0.10003506 -2.3138535 0.043337915 4.4565482 0 0.3815912 1.9052027 0 
1.676 0.099991955 -2.314187 0.043379758 4.4597549 0 0.38185987 1.9047979 0 
1.677 0.099948868 -2.3145199 0.043421663 4.4629641 0 0.38212889 1.904393 0 
1.678 0.099905789 -2.3148518 0.04346364 4.4661751 0 0.38239825 1.9039876 0 
1.679 0.099862725 -2.3151832 0.043505676 4.4693885 0 0.38266799 1.9035821 0 
1.6799999 0.099819675 -2.3155136 0.043547783 4.4726038 0 0.38293809 1.9031763 0 
1.681 0.099776641 -2.3158436 0.043589953 4.4758215 0 0.38320854 1.9027704 0 
1.682 0.099733613 -2.3161726 0.043632191 4.4790411 0 0.38347939 1.9023641 0 
1.683 0.099690601 -2.3165009 0.043674491 4.4822626 0 0.38375056 1.9019576 0 
1.684 0.099647604 -2.3168285 0.043716859 4.4854865 0 0.38402212 1.9015509 0 
1.6849999 0.099604622 -2.3171554 0.043759294 4.4887123 0 0.38429403 1.901144 0 
1.686 0.099561654 -2.3174818 0.043801796 4.4919405 0 0.38456631 1.9007368 0 
1.687 0.099518694 -2.3178072 0.043844361 4.4951706 0 0.38483894 1.9003294 0 
1.688 0.099475756 -2.3181319 0.043886997 4.4984031 0 0.38511196 1.8999217 0 
1.689 0.099432826 -2.3184559 0.043929696 4.5016375 0 0.38538533 1.8995137 0 
1.6900001 0.099389911 -2.3187792 0.043972466 4.5048742 0 0.38565907 1.8991057 0 
1.691 0.099347003 -2.3191018 0.0440153 4.5081129 0 0.38593319 1.8986973 0 
1.692 0.099304117 -2.3194237 0.0440582 4.5113535 0 0.38620767 1.8982886 0 
1.693 0.099261239 -2.3197448 0.044101171 4.5145965 0 0.38648251 1.8978798 0 
1.694 0.099218376 -2.3200653 0.044144206 4.5178418 0 0.38675773 1.8974707 0 
1.6950001 0.099175528 -2.320385 0.044187311 4.5210891 0 0.38703331 1.8970615 0 
1.696 0.099132694 -2.320704 0.044230483 4.5243387 0 0.38730928 1.8966519 0 
1.697 0.099089868 -2.3210223 0.044273723 4.5275903 0 0.38758561 1.8962421 0 
1.698 0.099047065 -2.3213398 0.044317029 4.5308442 0 0.38786232 1.8958321 0 
1.699 0.099004269 -2.3216567 0.044360407 4.5341001 0 0.3881394 1.8954219 0 
1.7 0.098961487 -2.3219728 0.044403851 4.5373578 0 0.38841686 1.8950114 0 
1.701 0.098918721 -2.3222883 0.044447362 4.5406184 0 0.3886947 1.8946006 0 
1.702 0.09887597 -2.3226032 0.044490945 4.5438805 0 0.38897288 1.8941897 0 
1.7029999 0.098833226 -2.3229172 0.044534594 4.5471454 0 0.38925147 1.8937786 0 
1.704 0.098790504 -2.3232305 0.044578314 4.5504122 0 0.38953042 1.8933672 0 
1.705 0.09874779 -2.3235433 0.044622101 4.5536809 0 0.38980976 1.8929555 0 
1.706 0.098705091 -2.3238552 0.044665959 4.556952 0 0.39008948 1.8925437 0 
1.707 0.098662406 -2.3241665 0.044709884 4.5602255 0 0.39036956 1.8921316 0 
1.7079999 0.098619729 -2.3244772 0.044753879 4.5635009 0 0.39065003 1.8917193 0 
1.709 0.098577075 -2.3247869 0.044797942 4.5667787 0 0.39093089 1.8913068 0 
1.71 0.098534428 -2.3250961 0.044842076 4.5700583 0 0.39121211 1.8908941 0 
1.711 0.098491803 -2.3254046 0.04488628 4.5733404 0 0.39149371 1.890481 0 
1.712 0.098449185 -2.3257124 0.044930555 4.5766249 0 0.3917757 1.8900678 0 
1.7130001 0.098406583 -2.3260195 0.044974901 4.5799112 0 0.39205807 1.8896544 0 
1.714 0.098363988 -2.3263261 0.045019314 4.5832 0 0.39234084 1.8892407 0 
1.715 0.098321415 -2.3266318 0.045063797 4.5864911 0 0.39262399 1.8888268 0 
1.716 0.098278858 -2.326937 0.045108356 4.5897841 0 0.3929075 1.8884127 0 
1.717 0.098236308 -2.3272412 0.045152981 4.5930791 0 0.39319143 1.8879983 0 
1.7180001 0.098193772 -2.3275449 0.045197677 4.5963769 0 0.39347571 1.8875837 0 
1.719 0.098151252 -2.327848 0.045242444 4.5996766 0 0.39376038 1.887169 0 
1.72 0.098108746 -2.3281503 0.045287285 4.6029787 0 0.39404547 1.8867539 0 
1.721 0.098066255 -2.3284519 0.045332193 4.6062827 0 0.39433092 1.8863387 0 
1.722 0.098023772 -2.328753 0.045377176 4.6095891 0 0.39461678 1.8859233 0 
1.723 0.097981311 -2.3290532 0.045422226 4.6128979 0 0.394903 1.8855076 0 
1.724 0.097938858 -2.3293529 0.045467354 4.6162086 0 0.39518964 1.8850917 0 
1.725 0.097896427 -2.3296518 0.04551255 4.6195216 0 0.39547664 1.8846756 0 
1.726 0.097854003 -2.3299501 0.045557816 4.6228371 0 0.39576405 1.8842592 0 
1.727 0.097811595 -2.3302476 0.045603156 4.6261549 0 0.39605185 1.8838427 0 
1.728 0.097769193 -2.3305447 0.045648571 4.6294746 0 0.39634004 1.883426 0 
1.729 0.097726814 -2.3308411 0.045694057 4.6327968 0 0.39662862 1.883009 0 
1.73 0.09768445 -2.3311367 0.045739613 4.6361208 0 0.39691761 1.8825917 0 
1.7309999 0.097642094 -2.3314316 0.045785245 4.6394477 0 0.39720699 1.8821743 0 
1.732 0.09759976 -2.3317258 0.045830946 4.6427765 0 0.39749676 1.8817567 0 
1.733 0.097557433 -2.3320193 0.045876723 4.6461077 0 0.39778692 1.8813387 0 
1.734 0.097515121 -2.3323123 0.045922574 4.6494408 0 0.39807749 1.8809206 0 
1.735 0.097472824 -2.3326046 0.045968495 4.6527767 0 0.39836845 1.8805023 0 
1.7359999 0.097430542 -2.3328962 0.046014491 4.6561146 0 0.3986598 1.8800838 0 
1.737 0.097388275 -2.3331873 0.046060562 4.6594548 0 0.39895156 1.8796651 0 
1.738 0.097346015 -2.3334777 0.046106704 4.662797 0 0.39924371 1.8792461 0 
1.739 0.097303778 -2.3337674 0.046152923 4.666142 0 0.39953628 1.878827 0 
1.74 0.097261548 -2.3340564 0.046199214 4.6694889 0 0.39982924 1.8784076 0 
1.7410001 0.097219333 -2.3343446 0.046245579 4.6728382 0 0.40012258 1.877988 0 
1.742 0.09717714 -2.3346324 0.046292018 4.6761899 0 0.40041634 1.8775682 0 
1.743 0.097134955 -2.3349195 0.046338532 4.679544 0 0.40071052 1.8771482 0 
1.744 0.097092785 -2.335206 0.046385121 4.6829 0 0.40100509 1.8767279 0 
1.745 0.09705063 -2.3354917 0.046431787 4.6862583 0 0.40130007 1.8763075 0 
1.7460001 0.097008482 -2.3357768 0.046478525 4.6896191 0 0.40159544 1.8758869 0 
1.747 0.096966356 -2.3360612 0.046525337 4.6929822 0 0.40189123 1.875466 0 
1.748 0.096924245 -2.3363452 0.046572227 4.6963477 0 0.40218741 1.8750449 0 
1.749 0.096882142 -2.3366284 0.046619192 4.6997151 0 0.40248403 1.8746237 0 
1.75 0.096840061 -2.336911 0.046666235 4.7030854 0 0.40278104 1.8742021 0 
1.751 0.096797988 -2.3371928 0.046713348 4.7064576 0 0.40307844 1.8737805 0 
1.752 0.096755929 -2.3374741 0.04676054 4.7098322 0 0.40337628 1.8733585 0 
1.753 0.096713886 -2.3377547 0.046807811 4.7132092 0 0.40367451 1.8729364 0 
1.7539999 0.096671857 -2.3380346 0.046855152 4.7165885 0 0.40397316 1.872514 0 
1.755 0.096629843 -2.3383141 0.046902575 4.7199702 0 0.40427223 1.8720915 0 
1.756 0.096587844 -2.3385928 0.046950072 4.7233543 0 0.40457168 1.8716688 0 
1.757 0.09654586 -2.338871 0.046997644 4.7267404 0 0.40487158 1.8712459 0 
1.758 0.096503891 -2.3391485 0.047045294 4.7301292 0 0.40517187 1.8708227 0 
1.7589999 0.096461929 -2.3394253 0.047093023 4.73352 0 0.40547258 1.8703994 0 
1.76 0.09641999 -2.3397014 0.047140829 4.7369132 0 0.40577373 1.8699757 0 
1.761 0.096378058 -2.339977 0.04718871 4.7403092 0 0.40607527 1.8695519 0 
1.762 0.096336149 -2.3402522 0.04723667 4.7437072 0 0.40637723 1.869128 0 
1.763 0.096294247 -2.3405263 0.047284707 4.7471075 0 0.4066796 1.8687037 0 
1.7640001 0.096252359 -2.3408003 0.047332823 4.7505102 0 0.40698242 1.8682793 0 
1.765 0.096210487 -2.3410733 0.047381014 4.7539153 0 0.40728563 1.8678548 0 
1.766 0.09616863 -2.3413458 0.047429286 4.7573228 0 0.40758929 1.86743 0 
1.767 0.096126787 -2.3416176 0.047477636 4.7607327 0 0.40789333 1.867005 0 
1.768 0.09608496 -2.3418889 0.047526065 4.7641444 0 0.40819782 1.8665798 0 
1.7690001 0.096043147 -2.3421595 0.047574572 4.7675591 0 0.40850273 1.8661544 0 
1.77 0.096001349 -2.3424296 0.047623158 4.7709761 0 0.40880805 1.8657287 0 
1.771 0.095959567 -2.3426991 0.047671821 4.7743955 0 0.40911379 1.8653029 0 
1.772 0.095917791 -2.3429677 0.047720563 4.7778172 0 0.40941998 1.864877 0 
1.773 0.095876038 -2.343236 0.047769386 4.7812409 0 0.40972659 1.8644507 0 
1.774 0.095834292 -2.3435035 0.047818288 4.7846675 0 0.41003361 1.8640243 0 
1.775 0.095792569 -2.3437705 0.047867272 4.7880964 0 0.41034105 1.8635978 0 
1.776 0.095750853 -2.3440368 0.047916334 4.7915277 0 0.41064894 1.8631709 0 
1.777 0.095709153 -2.3443027 0.047965474 4.7949615 0 0.41095725 1.8627439 0 
1.778 0.095667474 -2.3445678 0.048014697 4.7983975 0 0.411266 1.8623167 0 
1.779 0.095625803 -2.3448324 0.048063997 4.801836 0 0.41157517 1.8618892 0 
1.78 0.095584147 -2.3450963 0.04811338 4.8052769 0 0.41188475 1.8614616 0 
1.781 0.095542505 -2.3453598 0.048162844 4.8087201 0 0.41219479 1.8610339 0 
1.7819999 0.095500879 -2.3456225 0.048212387 4.8121657 0 0.41250527 1.860606 0 
1.783 0.095459267 -2.3458846 0.048262011 4.8156137 0 0.41281617 1.8601778 0 
1.784 0.095417671 -2.3461461 0.048311718 4.8190641 0 0.41312748 1.8597493 0 
1.785 0.095376089 -2.3464072 0.048361506 4.8225169 0 0.41343924 1.8593208 0 
1.786 0.095334522 -2.3466675 0.048411373 4.8259726 0 0.41375145 1.858892 0 
1.7869999 0.095292971 -2.3469274 0.048461325 4.8294301 0 0.41406408 1.858463 0 
1.788 0.095251434 -2.3471866 0.048511356 4.8328905 0 0.41437715 1.8580338 0 
1.789 0.095209904 -2.347445 0.048561472 4.8363533 0 0.41469067 1.8576045 0 
1.79 0.095168397 -2.3477032 0.048611667 4.8398185 0 0.41500461 1.8571749 0 
1.791 0.095126905 -2.3479605 0.048661947 4.843286 0 0.41531903 1.8567451 0 
1.7920001 0.09508542 -2.3482175 0.048712306 4.846756 0 0.41563386 1.8563153 0 
1.793 0.095043957 -2.3484738 0.04876275 4.8502283 0 0.41594911 1.8558851 0 
1.794 0.095002502 -2.3487294 0.048813276 4.853703 0 0.41626483 1.8554548 0 
1.795 0.09496107 -2.3489845 0.048863888 4.8571806 0 0.41658098 1.8550242 0 
1.796 0.094919644 -2.3492389 0.048914582 4.8606606 0 0.41689759 1.8545935 0 
1.7970001 0.094878241 -2.349493 0.048965357 4.8641429 0 0.41721463 1.8541627 0 
1.798 0.094836846 -2.3497462 0.049016215 4.8676276 0 0.41753212 1.8537316 0 
1.799 0.094795465 -2.3499992 0.049067158 4.8711147 0 0.41785005 1.8533003 0 
1.8 0.094754107 -2.3502512 0.049118187 4.8746042 0 0.41816843 1.8528688 0 
1.801 0.094712757 -2.350503 0.049169298 4.8780966 0 0.41848725 1.8524373 0 
1.802 0.094671421 -2.350754 0.049220495 4.8815913 0 0.41880652 1.8520054 0 
1.803 0.0946301 -2.3510046 0.049271774 4.8850884 0 0.41912627 1.8515733 0 
1.804 0.094588794 -2.3512545 0.049323138 4.888588 0 0.41944644 1.8511411 0 
1.8049999 0.09454751 -2.3515038 0.049374588 4.8920898 0 0.41976705 1.8507087 0 
1.806 0.094506234 -2.3517525 0.049426123 4.8955946 0 0.42008814 1.8502761 0 
1.807 0.094464973 -2.3520007 0.049477745 4.8991017 0 0.42040968 1.8498434 0 
1.808 0.094423726 -2.3522484 0.049529448 4.9026113 0 0.42073166 1.8494104 0 
1.809 0.094382495 -2.3524957 0.049581237 4.9061236 0 0.4210541 1.8489772 0 
1.8099999 0.094341278 -2.3527422 0.049633116 4.9096379 0 0.42137697 1.8485439 0 
1.811 0.094300076 -2.352988 0.049685076 4.9131551 0 0.42170033 1.8481104 0 
1.812 0.09425889 -2.3532336 0.049737126 4.9166746 0 0.42202413 1.8476766 0 
1.813 0.094217718 -2.3534784 0.049789261 4.920197 0 0.42234841 1.8472428 0 
1.814 0.094176561 -2.3537228 0.049841482 4.9237218 0 0.42267311 1.8468088 0 
1.8150001 0.094135419 -2.3539665 0.049893789 4.927249 0 0.42299831 1.8463745 0 
1.816 0.094094291 -2.3542097 0.049946181 4.9307785 0 0.42332393 1.84594 0 
1.817 0.094053179 -2.3544524 0.049998663 4.9343109 0 0.42365003 1.8455055 0 
1.818 0.094012074 -2.3546944 0.050051231 4.9378457 0 0.4239766 1.8450706 0 
1.819 0.093970992 -2.3549359 0.050103888 4.9413829 0 0.42430362 1.8446356 0 
1.8200001 0.093929924 -2.3551769 0.050156631 4.9449229 0 0.42463112 1.8442005 0 
1.821 0.093888871 -2.3554175 0.050209463 4.9484653 0 0.42495906 1.8437651 0 
1.822 0.093847834 -2.3556573 0.05026238 4.9520102 0 0.42528749 1.8433297 0 
1.823 0.093806811 -2.3558967 0.050315388 4.9555578 0 0.42561635 1.842894 0 
1.824 0.093765803 -2.3561354 0.050368484 4.9591079 0 0.4259457 1.842458 0 
1.825 0.093724802 -2.3563738 0.05042167 4.9626603 0 0.42627552 1.8420219 0 
1.826 0.093683824 -2.3566115 0.050474942 4.9662156 0 0.42660579 1.8415858 0 
1.827 0.093642861 -2.3568487 0.050528303 4.9697733 0 0.42693654 1.8411493 0 
1.8279999 0.093601912 -2.3570852 0.050581753 4.9733338 0 0.42726779 1.8407128 0 
1.829 0.093560979 -2.3573215 0.050635293 4.9768963 0 0.42759946 1.840276 0 
1.83 0.093520053 -2.3575571 0.050688922 4.9804621 0 0.42793164 1.839839 0 
1.831 0.093479149 -2.3577921 0.050742641 4.9840302 0 0.42826426 1.8394018 0 
1.832 0.09343826 -2.3580265 0.050796449 4.9876008 0 0.42859739 1.8389646 0 
1.8329999 0.093397386 -2.3582606 0.050850347 4.9911737 0 0.42893097 1.8385271 0 
1.834 0.093356527 -2.358494 0.050904337 4.9947495 0 0.42926502 1.8380895 0 
1.835 0.093315676 -2.358727 0.050958417 4.9983282 0 0.42959958 1.8376516 0 
1.836 0.093274847 -2.3589594 0.051012587 5.0019093 0 0.42993459 1.8372136 0 
1.837 0.093234032 -2.3591912 0.051066846 5.0054927 0 0.43027008 1.8367754 0 
1.8380001 0.093193233 -2.3594227 0.051121198 5.009079 0 0.43060607 1.8363371 0 
1.839 0.093152449 -2.3596535 0.051175639 5.0126677 0 0.43094251 1.8358985 0 
1.84 0.093111672 -2.3598838 0.051230174 5.0162592 0 0.43127945 1.8354598 0 
1.841 0.093070917 -2.3601136 0.051284801 5.0198531 0 0.43161684 1.835021 0 
1.842 0.093030177 -2.3603427 0.051339518 5.0234499 0 0.43195474 1.834582 0 
1.8430001 0.092989452 -2.3605716 0.051394328 5.0270491 0 0.43229312 1.8341427 0 
1.844 0.092948742 -2.3607998 0.051449228 5.0306506 0 0.432632 1.8337034 0 
1.845 0.092908047 -2.3610275 0.051504225 5.0342555 0 0.43297133 1.8332638 0 
1.846 0.09286736 -2.3612547 0.05155931 5.0378623 0 0.43331116 1.8328241 0 
1.847 0.092826694 -2.3614814 0.051614489 5.0414724 0 0.43365151 1.8323841 0 
1.848 0.092786044 -2.3617077 0.051669762 5.0450845 0 0.4339923 1.8319441 0 
1.849 0.092745408 -2.3619332 0.051725127 5.0486999 0 0.43433362 1.8315039 0 
1.85 0.092704788 -2.3621585 0.051780585 5.0523176 0 0.4346754 1.8310634 0 
1.851 0.092664182 -2.3623831 0.051836137 5.0559378 0 0.43501768 1.8306229 0 
1.852 0.092623591 -2.3626072 0.051891785 5.0595608 0 0.43536043 1.8301821 0 
1.853 0.092583016 -2.3628309 0.051947523 5.0631866 0 0.43570369 1.8297412 0 
1.854 0.092542455 -2.363054 0.052003358 5.0668149 0 0.43604746 1.8293002 0 
1.855 0.092501909 -2.3632767 0.052059285 5.0704455 0 0.43639171 1.8288589 0 
1.8559999 0.092461377 -2.3634987 0.05211531 5.0740795 0 0.43673646 1.8284174 0 
1.857 0.092420861 -2.3637204 0.052171428 5.0777159 0 0.43708169 1.8279759 0 
1.858 0.09238036 -2.3639417 0.052227639 5.0813546 0 0.43742743 1.8275342 0 
1.859 0.092339873 -2.3641622 0.05228395 5.0849962 0 0.43777367 1.8270923 0 
1.86 0.092299402 -2.3643823 0.052340351 5.0886407 0 0.43812042 1.8266501 0 
1.8609999 0.092258953 -2.3646021 0.052396853 5.092288 0 0.43846765 1.8262079 0 
1.862 0.092218511 -2.3648212 0.052453447 5.0959377 0 0.43881539 1.8257655 0 
1.863 0.092178084 -2.3650398 0.052510139 5.0995898 0 0.43916363 1.825323 0 
1.864 0.092137672 -2.365258 0.052566923 5.1032453 0 0.43951237 1.8248802 0 
1.865 0.092097275 -2.3654757 0.052623808 5.1069031 0 0.4398616 1.8244373 0 
1.8660001 0.0920569 -2.3656929 0.05268079 5.1105633 0 0.44021136 1.8239943 0 
1.867 0.092016533 -2.3659096 0.052737866 5.1142268 0 0.44056159 1.8235511 0 
1.868 0.091976181 -2.3661258 0.052795041 5.1178927 0 0.44091237 1.8231076 0 
1.869 0.091935851 -2.3663416 0.052852314 5.1215611 0 0.44126362 1.8226641 0 
1.87 0.091895528 -2.3665569 0.05290968 5.1252327 0 0.4416154 1.8222204 0 
1.8710001 0.09185522 -2.3667717 0.05296715 5.1289067 0 0.4419677 1.8217765 0 
1.872 0.091814935 -2.366986 0.053024713 5.1325836 0 0.4423205 1.8213325 0 
1.873 0.091774657 -2.3671997 0.053082377 5.1362629 0 0.4426738 1.8208883 0 
1.874 0.091734402 -2.367413 0.053140137 5.1399455 0 0.44302762 1.820444 0 
1.875 0.091694154 -2.367626 0.053197999 5.1436305 0 0.44338194 1.8199995 0 
1.876 0.091653928 -2.3678384 0.053255957 5.1473179 0 0.44373679 1.8195548 0 
1.877 0.091613717 -2.3680503 0.053314015 5.1510086 0 0.44409215 1.8191099 0 
1.878 0.091573514 -2.3682618 0.053372171 5.1547017 0 0.44444802 1.818665 0 
1.8789999 0.091533333 -2.3684728 0.053430427 5.1583977 0 0.4448044 1.8182198 0 
1.88 0.091493167 -2.3686833 0.053488784 5.1620965 0 0.44516131 1.8177745 0 
1.881 0.091453008 -2.3688934 0.053547241 5.1657982 0 0.44551876 1.817329 0 
1.882 0.091412872 -2.369103 0.053605795 5.1695023 0 0.44587672 1.8168834 0 
1.883 0.091372751 -2.369312 0.05366445 5.1732092 0 0.44623518 1.8164377 0 
1.8839999 0.091332644 -2.3695207 0.053723209 5.176919 0 0.44659418 1.8159918 0 
1.885 0.091292553 -2.3697288 0.053782064 5.1806316 0 0.44695368 1.8155457 0 
1.886 0.091252476 -2.3699365 0.053841025 5.1843472 0 0.44731373 1.8150995 0 
1.887 0.091212414 -2.3701439 0.053900085 5.1880651 0 0.44767427 1.814653 0 
1.888 0.091172367 -2.3703506 0.053959247 5.1917863 0 0.44803539 1.8142065 0 
1.8890001 0.091132335 -2.3705571 0.054018509 5.1955099 0 0.44839698 1.8137598 0 
1.89 0.091092318 -2.3707628 0.054077875 5.1992364 0 0.44875914 1.813313 0 
1.891 0.091052316 -2.3709683 0.054137342 5.2029657 0 0.4491218 1.812866 0 
1.892 0.091012329 -2.3711734 0.054196909 5.2066975 0 0.449485 1.8124188 0 
1.893 0.090972364 -2.3713779 0.054256581 5.2104325 0 0.44984874 1.8119715 0 
1.8940001 0.090932406 -2.371582 0.054316357 5.2141705 0 0.45021302 1.811524 0 
1.895 0.090892464 -2.3717856 0.054376233 5.2179108 0 0.45057783 1.8110764 0 
1.896 0.090852544 -2.3719888 0.054436214 5.2216539 0 0.45094314 1.8106287 0 
1.897 0.090812631 -2.3721914 0.054496299 5.2254004 0 0.45130903 1.8101808 0 
1.898 0.090772741 -2.3723938 0.054556485 5.2291493 0 0.45167542 1.8097327 0 
1.899 0.090732858 -2.3725955 0.054616779 5.2329011 0 0.45204237 1.8092844 0 
1.9 0.090692997 -2.372797 0.054677173 5.2366557 0 0.45240983 1.8088361 0 
1.901 0.090653144 -2.372998 0.054737676 5.2404132 0 0.45277786 1.8083876 0 
1.902 0.090613313 -2.3731985 0.054798279 5.2441735 0 0.45314643 1.8079389 0 
1.903 0.090573497 -2.3733988 0.05485899 5.2479362 0 0.4535155 1.8074901 0 
1.904 0.090533696 -2.3735983 0.054919805 5.2517023 0 0.45388517 1.8070412 0 
1.905 0.090493903 -2.3737977 0.054980725 5.2554712 0 0.45425534 1.806592 0 
1.906 0.090454131 -2.3739963 0.055041753 5.259243 0 0.45462605 1.8061428 0 
1.9069999 0.090414375 -2.3741946 0.055102881 5.2630177 0 0.45499733 1.8056934 0 
1.908 0.090374634 -2.3743925 0.055164121 5.2667947 0 0.45536914 1.8052438 0 
1.909 0.090334907 -2.3745902 0.055225465 5.270575 0 0.45574152 1.8047941 0 
1.91 0.090295196 -2.3747871 0.055286914 5.2743583 0 0.45611444 1.8043443 0 
1.911 0.090255499 -2.3749838 0.055348471 5.2781444 0 0.45648789 1.8038943 0 
1.9119999 0.090215825 -2.37518 0.055410136 5.2819328 0 0.45686191 1.8034441 0 
1.913 0.090176158 -2.3753757 0.055471908 5.2857246 0 0.45723647 1.8029939 0 
1.914 0.090136506 -2.375571 0.055533785 5.2895193 0 0.45761159 1.8025434 0 
1.915 0.090096876 -2.375766 0.05559577 5.2933168 0 0.45798728 1.8020929 0 
1.916 0.090057254 -2.3759606 0.055657867 5.2971172 0 0.4583635 1.8016422 0 
1.9170001 0.090017647 -2.3761547 0.055720069 5.3009205 0 0.45874029 1.8011913 0 
1.918 0.089978062 -2.3763483 0.055782381 5.3047266 0 0.45911762 1.8007404 0 
1.919 0.089938492 -2.3765416 0.055844799 5.3085361 0 0.45949551 1.8002892 0 
1.92 0.089898929 -2.3767345 0.055907328 5.3123479 0 0.45987397 1.7998379 0 
1.921 0.089859389 -2.3769269 0.055969965 5.3161631 0 0.460253 1.7993865 0 
1.9220001 0.089819863 -2.3771188 0.056032714 5.3199806 0 0.46063256 1.7989349 0 
1.923 0.089780346 -2.3773105 0.05609557 5.3238015 0 0.46101272 1.7984833 0 
1.924 0.08974085 -2.3775017 0.056158535 5.3276253 0 0.46139342 1.7980313 0 
1.925 0.089701369 -2.3776925 0.056221612 5.3314514 0 0.46177468 1.7975794 0 
1.926 0.089661904 -2.3778827 0.0562848 5.3352814 0 0.4621565 1.7971272 0 
1.927 0.089622453 -2.3780727 0.056348097 5.3391137 0 0.4625389 1.796675 0 
1.928 0.089583024 -2.3782623 0.056411505 5.3429489 0 0.46292189 1.7962226 0 
1.929 0.089543603 -2.3784513 0.056475025 5.3467875 0 0.46330541 1.79577 0 
1.9299999 0.089504197 -2.3786402 0.056538656 5.3506284 0 0.46368951 1.7953173 0 
1.931 0.089464806 -2.3788285 0.056602396 5.3544726 0 0.46407419 1.7948645 0 
1.932 0.089425437 -2.3790164 0.056666251 5.3583198 0 0.46445945 1.7944115 0 
1.933 0.089386076 -2.379204 0.056730218 5.3621702 0 0.46484527 1.7939584 0 
1.934 0.089346737 -2.3793912 0.056794297 5.3660231 0 0.46523166 1.7935052 0 
1.9349999 0.089307405 -2.3795779 0.056858487 5.3698792 0 0.46561864 1.7930518 0 
1.936 0.089268096 -2.3797643 0.056922793 5.3737383 0 0.46600616 1.7925984 0 
1.937 0.089228801 -2.3799503 0.056987211 5.3776002 0 0.46639431 1.7921447 0 
1.938 0.089189515 -2.3801358 0.057051741 5.3814654 0 0.46678299 1.7916909 0 
1.939 0.08915025 -2.380321 0.057116386 5.3853331 0 0.46717229 1.791237 0 
1.9400001 0.089111 -2.3805058 0.057181142 5.389204 0 0.46756214 1.7907829 0 
1.941 0.089071766 -2.3806903 0.057246014 5.3930779 0 0.46795261 1.7903287 0 
1.942 0.089032546 -2.3808744 0.057311002 5.396955 0 0.46834362 1.7898744 0 
1.943 0.088993341 -2.381058 0.057376102 5.400835 0 0.46873525 1.78942 0 
1.944 0.088954151 -2.3812411 0.05744132 5.4047179 0 0.46912745 1.7889653 0 
1.9450001 0.088914976 -2.381424 0.057506651 5.4086037 0 0.46952021 1.7885107 0 
1.946 0.088875823 -2.3816066 0.057572097 5.4124928 0 0.4699136 1.7880558 0 
1.947 0.088836677 -2.3817887 0.057637662 5.4163847 0 0.47030756 1.7876009 0 
1.948 0.088797554 -2.3819704 0.057703339 5.4202795 0 0.47070211 1.7871457 0 
1.949 0.088758439 -2.3821518 0.057769135 5.4241776 0 0.47109726 1.7866905 0 
1.95 0.088719346 -2.3823328 0.057835046 5.4280787 0 0.47149301 1.7862351 0 
1.951 0.08868026 -2.3825133 0.057901073 5.4319825 0 0.47188932 1.7857796 0 
1.952 0.088641196 -2.3826935 0.05796722 5.4358897 0 0.47228625 1.785324 0 
1.9529999 0.088602148 -2.3828733 0.058033481 5.4397998 0 0.47268376 1.7848681 0 
1.954 0.088563114 -2.3830528 0.058099862 5.4437127 0 0.47308189 1.7844123 0 
1.955 0.088524096 -2.3832321 0.058166359 5.447629 0 0.47348061 1.7839563 0 
1.956 0.088485084 -2.3834107 0.058232974 5.4515481 0 0.4738799 1.7835001 0 
1.957 0.088446103 -2.3835893 0.058299709 5.4554706 0 0.47427982 1.7830437 0 
1.9579999 0.088407129 -2.3837671 0.058366563 5.4593959 0 0.47468033 1.7825874 0 
1.959 0.08836817 -2.3839447 0.058433533 5.4633241 0 0.47508147 1.7821308 0 
1.96 0.088329226 -2.3841221 0.058500625 5.4672556 0 0.47548318 1.7816741 0 
1.961 0.088290304 -2.384299 0.058567837 5.4711905 0 0.47588551 1.7812173 0 
1.962 0.08825139 -2.3844757 0.058635168 5.4751277 0 0.47628847 1.7807604 0 
1.9630001 0.08821249 -2.3846519 0.058702618 5.4790683 0 0.47669199 1.7803034 0 
1.964 0.088173613 -2.3848276 0.058770187 5.4830122 0 0.47709614 1.7798462 0 
1.965 0.088134751 -2.3850031 0.058837876 5.486959 0 0.47750092 1.7793889 0 
1.966 0.088095896 -2.3851783 0.058905691 5.4909091 0 0.47790629 1.7789315 0 
1.967 0.088057064 -2.3853531 0.058973622 5.4948621 0 0.47831225 1.7784739 0 
1.9680001 0.088018246 -2.3855276 0.059041675 5.4988184 0 0.47871888 1.7780162 0 
1.969 0.087979443 -2.3857017 0.059109852 5.5027776 0 0.4791261 1.7775584 0 
1.97 0.087940656 -2.3858755 0.059178151 5.5067396 0 0.47953391 1.7771004 0 
1.971 0.087901883 -2.3860488 0.05924657 5.510705 0 0.47994235 1.7766424 0 
1.972 0.087863125 -2.3862219 0.059315111 5.5146737 0 0.48035142 1.7761843 0 
1.973 0.087824382 -2.3863945 0.059383776 5.5186453 0 0.48076111 1.775726 0 
1.974 0.087785661 -2.3865669 0.059452567 5.5226202 0 0.48117143 1.7752676 0 
1.975 0.087746948 -2.3867388 0.059521478 5.526598 0 0.48158234 1.774809 0 
1.976 0.08770825 -2.3869107 0.059590511 5.5305791 0 0.48199388 1.7743503 0 
1.977 0.087669574 -2.3870819 0.059659671 5.5345635 0 0.48240608 1.7738916 0 
1.978 0.087630913 -2.3872528 0.059728954 5.5385509 0 0.48281887 1.7734326 0 
1.979 0.087592259 -2.3874235 0.059798364 5.542541 0 0.48323229 1.7729737 0 
1.98 0.087553628 -2.387594 0.059867896 5.5465345 0 0.48364636 1.7725145 0 
1.9809999 0.087515011 -2.387764 0.059937552 5.5505314 0 0.48406106 1.7720551 0 
1.982 0.08747641 -2.3879335 0.060007337 5.5545311 0 0.48447636 1.7715958 0 
1.983 0.087437823 -2.3881028 0.060077243 5.5585346 0 0.48489231 1.7711363 0 
1.984 0.087399252 -2.3882718 0.060147278 5.5625405 0 0.48530889 1.7706766 0 
1.985 0.087360695 -2.3884404 0.06021744 5.5665503 0 0.48572612 1.7702169 0 
1.9859999 0.087322153 -2.3886089 0.060287725 5.5705624 0 0.48614398 1.769757 0 
1.987 0.087283626 -2.3887768 0.060358141 5.5745783 0 0.48656246 1.7692971 0 
1.988 0.087245122 -2.3889446 0.060428683 5.5785971 0 0.4869816 1.768837 0 
1.989 0.087206624 -2.389112 0.060499348 5.5826192 0 0.48740137 1.7683767 0 
1.99 0.08716815 -2.3892789 0.060570147 5.5866446 0 0.48782176 1.7679164 0 
1.9910001 0.087129682 -2.3894455 0.060641069 5.590673 0 0.48824283 1.7674559 0 
1.992 0.087091237 -2.389612 0.060712121 5.5947046 0 0.48866451 1.7669954 0 
1.993 0.087052807 -2.3897781 0.060783301 5.5987396 0 0.48908687 1.7665347 0 
1.994 0.087014385 -2.3899438 0.06085461 5.602778 0 0.48950985 1.7660739 0 
1.995 0.086975984 -2.3901093 0.06092605 5.6068192 0 0.48993346 1.765613 0 
1.9960001 0.086937599 -2.3902745 0.06099762 5.6108637 0 0.49035776 1.765152 0 
1.997 0.086899228 -2.3904393 0.061069317 5.6149111 0 0.49078268 1.7646908 0 
1.998 0.08686088 -2.3906038 0.061141144 5.6189623 0 0.49120829 1.7642295 0 
1.999 0.08682254 -2.3907681 0.061213102 5.6230164 0 0.49163452 1.7637682 0 
2 0.086784214 -2.3909318 0.06128519 5.6270738 0 0.49206141 1.7633067 0 
2.0009999 0.086745903 -2.3910954 0.061357412 5.6311345 0 0.49248895 1.762845 0 
2.0020001 0.086707614 -2.3912587 0.061429761 5.6351981 0 0.49291715 1.7623833 0 
2.003 0.086669333 -2.3914218 0.061502244 5.6392655 0 0.49334601 1.7619215 0 
2.0039999 0.086631075 -2.3915844 0.061574861 5.6433358 0 0.49377552 1.7614596 0 
2.0050001 0.086592831 -2.3917468 0.061647605 5.6474094 0 0.49420568 1.7609975 0 
2.006 0.086554594 -2.3919089 0.061720487 5.6514864 0 0.49463654 1.7605354 0 
2.007 0.08651638 -2.3920705 0.061793499 5.6555662 0 0.49506804 1.7600732 0 
2.0079999 0.086478181 -2.3922319 0.061866645 5.6596498 0 0.49550021 1.7596108 0 
2.0090001 0.086439997 -2.3923931 0.061939921 5.6637363 0 0.49593303 1.7591482 0 
2.01 0.086401828 -2.392554 0.062013336 5.6678262 0 0.49636653 1.7586857 0 
2.0109999 0.086363673 -2.3927147 0.06208688 5.6719193 0 0.49680069 1.7582229 0 
2.0120001 0.086325534 -2.392875 0.062160563 5.6760159 0 0.49723554 1.7577602 0 
2.013 0.086287417 -2.3930349 0.062234376 5.6801157 0 0.49767104 1.7572972 0 
2.0139999 0.086249307 -2.3931947 0.062308326 5.6842189 0 0.49810722 1.7568341 0 
2.0150001 0.086211219 -2.3933542 0.062382411 5.6883249 0 0.4985441 1.756371 0 
2.016 0.08617314 -2.3935132 0.062456634 5.6924348 0 0.49898162 1.7559078 0 
2.017 0.086135082 -2.393672 0.062530987 5.6965475 0 0.49941981 1.7554444 0 
2.0179999 0.086097032 -2.3938305 0.062605485 5.700664 0 0.49985871 1.7549809 0 
2.0190001 0.086059004 -2.3939888 0.062680118 5.7047834 0 0.50029826 1.7545173 0 
2.02 0.086020991 -2.3941469 0.062754884 5.7089062 0 0.5007385 1.7540536 0 
2.0209999 0.085982993 -2.3943045 0.062829785 5.7130327 0 0.50117946 1.7535899 0 
2.0220001 0.08594501 -2.3944621 0.062904827 5.7171621 0 0.50162107 1.7531259 0 
2.023 0.085907042 -2.3946192 0.062980004 5.7212949 0 0.50206333 1.7526619 0 
2.0239999 0.085869089 -2.3947761 0.063055322 5.725431 0 0.50250632 1.7521979 0 
2.0250001 0.08583115 -2.3949327 0.063130781 5.7295709 0 0.50295001 1.7517337 0 
2.026 0.085793234 -2.3950889 0.063206375 5.7337136 0 0.50339437 1.7512693 0 
2.027 0.085755326 -2.3952451 0.06328211 5.7378597 0 0.50383937 1.7508049 0 
2.0280001 0.08571744 -2.3954008 0.063357987 5.7420092 0 0.50428516 1.7503403 0 
2.029 0.085679561 -2.3955564 0.063433997 5.7461619 0 0.50473154 1.7498758 0 
2.03 0.085641704 -2.3957117 0.06351015 5.7503185 0 0.50517869 1.749411 0 
2.0309999 0.085603856 -2.3958666 0.063586444 5.754478 0 0.5056265 1.7489462 0 
2.0320001 0.085566029 -2.3960214 0.063662879 5.7586408 0 0.50607502 1.7484813 0 
2.033 0.085528217 -2.3961759 0.063739456 5.7628074 0 0.50652426 1.7480161 0 
2.0339999 0.08549042 -2.3963301 0.063816175 5.7669768 0 0.50697416 1.7475511 0 
2.0350001 0.085452639 -2.3964839 0.063893035 5.7711501 0 0.50742477 1.7470858 0 
2.036 0.085414872 -2.3966377 0.063970037 5.7753267 0 0.5078761 1.7466204 0 
2.0369999 0.085377119 -2.396791 0.06404718 5.7795067 0 0.50832814 1.746155 0 
2.0380001 0.08533939 -2.3969443 0.064124465 5.78369 0 0.50878084 1.7456894 0 
2.039 0.085301667 -2.3970971 0.064201891 5.7878766 0 0.50923431 1.7452238 0 
2.04 0.08526396 -2.3972497 0.064279467 5.7920666 0 0.50968844 1.744758 0 
2.0409999 0.085226275 -2.397402 0.064357184 5.7962599 0 0.51014334 1.7442921 0 
2.0420001 0.085188597 -2.3975544 0.06443505 5.800457 0 0.5105989 1.7438263 0 
2.043 0.085150942 -2.3977063 0.06451305 5.804657 0 0.51105517 1.7433602 0 
2.0439999 0.085113302 -2.3978579 0.064591207 5.8088608 0 0.51151216 1.7428941 0 
2.0450001 0.085075669 -2.3980093 0.064669497 5.8130679 0 0.51196986 1.7424278 0 
2.046 0.085038058 -2.3981605 0.064747937 5.8172784 0 0.51242828 1.7419615 0 
2.0469999 0.085000463 -2.3983114 0.064826526 5.8214927 0 0.51288748 1.741495 0 
2.0480001 0.084962882 -2.3984621 0.064905263 5.8257098 0 0.51334733 1.7410285 0 
2.049 0.084925316 -2.3986125 0.064984143 5.8299308 0 0.51380795 1.7405618 0 
2.05 0.084887765 -2.3987625 0.065063171 5.8341551 0 0.51426923 1.7400951 0 
2.0510001 0.084850237 -2.3989124 0.065142341 5.8383827 0 0.51473129 1.7396283 0 
2.052 0.084812716 -2.3990622 0.065221667 5.8426142 0 0.51519406 1.7391614 0 
2.053 0.084775209 -2.3992116 0.065301135 5.846849 0 0.51565754 1.7386943 0 
2.0539999 0.084737726 -2.3993609 0.065380752 5.8510871 0 0.51612175 1.7382272 0 
2.0550001 0.084700249 -2.3995099 0.065460525 5.8553286 0 0.51658672 1.7377601 0 
2.056 0.084662795 -2.3996587 0.06554044 5.8595734 0 0.51705241 1.7372928 0 
2.0569999 0.084625356 -2.3998072 0.065620504 5.863822 0 0.51751882 1.7368253 0 
2.0580001 0.084587924 -2.3999555 0.065700717 5.8680739 0 0.517986 1.7363578 0 
2.059 0.084550515 -2.4001036 0.065781087 5.8723297 0 0.5184539 1.7358903 0 
2.0599999 0.08451312 -2.4002514 0.065861598 5.8765883 0 0.51892251 1.7354226 0 
2.0610001 0.084475741 -2.400399 0.065942265 5.8808513 0 0.51939189 1.7349548 0 
2.062 0.084438376 -2.4005466 0.066023089 5.8851171 0 0.519862 1.7344869 0 
2.063 0.084401026 -2.4006937 0.066104054 5.8893867 0 0.52033287 1.734019 0 
2.0639999 0.084363692 -2.4008405 0.066185176 5.8936596 0 0.52080446 1.7335509 0 
2.0650001 0.084326379 -2.4009874 0.066266447 5.8979359 0 0.52127683 1.7330828 0 
2.066 0.084289074 -2.4011338 0.066347875 5.902216 0 0.52174991 1.7326145 0 
2.0669999 0.084251791 -2.4012802 0.066429459 5.9064994 0 0.52222371 1.7321463 0 
2.0680001 0.084214516 -2.4014263 0.066511191 5.9107866 0 0.52269834 1.7316778 0 
2.069 0.084177263 -2.401572 0.066593073 5.9150772 0 0.52317369 1.7312093 0 
2.0699999 0.084140018 -2.4017177 0.066675119 5.9193711 0 0.52364975 1.7307408 0 
2.0710001 0.084102795 -2.4018631 0.066757314 5.9236689 0 0.52412665 1.7302721 0 
2.072 0.084065586 -2.4020083 0.066839665 5.9279699 0 0.52460426 1.7298033 0 
2.073 0.084028393 -2.4021535 0.066922165 5.9322748 0 0.52508259 1.7293344 0 
2.0739999 0.083991207 -2.4022982 0.06700483 5.936583 0 0.52556175 1.7288655 0 
2.075 0.083954044 -2.4024429 0.06708765 5.9408951 0 0.52604163 1.7283964 0 
2.076 0.083916903 -2.4025872 0.06717062 5.9452105 0 0.52652228 1.7279273 0 
2.0769999 0.083879769 -2.4027314 0.067253754 5.9495292 0 0.52700371 1.7274581 0 
2.0780001 0.08384265 -2.4028754 0.067337036 5.9538517 0 0.52748591 1.7269888 0 
2.079 0.083805546 -2.4030192 0.067420483 5.958178 0 0.52796882 1.7265193 0 
2.0799999 0.083768457 -2.403163 0.067504086 5.9625077 0 0.52845258 1.7260499 0 
2.0810001 0.083731391 -2.4033062 0.067587845 5.9668407 0 0.52893704 1.7255803 0 
2.082 0.083694331 -2.4034495 0.067671768 5.9711776 0 0.52942234 1.7251107 0 
2.0829999 0.083657295 -2.4035923 0.067755848 5.9755182 0 0.52990836 1.724641 0 
2.0840001 0.083620265 -2.4037352 0.067840084 5.9798622 0 0.53039521 1.724171 0 
2.085 0.083583258 -2.403878 0.067924485 5.9842095 0 0.53088278 1.7237012 0 
2.086 0.083546266 -2.4040203 0.068009041 5.9885612 0 0.53137118 1.7232312 0 
2.0869999 0.083509289 -2.4041626 0.068093754 5.9929156 0 0.53186029 1.7227612 0 
2.0880001 0.083472326 -2.4043045 0.068178639 5.9972744 0 0.53235024 1.722291 0 
2.089 0.083435379 -2.4044466 0.06826368 6.001636 0 0.53284097 1.7218207 0 
2.0899999 0.083398446 -2.4045882 0.068348885 6.0060019 0 0.53333247 1.7213504 0 
2.0910001 0.083361529 -2.4047296 0.068434246 6.0103712 0 0.5338248 1.7208799 0 
2.092 0.083324626 -2.404871 0.068519771 6.0147443 0 0.53431785 1.7204095 0 
2.0929999 0.083287738 -2.4050121 0.068605468 6.0191207 0 0.53481174 1.7199389 0 
2.0940001 0.083250865 -2.405153 0.068691321 6.0235009 0 0.53530639 1.7194682 0 
2.095 0.083214015 -2.4052939 0.068777338 6.027885 0 0.53580189 1.7189975 0 
2.096 0.083177172 -2.4054344 0.068863519 6.0322723 0 0.5362981 1.7185266 0 
2.0969999 0.083140351 -2.4055748 0.068949863 6.0366635 0 0.5367952 1.7180557 0 
2.098 0.083103538 -2.405715 0.069036372 6.0410581 0 0.53729302 1.7175847 0 
2.099 0.083066747 -2.4058552 0.069123052 6.0454569 0 0.53779167 1.7171136 0 
2.0999999 0.083029963 -2.4059951 0.069209896 6.049859 0 0.53829116 1.7166425 0 
2.1010001 0.082993202 -2.4061348 0.069296904 6.0542645 0 0.53879142 1.7161713 0 
2.102 0.082956456 -2.4062743 0.069384076 6.0586743 0 0.53929245 1.7156999 0 
2.1029999 0.082919724 -2.4064138 0.069471419 6.0630875 0 0.53979433 1.7152286 0 
2.1040001 0.082883008 -2.406553 0.069558926 6.0675039 0 0.54029703 1.7147571 0 
2.105 0.082846306 -2.406692 0.069646604 6.0719247 0 0.54080051 1.7142855 0 
2.1059999 0.08280962 -2.406831 0.069734447 6.0763488 0 0.54130483 1.7138139 0 
2.1070001 0.082772948 -2.4069698 0.06982246 6.0807767 0 0.54180992 1.7133422 0 
2.108 0.082736291 -2.4071083 0.069910645 6.0852084 0 0.54231584 1.7128705 0 
2.109 0.082699649 -2.4072468 0.069998994 6.089644 0 0.5428226 1.7123985 0 
2.1099999 0.082663029 -2.4073851 0.070087522 6.0940828 0 0.54333019 1.7119266 0 
2.1110001 0.082626417 -2.4075232 0.070176214 6.0985255 0 0.54383856 1.7114546 0 
2.112 0.08258982 -2.407661 0.070265077 6.102972 0 0.54434782 1.7109824 0 
2.1129999 0.082553245 -2.4077988 0.070354104 6.1074224 0 0.54485786 1.7105104 0 
2.1140001 0.082516678 -2.4079366 0.07044331 6.111876 0 0.54536873 1.7100381 0 
2.115 0.082480133 -2.4080739 0.070532687 6.116334 0 0.54588044 1.7095658 0 
2.1159999 0.082443595 -2.4082115 0.070622243 6.1207952 0 0.54639292 1.7090933 0 
2.1170001 0.08240708 -2.4083486 0.070711963 6.1252604 0 0.54690629 1.7086209 0 
2.118 0.082370579 -2.4084857 0.070801862 6.1297293 0 0.5474205 1.7081484 0 
2.119 0.082334094 -2.4086225 0.070891924 6.134202 0 0.54793549 1.7076757 0 
2.1199999 0.082297623 -2.4087594 0.070982173 6.1386781 0 0.54845136 1.707203 0 
2.1210001 0.082261167 -2.408896 0.071072586 6.1431584 0 0.54896808 1.7067302 0 
2.122 0.082224727 -2.4090323 0.071163177 6.1476421 0 0.54948562 1.7062573 0 
2.1229999 0.082188301 -2.4091687 0.071253948 6.1521301 0 0.55000401 1.7057844 0 
2.1240001 0.08215189 -2.4093049 0.07134489 6.1566215 0 0.55052322 1.7053114 0 
2.125 0.082115494 -2.409441 0.07143601 6.1611166 0 0.55104327 1.7048384 0 
2.1259999 0.082079113 -2.4095769 0.07152731 6.1656156 0 0.55156422 1.7043653 0 
2.1270001 0.082042746 -2.4097128 0.07161878 6.1701183 0 0.552086 1.703892 0 
2.128 0.082006402 -2.4098485 0.071710438 6.1746249 0 0.55260861 1.7034187 0 
2.1289999 0.081970066 -2.4099841 0.071802266 6.1791353 0 0.55313206 1.7029454 0 
2.1300001 0.081933744 -2.4101193 0.071894273 6.1836495 0 0.5536564 1.702472 0 
2.131 0.081897445 -2.4102547 0.071986459 6.1881676 0 0.55418158 1.7019985 0 
2.132 0.081861153 -2.4103899 0.072078824 6.1926894 0 0.55470765 1.7015249 0 
2.1329999 0.081824884 -2.4105248 0.072171368 6.1972151 0 0.55523455 1.7010512 0 
2.1340001 0.081788622 -2.4106598 0.07226409 6.2017446 0 0.55576229 1.7005775 0 
2.135 0.081752382 -2.4107945 0.072356999 6.2062774 0 0.55629092 1.7001038 0 
2.1359999 0.081716157 -2.4109292 0.072450086 6.2108145 0 0.55682045 1.6996299 0 
2.1370001 0.081679948 -2.4110639 0.072543353 6.2153554 0 0.55735081 1.6991559 0 
2.138 0.081643745 -2.4111981 0.072636805 6.2199001 0 0.55788207 1.698682 0 
2.1389999 0.081607565 -2.4113326 0.072730437 6.2244492 0 0.55841416 1.6982079 0 
2.1400001 0.0815714 -2.4114668 0.072824255 6.2290015 0 0.55894715 1.6977338 0 
2.141 0.08153525 -2.4116008 0.072918259 6.2335577 0 0.55948097 1.6972595 0 
2.142 0.081499115 -2.4117348 0.073012441 6.2381177 0 0.56001574 1.6967853 0 
2.1429999 0.081462994 -2.4118686 0.073106803 6.242682 0 0.56055135 1.696311 0 
2.1440001 0.081426889 -2.4120023 0.073201358 6.2472496 0 0.56108785 1.6958365 0 
2.145 0.081390798 -2.4121361 0.073296092 6.2518215 0 0.56162518 1.6953621 0 
2.1459999 0.081354722 -2.4122696 0.07339102 6.2563968 0 0.56216347 1.6948876 0 
2.1470001 0.081318669 -2.4124031 0.073486127 6.2609763 0 0.5627026 1.6944129 0 
2.148 0.081282623 -2.4125364 0.07358142 6.2655597 0 0.56324261 1.6939384 0 
2.1489999 0.081246592 -2.4126697 0.073676907 6.2701468 0 0.56378353 1.6934636 0 
2.1500001 0.081210583 -2.4128027 0.073772572 6.2747383 0 0.56432539 1.6929888 0 
2.151 0.081174582 -2.4129357 0.073868431 6.2793331 0 0.56486809 1.6925139 0 
2.152 0.081138596 -2.4130688 0.073964477 6.2839322 0 0.56541169 1.692039 0 
2.1530001 0.081102632 -2.4132016 0.074060716 6.2885351 0 0.56595618 1.691564 0 
2.154 0.081066675 -2.4133344 0.074157141 6.2931418 0 0.56650162 1.6910889 0 
2.155 0.081030741 -2.4134669 0.074253753 6.2977524 0 0.56704789 1.6906139 0 
2.1559999 0.080994815 -2.4135995 0.074350558 6.3023667 0 0.56759512 1.6901387 0 
2.1570001 0.08095891 -2.4137321 0.07444755 6.3069854 0 0.56814325 1.6896634 0 
2.158 0.080923021 -2.4138644 0.074544743 6.3116078 0 0.56869227 1.6891881 0 
2.1589999 0.080887139 -2.4139967 0.074642114 6.3162341 0 0.56924218 1.6887127 0 
2.1600001 0.080851279 -2.4141288 0.074739687 6.3208647 0 0.56979305 1.6882373 0 
2.161 0.080815434 -2.4142609 0.074837454 6.3254986 0 0.57034481 1.6877618 0 
2.1619999 0.080779605 -2.4143929 0.074935406 6.3301368 0 0.57089746 1.6872863 0 
2.1630001 0.08074379 -2.414525 0.07503356 6.3347788 0 0.57145107 1.6868106 0 
2.164 0.08070799 -2.4146569 0.075131901 6.3394251 0 0.57200557 1.6863348 0 
2.165 0.080672197 -2.4147885 0.075230442 6.3440752 0 0.57256103 1.6858592 0 
2.1659999 0.080636427 -2.4149203 0.075329177 6.3487291 0 0.57311738 1.6853833 0 
2.1670001 0.080600671 -2.4150519 0.075428106 6.3533869 0 0.57367468 1.6849074 0 
2.168 0.080564931 -2.4151835 0.075527236 6.3580489 0 0.57423288 1.6844316 0 
2.1689999 0.080529206 -2.4153149 0.075626552 6.3627148 0 0.57479203 1.6839556 0 
2.1700001 0.080493502 -2.4154465 0.075726077 6.3673849 0 0.57535207 1.6834795 0 
2.171 0.080457807 -2.4155779 0.075825796 6.3720584 0 0.57591307 1.6830034 0 
2.1719999 0.080422126 -2.415709 0.075925708 6.3767366 0 0.57647502 1.6825273 0 
2.1730001 0.08038646 -2.4158404 0.076025821 6.3814182 0 0.57703793 1.6820511 0 
2.174 0.080350809 -2.4159715 0.076126136 6.3861041 0 0.57760173 1.6815747 0 
2.175 0.080315173 -2.4161024 0.076226652 6.3907938 0 0.57816648 1.6810983 0 
2.1760001 0.080279559 -2.4162335 0.076327361 6.3954878 0 0.57873219 1.680622 0 
2.177 0.080243953 -2.4163644 0.076428272 6.4001856 0 0.57929885 1.6801455 0 
2.178 0.080208361 -2.4164953 0.076529391 6.4048877 0 0.57986647 1.679669 0 
2.1789999 0.080172792 -2.4166262 0.076630704 6.4095936 0 0.58043498 1.6791924 0 
2.1800001 0.08013723 -2.4167571 0.076732226 6.4143033 0 0.5810045 1.6787158 0 
2.181 0.080101684 -2.4168878 0.076833948 6.4190173 0 0.58157498 1.6782391 0 
2.1819999 0.080066159 -2.4170184 0.076935872 6.4237351 0 0.58214635 1.6777624 0 
2.1830001 0.080030642 -2.4171491 0.077037998 6.4284573 0 0.58271873 1.6772856 0 
2.184 0.079995148 -2.4172797 0.077140331 6.4331832 0 0.58329207 1.6768087 0 
2.1849999 0.079959661 -2.4174101 0.077242866 6.4379134 0 0.58386636 1.6763319 0 
2.1860001 0.079924196 -2.4175406 0.07734561 6.4426479 0 0.5844416 1.6758549 0 
2.187 0.079888739 -2.417671 0.077448562 6.4473858 0 0.58501786 1.6753778 0 
2.188 0.079853304 -2.4178014 0.077551715 6.4521284 0 0.58559507 1.6749008 0 
2.1889999 0.079817876 -2.4179318 0.077655077 6.4568744 0 0.58617324 1.6744237 0 
2.1900001 0.079782471 -2.418062 0.07775864 6.4616251 0 0.58675236 1.6739465 0 
2.191 0.079747081 -2.4181924 0.077862419 6.4663796 0 0.58733249 1.6734692 0 
2.1919999 0.079711698 -2.4183226 0.077966407 6.471138 0 0.58791357 1.672992 0 
2.1930001 0.079676338 -2.4184527 0.078070596 6.4759007 0 0.58849561 1.6725146 0 
2.194 0.079640985 -2.4185829 0.078175001 6.4806676 0 0.58907866 1.6720372 0 
2.1949999 0.079605654 -2.4187129 0.078279614 6.4854383 0 0.58966273 1.6715598 0 
2.1960001 0.079570338 -2.418843 0.078384437 6.4902129 0 0.59024775 1.6710823 0 
2.197 0.079535037 -2.418973 0.078489475 6.4949923 0 0.59083378 1.6706047 0 
2.198 0.079499744 -2.4191031 0.078594722 6.4997754 0 0.59142077 1.6701272 0 
2.1989999 0.079464473 -2.4192331 0.078700177 6.5045624 0 0.59200877 1.6696495 0 
2.2 0.079429217 -2.419363 0.078805849 6.5093536 0 0.59259778 1.6691717 0 
2.201 0.079393975 -2.419493 0.078911737 6.5141492 0 0.59318775 1.668694 0 
2.2019999 0.079358742 -2.4196229 0.079017833 6.518949 0 0.59377873 1.6682161 0 
2.2030001 0.07932353 -2.4197526 0.079124145 6.5237527 0 0.59437072 1.6677383 0 
2.204 0.079288334 -2.4198825 0.079230674 6.5285606 0 0.59496373 1.6672604 0 
2.2049999 0.079253152 -2.4200125 0.079337418 6.5333724 0 0.59555769 1.6667824 0 
2.2060001 0.079217985 -2.4201422 0.079444379 6.5381885 0 0.59615272 1.6663045 0 
2.207 0.079182826 -2.4202721 0.079551555 6.5430088 0 0.59674877 1.6658263 0 
2.2079999 0.079147689 -2.4204018 0.079658948 6.5478334 0 0.59734577 1.6653483 0 
2.2090001 0.079112567 -2.4205315 0.079766557 6.5526619 0 0.59794384 1.6648701 0 
2.21 0.07907746 -2.4206614 0.079874389 6.5574946 0 0.59854287 1.6643919 0 
2.211 0.079042368 -2.4207911 0.079982437 6.5623312 0 0.59914297 1.6639136 0 
2.2119999 0.07900729 -2.4209208 0.080090702 6.5671725 0 0.59974408 1.6634353 0 
2.2130001 0.07897222 -2.4210505 0.080199189 6.5720177 0 0.60034621 1.662957 0 
2.214 0.078937173 -2.4211802 0.080307893 6.5768671 0 0.60094935 1.6624786 0 
2.2149999 0.07890214 -2.4213099 0.080416828 6.5817204 0 0.60155356 1.6620002 0 
2.2160001 0.078867123 -2.4214396 0.080525979 6.5865784 0 0.60215873 1.6615217 0 
2.217 0.07883212 -2.4215693 0.080635346 6.5914402 0 0.60276502 1.6610432 0 
2.2179999 0.078797132 -2.421699 0.080744945 6.5963063 0 0.60337228 1.6605645 0 
2.2190001 0.078762159 -2.4218287 0.080854759 6.6011767 0 0.6039806 1.6600859 0 
2.22 0.078727193 -2.4219587 0.080964804 6.606051 0 0.60458994 1.6596072 0 
2.221 0.07869225 -2.4220884 0.081075072 6.61093 0 0.60520035 1.6591285 0 
2.2219999 0.078657322 -2.4222181 0.081185564 6.6158128 0 0.60581183 1.6586497 0 
2.223 0.078622408 -2.4223478 0.08129628 6.6206999 0 0.60642433 1.6581709 0 
2.224 0.07858751 -2.4224775 0.081407227 6.6255913 0 0.60703784 1.6576921 0 
2.2249999 0.078552626 -2.4226072 0.081518397 6.630487 0 0.60765249 1.6572132 0 
2.2260001 0.078517757 -2.4227369 0.081629798 6.6353865 0 0.60826808 1.6567342 0 
2.227 0.078482896 -2.4228668 0.081741422 6.6402907 0 0.60888481 1.6562552 0 
2.2279999 0.078448057 -2.4229965 0.081853278 6.6451988 0 0.60950255 1.6557761 0 
2.2290001 0.078413233 -2.4231265 0.081965357 6.6501117 0 0.61012143 1.6552972 0 
2.23 0.078378424 -2.4232562 0.082077675 6.6550283 0 0.61074132 1.6548179 0 
2.2309999 0.07834363 -2.4233861 0.082190216 6.6599493 0 0.61136228 1.6543388 0 
2.2320001 0.078308843 -2.4235158 0.082302995 6.6648746 0 0.61198425 1.6538596 0 
2.233 0.078274079 -2.4236457 0.082415998 6.6698041 0 0.61260736 1.6533804 0 
2.234 0.078239329 -2.4237757 0.082529239 6.6747379 0 0.61323154 1.6529011 0 
2.2349999 0.078204595 -2.4239056 0.082642712 6.6796756 0 0.61385679 1.6524217 0 
2.2360001 0.078169867 -2.4240355 0.082756415 6.684618 0 0.61448312 1.6519424 0 
2.237 0.078135163 -2.4241655 0.082870357 6.6895647 0 0.61511052 1.6514629 0 
2.2379999 0.078100473 -2.4242957 0.082984529 6.6945152 0 0.61573899 1.6509835 0 
2.2390001 0.078065798 -2.4244256 0.083098941 6.6994705 0 0.61636859 1.650504 0 
2.24 0.07803113 -2.4245558 0.083213583 6.7044301 0 0.61699927 1.6500245 0 
2.2409999 0.077996485 -2.4246857 0.083328463 6.7093935 0 0.61763102 1.649545 0 
2.2420001 0.077961855 -2.4248159 0.083443582 6.7143617 0 0.61826384 1.6490653 0 
2.243 0.077927232 -2.4249461 0.083558939 6.7193336 0 0.6188978 1.6485857 0 
2.244 0.077892631 -2.4250765 0.083674535 6.7243104 0 0.61953282 1.648106 0 
2.2449999 0.077858038 -2.4252067 0.083790369 6.7292914 0 0.62016892 1.6476262 0 
2.2460001 0.077823468 -2.4253371 0.083906442 6.7342763 0 0.62080616 1.6471465 0 
2.247 0.077788912 -2.4254673 0.084022753 6.7392659 0 0.62144452 1.6466666 0 
2.2479999 0.077754363 -2.4255977 0.08413931 6.7442598 0 0.62208396 1.6461867 0 
2.2490001 0.077719837 -2.4257281 0.084256105 6.749258 0 0.62272453 1.6457069 0 
2.25 0.077685319 -2.4258587 0.084373139 6.7542605 0 0.62336624 1.645227 0 
2.2509999 0.077650823 -2.4259892 0.084490418 6.7592673 0 0.62400901 1.644747 0 
2.2520001 0.077616334 -2.4261198 0.084607944 6.7642784 0 0.62465292 1.644267 0 
2.253 0.07758186 -2.4262505 0.084725708 6.7692938 0 0.6252979 1.6437869 0 
2.2539999 0.077547409 -2.4263811 0.084843725 6.7743134 0 0.62594408 1.6433069 0 
2.2550001 0.077512965 -2.426512 0.084961981 6.7793379 0 0.62659138 1.6428267 0 
2.256 0.077478535 -2.4266427 0.085080482 6.7843661 0 0.62723976 1.6423466 0 
2.257 0.077444129 -2.4267735 0.085199237 6.7893991 0 0.62788928 1.6418664 0 
2.2579999 0.077409729 -2.4269044 0.08531823 6.7944365 0 0.62853998 1.6413862 0 
2.2590001 0.077375345 -2.4270356 0.085437477 6.7994781 0 0.62919176 1.6409059 0 
2.26 0.077340975 -2.4271667 0.085556969 6.8045239 0 0.62984473 1.6404256 0 
2.2609999 0.077306621 -2.4272978 0.085676715 6.8095741 0 0.63049877 1.6399453 0 
2.2620001 0.077272289 -2.427429 0.085796706 6.8146291 0 0.631154 1.639465 0 
2.263 0.077237964 -2.4275601 0.085916944 6.8196878 0 0.63181037 1.6389846 0 
2.2639999 0.077203654 -2.4276915 0.086037442 6.8247514 0 0.63246787 1.6385041 0 
2.2650001 0.077169359 -2.4278228 0.086158186 6.8298192 0 0.63312656 1.6380236 0 
2.266 0.077135079 -2.4279544 0.086279184 6.8348913 0 0.63378638 1.6375431 0 
2.267 0.077100813 -2.428086 0.086400434 6.8399682 0 0.63444734 1.6370625 0 
2.2679999 0.077066563 -2.4282176 0.086521946 6.8450489 0 0.63510948 1.636582 0 
2.2690001 0.07703232 -2.4283493 0.086643703 6.8501344 0 0.63577282 1.6361015 0 
2.27 0.0769981 -2.4284811 0.086765714 6.8552241 0 0.6364373 1.6356208 0 
2.2709999 0.076963894 -2.4286129 0.086887985 6.8603187 0 0.6371029 1.6351402 0 
2.2720001 0.076929703 -2.4287448 0.087010518 6.865417 0 0.6377697 1.6346594 0 
2.273 0.07689552 -2.4288769 0.087133303 6.8705201 0 0.63843769 1.6341788 0 
2.2739999 0.076861359 -2.429009 0.087256342 6.8756275 0 0.63910681 1.633698 0 
2.2750001 0.076827213 -2.4291413 0.087379642 6.8807397 0 0.63977718 1.6332171 0 
2.276 0.076793075 -2.4292736 0.087503202 6.8858557 0 0.64044869 1.6327363 0 
2.277 0.076758958 -2.4294059 0.087627023 6.8909764 0 0.64112133 1.6322554 0 
2.2780001 0.07672485 -2.4295385 0.087751105 6.896102 0 0.64179522 1.6317745 0 
2.279 0.076690763 -2.429671 0.087875448 6.9012313 0 0.6424703 1.6312937 0 
2.28 0.076656684 -2.4298036 0.088000052 6.9063654 0 0.64314657 1.6308128 0 
2.2809999 0.07662262 -2.4299364 0.088124916 6.9115043 0 0.64382398 1.6303318 0 
2.2820001 0.076588579 -2.4300692 0.088250048 6.916647 0 0.64450264 1.6298507 0 
2.283 0.076554544 -2.4302022 0.088375442 6.9217944 0 0.64518249 1.6293697 0 
2.2839999 0.076520525 -2.4303353 0.088501103 6.9269462 0 0.64586353 1.6288886 0 
2.2850001 0.07648652 -2.4304686 0.088627025 6.9321027 0 0.64654583 1.6284075 0 
2.286 0.076452531 -2.4306016 0.088753216 6.9372635 0 0.64722925 1.6279265 0 
2.2869999 0.076418556 -2.4307351 0.088879675 6.9424286 0 0.64791393 1.6274452 0 
2.2880001 0.076384597 -2.4308686 0.089006402 6.9475985 0 0.64859986 1.6269641 0 
2.289 0.076350652 -2.4310021 0.089133389 6.9527726 0 0.64928693 1.6264828 0 
2.29 0.076316722 -2.4311359 0.089260653 6.9579515 0 0.6499753 1.6260016 0 
2.2909999 0.076282799 -2.4312696 0.089388184 6.9631348 0 0.65066481 1.6255203 0 
2.2920001 0.076248899 -2.4314036 0.089515992 6.9683223 0 0.65135556 1.6250391 0 
2.293 0.076215014 -2.4315376 0.089644067 6.9735146 0 0.65204757 1.6245577 0 
2.2939999 0.076181136 -2.4316719 0.089772411 6.9787111 0 0.65274084 1.6240764 0 
2.2950001 0.076147281 -2.4318061 0.08990103 6.9839125 0 0.65343529 1.623595 0 
2.296 0.076113433 -2.4319406 0.090029918 6.9891181 0 0.654131 1.6231136 0 
2.2969999 0.0760796 -2.432075 0.090159088 6.994328 0 0.65482789 1.6226323 0 
2.2980001 0.076045789 -2.4322097 0.090288527 6.9995427 0 0.6555261 1.6221508 0 
2.299 0.076011986 -2.4323444 0.090418242 7.0047622 0 0.6562255 1.6216693 0 
2.3 0.075978197 -2.4324794 0.09054824 7.0099859 0 0.65692621 1.6211878 0 
2.3010001 0.075944424 -2.4326146 0.090678506 7.015214 0 0.65762812 1.6207062 0 
2.302 0.075910665 -2.4327495 0.090809055 7.0204468 0 0.65833127 1.6202247 0 
2.303 0.075876921 -2.4328849 0.090939879 7.0256839 0 0.65903574 1.6197431 0 
2.3039999 0.075843193 -2.4330204 0.091070987 7.0309258 0 0.6597414 1.6192615 0 
2.3050001 0.075809479 -2.433156 0.091202371 7.0361724 0 0.66044837 1.6187799 0 
2.306 0.07577578 -2.4332917 0.091334037 7.0414233 0 0.66115659 1.6182983 0 
2.3069999 0.075742088 -2.4334276 0.091465987 7.0466785 0 0.66186607 1.6178166 0 
2.3080001 0.075708419 -2.4335635 0.09159822 7.0519385 0 0.66257685 1.6173348 0 
2.309 0.075674757 -2.4336996 0.091730736 7.0572028 0 0.66328889 1.6168531 0 
2.3099999 0.075641118 -2.4338357 0.091863528 7.0624719 0 0.66400218 1.6163714 0 
2.3110001 0.075607486 -2.4339724 0.09199661 7.0677457 0 0.66471678 1.6158897 0 
2.312 0.075573869 -2.4341087 0.092129983 7.0730238 0 0.66543263 1.6154078 0 
2.313 0.075540274 -2.4342456 0.092263632 7.0783067 0 0.6661498 1.6149261 0 
2.3139999 0.075506687 -2.4343824 0.092397578 7.0835938 0 0.66686827 1.6144443 0 
2.3150001 0.075473115 -2.4345195 0.0925318 7.0888858 0 0.667588 1.6139624 0 
2.316 0.075439557 -2.4346566 0.092666321 7.094182 0 0.66830903 1.6134804 0 
2.3169999 0.075406007 -2.4347939 0.092801124 7.099483 0 0.66903138 1.6129986 0 
2.3180001 0.07537248 -2.4349315 0.092936225 7.1047888 0 0.66975504 1.6125166 0 
2.319 0.075338967 -2.4350691 0.09307161 7.1100988 0 0.67047995 1.6120347 0 
2.3199999 0.075305469 -2.4352069 0.093207292 7.1154137 0 0.67120618 1.6115527 0 
2.3210001 0.075271979 -2.4353447 0.093343258 7.1207328 0 0.67193377 1.6110708 0 
2.322 0.075238504 -2.435483 0.093479522 7.1260567 0 0.67266262 1.6105888 0 
2.323 0.07520505 -2.4356213 0.093616083 7.1313853 0 0.67339283 1.6101068 0 
2.3239999 0.075171605 -2.4357598 0.093752936 7.1367183 0 0.67412436 1.6096247 0 
2.325 0.075138174 -2.4358983 0.093890086 7.142056 0 0.67485714 1.6091427 0 
2.326 0.075104758 -2.4360371 0.094027527 7.1473985 0 0.67559135 1.6086606 0 
2.3269999 0.075071357 -2.4361761 0.094165273 7.1527452 0 0.67632681 1.6081785 0 
2.3280001 0.075037971 -2.4363153 0.09430331 7.1580968 0 0.67706364 1.6076964 0 
2.329 0.0750046 -2.4364545 0.094441652 7.1634531 0 0.67780179 1.6072142 0 
2.3299999 0.074971236 -2.436594 0.094580293 7.1688137 0 0.6785413 1.6067321 0 
2.3310001 0.074937895 -2.4367337 0.094719231 7.1741791 0 0.67928213 1.6062499 0 
2.332 0.074904561 -2.4368734 0.094858468 7.1795492 0 0.68002427 1.6057677 0 
2.3329999 0.074871249 -2.4370136 0.09499801 7.1849236 0 0.68076783 1.6052855 0 
2.3340001 0.074837945 -2.4371538 0.095137857 7.1903028 0 0.68151271 1.6048033 0 
2.335 0.074804656 -2.4372942 0.09527801 7.1956868 0 0.6822589 1.604321 0 
2.336 0.074771382 -2.4374347 0.095418461 7.2010751 0 0.68300653 1.6038388 0 
2.3369999 0.074738123 -2.4375756 0.095559217 7.2064681 0 0.68375546 1.6033565 0 
2.3380001 0.074704878 -2.4377165 0.095700286 7.2118659 0 0.68450576 1.6028742 0 
2.339 0.074671648 -2.4378576 0.095841654 7.2172685 0 0.68525749 1.602392 0 
2.3399999 0.074638426 -2.437999 0.095983334 7.2226753 0 0.68601054 1.6019095 0 
2.3410001 0.074605227 -2.4381406 0.096125327 7.2280869 0 0.68676496 1.6014272 0 
2.342 0.074572034 -2.4382823 0.096267626 7.2335033 0 0.68752074 1.6009449 0 
2.3429999 0.074538857 -2.4384243 0.09641023 7.2389245 0 0.68827796 1.6004626 0 
2.3440001 0.074505694 -2.4385664 0.096553154 7.24435 0 0.68903649 1.5999801 0 
2.345 0.074472547 -2.4387088 0.096696384 7.2497802 0 0.68979645 1.5994977 0 
2.346 0.074439414 -2.4388514 0.096839935 7.2552152 0 0.69055778 1.5990154 0 
2.3469999 0.074406296 -2.4389942 0.09698379 7.2606549 0 0.69132054 1.5985329 0 
2.348 0.074373193 -2.439137 0.097127967 7.266099 0 0.69208467 1.5980505 0 
2.349 0.074340098 -2.4392803 0.097272456 7.2715478 0 0.69285023 1.5975679 0 
2.3499999 0.074307024 -2.4394236 0.097417258 7.2770014 0 0.69361717 1.5970855 0 
2.3510001 0.074273959 -2.4395671 0.09756238 7.2824597 0 0.69438547 1.596603 0 
2.352 0.074240915 -2.4397111 0.097707823 7.2879229 0 0.69515526 1.5961205 0 
2.3529999 0.07420788 -2.4398551 0.097853586 7.2933903 0 0.69592643 1.595638 0 
2.3540001 0.074174859 -2.4399993 0.097999662 7.2988625 0 0.69669902 1.5951555 0 
2.355 0.074141845 -2.4401438 0.098146066 7.3043399 0 0.69747299 1.5946729 0 
2.3559999 0.074108854 -2.4402885 0.098292783 7.3098211 0 0.69824845 1.5941904 0 
2.3570001 0.074075878 -2.4404333 0.098439835 7.3153076 0 0.69902527 1.5937078 0 
2.358 0.074042909 -2.4405785 0.0985872 7.3207989 0 0.69980359 1.5932252 0 
2.359 0.074009962 -2.4407239 0.098734893 7.3262944 0 0.70058334 1.5927427 0 
2.3599999 0.073977023 -2.4408693 0.098882914 7.3317947 0 0.70136446 1.59226 0 
2.3610001 0.073944099 -2.4410152 0.099031255 7.3372998 0 0.70214707 1.5917774 0 
2.362 0.07391119 -2.4411614 0.099179924 7.3428097 0 0.70293111 1.5912948 0 
2.3629999 0.073878296 -2.4413075 0.099328928 7.3483243 0 0.70371664 1.5908122 0 
2.3640001 0.073845409 -2.4414542 0.099478252 7.3538432 0 0.70450354 1.5903295 0 
2.365 0.073812544 -2.4416008 0.099627912 7.3593674 0 0.70529193 1.5898468 0 
2.3659999 0.073779687 -2.4417479 0.0997779 7.3648958 0 0.70608181 1.5893642 0 
2.3670001 0.073746845 -2.441895 0.099928215 7.370429 0 0.70687312 1.5888815 0 
2.368 0.073714018 -2.4420426 0.10007887 7.375967 0 0.70766592 1.5883988 0 
2.369 0.073681206 -2.4421904 0.10022986 7.3815098 0 0.70846015 1.5879161 0 
2.3699999 0.073648408 -2.4423382 0.10038117 7.3870573 0 0.70925587 1.5874335 0 
2.3710001 0.073615626 -2.4424865 0.10053283 7.3926096 0 0.71005309 1.5869508 0 
2.372 0.073582858 -2.4426351 0.10068482 7.3981662 0 0.71085179 1.586468 0 
2.3729999 0.073550098 -2.4427836 0.10083715 7.403728 0 0.71165192 1.5859853 0 
2.3740001 0.073517352 -2.4429326 0.10098982 7.4092941 0 0.7124536 1.5855026 0 
2.375 0.073484622 -2.4430819 0.10114282 7.4148655 0 0.71325672 1.5850198 0 
2.3759999 0.073451906 -2.4432313 0.10129617 7.4204412 0 0.71406132 1.584537 0 
2.3770001 0.073419206 -2.4433811 0.10144985 7.4260216 0 0.71486747 1.5840544 0 
2.378 0.07338652 -2.443531 0.10160388 7.4316068 0 0.71567512 1.5835716 0 
2.3789999 0.073353842 -2.4436812 0.10175826 7.4371967 0 0.71648425 1.5830888 0 
2.3800001 0.073321186 -2.4438319 0.10191297 7.4427915 0 0.71729487 1.582606 0 
2.381 0.073288538 -2.4439826 0.10206803 7.448391 0 0.71810704 1.5821232 0 
2.382 0.073255904 -2.4441338 0.10222343 7.4539948 0 0.71892071 1.5816404 0 
2.3829999 0.073223285 -2.4442849 0.10237918 7.4596038 0 0.71973592 1.5811576 0 
2.3840001 0.073190674 -2.4444366 0.10253528 7.4652176 0 0.72055262 1.5806748 0 
2.385 0.073158085 -2.4445884 0.10269172 7.4708357 0 0.72137088 1.580192 0 
2.3859999 0.073125504 -2.4447405 0.10284852 7.476459 0 0.72219062 1.5797092 0 
2.3870001 0.073092945 -2.4448931 0.10300567 7.4820867 0 0.72301191 1.5792263 0 
2.388 0.073060393 -2.4450457 0.10316317 7.4877191 0 0.72383481 1.5787435 0 
2.3889999 0.073027857 -2.4451988 0.10332102 7.4933567 0 0.72465914 1.5782607 0 
2.3900001 0.072995327 -2.4453518 0.10347923 7.4989986 0 0.72548509 1.5777777 0 
2.391 0.072962821 -2.4455054 0.10363778 7.5046453 0 0.72631258 1.5772949 0 
2.392 0.072930321 -2.4456594 0.1037967 7.5102968 0 0.72714162 1.576812 0 
2.3929999 0.072897844 -2.4458134 0.10395597 7.5159535 0 0.72797221 1.5763292 0 
2.3940001 0.072865374 -2.4459677 0.1041156 7.5216146 0 0.72880435 1.5758463 0 
2.395 0.07283292 -2.4461224 0.10427558 7.5272803 0 0.72963804 1.5753635 0 
2.3959999 0.072800472 -2.4462774 0.10443593 7.5329509 0 0.73047334 1.5748806 0 
2.3970001 0.072768047 -2.4464328 0.10459663 7.5386262 0 0.73131019 1.5743977 0 
2.398 0.07273563 -2.4465883 0.1047577 7.5443063 0 0.73214859 1.5739149 0 
2.3989999 0.072703235 -2.4467442 0.10491913 7.5499911 0 0.7329886 1.573432 0 
2.4000001 0.072670847 -2.4469004 0.10508092 7.5556808 0 0.73383021 1.5729491 0 
2.401 0.072638474 -2.4470568 0.10524308 7.5613751 0 0.73467338 1.5724663 0 
2.402 0.072606109 -2.4472136 0.1054056 7.5670743 0 0.73551816 1.5719833 0 
2.4030001 0.072573766 -2.4473705 0.10556849 7.5727782 0 0.73636454 1.5715004 0 
2.404 0.072541431 -2.4475281 0.10573175 7.5784864 0 0.73721248 1.5710175 0 
2.405 0.07250911 -2.4476857 0.10589537 7.5841999 0 0.73806202 1.5705346 0 
2.4059999 0.072476804 -2.4478438 0.10605936 7.5899181 0 0.73891324 1.5700517 0 
2.4070001 0.072444513 -2.4480021 0.10622373 7.5956411 0 0.739766 1.5695689 0 
2.408 0.072412238 -2.4481606 0.10638846 7.6013689 0 0.74062043 1.569086 0 
2.4089999 0.072379969 -2.4483197 0.10655358 7.6071014 0 0.74147642 1.568603 0 
2.4100001 0.072347715 -2.4484789 0.10671906 7.6128383 0 0.74233407 1.5681201 0 
2.411 0.072315477 -2.4486384 0.10688492 7.6185803 0 0.74319333 1.5676372 0 
2.4119999 0.072283253 -2.4487984 0.10705115 7.6243272 0 0.7440542 1.5671543 0 
2.4130001 0.072251044 -2.4489586 0.10721776 7.6300788 0 0.74491674 1.5666714 0 
2.414 0.072218843 -2.4491191 0.10738475 7.6358352 0 0.74578094 1.5661885 0 
2.415 0.072186656 -2.44928 0.10755212 7.6415963 0 0.74664676 1.5657055 0 
2.4159999 0.072154485 -2.4494412 0.10771986 7.6473618 0 0.74751419 1.5652227 0 
2.4170001 0.072122328 -2.4496028 0.10788799 7.6531324 0 0.74838328 1.5647398 0 
2.418 0.072090186 -2.4497647 0.1080565 7.6589079 0 0.74925405 1.5642569 0 
2.4189999 0.072058052 -2.4499269 0.1082254 7.6646881 0 0.75012648 1.563774 0 
2.4200001 0.07202594 -2.4500895 0.10839467 7.6704731 0 0.75100058 1.5632911 0 
2.421 0.071993835 -2.4502523 0.10856434 7.6762624 0 0.75187635 1.5628082 0 
2.4219999 0.071961738 -2.4504156 0.10873438 7.6820569 0 0.75275373 1.5623252 0 
2.4230001 0.071929663 -2.4505792 0.10890482 7.6878562 0 0.75363284 1.5618423 0 
2.424 0.071897604 -2.450743 0.10907565 7.6936603 0 0.75451362 1.5613595 0 
2.425 0.071865551 -2.4509072 0.10924686 7.6994691 0 0.75539613 1.5608766 0 
2.4260001 0.071833514 -2.451072 0.10941847 7.7052827 0 0.75628024 1.5603937 0 
2.427 0.071801491 -2.4512367 0.10959048 7.7111006 0 0.75716609 1.5599108 0 
2.428 0.071769476 -2.4514022 0.10976287 7.7169237 0 0.75805366 1.5594279 0 
2.4289999 0.071737483 -2.4515679 0.10993566 7.7227516 0 0.7589429 1.5589451 0 
2.4300001 0.071705498 -2.4517338 0.11010884 7.7285843 0 0.75983381 1.5584621 0 
2.431 0.071673527 -2.4519002 0.11028241 7.7344217 0 0.76072645 1.5579792 0 
2.4319999 0.071641564 -2.4520669 0.11045639 7.7402639 0 0.76162082 1.5574964 0 
2.4330001 0.071609624 -2.452234 0.11063077 7.7461104 0 0.76251692 1.5570135 0 
2.434 0.071577691 -2.4524014 0.11080554 7.7519622 0 0.76341474 1.5565306 0 
2.4349999 0.071545772 -2.4525692 0.11098072 7.7578187 0 0.76431429 1.5560478 0 
2.4360001 0.071513869 -2.4527376 0.11115629 7.76368 0 0.76521552 1.5555649 0 
2.437 0.07148198 -2.4529061 0.11133227 7.769546 0 0.76611853 1.5550821 0 
2.438 0.071450099 -2.4530749 0.11150866 7.7754169 0 0.76702327 1.5545992 0 
2.4389999 0.071418233 -2.4532442 0.11168545 7.781292 0 0.76792973 1.5541164 0 
2.4400001 0.071386382 -2.453414 0.11186265 7.7871723 0 0.76883799 1.5536336 0 
2.441 0.071354546 -2.453584 0.11204026 7.7930574 0 0.76974797 1.5531507 0 
2.4419999 0.071322724 -2.4537544 0.11221828 7.7989473 0 0.77065969 1.5526679 0 
2.4430001 0.07129091 -2.4539254 0.11239669 7.8048415 0 0.77157319 1.5521851 0 
2.444 0.071259111 -2.4540966 0.11257553 7.8107409 0 0.77248842 1.5517023 0 
2.4449999 0.071227327 -2.4542682 0.11275478 7.8166451 0 0.77340549 1.5512195 0 
2.4460001 0.07119555 -2.4544401 0.11293445 7.8225536 0 0.7743243 1.5507367 0 
2.447 0.071163796 -2.4546125 0.11311453 7.8284674 0 0.77524483 1.5502539 0 
2.448 0.071132049 -2.4547851 0.11329502 7.8343859 0 0.77616721 1.5497711 0 
2.4489999 0.071100309 -2.4549584 0.11347593 7.8403087 0 0.77709138 1.5492883 0 
2.45 0.071068592 -2.4551318 0.11365726 7.8462367 0 0.77801734 1.5488055 0 
2.451 0.071036883 -2.4553058 0.11383901 7.852169 0 0.77894503 1.5483227 0 
2.4519999 0.071005195 -2.4554801 0.11402118 7.8581066 0 0.77987462 1.5478399 0 
2.4530001 0.070973508 -2.4556549 0.11420377 7.8640485 0 0.78080595 1.5473572 0 
2.454 0.070941843 -2.4558301 0.11438679 7.8699951 0 0.78173912 1.5468744 0 
2.4549999 0.070910186 -2.4560056 0.11457023 7.875947 0 0.78267407 1.5463916 0 
2.4560001 0.07087855 -2.4561815 0.1147541 7.8819032 0 0.78361088 1.5459089 0 
2.457 0.070846923 -2.456358 0.11493839 7.8878641 0 0.78454947 1.5454262 0 
2.4579999 0.070815302 -2.4565346 0.11512311 7.8938298 0 0.78548992 1.5449435 0 
2.4590001 0.070783705 -2.4567118 0.11530825 7.8998003 0 0.78643221 1.5444608 0 
2.46 0.070752114 -2.4568894 0.11549384 7.905776 0 0.78737628 1.5439781 0 
2.461 0.070720538 -2.4570675 0.11567985 7.9117556 0 0.78832227 1.5434954 0 
2.4619999 0.07068897 -2.4572458 0.1158663 7.9177403 0 0.78927004 1.5430127 0 
2.4630001 0.070657425 -2.4574246 0.11605318 7.9237299 0 0.79021972 1.5425301 0 
2.464 0.070625886 -2.4576039 0.11624049 7.9297242 0 0.79117119 1.5420474 0 
2.4649999 0.070594363 -2.4577837 0.11642825 7.9357228 0 0.79212457 1.5415647 0 
2.4660001 0.070562847 -2.4579639 0.11661644 7.9417267 0 0.79307979 1.541082 0 
2.467 0.070531346 -2.4581444 0.11680507 7.9477348 0 0.79403692 1.5405995 0 
2.4679999 0.070499867 -2.4583254 0.11699414 7.9537482 0 0.7949959 1.5401168 0 
2.4690001 0.070468388 -2.4585068 0.11718366 7.9597659 0 0.79595673 1.5396342 0 
2.47 0.070436932 -2.4586887 0.11737361 7.9657884 0 0.79691947 1.5391515 0 
2.471 0.070405483 -2.4588709 0.11756401 7.9718156 0 0.79788411 1.538669 0 
2.4719999 0.070374049 -2.4590538 0.11775485 7.9778476 0 0.79885066 1.5381864 0 
2.473 0.07034263 -2.4592369 0.11794615 7.9838839 0 0.79981905 1.5377039 0 
2.474 0.070311219 -2.4594204 0.11813789 7.9899254 0 0.80078942 1.5372213 0 
2.4749999 0.070279822 -2.4596045 0.11833008 7.9959712 0 0.80176163 1.5367388 0 
2.4760001 0.07024844 -2.459789 0.11852272 8.0020218 0 0.80273575 1.5362562 0 
2.477 0.070217073 -2.4599741 0.11871582 8.0080776 0 0.80371183 1.5357736 0 
2.4779999 0.070185713 -2.4601593 0.11890936 8.0141373 0 0.80468982 1.5352912 0 
2.4790001 0.070154369 -2.4603453 0.11910336 8.0202026 0 0.80566972 1.5348086 0 
2.48 0.070123039 -2.4605315 0.11929782 8.0262718 0 0.80665159 1.5343262 0 
2.4809999 0.070091724 -2.4607184 0.11949274 8.0323458 0 0.80763537 1.5338438 0 
2.4820001 0.070060417 -2.4609056 0.11968811 8.0384245 0 0.80862111 1.5333612 0 
2.483 0.070029125 -2.4610932 0.11988395 8.044508 0 0.80960876 1.5328788 0 
2.484 0.06999784 -2.4612813 0.12008024 8.0505962 0 0.81059837 1.5323963 0 
2.4849999 0.069966577 -2.4614701 0.120277 8.0566893 0 0.81158996 1.531914 0 
2.4860001 0.069935322 -2.4616592 0.12047422 8.0627861 0 0.81258351 1.5314316 0 
2.487 0.069904082 -2.4618487 0.12067191 8.0688887 0 0.81357902 1.5309491 0 
2.4879999 0.069872849 -2.4620388 0.12087006 8.074995 0 0.81457651 1.5304668 0 
2.4890001 0.069841631 -2.4622293 0.12106869 8.0811071 0 0.81557602 1.5299844 0 
2.49 0.069810428 -2.4624202 0.12126777 8.0872231 0 0.81657743 1.529502 0 
2.4909999 0.06977924 -2.4626117 0.12146734 8.0933437 0 0.81758088 1.5290197 0 
2.4920001 0.069748059 -2.4628036 0.12166737 8.0994692 0 0.81858629 1.5285374 0 
2.493 0.069716893 -2.462996 0.12186788 8.1055994 0 0.81959373 1.5280551 0 
2.494 0.069685742 -2.4631889 0.12206887 8.1117334 0 0.82060313 1.5275728 0 
2.4949999 0.069654599 -2.4633822 0.12227032 8.1178732 0 0.82161456 1.5270905 0 
2.4960001 0.06962347 -2.4635761 0.12247226 8.1240168 0 0.82262802 1.5266082 0 
2.497 0.069592357 -2.4637706 0.12267468 8.1301651 0 0.82364351 1.526126 0 
2.4979999 0.069561258 -2.4639654 0.12287758 8.1363182 0 0.82466102 1.5256437 0 
2.4990001 0.069530167 -2.4641607 0.12308095 8.1424761 0 0.82568049 1.5251615 0 
2.5 0.06949909 -2.4643567 0.12328482 8.1486387 0 0.82670206 1.5246793 0 
2.5009999 0.069468021 -2.4645531 0.12348916 8.1548052 0 0.82772565 1.5241971 0 
2.5020001 0.069436975 -2.4647498 0.123694 8.1609764 0 0.82875127 1.523715 0 
2.503 0.069405936 -2.4649472 0.12389931 8.1671534 0 0.82977897 1.5232328 0 
2.5039999 0.069374904 -2.4651451 0.12410512 8.1733332 0 0.8308087 1.5227507 0 
2.5050001 0.069343887 -2.4653435 0.12431142 8.1795187 0 0.83184052 1.5222685 0 
2.506 0.069312885 -2.4655423 0.12451821 8.185709 0 0.83287436 1.5217865 0 
2.507 0.069281898 -2.4657419 0.1247255 8.1919031 0 0.83391029 1.5213044 0 
2.5079999 0.069250919 -2.4659417 0.12493327 8.198102 0 0.8349483 1.5208223 0 
2.5090001 0.069219954 -2.4661422 0.12514155 8.2043056 0 0.8359884 1.5203403 0 
2.51 0.069189005 -2.4663432 0.12535033 8.2105141 0 0.83703059 1.5198582 0 
2.5109999 0.06915807 -2.4665446 0.1255596 8.2167263 0 0.83807486 1.5193762 0 
2.5120001 0.069127142 -2.4667466 0.12576936 8.2229433 0 0.83912122 1.5188942 0 
2.513 0.069096223 -2.4669492 0.12597963 8.2291651 0 0.84016973 1.5184122 0 
2.5139999 0.069065325 -2.4671521 0.12619041 8.2353916 0 0.84122026 1.5179303 0 
2.5150001 0.069034435 -2.4673557 0.12640169 8.241622 0 0.842273 1.5174483 0 
2.516 0.06900356 -2.4675598 0.12661348 8.2478571 0 0.84332776 1.5169665 0 
2.517 0.068972692 -2.4677646 0.12682578 8.254097 0 0.84438473 1.5164845 0 
2.5179999 0.068941839 -2.4679697 0.12703858 8.2603407 0 0.84544379 1.5160027 0 
2.5190001 0.068911001 -2.4681754 0.12725189 8.2665901 0 0.84650499 1.5155208 0 
2.52 0.068880171 -2.4683816 0.12746572 8.2728434 0 0.84756833 1.515039 0 
2.5209999 0.068849355 -2.4685886 0.12768006 8.2791004 0 0.84863383 1.5145571 0 
2.5220001 0.068818554 -2.4687958 0.12789492 8.2853632 0 0.84970146 1.5140753 0 
2.523 0.068787761 -2.4690037 0.12811029 8.2916298 0 0.85077131 1.5135936 0 
2.5239999 0.068756983 -2.4692123 0.12832618 8.2979012 0 0.85184324 1.5131117 0 
2.5250001 0.068726219 -2.4694211 0.1285426 8.3041763 0 0.85291737 1.51263 0 
2.526 0.068695463 -2.4696307 0.12875953 8.3104563 0 0.85399371 1.5121483 0 
2.527 0.068664722 -2.469841 0.12897699 8.316741 0 0.8550722 1.5116665 0 
2.5280001 0.068633996 -2.4700515 0.12919496 8.3230295 0 0.85615283 1.5111848 0 
2.529 0.068603277 -2.4702628 0.12941347 8.3293228 0 0.85723573 1.5107032 0 
2.53 0.068572573 -2.4704747 0.1296325 8.3356209 0 0.85832077 1.5102216 0 
2.5309999 0.068541884 -2.4706869 0.12985206 8.3419228 0 0.85940808 1.50974 0 
2.5320001 0.068511203 -2.4708998 0.13007215 8.3482294 0 0.86049753 1.5092584 0 
2.533 0.068480536 -2.4711134 0.13029277 8.3545399 0 0.86158925 1.5087768 0 
2.5339999 0.068449877 -2.4713275 0.13051394 8.3608561 0 0.86268312 1.5082952 0 
2.5350001 0.068419233 -2.4715421 0.13073562 8.3671751 0 0.86377931 1.5078137 0 
2.536 0.068388604 -2.4717574 0.13095786 8.3734999 0 0.86487764 1.5073322 0 
2.5369999 0.068357989 -2.4719732 0.13118063 8.3798275 0 0.86597824 1.5068506 0 
2.5380001 0.068327382 -2.4721897 0.13140392 8.3861609 0 0.86708111 1.5063692 0 
2.539 0.068296783 -2.4724066 0.13162778 8.392498 0 0.86818624 1.5058877 0 
2.54 0.068266205 -2.4726241 0.13185216 8.398839 0 0.86929357 1.5054063 0 
2.5409999 0.068235636 -2.4728422 0.13207711 8.4051847 0 0.87040323 1.5049249 0 
2.5420001 0.068205073 -2.4730611 0.1323026 8.4115353 0 0.8715151 1.5044435 0 
2.543 0.068174526 -2.4732804 0.13252862 8.4178896 0 0.87262928 1.5039622 0 
2.5439999 0.068143994 -2.4735003 0.13275521 8.4242487 0 0.87374568 1.5034808 0 
2.5450001 0.068113476 -2.4737208 0.13298233 8.4306116 0 0.8748644 1.5029995 0 
2.546 0.068082966 -2.473942 0.13321002 8.4369783 0 0.87598544 1.5025183 0 
2.5469999 0.068052463 -2.4741638 0.13343826 8.4433498 0 0.87710875 1.502037 0 
2.5480001 0.068021983 -2.474386 0.13366705 8.4497261 0 0.87823439 1.5015558 0 
2.549 0.06799151 -2.4746089 0.1338964 8.4561062 0 0.87936229 1.5010746 0 
2.55 0.067961045 -2.4748325 0.13412632 8.4624901 0 0.88049257 1.5005933 0 
2.5510001 0.067930594 -2.4750566 0.13435678 8.4688787 0 0.88162512 1.5001122 0 
2.552 0.067900158 -2.4752815 0.13458782 8.4752712 0 0.88275999 1.499631 0 
2.553 0.06786973 -2.4755068 0.13481942 8.4816685 0 0.88389724 1.4991499 0 
2.5539999 0.067839317 -2.4757328 0.13505158 8.4880695 0 0.88503677 1.4986688 0 
2.5550001 0.067808919 -2.4759595 0.13528432 8.4944754 0 0.88617867 1.4981878 0 
2.556 0.067778528 -2.4761868 0.13551763 8.500885 0 0.88732296 1.4977068 0 
2.5569999 0.067748152 -2.4764147 0.13575149 8.5072985 0 0.88846958 1.4972258 0 
2.5580001 0.067717783 -2.4766433 0.13598594 8.5137167 0 0.88961858 1.4967448 0 
2.559 0.067687437 -2.4768724 0.13622096 8.5201387 0 0.8907699 1.4962637 0 
2.5599999 0.067657091 -2.477102 0.13645655 8.5265646 0 0.89192367 1.4957829 0 
2.5610001 0.067626759 -2.4773326 0.13669273 8.5329952 0 0.89307976 1.4953018 0 
2.562 0.067596443 -2.4775636 0.13692948 8.5394297 0 0.89423829 1.4948211 0 
2.563 0.067566141 -2.4777954 0.13716681 8.5458679 0 0.89539921 1.4943402 0 
2.5639999 0.067535847 -2.4780276 0.13740472 8.5523109 0 0.89656252 1.4938593 0 
2.5650001 0.067505561 -2.4782608 0.13764323 8.5587568 0 0.8977282 1.4933785 0 
2.566 0.067475289 -2.4784942 0.13788232 8.5652084 0 0.89889634 1.4928977 0 
2.5669999 0.067445032 -2.4787285 0.13812199 8.5716629 0 0.90006691 1.492417 0 
2.5680001 0.06741479 -2.4789634 0.13836226 8.5781221 0 0.90123987 1.4919362 0 
2.569 0.067384556 -2.4791992 0.13860312 8.5845842 0 0.90241528 1.4914556 0 
2.5699999 0.067354329 -2.4794354 0.13884456 8.5910521 0 0.90359312 1.4909749 0 
2.5710001 0.067324117 -2.4796722 0.1390866 8.5975227 0 0.90477341 1.4904943 0 
2.572 0.06729392 -2.4799099 0.13932925 8.6039972 0 0.90595621 1.4900136 0 
2.573 0.06726373 -2.4801481 0.13957249 8.6104765 0 0.90714139 1.4895331 0 
2.5739999 0.067233555 -2.480387 0.13981633 8.6169596 0 0.90832907 1.4890524 0 
2.575 0.067203395 -2.4806266 0.14006078 8.6234465 0 0.90951926 1.4885719 0 
2.576 0.067173243 -2.4808667 0.14030582 8.6299372 0 0.91071188 1.4880915 0 
2.5769999 0.067143098 -2.4811077 0.14055148 8.6364317 0 0.91190696 1.4876109 0 
2.5780001 0.067112967 -2.4813492 0.14079773 8.64293 0 0.91310459 1.4871305 0 
2.579 0.067082852 -2.4815915 0.1410446 8.6494331 0 0.91430473 1.4866501 0 
2.5799999 0.067052744 -2.4818344 0.14129208 8.6559391 0 0.91550732 1.4861697 0 
2.5810001 0.067022651 -2.4820781 0.14154018 8.6624498 0 0.91671246 1.4856893 0 
2.582 0.066992573 -2.4823225 0.14178888 8.6689644 0 0.91792011 1.485209 0 
2.5829999 0.066962503 -2.4825675 0.14203821 8.6754818 0 0.91913027 1.4847287 0 
2.5840001 0.06693244 -2.4828131 0.14228815 8.682004 0 0.92034298 1.4842484 0 
2.585 0.066902392 -2.4830596 0.14253871 8.68853 0 0.92155826 1.4837681 0 
2.586 0.066872358 -2.4833066 0.1427899 8.6950588 0 0.92277604 1.4832879 0 
2.5869999 0.066842332 -2.4835546 0.14304172 8.7015924 0 0.92399639 1.4828078 0 
2.5880001 0.066812322 -2.483803 0.14329414 8.7081289 0 0.9252193 1.4823276 0 
2.589 0.066782318 -2.4840522 0.14354721 8.7146702 0 0.92644477 1.4818474 0 
2.5899999 0.066752329 -2.4843023 0.1438009 8.7212143 0 0.92767286 1.4813673 0 
2.5910001 0.066722356 -2.4845529 0.14405522 8.7277632 0 0.92890346 1.4808873 0 
2.592 0.06669239 -2.4848042 0.14431018 8.7343149 0 0.93013668 1.4804072 0 
2.5929999 0.066662431 -2.4850562 0.14456576 8.7408705 0 0.93137252 1.4799272 0 
2.5940001 0.066632487 -2.4853089 0.144822 8.7474298 0 0.93261093 1.4794472 0 
2.595 0.066602558 -2.4855626 0.14507887 8.753993 0 0.93385196 1.4789673 0 
2.596 0.066572636 -2.4858167 0.14533637 8.76056 0 0.93509561 1.4784874 0 
2.5969999 0.06654273 -2.4860716 0.14559452 8.7671299 0 0.93634182 1.4780076 0 
2.598 0.066512831 -2.4863274 0.14585331 8.7737036 0 0.93759072 1.4775276 0 
2.599 0.066482946 -2.4865837 0.14611275 8.7802811 0 0.93884224 1.4770478 0 
2.5999999 0.066453069 -2.486841 0.14637284 8.7868624 0 0.94009644 1.4765681 0 
2.6010001 0.066423208 -2.4870987 0.14663358 8.7934475 0 0.94135326 1.4760883 0 
2.602 0.06639336 -2.4873574 0.14689498 8.8000355 0 0.94261277 1.4756086 0 
2.6029999 0.066363521 -2.4876168 0.14715703 8.8066273 0 0.9438749 1.4751289 0 
2.6040001 0.066333689 -2.4878769 0.14741972 8.8132229 0 0.94513971 1.4746492 0 
2.605 0.066303872 -2.4881377 0.14768308 8.8198214 0 0.9464072 1.4741696 0 
2.6059999 0.066274069 -2.4883993 0.1479471 8.8264236 0 0.94767737 1.47369 0 
2.6070001 0.066244274 -2.4886615 0.14821179 8.8330288 0 0.94895023 1.4732105 0 
2.608 0.066214487 -2.4889247 0.14847714 8.8396387 0 0.95022583 1.4727309 0 
2.609 0.066184714 -2.4891884 0.14874315 8.8462505 0 0.95150411 1.4722514 0 
2.6099999 0.066154957 -2.4894531 0.14900984 8.8528671 0 0.95278513 1.471772 0 
2.6110001 0.066125207 -2.4897184 0.14927718 8.8594866 0 0.95406884 1.4712925 0 
2.612 0.066095471 -2.4899845 0.14954521 8.8661089 0 0.95535529 1.4708132 0 
2.6129999 0.066065744 -2.4902515 0.14981391 8.872735 0 0.95664448 1.4703338 0 
2.6140001 0.066036031 -2.490519 0.15008327 8.879364 0 0.95793647 1.4698545 0 
2.615 0.066006325 -2.4907875 0.15035333 8.8859968 0 0.95923114 1.4693751 0 
2.6159999 0.065976635 -2.4910569 0.15062407 8.8926334 0 0.96052855 1.4688959 0 
2.6170001 0.065946952 -2.4913268 0.15089548 8.899272 0 0.96182877 1.4684167 0 
2.618 0.065917276 -2.4915977 0.15116757 8.9059153 0 0.96313179 1.4679375 0 
2.619 0.065887623 -2.4918692 0.15144035 8.9125605 0 0.96443754 1.4674582 0 
2.6199999 0.065857969 -2.4921415 0.15171383 8.9192095 0 0.9657461 1.4669791 0 
2.6210001 0.065828338 -2.4924147 0.15198798 8.9258614 0 0.96705747 1.4665 0 
2.622 0.065798707 -2.4926887 0.15226285 8.9325171 0 0.96837163 1.4660211 0 
2.6229999 0.065769099 -2.4929633 0.15253839 8.9391756 0 0.96968865 1.465542 0 
2.6240001 0.06573949 -2.4932389 0.15281464 8.945837 0 0.97100842 1.465063 0 
2.625 0.065709896 -2.493515 0.15309158 8.9525013 0 0.97233105 1.464584 0 
2.6259999 0.065680318 -2.4937923 0.15336923 8.9591694 0 0.97365654 1.4641051 0 
2.6270001 0.065650746 -2.4940703 0.15364757 8.9658394 0 0.97498482 1.4636263 0 
2.628 0.06562119 -2.494349 0.15392663 8.9725132 0 0.97631598 1.4631474 0 
2.6289999 0.065591641 -2.4946284 0.15420638 8.9791908 0 0.97764999 1.4626685 0 
2.6300001 0.065562107 -2.4949088 0.15448685 8.9858704 0 0.97898686 1.4621898 0 
2.631 0.06553258 -2.4951899 0.15476803 8.9925528 0 0.98032665 1.461711 0 
2.632 0.065503068 -2.495472 0.15504992 8.999239 0 0.98166925 1.4612324 0 
2.6329999 0.065473564 -2.4957547 0.15533254 9.0059271 0 0.98301476 1.4607537 0 
2.6340001 0.065444067 -2.4960384 0.15561585 9.012619 0 0.9843632 1.4602751 0 
2.635 0.065414585 -2.4963229 0.1558999 9.0193129 0 0.98571455 1.4597964 0 
2.6359999 0.065385118 -2.4966083 0.15618467 9.0260105 0 0.98706877 1.4593179 0 
2.6370001 0.065355659 -2.4968944 0.15647015 9.0327101 0 0.98842597 1.4588394 0 
2.638 0.065326206 -2.4971812 0.15675637 9.0394135 0 0.98978603 1.4583609 0 
2.6389999 0.065296769 -2.4974692 0.15704332 9.0461187 0 0.99114907 1.4578824 0 
2.6400001 0.065267347 -2.4977577 0.15733099 9.0528269 0 0.99251503 1.457404 0 
2.641 0.065237924 -2.4980471 0.1576194 9.0595388 0 0.99388397 1.4569256 0 
2.642 0.065208524 -2.4983375 0.15790854 9.0662527 0 0.99525589 1.4564474 0 
2.6429999 0.065179132 -2.4986286 0.15819842 9.0729685 0 0.99663073 1.455969 0 
2.6440001 0.065149747 -2.4989207 0.15848905 9.0796881 0 0.99800855 1.4554907 0 
2.645 0.065120377 -2.4992137 0.1587804 9.0864096 0 0.99938935 1.4550126 0 
2.6459999 0.065091014 -2.4995074 0.1590725 9.0931339 0 1.0007732 1.4545343 0 
2.6470001 0.065061659 -2.4998021 0.15936536 9.0998611 0 1.00216 1.4540561 0 
2.648 0.065032326 -2.5000975 0.15965895 9.1065903 0 1.0035498 1.4535781 0 
2.6489999 0.065002993 -2.5003939 0.1599533 9.1133223 0 1.0049427 1.4531 0 
2.6500001 0.064973675 -2.5006909 0.1602484 9.1200571 0 1.0063386 1.4526219 0 
2.651 0.064944364 -2.5009892 0.16054426 9.1267939 0 1.0077374 1.452144 0 
2.652 0.064915068 -2.5012882 0.16084087 9.1335335 0 1.0091394 1.451666 0 
2.6530001 0.064885788 -2.5015879 0.16113825 9.140275 0 1.0105444 1.4511881 0 
2.654 0.064856507 -2.5018885 0.16143638 9.1470194 0 1.0119525 1.4507102 0 
2.655 0.064827248 -2.5021901 0.16173528 9.1537657 0 1.0133636 1.4502324 0 
2.6559999 0.06479799 -2.5024927 0.16203494 9.1605139 0 1.0147778 1.4497546 0 
2.6570001 0.064768746 -2.5027962 0.16233537 9.1672649 0 1.0161951 1.4492768 0 
2.658 0.064739518 -2.5031004 0.16263658 9.1740189 0 1.0176154 1.4487991 0 
2.6589999 0.064710297 -2.5034056 0.16293855 9.1807747 0 1.0190389 1.4483213 0 
2.6600001 0.064681083 -2.5037117 0.1632413 9.1875324 0 1.0204656 1.4478438 0 
2.661 0.064651884 -2.5040185 0.16354483 9.1942921 0 1.0218953 1.4473661 0 
2.6619999 0.064622693 -2.5043263 0.16384915 9.2010546 0 1.0233281 1.4468886 0 
2.6630001 0.064593516 -2.5046353 0.16415423 9.207818 0 1.0247641 1.446411 0 
2.664 0.064564347 -2.5049448 0.16446011 9.2145844 0 1.0262032 1.4459336 0 
2.665 0.064535193 -2.5052555 0.16476677 9.2213535 0 1.0276455 1.4454561 0 
2.6659999 0.064506046 -2.5055671 0.16507423 9.2281237 0 1.0290909 1.4449787 0 
2.6670001 0.064476907 -2.5058794 0.16538247 9.2348957 0 1.0305395 1.4445013 0 
2.668 0.064447783 -2.5061929 0.16569151 9.2416706 0 1.0319914 1.444024 0 
2.6689999 0.064418666 -2.5065072 0.16600135 9.2484465 0 1.0334463 1.4435467 0 
2.6700001 0.064389564 -2.5068223 0.16631198 9.2552242 0 1.0349045 1.4430695 0 
2.671 0.06436047 -2.5071385 0.16662341 9.2620049 0 1.0363659 1.4425923 0 
2.6719999 0.064331383 -2.5074556 0.16693565 9.2687864 0 1.0378305 1.4421151 0 
2.6730001 0.06430231 -2.5077736 0.1672487 9.2755699 0 1.0392983 1.441638 0 
2.674 0.064273246 -2.5080926 0.16756254 9.2823553 0 1.0407693 1.4411609 0 
2.675 0.064244196 -2.5084126 0.16787721 9.2891426 0 1.0422436 1.4406838 0 
2.6760001 0.064215153 -2.5087333 0.16819268 9.2959318 0 1.0437212 1.4402069 0 
2.677 0.064186119 -2.5090551 0.16850898 9.302722 0 1.0452019 1.4397299 0 
2.678 0.064157099 -2.509378 0.16882609 9.309514 0 1.0466861 1.439253 0 
2.6789999 0.064128093 -2.5097017 0.16914402 9.316308 0 1.0481733 1.4387761 0 
2.6800001 0.064099088 -2.5100262 0.16946279 9.323103 0 1.049664 1.4382993 0 
2.681 0.064070098 -2.5103519 0.16978236 9.3298998 0 1.051158 1.4378225 0 
2.6819999 0.064041123 -2.5106785 0.17010278 9.3366976 0 1.0526551 1.4373457 0 
2.6830001 0.064012155 -2.5110061 0.17042401 9.3434973 0 1.0541557 1.436869 0 
2.684 0.063983195 -2.5113347 0.17074607 9.3502989 0 1.0556595 1.4363923 0 
2.6849999 0.063954242 -2.5116642 0.17106898 9.3571014 0 1.0571668 1.4359157 0 
2.6860001 0.063925304 -2.5119946 0.17139272 9.363905 0 1.0586773 1.4354391 0 
2.687 0.06389638 -2.512326 0.17171732 9.3707104 0 1.0601912 1.4349626 0 
2.688 0.063867465 -2.5126586 0.17204274 9.3775167 0 1.0617085 1.4344862 0 
2.6889999 0.063838556 -2.5129919 0.17236902 9.3843241 0 1.0632291 1.4340097 0 
2.6900001 0.063809656 -2.5133264 0.17269613 9.3911333 0 1.0647531 1.4335332 0 
2.691 0.06378077 -2.5136619 0.1730241 9.3979425 0 1.0662805 1.4330568 0 
2.6919999 0.063751891 -2.5139983 0.17335293 9.4047537 0 1.0678113 1.4325806 0 
2.6930001 0.063723028 -2.5143356 0.17368262 9.4115658 0 1.0693454 1.4321042 0 
2.694 0.063694172 -2.5146742 0.17401315 9.4183788 0 1.070883 1.431628 0 
2.6949999 0.063665323 -2.5150135 0.17434454 9.4251928 0 1.0724241 1.4311519 0 
2.6960001 0.063636489 -2.5153539 0.17467681 9.4320087 0 1.0739685 1.4306757 0 
2.697 0.063607663 -2.5156956 0.17500994 9.4388247 0 1.0755165 1.4301996 0 
2.698 0.063578852 -2.5160379 0.17534393 9.4456415 0 1.0770677 1.4297235 0 
2.6989999 0.063550048 -2.5163815 0.17567879 9.4524584 0 1.0786226 1.4292475 0 
2.7 0.063521251 -2.516726 0.17601454 9.4592772 0 1.0801809 1.4287715 0 
2.701 0.063492462 -2.5170715 0.17635114 9.4660969 0 1.0817426 1.4282956 0 
2.7019999 0.063463688 -2.5174181 0.17668864 9.4729166 0 1.083308 1.4278197 0 
2.7030001 0.063434921 -2.5177655 0.17702702 9.4797373 0 1.0848768 1.4273438 0 
2.704 0.063406169 -2.5181143 0.17736629 9.486558 0 1.086449 1.4268681 0 
2.7049999 0.063377425 -2.5184639 0.17770642 9.4933796 0 1.0880249 1.4263923 0 
2.7060001 0.063348688 -2.5188146 0.17804746 9.5002022 0 1.0896041 1.4259166 0 
2.707 0.063319966 -2.5191665 0.17838939 9.5070248 0 1.091187 1.4254409 0 
2.7079999 0.063291252 -2.5195193 0.17873222 9.5138483 0 1.0927734 1.4249654 0 
2.7090001 0.063262545 -2.5198731 0.17907593 9.5206718 0 1.0943635 1.4244897 0 
2.71 0.063233852 -2.5202279 0.17942055 9.5274963 0 1.095957 1.4240142 0 
2.711 0.063205168 -2.5205839 0.17976606 9.5343199 0 1.0975542 1.4235387 0 
2.7119999 0.06317649 -2.520941 0.1801125 9.5411444 0 1.0991549 1.4230633 0 
2.7130001 0.063147828 -2.5212991 0.18045983 9.5479698 0 1.1007593 1.4225879 0 
2.714 0.063119173 -2.5216582 0.18080807 9.5547943 0 1.1023672 1.4221126 0 
2.7149999 0.063090526 -2.5220184 0.18115723 9.5616198 0 1.1039788 1.4216373 0 
2.7160001 0.063061893 -2.5223799 0.1815073 9.5684443 0 1.1055939 1.421162 0 
2.717 0.063033268 -2.5227423 0.18185829 9.5752697 0 1.1072128 1.4206868 0 
2.7179999 0.06300465 -2.5231056 0.18221021 9.5820951 0 1.1088352 1.4202117 0 
2.7190001 0.062976047 -2.5234702 0.18256304 9.5889196 0 1.1104615 1.4197365 0 
2.72 0.062947452 -2.5238359 0.18291681 9.5957451 0 1.1120912 1.4192615 0 
2.721 0.062918864 -2.5242026 0.1832715 9.6025696 0 1.1137247 1.4187864 0 
2.7219999 0.062890291 -2.5245705 0.18362711 9.6093941 0 1.1153619 1.4183115 0 
2.723 0.062861726 -2.5249393 0.18398368 9.6162186 0 1.1170028 1.4178365 0 
2.724 0.062833168 -2.5253093 0.18434118 9.6230421 0 1.1186475 1.4173616 0 
2.7249999 0.062804617 -2.5256805 0.18469961 9.6298656 0 1.1202958 1.4168868 0 
2.7260001 0.062776081 -2.5260527 0.185059 9.6366892 0 1.1219479 1.416412 0 
2.727 0.062747553 -2.5264261 0.18541932 9.6435118 0 1.1236037 1.4159372 0 
2.7279999 0.06271904 -2.5268006 0.1857806 9.6503344 0 1.1252632 1.4154625 0 
2.7290001 0.062690534 -2.5271761 0.18614283 9.657156 0 1.1269265 1.4149879 0 
2.73 0.062662035 -2.5275528 0.18650602 9.6639767 0 1.1285937 1.4145132 0 
2.7309999 0.062633544 -2.5279307 0.18687016 9.6707973 0 1.1302645 1.4140387 0 
2.7320001 0.062605068 -2.5283096 0.18723525 9.6776171 0 1.1319393 1.4135642 0 
2.733 0.062576599 -2.5286899 0.18760131 9.6844358 0 1.1336178 1.4130898 0 
2.734 0.062548138 -2.5290711 0.18796834 9.6912537 0 1.1353 1.4126153 0 
2.7349999 0.062519684 -2.5294533 0.18833634 9.6980705 0 1.1369861 1.412141 0 
2.7360001 0.062491246 -2.5298369 0.18870531 9.7048864 0 1.1386762 1.4116666 0 
2.737 0.062462818 -2.5302215 0.18907526 9.7117014 0 1.14037 1.4111923 0 
2.7379999 0.062434394 -2.5306075 0.18944618 9.7185154 0 1.1420677 1.4107181 0 
2.7390001 0.062405985 -2.5309944 0.18981808 9.7253284 0 1.1437693 1.410244 0 
2.74 0.062377583 -2.5313826 0.19019096 9.7321405 0 1.1454747 1.4097698 0 
2.7409999 0.062349189 -2.5317717 0.19056483 9.7389507 0 1.147184 1.4092957 0 
2.7420001 0.062320806 -2.5321622 0.19093969 9.74576 0 1.1488973 1.4088217 0 
2.743 0.062292434 -2.5325539 0.19131555 9.7525682 0 1.1506144 1.4083477 0 
2.744 0.06226407 -2.5329466 0.19169238 9.7593746 0 1.1523355 1.4078737 0 
2.7449999 0.062235717 -2.5333407 0.19207023 9.7661791 0 1.1540605 1.4073999 0 
2.7460001 0.062207371 -2.5337358 0.19244906 9.7729826 0 1.1557895 1.406926 0 
2.747 0.062179033 -2.534132 0.19282891 9.7797852 0 1.1575224 1.4064523 0 
2.7479999 0.062150709 -2.5345297 0.19320977 9.7865849 0 1.1592593 1.4059786 0 
2.7490001 0.06212239 -2.5349283 0.19359162 9.7933836 0 1.1610003 1.4055048 0 
2.75 0.062094085 -2.5353281 0.19397449 9.8001804 0 1.1627451 1.4050312 0 
2.7509999 0.062065788 -2.5357294 0.19435839 9.8069754 0 1.1644939 1.4045576 0 
2.7520001 0.062037498 -2.5361316 0.19474329 9.8137684 0 1.1662469 1.4040841 0 
2.753 0.062009219 -2.536535 0.19512922 9.8205595 0 1.1680038 1.4036106 0 
2.7539999 0.061980948 -2.5369399 0.19551617 9.8273478 0 1.1697648 1.4031371 0 
2.7550001 0.061952688 -2.5373456 0.19590415 9.8341351 0 1.1715298 1.4026637 0 
2.756 0.061924435 -2.5377529 0.19629316 9.8409204 0 1.1732988 1.4021903 0 
2.757 0.061896194 -2.5381613 0.1966832 9.847703 0 1.175072 1.4017171 0 
2.7579999 0.06186796 -2.5385709 0.19707428 9.8544827 0 1.1768491 1.4012438 0 
2.7590001 0.061839737 -2.5389817 0.19746639 9.8612604 0 1.1786305 1.4007705 0 
2.76 0.061811525 -2.5393937 0.19785956 9.8680363 0 1.1804159 1.4002974 0 
2.7609999 0.061783317 -2.5398068 0.19825375 9.8748093 0 1.1822054 1.3998244 0 
2.7620001 0.061755124 -2.5402215 0.198649 9.8815804 0 1.1839991 1.3993512 0 
2.763 0.061726935 -2.540637 0.19904532 9.8883476 0 1.1857969 1.3988783 0 
2.7639999 0.061698757 -2.541054 0.19944267 9.895113 0 1.1875988 1.3984053 0 
2.7650001 0.06167059 -2.5414724 0.19984108 9.9018755 0 1.189405 1.3979324 0 
2.766 0.061642431 -2.5418918 0.20024055 9.9086351 0 1.1912153 1.3974596 0 
2.767 0.061614282 -2.5423126 0.2006411 9.9153919 0 1.1930298 1.3969868 0 
2.7679999 0.061586142 -2.5427346 0.2010427 9.9221458 0 1.1948484 1.3965141 0 
2.7690001 0.061558008 -2.5431578 0.20144537 9.9288969 0 1.1966714 1.3960414 0 
2.77 0.061529886 -2.5435824 0.20184912 9.9356441 0 1.1984985 1.3955687 0 
2.7709999 0.061501771 -2.5440083 0.20225394 9.9423885 0 1.2003299 1.3950961 0 
2.7720001 0.061473668 -2.5444353 0.20265983 9.9491301 0 1.2021655 1.3946235 0 
2.773 0.061445571 -2.5448637 0.20306681 9.9558678 0 1.2040054 1.3941511 0 
2.7739999 0.061417487 -2.5452933 0.20347488 9.9626026 0 1.2058494 1.3936787 0 
2.7750001 0.061389409 -2.5457242 0.20388404 9.9693336 0 1.2076979 1.3932062 0 
2.776 0.061361339 -2.5461564 0.20429429 9.9760609 0 1.2095506 1.3927339 0 
2.777 0.06133328 -2.5465901 0.20470563 9.9827852 0 1.2114075 1.3922616 0 
2.7780001 0.061305229 -2.5470247 0.20511806 9.9895048 0 1.2132689 1.3917894 0 
2.779 0.061277188 -2.547461 0.20553161 9.9962215 0 1.2151346 1.3913172 0 
2.78 0.061249156 -2.5478983 0.20594625 10.002934 0 1.2170047 1.3908451 0 
2.7809999 0.06122113 -2.548337 0.20636199 10.009643 0 1.218879 1.390373 0 
2.7820001 0.061193116 -2.5487771 0.20677887 10.016348 0 1.2207577 1.3899009 0 
2.783 0.061165109 -2.5492184 0.20719683 10.023048 0 1.2226409 1.389429 0 
2.7839999 0.061137114 -2.5496612 0.20761593 10.029744 0 1.2245283 1.388957 0 
2.7850001 0.061109126 -2.5501053 0.20803614 10.036437 0 1.2264203 1.3884852 0 
2.786 0.061081145 -2.5505505 0.20845747 10.043124 0 1.2283165 1.3880134 0 
2.7869999 0.061053175 -2.5509973 0.20887993 10.049808 0 1.2302173 1.3875415 0 
2.7880001 0.061025213 -2.5514452 0.20930351 10.056487 0 1.2321225 1.3870698 0 
2.789 0.060997259 -2.5518947 0.20972824 10.063161 0 1.2340323 1.3865982 0 
2.79 0.060969315 -2.5523453 0.2101541 10.069831 0 1.2359463 1.3861266 0 
2.7909999 0.06094138 -2.5527973 0.21058109 10.076496 0 1.237865 1.385655 0 
2.7920001 0.060913455 -2.5532508 0.21100923 10.083157 0 1.2397881 1.3851836 0 
2.793 0.060885537 -2.5537055 0.21143852 10.089811 0 1.2417157 1.3847121 0 
2.7939999 0.060857628 -2.5541618 0.21186896 10.096461 0 1.2436478 1.3842406 0 
2.7950001 0.060829725 -2.5546191 0.21230054 10.103107 0 1.2455845 1.3837693 0 
2.796 0.060801834 -2.555078 0.21273327 10.109747 0 1.2475257 1.383298 0 
2.7969999 0.06077395 -2.5555382 0.21316718 10.116382 0 1.2494714 1.3828268 0 
2.7980001 0.060746077 -2.556 0.21360223 10.123012 0 1.2514217 1.3823556 0 
2.799 0.060718209 -2.5564628 0.21403846 10.129636 0 1.2533766 1.3818845 0 
2.8 0.060690355 -2.5569272 0.21447586 10.136254 0 1.2553362 1.3814133 0 
2.8010001 0.060662504 -2.5573931 0.21491443 10.142867 0 1.2573003 1.3809423 0 
2.802 0.060634665 -2.5578601 0.21535416 10.149474 0 1.259269 1.3804713 0 
2.803 0.060606834 -2.5583289 0.21579508 10.156075 0 1.2612423 1.3800005 0 
2.8039999 0.060579009 -2.5587988 0.21623719 10.162671 0 1.2632203 1.3795296 0 
2.8050001 0.060551196 -2.5592701 0.21668047 10.169261 0 1.265203 1.3790587 0 
2.806 0.060523387 -2.5597429 0.21712494 10.175844 0 1.2671903 1.378588 0 
2.8069999 0.060495593 -2.5602171 0.2175706 10.182422 0 1.2691823 1.3781172 0 
2.8080001 0.060467802 -2.5606928 0.21801746 10.188993 0 1.2711791 1.3776466 0 
2.809 0.060440022 -2.5611699 0.21846552 10.195558 0 1.2731805 1.377176 0 
2.8099999 0.06041225 -2.5616481 0.21891479 10.202116 0 1.2751867 1.3767054 0 
2.8110001 0.060384486 -2.5621281 0.21936525 10.208669 0 1.2771976 1.376235 0 
2.812 0.060356729 -2.5626094 0.21981692 10.215214 0 1.2792133 1.3757645 0 
2.813 0.060328983 -2.5630922 0.22026981 10.221752 0 1.2812337 1.3752941 0 
2.8139999 0.060301244 -2.5635765 0.22072391 10.228284 0 1.2832589 1.3748238 0 
2.8150001 0.060273513 -2.5640621 0.22117923 10.234808 0 1.2852889 1.3743535 0 
2.816 0.060245793 -2.5645492 0.22163576 10.241326 0 1.2873237 1.3738832 0 
2.8169999 0.060218081 -2.565038 0.22209354 10.247837 0 1.2893634 1.3734131 0 
2.8180001 0.060190376 -2.5655279 0.22255252 10.25434 0 1.2914078 1.372943 0 
2.819 0.060162678 -2.5660195 0.22301275 10.260836 0 1.2934572 1.372473 0 
2.8199999 0.060134988 -2.5665123 0.2234742 10.267324 0 1.2955112 1.372003 0 
2.8210001 0.060107309 -2.5670068 0.22393692 10.273806 0 1.2975703 1.371533 0 
2.822 0.060079638 -2.5675027 0.22440085 10.280279 0 1.2996342 1.3710631 0 
2.823 0.060051974 -2.5680003 0.22486603 10.286745 0 1.3017031 1.3705933 0 
2.8239999 0.060024317 -2.5684991 0.22533247 10.293202 0 1.3037769 1.3701235 0 
2.825 0.059996672 -2.5689995 0.22580016 10.299652 0 1.3058555 1.3696537 0 
2.826 0.05996903 -2.5695014 0.22626911 10.306094 0 1.3079392 1.369184 0 
2.8269999 0.0599414 -2.5700049 0.22673932 10.312528 0 1.3100277 1.3687145 0 
2.8280001 0.059913777 -2.5705097 0.22721078 10.318954 0 1.3121213 1.3682449 0 
2.829 0.059886165 -2.5710161 0.22768351 10.32537 0 1.3142198 1.3677753 0 
2.8299999 0.059858557 -2.5715241 0.22815751 10.331779 0 1.3163233 1.3673059 0 
2.8310001 0.05983096 -2.5720334 0.22863279 10.338179 0 1.3184319 1.3668365 0 
2.832 0.059803367 -2.5725446 0.22910933 10.344569 0 1.3205454 1.3663672 0 
2.8329999 0.059775785 -2.5730569 0.22958717 10.350952 0 1.322664 1.3658979 0 
2.8340001 0.059748214 -2.573571 0.23006628 10.357326 0 1.3247877 1.3654287 0 
2.835 0.059720647 -2.5740864 0.23054668 10.363689 0 1.3269165 1.3649595 0 
2.836 0.059693087 -2.5746036 0.23102838 10.370045 0 1.3290503 1.3644904 0 
2.8369999 0.059665538 -2.5751224 0.23151135 10.37639 0 1.3311893 1.3640213 0 
2.8380001 0.059637994 -2.5756426 0.23199564 10.382727 0 1.3333333 1.3635522 0 
2.839 0.05961046 -2.5761642 0.23248123 10.389053 0 1.3354825 1.3630834 0 
2.8399999 0.059582934 -2.5766876 0.23296812 10.39537 0 1.3376367 1.3626144 0 
2.8410001 0.059555415 -2.5772123 0.23345631 10.401678 0 1.3397962 1.3621455 0 
2.842 0.059527908 -2.5777388 0.23394582 10.407976 0 1.3419609 1.3616768 0 
2.8429999 0.059500404 -2.5782669 0.23443665 10.414264 0 1.3441306 1.3612081 0 
2.8440001 0.059472911 -2.5787964 0.23492877 10.420541 0 1.3463057 1.3607394 0 
2.845 0.059445422 -2.5793276 0.23542224 10.426808 0 1.3484859 1.3602707 0 
2.846 0.059417944 -2.5798604 0.23591703 10.433064 0 1.3506714 1.3598022 0 
2.8469999 0.059390474 -2.5803947 0.23641314 10.439311 0 1.3528621 1.3593338 0 
2.848 0.059363011 -2.5809307 0.2369106 10.445547 0 1.3550581 1.3588653 0 
2.849 0.059335556 -2.5814681 0.23740937 10.451772 0 1.3572593 1.3583969 0 
2.8499999 0.059308108 -2.5820074 0.2379095 10.457986 0 1.3594658 1.3579285 0 
2.8510001 0.059280667 -2.5825481 0.23841096 10.464189 0 1.3616776 1.3574603 0 
2.852 0.059253234 -2.5830905 0.23891377 10.470381 0 1.3638948 1.356992 0 
2.8529999 0.059225813 -2.5836344 0.23941794 10.476562 0 1.3661172 1.3565239 0 
2.8540001 0.059198394 -2.5841801 0.23992345 10.482731 0 1.3683451 1.3560557 0 
2.855 0.059170984 -2.5847273 0.24043033 10.488889 0 1.3705783 1.3555877 0 
2.8559999 0.059143584 -2.5852761 0.24093856 10.495034 0 1.3728169 1.3551197 0 
2.8570001 0.059116192 -2.5858266 0.24144816 10.501169 0 1.3750608 1.3546518 0 
2.858 0.059088804 -2.5863788 0.24195912 10.507292 0 1.3773102 1.3541839 0 
2.859 0.059061427 -2.5869327 0.24247146 10.513402 0 1.379565 1.353716 0 
2.8599999 0.059034057 -2.5874879 0.24298517 10.5195 0 1.3818252 1.3532482 0 
2.8610001 0.059006691 -2.5880451 0.24350026 10.525586 0 1.3840909 1.3527806 0 
2.862 0.058979336 -2.588604 0.24401674 10.531659 0 1.3863621 1.3523129 0 
2.8629999 0.058951989 -2.5891643 0.24453458 10.53772 0 1.3886387 1.3518454 0 
2.8640001 0.058924649 -2.5897264 0.24505383 10.543768 0 1.3909209 1.3513778 0 
2.865 0.058897316 -2.5902903 0.24557447 10.549804 0 1.3932085 1.3509103 0 
2.8659999 0.058869991 -2.5908556 0.24609651 10.555825 0 1.3955016 1.3504429 0 
2.8670001 0.058842674 -2.5914228 0.24661994 10.561834 0 1.3978003 1.3499756 0 
2.868 0.058815364 -2.5919917 0.24714477 10.56783 0 1.4001046 1.3495083 0 
2.869 0.058788057 -2.5925622 0.24767102 10.573812 0 1.4024146 1.349041 0 
2.8699999 0.058760762 -2.5931344 0.24819867 10.579782 0 1.40473 1.3485738 0 
2.8710001 0.058733474 -2.5937083 0.24872774 10.585736 0 1.407051 1.3481066 0 
2.872 0.058706194 -2.5942841 0.24925824 10.591677 0 1.4093777 1.3476396 0 
2.8729999 0.058678921 -2.5948613 0.24979013 10.597604 0 1.41171 1.3471726 0 
2.8740001 0.058651656 -2.5954404 0.25032347 10.603517 0 1.414048 1.3467056 0 
2.875 0.058624398 -2.5960212 0.25085822 10.609415 0 1.4163916 1.3462387 0 
2.8759999 0.058597144 -2.5966036 0.25139442 10.615299 0 1.418741 1.3457719 0 
2.8770001 0.058569901 -2.597188 0.25193205 10.621169 0 1.421096 1.3453051 0 
2.878 0.058542665 -2.597774 0.25247112 10.627024 0 1.4234567 1.3448384 0 
2.8789999 0.058515437 -2.5983617 0.25301161 10.632863 0 1.4258232 1.3443717 0 
2.8800001 0.058488213 -2.5989511 0.25355357 10.638688 0 1.4281955 1.3439051 0 
2.881 0.058460999 -2.5995424 0.25409698 10.644497 0 1.4305735 1.3434385 0 
2.882 0.05843379 -2.6001356 0.25464183 10.65029 0 1.4329572 1.342972 0 
2.8829999 0.058406591 -2.6007302 0.25518814 10.656069 0 1.4353467 1.3425056 0 
2.8840001 0.058379397 -2.6013267 0.25573593 10.661832 0 1.4377421 1.3420392 0 
2.885 0.05835221 -2.6019251 0.25628516 10.667579 0 1.4401433 1.3415729 0 
2.8859999 0.058325034 -2.6025252 0.25683588 10.673309 0 1.4425504 1.3411067 0 
2.8870001 0.058297861 -2.603127 0.25738806 10.679024 0 1.4449633 1.3406404 0 
2.888 0.058270697 -2.6037307 0.25794169 10.684722 0 1.4473821 1.3401743 0 
2.8889999 0.058243539 -2.6043363 0.25849682 10.690403 0 1.4498068 1.3397082 0 
2.8900001 0.058216389 -2.6049435 0.25905344 10.696068 0 1.4522375 1.3392422 0 
2.891 0.058189243 -2.6055524 0.25961155 10.701716 0 1.454674 1.3387762 0 
2.892 0.058162108 -2.6061633 0.26017112 10.707347 0 1.4571165 1.3383102 0 
2.8929999 0.058134977 -2.606776 0.2607322 10.712961 0 1.4595649 1.3378445 0 
2.8940001 0.058107857 -2.6073906 0.26129478 10.718557 0 1.4620193 1.3373786 0 
2.895 0.05808074 -2.608007 0.26185885 10.724136 0 1.4644797 1.3369129 0 
2.8959999 0.058053631 -2.6086249 0.26242441 10.729697 0 1.4669461 1.3364472 0 
2.8970001 0.05802653 -2.6092451 0.26299152 10.735241 0 1.4694185 1.3359816 0 
2.898 0.057999436 -2.6098669 0.26356012 10.740766 0 1.471897 1.3355161 0 
2.8989999 0.057972349 -2.6104906 0.2641302 10.746273 0 1.4743816 1.3350506 0 
2.9000001 0.057945266 -2.6111162 0.26470184 10.751761 0 1.4768722 1.3345852 0 
2.901 0.057918195 -2.6117435 0.26527497 10.757232 0 1.4793689 1.3341198 0 
2.902 0.057891127 -2.6123729 0.26584965 10.762683 0 1.4818717 1.3336544 0 
2.9030001 0.057864066 -2.613004 0.26642585 10.768115 0 1.4843806 1.3331892 0 
2.904 0.057837013 -2.613637 0.2670036 10.773528 0 1.4868957 1.332724 0 
2.905 0.057809968 -2.6142719 0.26758283 10.778922 0 1.489417 1.3322588 0 
2.9059999 0.057782926 -2.6149085 0.26816365 10.784296 0 1.4919443 1.3317938 0 
2.9070001 0.057755895 -2.6155472 0.26874599 10.789651 0 1.494478 1.3313287 0 
2.908 0.057728868 -2.6161878 0.26932988 10.794986 0 1.4970177 1.3308638 0 
2.9089999 0.057701848 -2.6168301 0.26991534 10.8003 0 1.4995638 1.3303989 0 
2.9100001 0.057674836 -2.6174746 0.27050233 10.805594 0 1.5021161 1.3299341 0 
2.911 0.057647832 -2.6181207 0.27109087 10.810868 0 1.5046747 1.3294693 0 
2.9119999 0.057620831 -2.6187689 0.27168098 10.816122 0 1.5072395 1.3290045 0 
2.9130001 0.057593837 -2.6194191 0.27227265 10.821355 0 1.5098107 1.3285398 0 
2.914 0.057566851 -2.6200709 0.27286589 10.826566 0 1.5123881 1.3280753 0 
2.915 0.057539873 -2.6207249 0.27346069 10.831757 0 1.5149719 1.3276107 0 
2.9159999 0.057512898 -2.6213808 0.27405709 10.836926 0 1.5175619 1.3271463 0 
2.9170001 0.057485934 -2.6220386 0.27465504 10.842073 0 1.5201584 1.3266819 0 
2.918 0.057458974 -2.6226985 0.27525458 10.847198 0 1.5227613 1.3262175 0 
2.9189999 0.057432022 -2.6233602 0.27585572 10.852303 0 1.5253706 1.3257532 0 
2.9200001 0.057405073 -2.6240239 0.27645841 10.857384 0 1.5279863 1.3252889 0 
2.921 0.057378132 -2.6246896 0.27706271 10.862443 0 1.5306083 1.3248248 0 
2.9219999 0.057351202 -2.6253572 0.27766863 10.867479 0 1.5332369 1.3243606 0 
2.9230001 0.057324272 -2.6260269 0.27827612 10.872493 0 1.535872 1.3238965 0 
2.924 0.057297353 -2.6266985 0.27888522 10.877483 0 1.5385134 1.3234326 0 
2.925 0.057270437 -2.627372 0.27949589 10.882451 0 1.5411614 1.3229686 0 
2.9260001 0.05724353 -2.6280475 0.28010821 10.887395 0 1.543816 1.3225048 0 
2.927 0.057216629 -2.6287251 0.28072214 10.892316 0 1.5464771 1.3220409 0 
2.928 0.057189733 -2.6294045 0.28133768 10.897212 0 1.5491447 1.3215772 0 
2.9289999 0.057162844 -2.6300862 0.28195482 10.902084 0 1.551819 1.3211135 0 
2.9300001 0.057135962 -2.6307697 0.28257358 10.906933 0 1.5544997 1.3206499 0 
2.931 0.057109088 -2.6314554 0.28319398 10.911757 0 1.5571872 1.3201863 0 
2.9319999 0.057082217 -2.632143 0.28381601 10.916556 0 1.5598812 1.3197228 0 
2.9330001 0.057055354 -2.6328328 0.28443968 10.92133 0 1.5625819 1.3192593 0 
2.934 0.057028495 -2.6335244 0.28506497 10.92608 0 1.5652893 1.3187959 0 
2.9349999 0.057001647 -2.6342182 0.28569189 10.930803 0 1.5680033 1.3183326 0 
2.9360001 0.056974802 -2.6349139 0.28632048 10.935501 0 1.570724 1.3178693 0 
2.937 0.056947961 -2.6356118 0.28695068 10.940174 0 1.5734514 1.3174061 0 
2.938 0.056921128 -2.6363118 0.28758255 10.94482 0 1.5761856 1.3169429 0 
2.9389999 0.056894302 -2.6370137 0.28821608 10.94944 0 1.5789266 1.3164798 0 
2.9400001 0.056867484 -2.6377177 0.28885123 10.954034 0 1.5816742 1.3160168 0 
2.941 0.056840669 -2.6384239 0.28948808 10.958601 0 1.5844287 1.3155538 0 
2.9419999 0.056813862 -2.6391323 0.29012656 10.963141 0 1.58719 1.3150909 0 
2.9430001 0.056787059 -2.6398425 0.29076672 10.967654 0 1.5899582 1.314628 0 
2.944 0.056760263 -2.6405549 0.29140854 10.972139 0 1.5927331 1.3141652 0 
2.9449999 0.056733474 -2.6412694 0.29205203 10.976598 0 1.5955149 1.3137025 0 
2.9460001 0.056706689 -2.6419859 0.29269719 10.981028 0 1.5983037 1.3132398 0 
2.947 0.056679912 -2.6427047 0.29334405 10.98543 0 1.6010993 1.3127772 0 
2.948 0.056653142 -2.6434255 0.29399258 10.989803 0 1.6039017 1.3123146 0 
2.9489999 0.056626376 -2.6441486 0.29464278 10.994148 0 1.6067113 1.3118522 0 
2.95 0.056599617 -2.6448736 0.29529467 10.998465 0 1.6095277 1.3113897 0 
2.951 0.056572862 -2.6456008 0.29594827 11.002752 0 1.6123511 1.3109274 0 
2.9519999 0.056546114 -2.6463301 0.29660356 11.00701 0 1.6151814 1.3104651 0 
2.9530001 0.056519374 -2.6470618 0.29726052 11.011238 0 1.6180187 1.3100028 0 
2.954 0.056492638 -2.6477954 0.29791918 11.015437 0 1.6208632 1.3095406 0 
2.9549999 0.056465909 -2.6485312 0.29857957 11.019606 0 1.6237147 1.3090786 0 
2.9560001 0.056439184 -2.6492693 0.29924166 11.023744 0 1.6265732 1.3086165 0 
2.957 0.056412466 -2.6500094 0.29990545 11.027852 0 1.6294388 1.3081545 0 
2.9579999 0.056385752 -2.6507518 0.30057094 11.031929 0 1.6323115 1.3076925 0 
2.9590001 0.056359045 -2.6514964 0.30123818 11.035975 0 1.6351912 1.3072307 0 
2.96 0.056332342 -2.6522431 0.30190709 11.039989 0 1.6380782 1.3067689 0 
2.961 0.056305647 -2.652992 0.30257776 11.043973 0 1.6409724 1.3063071 0 
2.9619999 0.056278959 -2.6537433 0.30325013 11.047924 0 1.6438736 1.3058454 0 
2.9630001 0.056252275 -2.6544964 0.30392423 11.051844 0 1.646782 1.3053838 0 
2.964 0.056225594 -2.655252 0.30460006 11.05573 0 1.6496978 1.3049222 0 
2.9649999 0.056198925 -2.6560099 0.30527765 11.059585 0 1.6526207 1.3044606 0 
2.9660001 0.056172255 -2.65677 0.30595693 11.063406 0 1.6555508 1.3039993 0 
2.967 0.056145594 -2.6575322 0.30663797 11.067195 0 1.6584883 1.3035378 0 
2.9679999 0.056118939 -2.6582966 0.30732074 11.07095 0 1.661433 1.3030765 0 
2.9690001 0.056092288 -2.6590633 0.30800527 11.074671 0 1.6643851 1.3026153 0 
2.97 0.056065645 -2.6598322 0.30869153 11.078359 0 1.6673445 1.3021541 0 
2.971 0.056039006 -2.6606035 0.30937955 11.082011 0 1.6703111 1.301693 0 
2.9719999 0.05601237 -2.661377 0.31006932 11.08563 0 1.6732852 1.3012319 0 
2.973 0.055985741 -2.6621528 0.31076086 11.089214 0 1.6762667 1.3007709 0 
2.974 0.05595912 -2.662931 0.31145412 11.092763 0 1.6792555 1.3003099 0 
2.9749999 0.055932503 -2.6637113 0.31214917 11.096277 0 1.6822518 1.299849 0 
2.9760001 0.05590589 -2.6644938 0.31284598 11.099755 0 1.6852555 1.2993882 0 
2.977 0.055879284 -2.6652787 0.31354454 11.103197 0 1.6882666 1.2989274 0 
2.9779999 0.055852685 -2.6660659 0.31424487 11.106604 0 1.6912853 1.2984667 0 
2.9790001 0.055826087 -2.6668556 0.31494698 11.109973 0 1.6943114 1.2980061 0 
2.98 0.055799499 -2.6676474 0.31565088 11.113306 0 1.6973451 1.2975454 0 
2.9809999 0.055772912 -2.6684415 0.31635651 11.116602 0 1.7003863 1.2970849 0 
2.9820001 0.055746332 -2.6692381 0.31706396 11.119861 0 1.7034351 1.2966244 0 
2.983 0.055719759 -2.6700368 0.31777316 11.123081 0 1.7064914 1.296164 0 
2.984 0.055693191 -2.6708381 0.31848416 11.126265 0 1.7095553 1.2957038 0 
2.9849999 0.055666625 -2.6716416 0.31919697 11.12941 0 1.7126267 1.2952435 0 
2.9860001 0.055640068 -2.6724474 0.31991154 11.132516 0 1.7157059 1.2947832 0 
2.987 0.055613514 -2.6732557 0.3206279 11.135584 0 1.7187927 1.2943231 0 
2.9879999 0.055586968 -2.6740663 0.32134604 11.138613 0 1.7218871 1.2938631 0 
2.9890001 0.055560425 -2.6748793 0.32206601 11.141602 0 1.7249893 1.293403 0 
2.99 0.055533886 -2.6756947 0.32278773 11.144551 0 1.7280991 1.292943 0 
2.9909999 0.055507354 -2.6765125 0.3235113 11.147461 0 1.7312168 1.2924831 0 
2.9920001 0.055480827 -2.6773324 0.32423663 11.150331 0 1.7343421 1.2920233 0 
2.993 0.055454303 -2.6781549 0.32496381 11.153159 0 1.7374752 1.2915635 0 
2.994 0.055427786 -2.6789799 0.32569277 11.155948 0 1.7406161 1.2911037 0 
2.9949999 0.055401273 -2.6798074 0.32642353 11.158694 0 1.7437648 1.2906442 0 
2.9960001 0.055374764 -2.6806371 0.32715613 11.161399 0 1.7469212 1.2901845 0 
2.997 0.055348262 -2.6814692 0.32789052 11.164062 0 1.7500856 1.2897249 0 
2.9979999 0.055321764 -2.6823039 0.32862672 11.166684 0 1.7532578 1.2892655 0 
2.9990001 0.055295274 -2.683141 0.32936475 11.169263 0 1.7564379 1.2888061 0 
3 0.055268787 -2.6839805 0.33010459 11.171799 0 1.7596258 1.2883468 0 
3.0009999 0.055242304 -2.6848223 0.33084625 11.174292 0 1.7628218 1.2878875 0 
3.0020001 0.055215824 -2.6856668 0.33158973 11.176741 0 1.7660255 1.2874283 0 
3.003 0.055189352 -2.6865137 0.33233505 11.179147 0 1.7692374 1.2869691 0 
3.0039999 0.055162884 -2.6873631 0.3330822 11.181508 0 1.7724571 1.28651 0 
3.0050001 0.055136424 -2.688215 0.33383116 11.183825 0 1.775685 1.2860509 0 
3.006 0.055109963 -2.6890693 0.33458197 11.186097 0 1.7789208 1.285592 0 
3.007 0.05508351 -2.6899259 0.3353346 11.188325 0 1.7821646 1.2851331 0 
3.0079999 0.055057064 -2.6907854 0.33608907 11.190507 0 1.7854165 1.2846743 0 
3.0090001 0.055030618 -2.6916471 0.33684537 11.192643 0 1.7886764 1.2842155 0 
3.01 0.055004179 -2.6925116 0.33760351 11.194734 0 1.7919445 1.2837567 0 
3.0109999 0.054977745 -2.6933782 0.3383635 11.196776 0 1.7952206 1.283298 0 
3.0120001 0.054951314 -2.6942477 0.33912531 11.198773 0 1.7985049 1.2828394 0 
3.013 0.05492489 -2.6951196 0.33988896 11.200724 0 1.8017974 1.2823809 0 
3.0139999 0.054898471 -2.6959941 0.34065449 11.202626 0 1.8050981 1.2819225 0 
3.0150001 0.054872055 -2.696871 0.34142184 11.204481 0 1.8084068 1.281464 0 
3.016 0.054845642 -2.6977506 0.34219104 11.206287 0 1.8117238 1.2810057 0 
3.017 0.054819237 -2.6986327 0.34296209 11.208045 0 1.8150492 1.2805474 0 
3.0179999 0.054792833 -2.6995173 0.34373498 11.209754 0 1.8183826 1.2800891 0 
3.0190001 0.054766435 -2.7004046 0.34450972 11.211414 0 1.8217244 1.279631 0 
3.02 0.054740045 -2.7012944 0.34528631 11.213025 0 1.8250746 1.2791729 0 
3.0209999 0.054713655 -2.7021868 0.34606475 11.214585 0 1.8284329 1.2787149 0 
3.0220001 0.054687273 -2.7030818 0.34684506 11.216096 0 1.8317996 1.2782569 0 
3.023 0.05466089 -2.7039795 0.34762722 11.217555 0 1.8351747 1.277799 0 
3.0239999 0.054634515 -2.7048795 0.34841123 11.218964 0 1.8385581 1.2773411 0 
3.0250001 0.054608148 -2.7057824 0.34919712 11.220322 0 1.8419498 1.2768834 0 
3.026 0.05458178 -2.7066879 0.34998485 11.221627 0 1.84535 1.2764256 0 
3.027 0.054555416 -2.7075961 0.35077444 11.22288 0 1.8487587 1.275968 0 
3.0280001 0.05452906 -2.7085068 0.3515659 11.224082 0 1.8521758 1.2755103 0 
3.029 0.054502707 -2.70942 0.35235921 11.22523 0 1.8556013 1.2750528 0 
3.03 0.054476358 -2.7103362 0.35315439 11.226325 0 1.8590354 1.2745953 0 
3.0309999 0.054450013 -2.7112548 0.35395142 11.227367 0 1.8624779 1.2741379 0 
3.0320001 0.054423671 -2.7121761 0.35475034 11.228354 0 1.865929 1.2736804 0 
3.033 0.054397337 -2.7131002 0.35555109 11.229288 0 1.8693886 1.2732232 0 
3.0339999 0.054371007 -2.7140267 0.35635373 11.230166 0 1.8728567 1.272766 0 
3.0350001 0.054344676 -2.714956 0.35715824 11.23099 0 1.8763335 1.2723088 0 
3.036 0.054318354 -2.7158883 0.35796461 11.231758 0 1.8798188 1.2718517 0 
3.0369999 0.054292034 -2.7168231 0.35877281 11.232471 0 1.8833128 1.2713946 0 
3.0380001 0.054265719 -2.7177606 0.35958293 11.233127 0 1.8868154 1.2709377 0 
3.039 0.054239407 -2.7187006 0.3603949 11.233727 0 1.8903266 1.2704808 0 
3.04 0.054213103 -2.7196436 0.36120871 11.234269 0 1.8938466 1.2700239 0 
3.0409999 0.054186799 -2.7205892 0.36202443 11.234755 0 1.8973752 1.2695671 0 
3.0420001 0.054160498 -2.7215376 0.36284199 11.235182 0 1.9009125 1.2691103 0 
3.043 0.054134205 -2.7224886 0.36366144 11.235551 0 1.9044586 1.2686538 0 
3.0439999 0.054107912 -2.7234426 0.36448273 11.235861 0 1.9080135 1.2681971 0 
3.0450001 0.054081626 -2.7243991 0.3653059 11.236113 0 1.9115771 1.2677405 0 
3.046 0.054055344 -2.7253585 0.36613095 11.236305 0 1.9151496 1.267284 0 
3.0469999 0.054029066 -2.7263207 0.36695784 11.236437 0 1.9187307 1.2668276 0 
3.0480001 0.054002792 -2.7272856 0.36778662 11.236509 0 1.9223208 1.2663713 0 
3.049 0.053976517 -2.7282534 0.36861727 11.236521 0 1.9259198 1.2659149 0 
3.05 0.05395025 -2.729224 0.36944979 11.236471 0 1.9295275 1.2654587 0 
3.0510001 0.053923987 -2.7301972 0.37028417 11.236361 0 1.9331442 1.2650026 0 
3.052 0.053897727 -2.7311735 0.37112042 11.236188 0 1.9367697 1.2645464 0 
3.053 0.053871471 -2.7321525 0.37195852 11.235953 0 1.9404043 1.2640904 0 
3.0539999 0.053845219 -2.7331343 0.3727985 11.235656 0 1.9440477 1.2636344 0 
3.0550001 0.053818971 -2.7341187 0.37364033 11.235295 0 1.9477001 1.2631785 0 
3.056 0.053792726 -2.7351062 0.37448406 11.234871 0 1.9513615 1.2627226 0 
3.0569999 0.053766485 -2.7360966 0.37532961 11.234383 0 1.9550319 1.2622669 0 
3.0580001 0.053740248 -2.7370896 0.37617704 11.23383 0 1.9587114 1.2618111 0 
3.059 0.053714015 -2.7380857 0.37702635 11.233213 0 1.9623998 1.2613554 0 
3.0599999 0.053687785 -2.7390845 0.3778775 11.232531 0 1.9660974 1.2608998 0 
3.0610001 0.053661559 -2.7400863 0.37873054 11.231783 0 1.9698039 1.2604443 0 
3.062 0.053635336 -2.741091 0.37958542 11.230969 0 1.9735197 1.2599888 0 
3.063 0.053609118 -2.7420986 0.38044214 11.230088 0 1.9772445 1.2595333 0 
3.0639999 0.053582903 -2.743109 0.38130072 11.229141 0 1.9809785 1.2590779 0 
3.0650001 0.053556692 -2.7441223 0.38216117 11.228127 0 1.9847215 1.2586226 0 
3.066 0.053530484 -2.7451386 0.38302347 11.227044 0 1.9884739 1.2581674 0 
3.0669999 0.053504277 -2.7461576 0.38388762 11.225893 0 1.9922353 1.2577122 0 
3.0680001 0.053478077 -2.7471797 0.38475364 11.224673 0 1.996006 1.2572571 0 
3.069 0.053451881 -2.7482049 0.38562149 11.223385 0 1.9997859 1.2568021 0 
3.0699999 0.053425685 -2.7492328 0.38649118 11.222027 0 2.0035751 1.2563471 0 
3.0710001 0.053399492 -2.7502637 0.38736275 11.220599 0 2.0073736 1.2558922 0 
3.072 0.053373307 -2.7512977 0.38823614 11.2191 0 2.0111811 1.2554373 0 
3.073 0.053347122 -2.7523346 0.38911137 11.217531 0 2.0149982 1.2549825 0 
3.0739999 0.053320941 -2.7533743 0.38998845 11.21589 0 2.0188246 1.2545277 0 
3.075 0.053294763 -2.7544172 0.39086735 11.214177 0 2.0226603 1.254073 0 
3.076 0.053268589 -2.7554629 0.3917481 11.212393 0 2.0265052 1.2536184 0 
3.0769999 0.053242415 -2.7565117 0.3926307 11.210535 0 2.0303597 1.2531638 0 
3.0780001 0.053216249 -2.7575636 0.39351511 11.208604 0 2.0342236 1.2527094 0 
3.079 0.053190082 -2.7586184 0.39440137 11.2066 0 2.0380967 1.252255 0 
3.0799999 0.053163923 -2.7596762 0.39528945 11.204521 0 2.0419793 1.2518005 0 
3.0810001 0.053137764 -2.7607372 0.39617935 11.202369 0 2.0458715 1.2513462 0 
3.082 0.053111609 -2.761801 0.39707106 11.20014 0 2.049773 1.250892 0 
3.0829999 0.053085458 -2.7628679 0.3979646 11.197837 0 2.053684 1.2504379 0 
3.0840001 0.053059306 -2.763938 0.39885998 11.195457 0 2.0576046 1.2499837 0 
3.085 0.053033162 -2.7650111 0.39975715 11.193001 0 2.0615346 1.2495296 0 
3.086 0.053007018 -2.7660871 0.40065613 11.190469 0 2.0654743 1.2490757 0 
3.0869999 0.052980877 -2.7671664 0.40155691 11.187858 0 2.0694234 1.2486217 0 
3.0880001 0.052954741 -2.7682486 0.4024595 11.18517 0 2.0733821 1.2481678 0 
3.089 0.052928608 -2.7693341 0.40336391 11.182404 0 2.0773504 1.247714 0 
3.0899999 0.052902479 -2.7704225 0.40427011 11.179559 0 2.0813284 1.2472602 0 
3.0910001 0.05287635 -2.7715139 0.4051781 11.176634 0 2.0853159 1.2468065 0 
3.092 0.052850224 -2.7726088 0.40608788 11.17363 0 2.089313 1.2463529 0 
3.0929999 0.052824102 -2.7737064 0.40699947 11.170545 0 2.0933199 1.2458993 0 
3.0940001 0.052797984 -2.7748075 0.40791282 11.167379 0 2.0973363 1.2454458 0 
3.095 0.052771866 -2.7759116 0.40882796 11.164133 0 2.1013625 1.2449924 0 
3.096 0.052745756 -2.7770188 0.40974486 11.160805 0 2.1053984 1.244539 0 
3.0969999 0.052719645 -2.7781291 0.41066355 11.157394 0 2.1094441 1.2440857 0 
3.098 0.052693535 -2.7792428 0.41158399 11.153901 0 2.1134994 1.2436324 0 
3.099 0.052667432 -2.7803595 0.41250622 11.150325 0 2.1175647 1.2431792 0 
3.0999999 0.052641328 -2.7814794 0.41343021 11.146665 0 2.1216395 1.2427261 0 
3.1010001 0.052615229 -2.7826023 0.41435593 11.14292 0 2.1257243 1.242273 0 
3.102 0.05258913 -2.7837286 0.41528341 11.139091 0 2.1298189 1.24182 0 
3.1029999 0.052563038 -2.784858 0.41621265 11.135178 0 2.1339231 1.2413671 0 
3.1040001 0.052536946 -2.7859907 0.41714361 11.131178 0 2.1380374 1.2409141 0 
3.105 0.052510858 -2.7871265 0.41807634 11.127092 0 2.1421614 1.2404613 0 
3.1059999 0.052484769 -2.7882657 0.41901079 11.122919 0 2.1462953 1.2400086 0 
3.1070001 0.052458685 -2.7894082 0.41994694 11.11866 0 2.150439 1.2395558 0 
3.108 0.052432604 -2.7905536 0.42088485 11.114312 0 2.1545928 1.2391032 0 
3.109 0.052406527 -2.7917025 0.42182446 11.109877 0 2.1587565 1.2386507 0 
3.1099999 0.05238045 -2.7928545 0.42276576 11.105352 0 2.16293 1.2381982 0 
3.1110001 0.052354377 -2.7940099 0.4237088 11.100739 0 2.1671135 1.2377456 0 
3.112 0.052328303 -2.7951686 0.42465353 11.096035 0 2.1713071 1.2372932 0 
3.1129999 0.052302234 -2.7963305 0.42559996 11.091241 0 2.1755106 1.236841 0 
3.1140001 0.052276168 -2.7974956 0.42654806 11.086357 0 2.1797242 1.2363887 0 
3.115 0.052250106 -2.7986641 0.42749786 11.081381 0 2.1839476 1.2359364 0 
3.1159999 0.052224044 -2.7998359 0.42844933 11.076314 0 2.1881812 1.2354842 0 
3.1170001 0.052197982 -2.8010111 0.42940247 11.071154 0 2.1924248 1.2350322 0 
3.118 0.052171927 -2.8021896 0.43035731 11.065901 0 2.1966784 1.2345802 0 
3.119 0.052145872 -2.8033712 0.43131375 11.060555 0 2.200942 1.2341281 0 
3.1199999 0.052119818 -2.8045564 0.4322719 11.055116 0 2.2052159 1.2336762 0 
3.1210001 0.052093767 -2.8057449 0.43323165 11.049581 0 2.2094998 1.2332244 0 
3.122 0.052067719 -2.8069365 0.43419307 11.043952 0 2.2137938 1.2327726 0 
3.1229999 0.052041672 -2.8081317 0.43515611 11.038227 0 2.2180979 1.2323209 0 
3.1240001 0.052015629 -2.8093302 0.43612078 11.032407 0 2.2224123 1.2318692 0 
3.125 0.051989589 -2.8105321 0.43708706 11.026489 0 2.2267368 1.2314177 0 
3.1259999 0.051963549 -2.8117375 0.43805495 11.020475 0 2.2310715 1.2309661 0 
3.1270001 0.051937509 -2.8129461 0.43902445 11.014363 0 2.2354164 1.2305146 0 
3.128 0.051911477 -2.8141582 0.43999553 11.008153 0 2.2397714 1.2300632 0 
3.1289999 0.051885441 -2.8153737 0.44096822 11.001844 0 2.2441366 1.2296118 0 
3.1300001 0.051859412 -2.8165927 0.44194248 10.995437 0 2.2485123 1.2291605 0 
3.131 0.051833384 -2.8178151 0.44291833 10.98893 0 2.252898 1.2287092 0 
3.132 0.051807355 -2.8190408 0.44389573 10.982322 0 2.2572939 1.2282581 0 
3.1329999 0.05178133 -2.8202701 0.4448747 10.975614 0 2.2617002 1.2278069 0 
3.1340001 0.051755305 -2.8215027 0.4458552 10.968803 0 2.2661169 1.227356 0 
3.135 0.051729284 -2.8227389 0.44683725 10.961892 0 2.2705436 1.2269049 0 
3.1359999 0.051703263 -2.8239784 0.44782084 10.954878 0 2.2749808 1.226454 0 
3.1370001 0.051677246 -2.8252215 0.44880596 10.947761 0 2.2794282 1.2260032 0 
3.138 0.051651232 -2.826468 0.44979256 10.94054 0 2.2838862 1.2255523 0 
3.1389999 0.051625218 -2.827718 0.45078069 10.933216 0 2.2883544 1.2251016 0 
3.1400001 0.051599205 -2.8289716 0.45177034 10.925787 0 2.2928329 1.2246509 0 
3.141 0.051573195 -2.8302286 0.45276144 10.918252 0 2.2973218 1.2242002 0 
3.142 0.051547185 -2.8314893 0.45375404 10.910612 0 2.301821 1.2237496 0 
3.1429999 0.051521178 -2.8327534 0.45474809 10.902866 0 2.3063307 1.2232991 0 
3.1440001 0.051495172 -2.8340209 0.45574361 10.895014 0 2.3108509 1.2228487 0 
3.145 0.05146917 -2.8352921 0.45674059 10.887053 0 2.3153813 1.2223983 0 
3.1459999 0.051443167 -2.8365669 0.457739 10.878985 0 2.3199222 1.2219479 0 
3.1470001 0.051417168 -2.8378451 0.45873886 10.870809 0 2.3244736 1.2214977 0 
3.148 0.051391166 -2.8391271 0.4597401 10.862524 0 2.3290355 1.2210475 0 
3.1489999 0.051365171 -2.8404124 0.4607428 10.854129 0 2.3336079 1.2205974 0 
3.1500001 0.051339176 -2.8417015 0.46174687 10.845624 0 2.3381906 1.2201473 0 
3.151 0.05131318 -2.842994 0.46275231 10.837008 0 2.3427839 1.2196972 0 
3.152 0.051287189 -2.8442903 0.46375915 10.828281 0 2.3473876 1.2192472 0 
3.1530001 0.051261198 -2.8455901 0.46476737 10.819444 0 2.3520019 1.2187973 0 
3.154 0.051235206 -2.8468933 0.46577695 10.810493 0 2.3566267 1.2183474 0 
3.155 0.051209219 -2.8482006 0.46678784 10.80143 0 2.3612618 1.2178977 0 
3.1559999 0.051183231 -2.8495111 0.46780008 10.792253 0 2.3659077 1.217448 0 
3.1570001 0.051157244 -2.8508255 0.46881366 10.782962 0 2.3705642 1.2169983 0 
3.158 0.05113126 -2.8521435 0.46982855 10.773557 0 2.375231 1.2165487 0 
3.1589999 0.051105279 -2.8534651 0.47084472 10.764037 0 2.3799086 1.2160991 0 
3.1600001 0.051079296 -2.8547902 0.47186217 10.754401 0 2.3845966 1.2156496 0 
3.161 0.051053315 -2.8561194 0.4728809 10.744649 0 2.3892951 1.2152002 0 
3.1619999 0.051027335 -2.8574519 0.47390091 10.73478 0 2.3940043 1.2147509 0 
3.1630001 0.051001359 -2.8587883 0.47492215 10.724794 0 2.3987243 1.2143016 0 
3.164 0.050975382 -2.8601282 0.47594464 10.714691 0 2.4034545 1.2138523 0 
3.165 0.050949406 -2.8614721 0.47696835 10.70447 0 2.4081957 1.2134031 0 
3.1659999 0.050923433 -2.8628194 0.47799328 10.694129 0 2.4129472 1.2129539 0 
3.1670001 0.05089746 -2.8641706 0.4790194 10.683668 0 2.4177096 1.2125049 0 
3.168 0.050871488 -2.8655255 0.48004672 10.673088 0 2.4224825 1.2120559 0 
3.1689999 0.050845515 -2.8668842 0.4810752 10.662387 0 2.4272659 1.211607 0 
3.1700001 0.050819546 -2.8682466 0.48210484 10.651566 0 2.4320602 1.211158 0 
3.171 0.050793577 -2.8696127 0.48313564 10.640621 0 2.4368651 1.2107092 0 
3.1719999 0.050767608 -2.8709826 0.48416755 10.629556 0 2.4416804 1.2102604 0 
3.1730001 0.050741643 -2.8723564 0.48520058 10.618367 0 2.4465067 1.2098117 0 
3.174 0.050715674 -2.8737338 0.48623472 10.607055 0 2.4513435 1.2093631 0 
3.175 0.050689712 -2.8751152 0.48726997 10.595619 0 2.4561911 1.2089144 0 
3.1760001 0.050663747 -2.8765001 0.48830625 10.584059 0 2.4610493 1.2084659 0 
3.177 0.050637782 -2.8778889 0.48934361 10.572373 0 2.4659181 1.2080175 0 
3.178 0.05061182 -2.8792818 0.49038205 10.560563 0 2.4707978 1.207569 0 
3.1789999 0.050585859 -2.8806782 0.49142146 10.548626 0 2.475688 1.2071207 0 
3.1800001 0.050559897 -2.8820784 0.49246192 10.536563 0 2.4805889 1.2066723 0 
3.181 0.050533939 -2.8834827 0.49350336 10.524372 0 2.4855006 1.2062241 0 
3.1819999 0.050507978 -2.8848908 0.49454582 10.512053 0 2.490423 1.2057759 0 
3.1830001 0.05048202 -2.8863025 0.49558923 10.499606 0 2.4953563 1.2053277 0 
3.184 0.050456062 -2.8877182 0.49663356 10.487031 0 2.5002999 1.2048798 0 
3.1849999 0.050430104 -2.889138 0.49767885 10.474326 0 2.5052545 1.2044317 0 
3.1860001 0.05040415 -2.8905613 0.49872506 10.461491 0 2.5102198 1.2039838 0 
3.187 0.050378192 -2.8919888 0.49977219 10.448525 0 2.5151958 1.2035359 0 
3.188 0.050352238 -2.89342 0.50082016 10.43543 0 2.5201826 1.203088 0 
3.1889999 0.050326284 -2.8948553 0.50186902 10.422201 0 2.5251801 1.2026403 0 
3.1900001 0.05030033 -2.8962944 0.50291878 10.408841 0 2.5301883 1.2021925 0 
3.191 0.050274376 -2.8977373 0.50396931 10.395349 0 2.5352073 1.2017449 0 
3.1919999 0.050248422 -2.8991842 0.50502074 10.381722 0 2.5402369 1.2012973 0 
3.1930001 0.050222471 -2.9006352 0.50607288 10.367963 0 2.5452776 1.2008498 0 
3.194 0.050196517 -2.9020901 0.50712585 10.354069 0 2.5503287 1.2004023 0 
3.1949999 0.050170567 -2.9035487 0.50817955 10.34004 0 2.5553906 1.1999549 0 
3.1960001 0.050144617 -2.9050114 0.50923407 10.325876 0 2.5604632 1.1995075 0 
3.197 0.050118662 -2.9064782 0.51028925 10.311576 0 2.5655468 1.1990602 0 
3.198 0.050092712 -2.907949 0.51134515 10.29714 0 2.5706408 1.1986129 0 
3.1989999 0.050066762 -2.9094236 0.51240176 10.282566 0 2.5757458 1.1981657 0 
3.2 0.050040815 -2.9109023 0.51345903 10.267856 0 2.5808613 1.1977186 0 
3.201 0.050014865 -2.912385 0.51451695 10.253007 0 2.5859878 1.1972715 0 
3.2019999 0.049988914 -2.9138715 0.51557553 10.23802 0 2.591125 1.1968244 0 
3.2030001 0.049962964 -2.9153624 0.5166347 10.222894 0 2.5962729 1.1963775 0 
3.204 0.049937017 -2.916857 0.51769447 10.207627 0 2.6014314 1.1959306 0 
3.2049999 0.049911067 -2.9183557 0.51875484 10.192222 0 2.6066008 1.1954838 0 
3.2060001 0.04988512 -2.9198585 0.51981574 10.176675 0 2.6117809 1.195037 0 
3.207 0.04985917 -2.9213655 0.52087724 10.160988 0 2.6169717 1.1945902 0 
3.2079999 0.049833223 -2.9228764 0.52193916 10.145158 0 2.6221733 1.1941435 0 
3.2090001 0.049807277 -2.9243913 0.52300161 10.129187 0 2.6273856 1.193697 0 
3.21 0.049781326 -2.9259105 0.52406454 10.113072 0 2.6326087 1.1932504 0 
3.211 0.04975538 -2.9274335 0.52512795 10.096815 0 2.6378422 1.1928039 0 
3.2119999 0.049729429 -2.9289608 0.52619177 10.080415 0 2.6430867 1.1923574 0 
3.2130001 0.049703483 -2.9304922 0.52725601 10.063869 0 2.6483419 1.1919111 0 
3.214 0.049677536 -2.9320276 0.52832061 10.04718 0 2.6536076 1.1914648 0 
3.2149999 0.049651586 -2.933567 0.52938563 10.030345 0 2.6588843 1.1910185 0 
3.2160001 0.049625639 -2.9351108 0.53045094 10.013364 0 2.6641715 1.1905723 0 
3.217 0.049599689 -2.9366586 0.53151661 9.9962378 0 2.6694694 1.1901261 0 
3.2179999 0.049573742 -2.9382105 0.53258258 9.9789639 0 2.674778 1.18968 0 
3.2190001 0.049547791 -2.9397666 0.53364885 9.9615431 0 2.6800973 1.1892339 0 
3.22 0.049521845 -2.9413269 0.53471535 9.9439754 0 2.6854274 1.1887879 0 
3.221 0.049495894 -2.9428914 0.53578204 9.926259 0 2.690768 1.188342 0 
3.2219999 0.049469948 -2.9444599 0.53684902 9.9083939 0 2.6961193 1.1878961 0 
3.223 0.049443997 -2.9460325 0.53791612 9.8903799 0 2.7014811 1.1874503 0 
3.224 0.049418047 -2.9476097 0.53898346 9.8722162 0 2.7068539 1.1870046 0 
3.2249999 0.049392097 -2.9491906 0.54005086 9.8539028 0 2.7122369 1.1865588 0 
3.2260001 0.049366146 -2.9507761 0.54111844 9.8354387 0 2.7176309 1.1861132 0 
3.227 0.049340196 -2.9523656 0.54218608 9.816824 0 2.7230353 1.1856676 0 
3.2279999 0.049314246 -2.9539595 0.54325384 9.7980576 0 2.7284503 1.185222 0 
3.2290001 0.049288291 -2.9555573 0.5443216 9.7791395 0 2.733876 1.1847765 0 
3.23 0.049262341 -2.9571595 0.54538935 9.7600689 0 2.7393122 1.1843312 0 
3.2309999 0.049236387 -2.958766 0.54645717 9.7408457 0 2.7447591 1.1838858 0 
3.2320001 0.049210437 -2.9603767 0.54752493 9.7214689 0 2.7502165 1.1834404 0 
3.233 0.049184483 -2.9619918 0.54859263 9.7019386 0 2.7556844 1.1829952 0 
3.234 0.049158528 -2.9636111 0.54966027 9.6822548 0 2.7611628 1.1825501 0 
3.2349999 0.049132574 -2.9652345 0.55072778 9.6624155 0 2.7666519 1.1821048 0 
3.2360001 0.04910662 -2.9668622 0.55179513 9.6424217 0 2.7721512 1.1816598 0 
3.237 0.049080662 -2.9684944 0.55286235 9.6222725 0 2.7776613 1.1812148 0 
3.2379999 0.049054705 -2.9701307 0.55392945 9.6019678 0 2.7831819 1.1807698 0 
3.2390001 0.049028751 -2.9717715 0.55499625 9.5815058 0 2.788713 1.1803249 0 
3.24 0.049002793 -2.9734163 0.55606288 9.5608883 0 2.7942543 1.17988 0 
3.2409999 0.048976835 -2.9750657 0.5571292 9.5401134 0 2.7998064 1.1794351 0 
3.2420001 0.048950873 -2.9767194 0.55819523 9.5191803 0 2.8053687 1.1789905 0 
3.243 0.048924915 -2.9783771 0.55926096 9.4980898 0 2.8109415 1.1785457 0 
3.244 0.048898954 -2.9800396 0.56032634 9.476841 0 2.8165245 1.1781011 0 
3.2449999 0.048872992 -2.9817061 0.56139141 9.4554338 0 2.822118 1.1776565 0 
3.2460001 0.048847031 -2.9833772 0.56245601 9.4338675 0 2.8277221 1.177212 0 
3.247 0.048821066 -2.9850523 0.56352019 9.4121418 0 2.8333364 1.1767675 0 
3.2479999 0.048795104 -2.9867322 0.56458396 9.3902559 0 2.8389609 1.1763231 0 
3.2490001 0.048769139 -2.9884162 0.56564718 9.3682098 0 2.8445959 1.1758786 0 
3.25 0.048743173 -2.9901047 0.56670994 9.3460035 0 2.8502412 1.1754344 0 
3.2509999 0.048717204 -2.9917974 0.56777215 9.3236351 0 2.8558967 1.1749902 0 
3.2520001 0.048691235 -2.9934947 0.56883377 9.3011065 0 2.8615625 1.1745459 0 
3.253 0.04866527 -2.9951966 0.56989479 9.2784157 0 2.8672385 1.1741017 0 
3.2539999 0.048639297 -2.9969025 0.57095522 9.2555637 0 2.8729248 1.1736577 0 
3.2550001 0.048613328 -2.9986131 0.57201499 9.2325487 0 2.8786213 1.1732136 0 
3.256 0.048587356 -3.0003278 0.57307404 9.2093706 0 2.8843281 1.1727697 0 
3.257 0.048561383 -3.0020473 0.57413238 9.1860304 0 2.8900449 1.1723257 0 
3.2579999 0.04853541 -3.0037711 0.57519001 9.1625261 0 2.895772 1.1718818 0 
3.2590001 0.048509434 -3.0054994 0.5762468 9.1388588 0 2.901509 1.171438 0 
3.26 0.048483457 -3.007232 0.57730281 9.1150265 0 2.9072564 1.1709943 0 
3.2609999 0.048457477 -3.0089691 0.57835799 9.0910301 0 2.9130137 1.1705506 0 
3.2620001 0.048431501 -3.0107107 0.57941234 9.0668697 0 2.918781 1.1701069 0 
3.263 0.048405521 -3.0124569 0.58046573 9.0425444 0 2.9245584 1.1696633 0 
3.2639999 0.048379537 -3.0142074 0.58151823 9.0180531 0 2.930346 1.1692197 0 
3.2650001 0.048353557 -3.0159624 0.58256978 8.9933968 0 2.9361434 1.1687762 0 
3.266 0.048327573 -3.0177219 0.58362031 8.9685745 0 2.9419508 1.1683328 0 
3.267 0.048301585 -3.019486 0.58466983 8.9435863 0 2.947768 1.1678894 0 
3.2679999 0.048275601 -3.0212545 0.58571827 8.9184313 0 2.9535952 1.167446 0 
3.2690001 0.04824961 -3.0230277 0.58676565 8.8931103 0 2.9594324 1.1670028 0 
3.27 0.048223622 -3.0248053 0.58781189 8.8676214 0 2.9652793 1.1665595 0 
3.2709999 0.048197631 -3.0265872 0.588857 8.8419666 0 2.9711361 1.1661164 0 
3.2720001 0.048171639 -3.028374 0.58990091 8.816144 0 2.9770029 1.1656733 0 
3.273 0.048145644 -3.0301652 0.59094363 8.7901535 0 2.9828792 1.1652302 0 
3.2739999 0.048119649 -3.031961 0.59198511 8.7639952 0 2.9887652 1.1647872 0 
3.2750001 0.04809365 -3.0337613 0.59302527 8.737669 0 2.9946611 1.1643442 0 
3.276 0.048067652 -3.0355661 0.59406412 8.711175 0 3.0005667 1.1639012 0 
3.277 0.048041653 -3.0373755 0.59510159 8.6845121 0 3.0064819 1.1634583 0 
3.2780001 0.04801565 -3.0391896 0.5961377 8.6576805 0 3.0124068 1.1630156 0 
3.279 0.047989648 -3.041008 0.59717244 8.6306791 0 3.0183413 1.1625729 0 
3.28 0.047963642 -3.0428312 0.59820569 8.6035099 0 3.0242853 1.1621301 0 
3.2809999 0.047937635 -3.0446589 0.59923744 8.5761709 0 3.0302389 1.1616875 0 
3.2820001 0.047911625 -3.0464914 0.60026771 8.5486631 0 3.036202 1.1612449 0 
3.283 0.047885615 -3.0483284 0.60129642 8.5209846 0 3.0421746 1.1608024 0 
3.2839999 0.047859605 -3.0501699 0.60232353 8.4931374 0 3.0481565 1.1603599 0 
3.2850001 0.047833592 -3.052016 0.60334897 8.4651194 0 3.054148 1.1599174 0 
3.286 0.047807574 -3.0538669 0.60437286 8.4369316 0 3.0601487 1.159475 0 
3.2869999 0.047781557 -3.0557222 0.60539496 8.4085741 0 3.0661588 1.1590327 0 
3.2880001 0.047755539 -3.0575824 0.60641539 8.3800459 0 3.0721781 1.1585904 0 
3.289 0.047729518 -3.0594471 0.60743403 8.3513479 0 3.0782068 1.1581482 0 
3.29 0.047703493 -3.0613165 0.60845089 8.3224783 0 3.0842447 1.157706 0 
3.2909999 0.047677469 -3.0631905 0.6094659 8.2934389 0 3.090292 1.1572639 0 
3.2920001 0.047651444 -3.065069 0.61047906 8.2642279 0 3.096348 1.1568217 0 
3.293 0.047625415 -3.0669525 0.61149031 8.2348471 0 3.1024137 1.1563797 0 
3.2939999 0.047599383 -3.0688403 0.61249965 8.2052946 0 3.1084881 1.1559378 0 
3.2950001 0.04757335 -3.0707331 0.61350697 8.1755714 0 3.1145716 1.1554959 0 
3.296 0.047547314 -3.0726304 0.61451232 8.1456766 0 3.1206641 1.155054 0 
3.2969999 0.047521278 -3.0745325 0.61551559 8.1156111 0 3.1267655 1.1546122 0 
3.2980001 0.047495238 -3.0764391 0.61651677 8.0853748 0 3.1328759 1.1541704 0 
3.299 0.047469199 -3.0783505 0.61751586 8.0549669 0 3.1389954 1.1537287 0 
3.3 0.047443155 -3.0802667 0.61851275 8.0243883 0 3.1451235 1.1532871 0 
3.3010001 0.047417108 -3.0821874 0.61950749 7.9936376 0 3.1512604 1.1528454 0 
3.302 0.047391061 -3.0841131 0.62049997 7.9627161 0 3.1574061 1.1524038 0 
3.303 0.04736501 -3.0860434 0.62149018 7.9316235 0 3.1635606 1.1519623 0 
3.3039999 0.047338959 -3.0879781 0.62247807 7.9003596 0 3.1697237 1.1515208 0 
3.3050001 0.047312904 -3.0899179 0.62346363 7.8689246 0 3.1758955 1.1510794 0 
3.306 0.047286849 -3.0918624 0.62444681 7.8373179 0 3.1820757 1.1506381 0 
3.3069999 0.047260791 -3.0938115 0.6254276 7.8055406 0 3.1882646 1.1501968 0 
3.3080001 0.047234729 -3.0957654 0.62640589 7.773592 0 3.1944621 1.1497555 0 
3.309 0.047208663 -3.0977242 0.62738174 7.7414722 0 3.2006679 1.1493143 0 
3.3099999 0.047182597 -3.0996876 0.62835503 7.7091818 0 3.2068822 1.1488732 0 
3.3110001 0.047156531 -3.1016557 0.62932575 7.6767201 0 3.2131047 1.148432 0 
3.312 0.047130458 -3.1036286 0.63029385 7.6440878 0 3.2193358 1.1479909 0 
3.313 0.047104385 -3.1056063 0.63125926 7.6112847 0 3.225575 1.14755 0 
3.3139999 0.047078311 -3.1075888 0.63222206 7.5783105 0 3.2318223 1.147109 0 
3.3150001 0.047052231 -3.109576 0.63318211 7.5451665 0 3.2380779 1.1466681 0 
3.316 0.04702615 -3.1115682 0.63413942 7.5118518 0 3.2443416 1.1462272 0 
3.3169999 0.047000069 -3.113565 0.63509387 7.4783669 0 3.2506135 1.1457864 0 
3.3180001 0.046973981 -3.1155665 0.63604552 7.4447117 0 3.2568932 1.1453457 0 
3.319 0.046947893 -3.1175728 0.6369943 7.4108863 0 3.263181 1.144905 0 
3.3199999 0.046921805 -3.1195841 0.63794017 7.3768916 0 3.2694767 1.1444643 0 
3.3210001 0.046895709 -3.1216002 0.63888305 7.3427267 0 3.2757802 1.1440237 0 
3.322 0.046869613 -3.123621 0.63982296 7.308393 0 3.2820916 1.1435832 0 
3.323 0.046843514 -3.1256466 0.64075983 7.2738895 0 3.2884107 1.1431426 0 
3.3239999 0.046817414 -3.127677 0.64169365 7.2392173 0 3.2947376 1.1427021 0 
3.325 0.046791308 -3.1297121 0.64262432 7.2043762 0 3.3010721 1.1422617 0 
3.326 0.046765201 -3.1317523 0.64355189 7.1693664 0 3.3074141 1.1418214 0 
3.3269999 0.046739094 -3.1337972 0.64447623 7.1341882 0 3.3137639 1.141381 0 
3.3280001 0.04671298 -3.1358469 0.64539737 7.0988417 0 3.3201208 1.1409408 0 
3.329 0.046686865 -3.1379013 0.64631522 7.0633273 0 3.3264854 1.1405005 0 
3.3299999 0.046660747 -3.1399608 0.64722979 7.0276456 0 3.3328574 1.1400604 0 
3.3310001 0.046634626 -3.142025 0.64814097 6.9917965 0 3.3392365 1.1396203 0 
3.332 0.046608504 -3.144094 0.64904881 6.95578 0 3.345623 1.1391802 0 
3.3329999 0.046582375 -3.146168 0.64995319 6.9195971 0 3.3520167 1.1387402 0 
3.3340001 0.046556246 -3.1482468 0.65085411 6.8832479 0 3.3584175 1.1383002 0 
3.335 0.046530113 -3.1503303 0.65175152 6.8467321 0 3.3648255 1.1378602 0 
3.336 0.04650398 -3.1524189 0.65264541 6.810051 0 3.3712404 1.1374203 0 
3.3369999 0.046477839 -3.1545122 0.65353572 6.7732043 0 3.3776624 1.1369805 0 
3.3380001 0.046451699 -3.1566105 0.6544224 6.7361922 0 3.3840911 1.1365408 0 
3.339 0.046425555 -3.1587133 0.65530539 6.6990156 0 3.3905268 1.136101 0 
3.3399999 0.046399407 -3.1608214 0.65618467 6.661675 0 3.3969693 1.1356612 0 
3.3410001 0.046373256 -3.1629343 0.65706027 6.6241698 0 3.4034185 1.1352216 0 
3.342 0.046347104 -3.1650519 0.65793204 6.5865016 0 3.4098742 1.1347821 0 
3.3429999 0.046320945 -3.1671743 0.65880001 6.5486703 0 3.4163365 1.1343424 0 
3.3440001 0.046294786 -3.169302 0.65966409 6.5106759 0 3.4228055 1.133903 0 
3.345 0.046268623 -3.1714342 0.66052431 6.4725194 0 3.429281 1.1334635 0 
3.346 0.046242457 -3.1735713 0.66138053 6.4342012 0 3.4357626 1.1330241 0 
3.3469999 0.046216287 -3.1757135 0.66223282 6.3957214 0 3.4422507 1.1325848 0 
3.348 0.046190117 -3.1778605 0.66308111 6.3570805 0 3.4487453 1.1321454 0 
3.349 0.046163939 -3.1800125 0.66392529 6.3182797 0 3.4552457 1.1317061 0 
3.3499999 0.046137761 -3.1821692 0.66476536 6.2793183 0 3.4617524 1.131267 0 
3.3510001 0.04611158 -3.1843309 0.66560137 6.2401981 0 3.4682651 1.1308278 0 
3.352 0.046085395 -3.1864974 0.66643316 6.2009187 0 3.4747839 1.1303886 0 
3.3529999 0.046059206 -3.188669 0.66726071 6.1614809 0 3.4813085 1.1299496 0 
3.3540001 0.046033014 -3.1908453 0.66808403 6.1218853 0 3.487839 1.1295105 0 
3.355 0.046006817 -3.1930265 0.66890305 6.0821323 0 3.4943755 1.1290715 0 
3.3559999 0.045980617 -3.1952128 0.66971773 6.042223 0 3.5009174 1.1286325 0 
3.3570001 0.045954417 -3.1974039 0.67052799 6.0021567 0 3.5074651 1.1281936 0 
3.358 0.04592821 -3.1995997 0.67133391 5.9619355 0 3.5140183 1.1277548 0 
3.359 0.045902003 -3.2018008 0.67213535 5.9215589 0 3.520577 1.127316 0 
3.3599999 0.045875788 -3.2040067 0.67293227 5.8810282 0 3.5271411 1.1268772 0 
3.3610001 0.045849573 -3.2062173 0.67372471 5.840344 0 3.5337107 1.1264385 0 
3.362 0.045823354 -3.2084329 0.67451257 5.7995062 0 3.5402853 1.1259998 0 
3.3629999 0.045797132 -3.2106535 0.67529583 5.7585158 0 3.5468655 1.1255612 0 
3.3640001 0.045770906 -3.2128792 0.67607439 5.7173738 0 3.5534506 1.1251227 0 
3.365 0.045744676 -3.2151096 0.67684829 5.6760807 0 3.5600407 1.1246841 0 
3.3659999 0.045718443 -3.2173448 0.67761749 5.6346369 0 3.5666358 1.1242456 0 
3.3670001 0.045692205 -3.2195852 0.67838192 5.5930438 0 3.573236 1.1238072 0 
3.368 0.045665964 -3.2218304 0.67914152 5.551301 0 3.5798409 1.1233687 0 
3.369 0.04563972 -3.2240803 0.6798963 5.5094104 0 3.5864506 1.1229304 0 
3.3699999 0.045613471 -3.2263355 0.68064624 5.4673715 0 3.5930648 1.1224921 0 
3.3710001 0.045587219 -3.2285953 0.68139118 5.4251862 0 3.5996838 1.1220539 0 
3.372 0.045560963 -3.2308602 0.68213123 5.3828545 0 3.6063073 1.1216156 0 
3.3729999 0.045534704 -3.23313 0.68286628 5.3403778 0 3.6129351 1.1211774 0 
3.3740001 0.045508441 -3.2354047 0.68359631 5.2977557 0 3.6195672 1.1207393 0 
3.375 0.045482177 -3.2376845 0.68432122 5.2549906 0 3.6262038 1.1203012 0 
3.3759999 0.045455907 -3.239969 0.68504107 5.2120819 0 3.6328444 1.1198632 0 
3.3770001 0.045429632 -3.2422585 0.68575579 5.1690311 0 3.6394892 1.1194252 0 
3.378 0.045403354 -3.2445529 0.68646532 5.1258392 0 3.6461382 1.1189872 0 
3.3789999 0.045377072 -3.2468522 0.68716961 5.0825062 0 3.652791 1.1185492 0 
3.3800001 0.045350786 -3.2491565 0.68786871 5.0390339 0 3.6594477 1.1181114 0 
3.381 0.045324497 -3.2514658 0.68856245 4.9954224 0 3.6661081 1.1176736 0 
3.382 0.045298204 -3.2537799 0.68925089 4.951673 0 3.6727722 1.1172358 0 
3.3829999 0.045271907 -3.2560987 0.68993402 4.9077868 0 3.67944 1.116798 0 
3.3840001 0.045245606 -3.2584229 0.69061166 4.8637638 0 3.6861115 1.1163603 0 
3.385 0.045219302 -3.2607517 0.69128394 4.8196058 0 3.6927862 1.1159227 0 
3.3859999 0.045192994 -3.2630856 0.69195074 4.7753134 0 3.6994643 1.1154851 0 
3.3870001 0.045166682 -3.2654243 0.69261199 4.7308874 0 3.7061458 1.1150476 0 
3.388 0.045140363 -3.2677679 0.69326776 4.6863289 0 3.7128303 1.11461 0 
3.3889999 0.045114044 -3.2701166 0.69391793 4.6416388 0 3.7195179 1.1141725 0 
3.3900001 0.045087721 -3.27247 0.69456249 4.596818 0 3.7262087 1.1137351 0 
3.391 0.045061391 -3.2748284 0.6952014 4.551867 0 3.7329025 1.1132977 0 
3.392 0.045035057 -3.2771916 0.69583464 4.5067883 0 3.739599 1.1128603 0 
3.3929999 0.045008723 -3.2795599 0.69646215 4.4615812 0 3.7462983 1.1124231 0 
3.3940001 0.044982381 -3.2819331 0.69708389 4.4162474 0 3.7530003 1.1119857 0 
3.395 0.044956036 -3.2843111 0.6976999 4.3707881 0 3.7597048 1.1115485 0 
3.3959999 0.044929687 -3.286694 0.69831008 4.3252039 0 3.7664118 1.1111113 0 
3.3970001 0.044903334 -3.2890818 0.69891435 4.2794967 0 3.7731211 1.1106741 0 
3.398 0.044876978 -3.2914746 0.69951278 4.2336664 0 3.7798328 1.1102371 0 
3.3989999 0.044850618 -3.2938724 0.70010531 4.1877146 0 3.7865469 1.1098 0 
3.4000001 0.04482425 -3.2962749 0.70069188 4.1416426 0 3.793263 1.109363 0 
3.401 0.044797882 -3.2986825 0.70127249 4.0954509 0 3.7999811 1.1089261 0 
3.402 0.044771507 -3.3010948 0.70184708 4.0491409 0 3.8067012 1.108489 0 
3.4030001 0.044745129 -3.3035121 0.70241559 4.0027142 0 3.8134232 1.1080521 0 
3.404 0.044718746 -3.3059342 0.70297807 3.956171 0 3.8201468 1.1076154 0 
3.405 0.04469236 -3.3083613 0.70353436 3.909513 0 3.8268721 1.1071786 0 
3.4059999 0.04466597 -3.3107932 0.70408458 3.8627412 0 3.8335991 1.1067418 0 
3.4070001 0.044639576 -3.31323 0.70462865 3.8158569 0 3.8403275 1.106305 0 
3.408 0.044613175 -3.3156717 0.70516646 3.7688611 0 3.8470571 1.1058683 0 
3.4089999 0.044586774 -3.3181181 0.70569807 3.7217548 0 3.8537884 1.1054317 0 
3.4100001 0.044560365 -3.3205695 0.70622337 3.6745393 0 3.8605206 1.104995 0 
3.411 0.044533953 -3.3230259 0.70674241 3.6272161 0 3.8672538 1.1045585 0 
3.4119999 0.044507537 -3.3254871 0.70725513 3.5797858 0 3.8739882 1.1041219 0 
3.4130001 0.044481114 -3.3279531 0.70776153 3.5322502 0 3.8807235 1.1036855 0 
3.414 0.04445469 -3.3304241 0.70826149 3.4846101 0 3.8874595 1.1032491 0 
3.415 0.044428259 -3.3328998 0.70875508 3.436867 0 3.8941965 1.1028126 0 
3.4159999 0.044401824 -3.3353806 0.70924222 3.3890219 0 3.9009337 1.1023762 0 
3.4170001 0.044375386 -3.3378658 0.70972288 3.3410761 0 3.9076717 1.1019399 0 
3.418 0.044348944 -3.3403561 0.71019709 3.293031 0 3.9144101 1.1015036 0 
3.4189999 0.044322498 -3.3428514 0.71066475 3.2448878 0 3.9211488 1.1010674 0 
3.4200001 0.044296045 -3.3453515 0.71112585 3.1966476 0 3.9278877 1.1006311 0 
3.421 0.044269588 -3.3478563 0.7115804 3.1483121 0 3.9346268 1.1001951 0 
3.4219999 0.044243127 -3.3503659 0.71202832 3.0998821 0 3.941366 1.0997589 0 
3.4230001 0.044216663 -3.3528802 0.71246958 3.0513592 0 3.9481049 1.0993228 0 
3.424 0.044190191 -3.3553996 0.71290427 3.0027444 0 3.9548438 1.0988867 0 
3.425 0.044163719 -3.3579237 0.71333224 2.9540396 0 3.9615824 1.0984507 0 
3.4260001 0.044137239 -3.3604527 0.71375352 2.9052455 0 3.9683206 1.0980147 0 
3.427 0.044110756 -3.3629863 0.71416801 2.856364 0 3.9750583 1.0975788 0 
3.428 0.04408427 -3.3655248 0.71457583 2.8073959 0 3.9817953 1.0971429 0 
3.4289999 0.044057775 -3.3680682 0.71497685 2.758343 0 3.9885318 1.096707 0 
3.4300001 0.044031277 -3.3706164 0.71537107 2.7092063 0 3.9952676 1.0962712 0 
3.431 0.044004776 -3.3731692 0.71575844 2.6599872 0 4.0020022 1.0958354 0 
3.4319999 0.04397827 -3.3757269 0.71613896 2.6106875 0 4.0087361 1.0953997 0 
3.4330001 0.043951761 -3.3782895 0.71651262 2.5613081 0 4.0154691 1.094964 0 
3.434 0.043925244 -3.3808565 0.71687943 2.5118508 0 4.0222006 1.0945283 0 
3.4349999 0.043898724 -3.3834286 0.71723926 2.4623165 0 4.0289311 1.0940927 0 
3.4360001 0.0438722 -3.3860054 0.71759218 2.4127071 0 4.0356598 1.0936571 0 
3.437 0.043845668 -3.3885868 0.71793818 2.3630238 0 4.0423875 1.0932215 0 
3.438 0.043819133 -3.3911731 0.71827716 2.3132679 0 4.0491133 1.092786 0 
3.4389999 0.043792598 -3.393764 0.71860915 2.2634411 0 4.0558376 1.0923505 0 
3.4400001 0.043766052 -3.3963597 0.71893412 2.2135448 0 4.0625601 1.0919151 0 
3.441 0.043739505 -3.3989601 0.71925205 2.1635802 0 4.0692806 1.0914797 0 
3.4419999 0.043712951 -3.4015653 0.71956295 2.1135488 0 4.0759988 1.0910443 0 
3.4430001 0.043686394 -3.4041753 0.71986675 2.0634522 0 4.082715 1.090609 0 
3.444 0.043659832 -3.4067898 0.72016346 2.0132918 0 4.0894294 1.0901737 0 
3.4449999 0.043633264 -3.409409 0.72045308 1.9630692 0 4.0961413 1.0897385 0 
3.4460001 0.043606691 -3.4120331 0.72073555 1.9127858 0 4.1028509 1.0893033 0 
3.447 0.043580115 -3.4146619 0.72101086 1.8624429 0 4.1095576 1.088868 0 
3.448 0.043553535 -3.4172952 0.72127908 1.8120421 0 4.116262 1.0884329 0 
3.4489999 0.043526947 -3.4199331 0.72154003 1.761585 0 4.1229634 1.0879978 0 
3.45 0.043500356 -3.422576 0.72179383 1.7110729 0 4.129662 1.0875627 0 
3.451 0.043473762 -3.4252231 0.72204041 1.6605076 0 4.1363578 1.0871277 0 
3.4519999 0.043447159 -3.4278753 0.72227979 1.6098903 0 4.1430507 1.0866927 0 
3.4530001 0.043420553 -3.4305317 0.72251189 1.5592227 0 4.1497402 1.0862577 0 
3.454 0.043393943 -3.4331932 0.72273678 1.5085063 0 4.1564264 1.0858227 0 
3.4549999 0.043367326 -3.435859 0.72295439 1.4577426 0 4.1631093 1.0853878 0 
3.4560001 0.043340709 -3.4385295 0.72316468 1.4069331 0 4.1697888 1.084953 0 
3.457 0.043314084 -3.4412048 0.72336769 1.3560792 0 4.1764646 1.0845182 0 
3.4579999 0.043287452 -3.4438844 0.72356343 1.3051828 0 4.1831369 1.0840834 0 
3.4590001 0.043260816 -3.4465687 0.72375184 1.2542452 0 4.189805 1.0836487 0 
3.46 0.043234177 -3.4492576 0.72393286 1.2032679 0 4.1964698 1.0832139 0 
3.461 0.043207534 -3.4519513 0.72410661 1.1522527 0 4.2031302 1.0827792 0 
3.4619999 0.043180883 -3.4546492 0.72427297 1.1012009 0 4.2097869 1.0823445 0 
3.4630001 0.043154228 -3.4573519 0.72443199 1.0501142 0 4.2164388 1.08191 0 
3.464 0.04312757 -3.4600592 0.72458363 0.99899411 0 4.2230868 1.0814754 0 
3.4649999 0.043100908 -3.4627709 0.72472793 0.94784218 0 4.2297301 1.0810409 0 
3.4660001 0.043074239 -3.465487 0.72486478 0.89666003 0 4.2363691 1.0806063 0 
3.467 0.043047562 -3.4682078 0.72499424 0.84544921 0 4.2430034 1.0801718 0 
3.4679999 0.043020885 -3.4709332 0.72511631 0.79421127 0 4.2496328 1.0797374 0 
3.4690001 0.042994201 -3.4736631 0.72523099 0.74294788 0 4.2562575 1.079303 0 
3.47 0.042967513 -3.4763973 0.72533822 0.69166046 0 4.262877 1.0788686 0 
3.471 0.042940818 -3.479136 0.725438 0.64035076 0 4.2694917 1.0784343 0 
3.4719999 0.042914119 -3.4818795 0.72553039 0.58902025 0 4.2761011 1.0779999 0 
3.473 0.042887416 -3.4846272 0.72561532 0.53767061 0 4.2827053 1.0775657 0 
3.474 0.042860705 -3.4873793 0.72569281 0.48630333 0 4.2893043 1.0771315 0 
3.4749999 0.042833995 -3.4901359 0.72576284 0.43492007 0 4.2958975 1.0766972 0 
3.4760001 0.042807274 -3.492897 0.72582543 0.38352242 0 4.3024855 1.0762631 0 
3.477 0.042780552 -3.4956627 0.72588056 0.33211195 0 4.3090672 1.0758289 0 
3.4779999 0.042753823 -3.4984326 0.72592825 0.28069025 0 4.3156438 1.0753949 0 
3.4790001 0.042727087 -3.5012069 0.72596842 0.22925897 0 4.3222141 1.0749608 0 
3.48 0.04270035 -3.5039856 0.72600114 0.17781964 0 4.3287783 1.0745268 0 
3.4809999 0.042673606 -3.5067687 0.72602642 0.1263739 0 4.3353362 1.0740927 0 
3.4820001 0.042646859 -3.5095563 0.72604424 0.074923344 0 4.3418884 1.0736588 0 
3.483 0.042620104 -3.5123482 0.72605455 0.023469569 0 4.348434 1.0732248 0 
3.484 0.042593345 -3.5151443 0.72605741 -0.027985832 0 4.3549728 1.072791 0 
3.4849999 0.042566583 -3.5179451 0.72605282 -0.079441249 0 4.3615055 1.0723571 0 
3.4860001 0.042539813 -3.5207498 0.72604072 -0.13089509 0 4.3680315 1.0719233 0 
3.487 0.042513039 -3.5235591 0.72602117 -0.18234575 0 4.3745508 1.0714895 0 
3.4879999 0.042486262 -3.5263727 0.72599411 -0.23379162 0 4.381063 1.0710557 0 
3.4890001 0.042459477 -3.5291905 0.72595966 -0.28523111 0 4.3875685 1.0706218 0 
3.49 0.042432688 -3.5320125 0.72591764 -0.33666265 0 4.3940668 1.0701882 0 
3.4909999 0.042405892 -3.5348389 0.72586823 -0.38808459 0 4.400558 1.0697545 0 
3.4920001 0.042379092 -3.5376697 0.72581136 -0.43949535 0 4.4070415 1.0693208 0 
3.493 0.042352289 -3.5405045 0.72574699 -0.49089333 0 4.413518 1.0688872 0 
3.494 0.042325482 -3.5433438 0.72567523 -0.54227698 0 4.4199867 1.0684537 0 
3.4949999 0.042298667 -3.5461872 0.72559595 -0.59364468 0 4.4264483 1.0680201 0 
3.4960001 0.042271849 -3.5490346 0.72550929 -0.6449948 0 4.4329019 1.0675865 0 
3.497 0.042245023 -3.5518866 0.72541517 -0.69632578 0 4.4393477 1.0671531 0 
3.4979999 0.042218193 -3.5547426 0.7253136 -0.74763608 0 4.4457855 1.0667195 0 
3.4990001 0.04219136 -3.5576026 0.72520465 -0.79892403 0 4.4522157 1.0662862 0 
3.5 0.042164519 -3.560467 0.72508824 -0.85018808 0 4.4586372 1.0658528 0 
3.5009999 0.042137675 -3.5633354 0.72496438 -0.90142667 0 4.4650507 1.0654194 0 
3.5020001 0.042110827 -3.5662081 0.72483319 -0.95263827 0 4.4714561 1.064986 0 
3.503 0.042083971 -3.5690849 0.72469455 -1.0038211 0 4.4778528 1.0645528 0 
3.5039999 0.042057112 -3.5719657 0.72454858 -1.054974 0 4.484241 1.0641195 0 
3.5050001 0.042030245 -3.5748506 0.72439522 -1.1060948 0 4.4906206 1.0636863 0 
3.506 0.042003378 -3.5777397 0.72423446 -1.1571825 0 4.4969916 1.063253 0 
3.507 0.0419765 -3.5806329 0.72406632 -1.2082353 0 4.5033541 1.0628198 0 
3.5079999 0.041949622 -3.5835299 0.7238909 -1.2592515 0 4.509707 1.0623866 0 
3.5090001 0.041922737 -3.5864313 0.72370809 -1.3102298 0 4.5160513 1.0619535 0 
3.51 0.041895848 -3.5893366 0.72351795 -1.3611685 0 4.5223861 1.0615205 0 
3.5109999 0.041868951 -3.5922458 0.72332054 -1.4120661 0 4.5287118 1.0610874 0 
3.5120001 0.041842051 -3.5951591 0.7231158 -1.4629211 0 4.5350285 1.0606543 0 
3.513 0.041815147 -3.5980766 0.72290373 -1.513732 0 4.5413351 1.0602213 0 
3.5139999 0.041788235 -3.6009977 0.72268444 -1.564497 0 4.5476327 1.0597883 0 
3.5150001 0.04176132 -3.6039231 0.72245789 -1.6152148 0 4.5539203 1.0593554 0 
3.516 0.041734401 -3.6068523 0.72222406 -1.6658839 0 4.5601988 1.0589224 0 
3.517 0.041707475 -3.6097853 0.72198296 -1.7165027 0 4.5664668 1.0584896 0 
3.5179999 0.041680545 -3.6127224 0.7217347 -1.7670696 0 4.5727253 1.0580567 0 
3.5190001 0.041653611 -3.6156633 0.72147918 -1.8175832 0 4.5789733 1.0576239 0 
3.52 0.041626669 -3.6186082 0.7212165 -1.8680421 0 4.5852113 1.057191 0 
3.5209999 0.041599724 -3.621557 0.72094667 -1.9184446 0 4.5914392 1.0567583 0 
3.5220001 0.041572772 -3.6245096 0.72066963 -1.9687893 0 4.5976567 1.0563256 0 
3.523 0.041545816 -3.627466 0.72038549 -2.0190747 0 4.6038642 1.0558928 0 
3.5239999 0.041518856 -3.6304262 0.7200942 -2.0692995 0 4.6100607 1.0554601 0 
3.5250001 0.041491892 -3.6333904 0.71979582 -2.1194618 0 4.6162467 1.0550275 0 
3.526 0.041464921 -3.6363583 0.71949035 -2.1695604 0 4.6224222 1.0545949 0 
3.527 0.041437946 -3.6393299 0.71917784 -2.219594 0 4.6285868 1.0541623 0 
3.5280001 0.041410964 -3.6423054 0.71885824 -2.2695608 0 4.6347404 1.0537297 0 
3.529 0.041383978 -3.6452847 0.71853161 -2.3194597 0 4.640883 1.053297 0 
3.53 0.041356988 -3.6482675 0.71819794 -2.3692889 0 4.6470146 1.0528646 0 
3.5309999 0.041329991 -3.6512544 0.7178573 -2.4190471 0 4.6531348 1.0524321 0 
3.5320001 0.04130299 -3.6542447 0.71750969 -2.4687331 0 4.6592436 1.0519996 0 
3.533 0.041275986 -3.657239 0.71715516 -2.5183451 0 4.6653414 1.0515672 0 
3.5339999 0.041248973 -3.6602366 0.71679366 -2.5678821 0 4.6714277 1.0511347 0 
3.5350001 0.041221961 -3.663238 0.7164253 -2.6173422 0 4.6775026 1.0507023 0 
3.536 0.041194938 -3.6662431 0.71604997 -2.6667247 0 4.6835656 1.05027 0 
3.5369999 0.041167915 -3.6692519 0.71566784 -2.7160275 0 4.6896167 1.0498377 0 
3.5380001 0.041140884 -3.6722643 0.71527886 -2.7652495 0 4.6956563 1.0494053 0 
3.539 0.041113846 -3.6752803 0.71488303 -2.8143892 0 4.701684 1.0489731 0 
3.54 0.041086808 -3.6782997 0.71448046 -2.8634458 0 4.7076993 1.0485408 0 
3.5409999 0.041059762 -3.6813228 0.71407109 -2.9124172 0 4.7137027 1.0481086 0 
3.5420001 0.041032713 -3.6843495 0.71365494 -2.9613023 0 4.7196941 1.0476764 0 
3.543 0.041005656 -3.6873796 0.7132321 -3.0100999 0 4.7256732 1.0472442 0 
3.5439999 0.040978596 -3.6904135 0.71280259 -3.0588086 0 4.7316399 1.0468121 0 
3.5450001 0.040951531 -3.6934507 0.71236634 -3.1074271 0 4.7375937 1.0463799 0 
3.546 0.040924463 -3.6964912 0.71192348 -3.1559539 0 4.7435355 1.0459479 0 
3.5469999 0.040897388 -3.6995354 0.711474 -3.2043879 0 4.7494645 1.0455158 0 
3.5480001 0.040870309 -3.7025831 0.71101791 -3.2527277 0 4.7553806 1.0450838 0 
3.549 0.040843222 -3.7056341 0.71055526 -3.3009722 0 4.7612844 1.0446517 0 
3.55 0.040816132 -3.7086885 0.71008611 -3.3491199 0 4.7671747 1.0442197 0 
3.5510001 0.040789038 -3.7117465 0.7096104 -3.3971694 0 4.7730522 1.0437878 0 
3.552 0.04076194 -3.7148077 0.7091282 -3.4451199 0 4.7789168 1.0433558 0 
3.553 0.040734835 -3.7178724 0.70863956 -3.4929698 0 4.7847681 1.0429239 0 
3.5539999 0.04070773 -3.7209401 0.70814449 -3.5407178 0 4.7906065 1.042492 0 
3.5550001 0.040680613 -3.7240114 0.70764297 -3.5883629 0 4.7964315 1.0420601 0 
3.556 0.040653497 -3.7270861 0.70713514 -3.6359038 0 4.8022428 1.0416284 0 
3.5569999 0.040626373 -3.7301641 0.70662093 -3.6833394 0 4.8080411 1.0411966 0 
3.5580001 0.040599246 -3.7332451 0.7061004 -3.7306681 0 4.8138256 1.0407648 0 
3.559 0.040572111 -3.7363296 0.70557362 -3.777889 0 4.8195963 1.040333 0 
3.5599999 0.040544976 -3.7394173 0.70504057 -3.825001 0 4.8253536 1.0399013 0 
3.5610001 0.040517833 -3.7425082 0.70450127 -3.8720028 0 4.8310966 1.0394695 0 
3.562 0.040490687 -3.7456021 0.70395583 -3.9188933 0 4.8368263 1.0390378 0 
3.563 0.040463533 -3.7486994 0.70340419 -3.9656713 0 4.8425417 1.0386062 0 
3.5639999 0.04043638 -3.7517998 0.70284641 -4.0123353 0 4.8482432 1.0381745 0 
3.5650001 0.040409219 -3.7549036 0.70228255 -4.0588851 0 4.8539305 1.037743 0 
3.566 0.04038205 -3.7580101 0.70171261 -4.1053185 0 4.8596039 1.0373113 0 
3.5669999 0.040354881 -3.7611201 0.70113659 -4.1516352 0 4.865263 1.0368798 0 
3.5680001 0.040327705 -3.7642331 0.70055461 -4.197834 0 4.8709073 1.0364482 0 
3.569 0.040300526 -3.767349 0.69996667 -4.2439132 0 4.8765378 1.0360167 0 
3.5699999 0.040273342 -3.770468 0.69937277 -4.2898722 0 4.8821535 1.0355852 0 
3.5710001 0.040246151 -3.7735901 0.69877297 -4.33571 0 4.8877544 1.0351537 0 
3.572 0.040218957 -3.7767153 0.69816726 -4.3814254 0 4.8933411 1.0347223 0 
3.573 0.040191758 -3.7798433 0.69755572 -4.4270172 0 4.8989129 1.0342909 0 
3.5739999 0.040164556 -3.7829745 0.6969384 -4.4724846 0 4.90447 1.0338595 0 
3.575 0.040137351 -3.7861087 0.69631529 -4.5178261 0 4.9100118 1.0334281 0 
3.576 0.040110137 -3.7892456 0.69568646 -4.5630417 0 4.9155393 1.0329967 0 
3.5769999 0.04008292 -3.7923856 0.69505191 -4.6081295 0 4.9210515 1.0325654 0 
3.5780001 0.0400557 -3.7955284 0.6944117 -4.6530886 0 4.9265485 1.0321341 0 
3.579 0.040028475 -3.7986741 0.69376582 -4.6979184 0 4.9320307 1.0317028 0 
3.5799999 0.040001243 -3.8018229 0.69311434 -4.7426181 0 4.9374976 1.0312716 0 
3.5810001 0.039974008 -3.8049743 0.69245732 -4.7871857 0 4.9429493 1.0308403 0 
3.582 0.039946768 -3.8081286 0.69179475 -4.8316212 0 4.9483852 1.0304091 0 
3.5829999 0.039919525 -3.8112857 0.6911267 -4.8759236 0 4.9538059 1.0299779 0 
3.5840001 0.039892279 -3.8144455 0.69045317 -4.9200916 0 4.9592113 1.0295467 0 
3.585 0.039865024 -3.8176081 0.68977422 -4.9641247 0 4.9646015 1.0291156 0 
3.586 0.03983777 -3.8207736 0.68908989 -5.0080214 0 4.9699755 1.0286844 0 
3.5869999 0.039810508 -3.8239417 0.68840021 -5.0517817 0 4.9753342 1.0282533 0 
3.5880001 0.039783243 -3.8271127 0.68770522 -5.0954037 0 4.9806767 1.0278223 0 
3.589 0.03975597 -3.830286 0.68700492 -5.1388874 0 4.9860039 1.0273912 0 
3.5899999 0.039728697 -3.8334622 0.68629944 -5.1822314 0 4.9913149 1.0269601 0 
3.5910001 0.039701417 -3.8366413 0.68558872 -5.2254353 0 4.9966102 1.0265291 0 
3.592 0.039674137 -3.8398228 0.68487281 -5.2684975 0 5.0018892 1.0260981 0 
3.5929999 0.039646849 -3.8430068 0.68415177 -5.3114181 0 5.0071526 1.0256671 0 
3.5940001 0.039619558 -3.8461936 0.68342566 -5.3541956 0 5.0123997 1.0252361 0 
3.595 0.039592262 -3.8493829 0.68269449 -5.3968301 0 5.0176306 1.0248052 0 
3.596 0.03956496 -3.8525746 0.68195826 -5.4393196 0 5.0228453 1.0243744 0 
3.5969999 0.039537657 -3.8557692 0.68121713 -5.4816642 0 5.0280433 1.0239434 0 
3.598 0.039510347 -3.8589659 0.680471 -5.5238628 0 5.0332255 1.0235126 0 
3.599 0.039483033 -3.8621652 0.67971992 -5.5659151 0 5.0383911 1.0230818 0 
3.5999999 0.039455719 -3.8653672 0.67896408 -5.6078196 0 5.0435405 1.0226508 0 
3.6010001 0.039428398 -3.8685715 0.67820334 -5.6495762 0 5.0486732 1.0222201 0 
3.602 0.039401073 -3.8717782 0.67743778 -5.6911836 0 5.0537891 1.0217893 0 
3.6029999 0.039373741 -3.8749874 0.67666751 -5.7326422 0 5.0588884 1.0213585 0 
3.6040001 0.039346408 -3.8781989 0.67589253 -5.7739501 0 5.0639715 1.0209278 0 
3.605 0.039319072 -3.8814127 0.6751129 -5.8151069 0 5.0690374 1.0204971 0 
3.6059999 0.039291728 -3.884629 0.67432857 -5.8561125 0 5.0740867 1.0200664 0 
3.6070001 0.039264385 -3.8878477 0.6735397 -5.8969655 0 5.0791192 1.0196357 0 
3.608 0.039237034 -3.8910685 0.67274624 -5.9376659 0 5.0841346 1.0192051 0 
3.609 0.039209679 -3.8942916 0.67194825 -5.9782133 0 5.0891333 1.0187744 0 
3.6099999 0.039182324 -3.8975172 0.6711458 -6.0186062 0 5.0941148 1.0183438 0 
3.6110001 0.039154962 -3.9007449 0.67033887 -6.0588441 0 5.0990791 1.0179132 0 
3.612 0.039127596 -3.9039748 0.66952759 -6.098927 0 5.1040268 1.0174826 0 
3.6129999 0.039100226 -3.907207 0.6687119 -6.138854 0 5.1089568 1.0170521 0 
3.6140001 0.039072853 -3.9104412 0.66789192 -6.1786246 0 5.1138701 1.0166215 0 
3.615 0.039045475 -3.9136777 0.66706765 -6.2182379 0 5.1187658 1.016191 0 
3.6159999 0.039018095 -3.9169164 0.66623908 -6.2576942 0 5.1236448 1.0157605 0 
3.6170001 0.03899071 -3.920157 0.66540635 -6.2969918 0 5.1285057 1.01533 0 
3.618 0.038963322 -3.9233999 0.66456944 -6.3361311 0 5.1333499 1.0148995 0 
3.619 0.03893593 -3.9266448 0.66372842 -6.3751116 0 5.1381764 1.0144691 0 
3.6199999 0.03890853 -3.9298918 0.66288328 -6.4139318 0 5.1429853 1.0140387 0 
3.6210001 0.038881131 -3.9331408 0.66203409 -6.4525924 0 5.1477766 1.0136083 0 
3.622 0.038853727 -3.9363918 0.66118091 -6.4910922 0 5.1525507 1.0131779 0 
3.6229999 0.03882632 -3.9396448 0.6603238 -6.5294309 0 5.1573071 1.0127475 0 
3.6240001 0.03879891 -3.9428997 0.65946269 -6.5676084 0 5.162046 1.0123172 0 
3.625 0.038771495 -3.9461567 0.65859771 -6.6056237 0 5.1667666 1.0118868 0 
3.6259999 0.038744077 -3.9494157 0.65772891 -6.6434765 0 5.1714702 1.0114566 0 
3.6270001 0.038716655 -3.9526763 0.65685624 -6.6811666 0 5.1761556 1.0110263 0 
3.628 0.03868923 -3.9559391 0.65597987 -6.7186937 0 5.1808233 1.010596 0 
3.6289999 0.0386618 -3.9592037 0.65509969 -6.7560568 0 5.1854734 1.0101658 0 
3.6300001 0.038634367 -3.9624701 0.65421587 -6.7932563 0 5.1901054 1.0097356 0 
3.631 0.038606931 -3.9657383 0.65332842 -6.8302913 0 5.1947198 1.0093054 0 
3.632 0.03857949 -3.9690082 0.65243727 -6.8671613 0 5.199316 1.0088751 0 
3.6329999 0.03855205 -3.97228 0.6515426 -6.9038663 0 5.2038941 1.008445 0 
3.6340001 0.038524602 -3.9755535 0.65064442 -6.9404058 0 5.2084546 1.0080148 0 
3.635 0.03849715 -3.9788289 0.64974272 -6.9767799 0 5.2129965 1.0075847 0 
3.6359999 0.038469698 -3.982106 0.64883757 -7.0129876 0 5.2175207 1.0071546 0 
3.6370001 0.038442243 -3.9853847 0.64792895 -7.0490294 0 5.2220268 1.0067245 0 
3.638 0.03841478 -3.9886651 0.647017 -7.0849042 0 5.2265143 1.0062944 0 
3.6389999 0.038387317 -3.9919469 0.64610171 -7.1206117 0 5.2309842 1.0058643 0 
3.6400001 0.038359851 -3.9952307 0.64518315 -7.1561522 0 5.2354355 1.0054343 0 
3.641 0.03833238 -3.9985161 0.6442613 -7.1915255 0 5.2398686 1.0050043 0 
3.642 0.03830491 -4.0018029 0.64333624 -7.2267308 0 5.2442837 1.0045742 0 
3.6429999 0.038277432 -4.0050912 0.64240795 -7.2617679 0 5.2486801 1.0041442 0 
3.6440001 0.038249955 -4.0083814 0.64147657 -7.2966371 0 5.2530584 1.0037142 0 
3.645 0.038222469 -4.011673 0.64054209 -7.3313379 0 5.2574186 1.0032843 0 
3.6459999 0.038194984 -4.0149655 0.63960457 -7.3658695 0 5.2617598 1.0028543 0 
3.6470001 0.038167495 -4.0182605 0.63866401 -7.4002328 0 5.2660832 1.0024245 0 
3.648 0.038140003 -4.0215564 0.63772047 -7.4344268 0 5.2703876 1.0019945 0 
3.6489999 0.03811251 -4.0248537 0.63677394 -7.4684515 0 5.2746739 1.0015646 0 
3.6500001 0.03808501 -4.0281525 0.6358245 -7.5023065 0 5.2789416 1.0011348 0 
3.651 0.03805751 -4.0314527 0.63487226 -7.5359921 0 5.2831907 1.0007049 0 
3.652 0.038030006 -4.0347543 0.63391715 -7.5695086 0 5.2874212 1.0002751 0 
3.6530001 0.038002498 -4.0380569 0.63295925 -7.6028543 0 5.2916336 0.99984527 0 
3.654 0.037974991 -4.0413613 0.6319986 -7.6360307 0 5.2958269 0.99941552 0 
3.655 0.03794748 -4.0446668 0.63103527 -7.6690364 0 5.3000016 0.99898571 0 
3.6559999 0.037919965 -4.0479736 0.6300692 -7.7018723 0 5.3041577 0.99855596 0 
3.6570001 0.037892446 -4.0512819 0.62910056 -7.7345376 0 5.3082952 0.99812621 0 
3.658 0.037864923 -4.0545912 0.6281293 -7.7670326 0 5.3124142 0.99769646 0 
3.6589999 0.037837401 -4.0579019 0.62715542 -7.7993574 0 5.3165145 0.99726677 0 
3.6600001 0.037809875 -4.0612135 0.6261791 -7.8315115 0 5.3205957 0.99683708 0 
3.661 0.037782345 -4.0645261 0.62520027 -7.8634949 0 5.3246589 0.99640739 0 
3.6619999 0.037754811 -4.0678406 0.62421894 -7.8953071 0 5.3287024 0.9959777 0 
3.6630001 0.037727278 -4.0711555 0.62323529 -7.926949 0 5.3327279 0.99554807 0 
3.664 0.03769974 -4.074472 0.62224919 -7.9584203 0 5.3367343 0.99511844 0 
3.665 0.037672203 -4.0777893 0.62126082 -7.9897208 0 5.3407216 0.99468881 0 
3.6659999 0.037644662 -4.0811076 0.62027007 -8.0208502 0 5.3446908 0.99425924 0 
3.6670001 0.037617117 -4.0844274 0.61927712 -8.0518093 0 5.3486404 0.99382967 0 
3.668 0.037589569 -4.0877481 0.61828196 -8.0825968 0 5.3525715 0.9934001 0 
3.6689999 0.03756202 -4.0910697 0.6172846 -8.1132145 0 5.3564839 0.99297053 0 
3.6700001 0.037534468 -4.0943918 0.61628509 -8.1436605 0 5.3603773 0.99254102 0 
3.671 0.037506912 -4.0977154 0.61528343 -8.1739359 0 5.3642516 0.9921115 0 
3.6719999 0.037479356 -4.1010399 0.61427975 -8.2040415 0 5.3681073 0.99168199 0 
3.6730001 0.037451796 -4.1043653 0.61327398 -8.2339754 0 5.371944 0.99125248 0 
3.674 0.037424237 -4.1076918 0.61226624 -8.2637396 0 5.3757615 0.99082303 0 
3.675 0.037396673 -4.1110187 0.61125654 -8.2933321 0 5.3795605 0.99039358 0 
3.6760001 0.037369106 -4.1143465 0.61024487 -8.3227549 0 5.3833399 0.98996413 0 
3.677 0.037341539 -4.1176753 0.60923135 -8.3520069 0 5.3871012 0.98953474 0 
3.678 0.037313968 -4.1210051 0.60821593 -8.3810892 0 5.3908429 0.98910534 0 
3.6789999 0.037286397 -4.1243353 0.60719872 -8.4100008 0 5.3945656 0.98867595 0 
3.6800001 0.037258822 -4.1276665 0.60617971 -8.4387426 0 5.3982697 0.98824656 0 
3.681 0.037231248 -4.1309986 0.60515893 -8.4673147 0 5.4019547 0.98781723 0 
3.6819999 0.03720367 -4.1343312 0.60413647 -8.495717 0 5.4056206 0.98738784 0 
3.6830001 0.037176087 -4.1376643 0.60311228 -8.5239487 0 5.4092674 0.98695856 0 
3.684 0.037148505 -4.1409984 0.60208648 -8.5520115 0 5.4128952 0.98652923 0 
3.6849999 0.03712092 -4.1443329 0.60105902 -8.5799046 0 5.4165044 0.98609996 0 
3.6860001 0.037093334 -4.1476684 0.60003 -8.6076288 0 5.420094 0.98567063 0 
3.687 0.037065748 -4.1510038 0.5989995 -8.6351833 0 5.423665 0.98524141 0 
3.688 0.037038159 -4.1543407 0.59796745 -8.662569 0 5.4272165 0.98481214 0 
3.6889999 0.037010565 -4.1576777 0.5969339 -8.689786 0 5.4307494 0.98438293 0 
3.6900001 0.036982972 -4.161015 0.59589893 -8.716835 0 5.4342632 0.98395371 0 
3.691 0.036955379 -4.1643534 0.59486252 -8.7437153 0 5.437758 0.9835245 0 
3.6919999 0.036927782 -4.1676917 0.59382474 -8.7704268 0 5.4412336 0.98309529 0 
3.6930001 0.036900181 -4.171031 0.59278566 -8.7969704 0 5.4446902 0.98266613 0 
3.694 0.036872581 -4.1743708 0.59174526 -8.8233471 0 5.4481277 0.98223698 0 
3.6949999 0.03684498 -4.1777105 0.59070355 -8.849555 0 5.4515462 0.98180783 0 
3.6960001 0.036817376 -4.1810508 0.58966064 -8.875596 0 5.454946 0.98137873 0 
3.697 0.036789771 -4.184392 0.58861649 -8.9014702 0 5.4583263 0.98094958 0 
3.698 0.036762167 -4.1877327 0.5875712 -8.9271774 0 5.4616876 0.98052049 0 
3.6989999 0.036734559 -4.1910744 0.58652472 -8.9527187 0 5.4650302 0.98009145 0 
3.7 0.036706951 -4.1944165 0.58547717 -8.9780922 0 5.4683533 0.97966236 0 
3.701 0.036679339 -4.1977587 0.58442855 -9.0033007 0 5.4716578 0.97923332 0 
3.7019999 0.036651727 -4.2011008 0.58337885 -9.0283432 0 5.4749427 0.97880429 0 
3.7030001 0.036624115 -4.2044435 0.58232814 -9.0532198 0 5.478209 0.97837526 0 
3.704 0.036596499 -4.2077866 0.58127642 -9.0779305 0 5.4814563 0.97794622 0 
3.7049999 0.036568884 -4.2111297 0.5802238 -9.1024771 0 5.4846845 0.97751725 0 
3.7060001 0.036541268 -4.2144732 0.57917023 -9.1268587 0 5.4878936 0.97708827 0 
3.707 0.036513649 -4.2178168 0.57811576 -9.1510763 0 5.4910836 0.9766593 0 
3.7079999 0.03648603 -4.2211604 0.57706046 -9.1751289 0 5.4942551 0.97623038 0 
3.7090001 0.03645841 -4.2245045 0.57600433 -9.1990185 0 5.497407 0.97580141 0 
3.71 0.036430791 -4.2278485 0.57494736 -9.222744 0 5.5005403 0.97537249 0 
3.711 0.036403168 -4.2311926 0.57388961 -9.2463064 0 5.5036545 0.97494364 0 
3.7119999 0.036375545 -4.2345366 0.57283121 -9.2697067 0 5.5067496 0.97451472 0 
3.7130001 0.036347922 -4.2378812 0.57177204 -9.292944 0 5.5098257 0.97408587 0 
3.714 0.036320295 -4.2412252 0.57071221 -9.3160191 0 5.5128832 0.97365701 0 
3.7149999 0.036292668 -4.2445698 0.56965172 -9.338932 0 5.5159216 0.97322816 0 
3.7160001 0.036265042 -4.2479138 0.56859058 -9.3616838 0 5.5189409 0.9727993 0 
3.717 0.036237415 -4.2512579 0.5675289 -9.3842745 0 5.5219412 0.97237051 0 
3.7179999 0.036209788 -4.2546024 0.56646663 -9.4067039 0 5.5249228 0.97194171 0 
3.7190001 0.036182158 -4.2579465 0.56540382 -9.4289732 0 5.5278854 0.97151291 0 
3.72 0.036154527 -4.2612906 0.56434053 -9.4510822 0 5.5308294 0.97108412 0 
3.721 0.036126897 -4.2646346 0.56327677 -9.473032 0 5.5337539 0.97065538 0 
3.7219999 0.036099266 -4.2679782 0.56221253 -9.4948225 0 5.5366602 0.97022665 0 
3.723 0.036071636 -4.2713218 0.56114787 -9.5164537 0 5.539547 0.96979791 0 
3.724 0.036044005 -4.2746654 0.56008285 -9.5379267 0 5.5424156 0.96936917 0 
3.7249999 0.036016371 -4.2780085 0.55901748 -9.5592413 0 5.5452647 0.9689405 0 
3.7260001 0.035988741 -4.2813516 0.55795169 -9.5803986 0 5.5480952 0.96851182 0 
3.727 0.035961106 -4.2846942 0.55688566 -9.6013975 0 5.5509071 0.96808314 0 
3.7279999 0.035933472 -4.2880368 0.55581933 -9.6222401 0 5.5537 0.96765447 0 
3.7290001 0.035905838 -4.291379 0.55475277 -9.6429262 0 5.5564742 0.96722579 0 
3.73 0.035878204 -4.2947211 0.55368596 -9.663456 0 5.5592299 0.96679717 0 
3.7309999 0.03585057 -4.2980628 0.55261892 -9.6838303 0 5.5619664 0.96636856 0 
3.7320001 0.035822935 -4.301404 0.5515517 -9.7040491 0 5.5646844 0.96593994 0 
3.733 0.035795301 -4.3047452 0.55048436 -9.7241135 0 5.5673838 0.96551138 0 
3.734 0.035767667 -4.3080854 0.5494169 -9.7440233 0 5.5700641 0.96508282 0 
3.7349999 0.035740029 -4.3114257 0.54834932 -9.7637787 0 5.5727262 0.96465427 0 
3.7360001 0.035712395 -4.3147655 0.54728168 -9.7833815 0 5.5753694 0.96422571 0 
3.737 0.035684761 -4.3181047 0.54621398 -9.8028297 0 5.5779939 0.96379715 0 
3.7379999 0.035657126 -4.3214436 0.54514629 -9.8221264 0 5.5805998 0.96336865 0 
3.7390001 0.035629492 -4.3247819 0.54407859 -9.8412704 0 5.5831871 0.96294016 0 
3.74 0.035601854 -4.3281198 0.54301089 -9.8602629 0 5.5857558 0.96251166 0 
3.7409999 0.03557422 -4.3314571 0.54194325 -9.8791037 0 5.588306 0.96208316 0 
3.7420001 0.035546586 -4.334794 0.54087573 -9.8977938 0 5.5908375 0.96165472 0 
3.743 0.035518952 -4.33813 0.53980827 -9.9163342 0 5.5933504 0.96122628 0 
3.744 0.035491318 -4.341466 0.53874093 -9.9347239 0 5.5958447 0.96079785 0 
3.7449999 0.035463687 -4.3448009 0.53767371 -9.9529638 0 5.598321 0.96036941 0 
3.7460001 0.035436053 -4.3481355 0.53660673 -9.971055 0 5.6007786 0.95994097 0 
3.747 0.035408419 -4.351469 0.53553987 -9.9889984 0 5.6032176 0.95951259 0 
3.7479999 0.035380788 -4.3548021 0.5344733 -10.006793 0 5.605638 0.95908421 0 
3.7490001 0.035353154 -4.3581347 0.53340691 -10.024441 0 5.6080403 0.95865583 0 
3.75 0.035325523 -4.3614664 0.53234082 -10.041941 0 5.6104245 0.95822752 0 
3.7509999 0.035297893 -4.3647971 0.53127497 -10.059295 0 5.6127901 0.9577992 0 
3.7520001 0.035270263 -4.3681273 0.53020948 -10.076502 0 5.6151371 0.95737082 0 
3.753 0.035242632 -4.3714571 0.52914429 -10.093564 0 5.617466 0.95694256 0 
3.7539999 0.035215005 -4.3747854 0.52807945 -10.110481 0 5.6197762 0.95651424 0 
3.7550001 0.035187375 -4.3781133 0.52701503 -10.127253 0 5.6220689 0.95608598 0 
3.756 0.035159748 -4.3814406 0.52595097 -10.143881 0 5.6243429 0.95565766 0 
3.757 0.035132121 -4.3847666 0.52488732 -10.160366 0 5.6265988 0.95522946 0 
3.7579999 0.035104495 -4.388092 0.5238241 -10.176707 0 5.6288362 0.9548012 0 
3.7590001 0.035076872 -4.3914165 0.5227614 -10.192906 0 5.6310558 0.95437294 0 
3.76 0.035049248 -4.3947401 0.52169913 -10.208962 0 5.6332569 0.95394474 0 
3.7609999 0.035021625 -4.3980627 0.52063733 -10.224878 0 5.6354403 0.95351654 0 
3.7620001 0.034994002 -4.4013848 0.51957607 -10.240652 0 5.6376052 0.95308834 0 
3.763 0.034966383 -4.4047055 0.51851541 -10.256286 0 5.6397524 0.9526602 0 
3.7639999 0.034938764 -4.4080253 0.51745528 -10.271779 0 5.641881 0.95223206 0 
3.7650001 0.034911145 -4.4113441 0.51639569 -10.287133 0 5.6439919 0.95180392 0 
3.766 0.034883525 -4.4146619 0.51533675 -10.302348 0 5.6460853 0.95137578 0 
3.767 0.03485591 -4.4179783 0.51427841 -10.317425 0 5.64816 0.95094764 0 
3.7679999 0.034828294 -4.4212942 0.51322073 -10.332363 0 5.6502171 0.95051956 0 
3.7690001 0.034800682 -4.4246087 0.51216364 -10.347164 0 5.6522565 0.95009148 0 
3.77 0.03477307 -4.4279222 0.51110727 -10.361829 0 5.6542773 0.9496634 0 
3.7709999 0.034745459 -4.4312348 0.51005161 -10.376356 0 5.656281 0.94923532 0 
3.7720001 0.03471785 -4.434546 0.50899667 -10.390749 0 5.6582665 0.9488073 0 
3.773 0.034690242 -4.4378562 0.50794244 -10.405005 0 5.6602345 0.94837922 0 
3.7739999 0.034662638 -4.441165 0.50688899 -10.419127 0 5.6621842 0.94795126 0 
3.7750001 0.034635033 -4.4444728 0.50583631 -10.433115 0 5.6641169 0.94752324 0 
3.776 0.034607429 -4.4477792 0.50478441 -10.446969 0 5.6660314 0.94709522 0 
3.777 0.034579828 -4.4510846 0.50373328 -10.46069 0 5.6679282 0.94666725 0 
3.7780001 0.034552228 -4.4543891 0.50268298 -10.474278 0 5.6698074 0.94623929 0 
3.779 0.034524631 -4.4576917 0.50163352 -10.487735 0 5.671669 0.94581133 0 
3.78 0.034497034 -4.4609933 0.50058496 -10.50106 0 5.6735129 0.94538343 0 
3.7809999 0.034469441 -4.4642935 0.49953726 -10.514254 0 5.6753397 0.94495547 0 
3.7820001 0.034441847 -4.4675927 0.49849042 -10.527317 0 5.6771483 0.94452757 0 
3.783 0.034414258 -4.47089 0.49744451 -10.540251 0 5.6789398 0.94409966 0 
3.7839999 0.034386668 -4.4741864 0.49639952 -10.553055 0 5.6807141 0.94367182 0 
3.7850001 0.034359083 -4.4774814 0.49535549 -10.56573 0 5.6824703 0.94324392 0 
3.786 0.034331497 -4.4807749 0.49431238 -10.578277 0 5.6842098 0.94281608 0 
3.7869999 0.034303915 -4.484067 0.49327028 -10.590696 0 5.6859317 0.94238824 0 
3.7880001 0.034276336 -4.4873576 0.49222913 -10.602988 0 5.6876359 0.94196045 0 
3.789 0.034248758 -4.4906468 0.491189 -10.615153 0 5.6893229 0.94153261 0 
3.79 0.034221184 -4.4939346 0.49014989 -10.627193 0 5.6909928 0.94110483 0 
3.7909999 0.034193609 -4.497221 0.48911181 -10.639107 0 5.6926455 0.94067705 0 
3.7920001 0.034166038 -4.5005054 0.48807478 -10.650896 0 5.6942811 0.94024926 0 
3.793 0.034138471 -4.5037889 0.48703879 -10.66256 0 5.6958995 0.93982154 0 
3.7939999 0.034110904 -4.5070705 0.48600391 -10.674101 0 5.6975002 0.93939382 0 
3.7950001 0.03408334 -4.5103507 0.48497009 -10.685518 0 5.6990843 0.9389661 0 
3.796 0.034055777 -4.5136294 0.48393741 -10.696814 0 5.7006512 0.93853837 0 
3.7969999 0.034028221 -4.5169063 0.48290583 -10.707986 0 5.7022014 0.93811065 0 
3.7980001 0.034000665 -4.5201821 0.48187542 -10.719036 0 5.7037339 0.93768299 0 
3.799 0.033973109 -4.5234556 0.48084611 -10.729966 0 5.7052503 0.93725532 0 
3.8 0.03394556 -4.5267277 0.47981799 -10.740775 0 5.706749 0.93682766 0 
3.8010001 0.033918012 -4.5299983 0.47879103 -10.751465 0 5.708231 0.93640006 0 
3.802 0.033890467 -4.5332675 0.47776529 -10.762034 0 5.7096963 0.93597239 0 
3.803 0.033862926 -4.5365343 0.47674072 -10.772485 0 5.7111449 0.93554479 0 
3.8039999 0.033835385 -4.5397997 0.47571737 -10.782818 0 5.7125764 0.93511719 0 
3.8050001 0.033807848 -4.5430636 0.47469527 -10.793033 0 5.7139912 0.93468964 0 
3.806 0.033780314 -4.5463257 0.47367439 -10.80313 0 5.7153893 0.9342621 0 
3.8069999 0.033752784 -4.5495858 0.47265476 -10.813111 0 5.7167706 0.93383449 0 
3.8080001 0.033725258 -4.552844 0.47163641 -10.822976 0 5.7181354 0.93340701 0 
3.809 0.033697732 -4.5561008 0.47061932 -10.832725 0 5.7194834 0.93297946 0 
3.8099999 0.033670209 -4.5593557 0.46960354 -10.84236 0 5.7208147 0.93255198 0 
3.8110001 0.033642691 -4.5626087 0.46858907 -10.851879 0 5.7221298 0.93212444 0 
3.812 0.033615176 -4.5658598 0.46757588 -10.861285 0 5.7234282 0.93169701 0 
3.813 0.033587664 -4.5691094 0.46656403 -10.870578 0 5.7247105 0.93126953 0 
3.8139999 0.033560157 -4.5723567 0.46555352 -10.879758 0 5.725976 0.9308421 0 
3.8150001 0.033532653 -4.5756021 0.46454436 -10.888825 0 5.7272248 0.93041462 0 
3.816 0.033505149 -4.578846 0.46353656 -10.897781 0 5.7284579 0.92998725 0 
3.8169999 0.033477653 -4.5820875 0.46253014 -10.906626 0 5.7296743 0.92955983 0 
3.8180001 0.033450156 -4.5853271 0.46152508 -10.91536 0 5.7308741 0.92913246 0 
3.819 0.033422668 -4.5885653 0.4605214 -10.923985 0 5.732058 0.9287051 0 
3.8199999 0.033395179 -4.5918012 0.45951915 -10.932499 0 5.7332258 0.92827773 0 
3.8210001 0.033367693 -4.5950346 0.4585183 -10.940905 0 5.7343774 0.92785037 0 
3.822 0.033340216 -4.5982666 0.45751888 -10.949203 0 5.7355127 0.92742306 0 
3.823 0.033312738 -4.6014962 0.45652089 -10.957392 0 5.7366319 0.92699575 0 
3.8239999 0.033285268 -4.6047239 0.45552433 -10.965474 0 5.7377348 0.92656845 0 
3.825 0.033257797 -4.6079497 0.45452923 -10.97345 0 5.738822 0.92614114 0 
3.826 0.033230331 -4.6111736 0.45353562 -10.981319 0 5.7398934 0.9257139 0 
3.8269999 0.033202872 -4.6143951 0.45254344 -10.989083 0 5.7409482 0.92528665 0 
3.8280001 0.033175413 -4.6176143 0.45155275 -10.996742 0 5.7419877 0.9248594 0 
3.829 0.033147961 -4.620832 0.45056358 -11.004296 0 5.743011 0.92443216 0 
3.8299999 0.033120513 -4.6240468 0.44957587 -11.011746 0 5.7440186 0.92400497 0 
3.8310001 0.033093065 -4.6272602 0.44858968 -11.019094 0 5.7450104 0.92357779 0 
3.832 0.033065625 -4.6304708 0.44760501 -11.026338 0 5.7459865 0.9231506 0 
3.8329999 0.033038188 -4.6336794 0.44662189 -11.033479 0 5.7469463 0.92272347 0 
3.8340001 0.033010755 -4.6368861 0.44564027 -11.040519 0 5.7478909 0.92229629 0 
3.835 0.032983329 -4.6400905 0.44466022 -11.047457 0 5.7488198 0.92186916 0 
3.836 0.032955904 -4.6432924 0.44368169 -11.054295 0 5.7497334 0.92144209 0 
3.8369999 0.032928485 -4.646492 0.44270474 -11.061032 0 5.7506309 0.92101496 0 
3.8380001 0.032901071 -4.6496897 0.44172937 -11.06767 0 5.751513 0.9205879 0 
3.839 0.03287366 -4.652885 0.44075555 -11.074208 0 5.7523799 0.92016083 0 
3.8399999 0.032846253 -4.6560779 0.4397833 -11.080648 0 5.753231 0.91973376 0 
3.8410001 0.03281885 -4.6592684 0.43881267 -11.08699 0 5.7540669 0.91930676 0 
3.842 0.032791454 -4.662457 0.43784365 -11.093235 0 5.7548871 0.91887975 0 
3.8429999 0.032764062 -4.6656427 0.43687621 -11.099382 0 5.7556925 0.91845274 0 
3.8440001 0.032736674 -4.6688266 0.43591037 -11.105433 0 5.7564821 0.91802573 0 
3.845 0.032709293 -4.6720076 0.43494618 -11.111388 0 5.757257 0.91759878 0 
3.846 0.032681912 -4.6751866 0.43398362 -11.117249 0 5.7580161 0.91717184 0 
3.8469999 0.032654539 -4.6783628 0.43302268 -11.123013 0 5.7587605 0.91674489 0 
3.848 0.032627173 -4.6815372 0.43206337 -11.128683 0 5.7594891 0.916318 0 
3.849 0.032599807 -4.6847086 0.43110573 -11.13426 0 5.7602034 0.91589105 0 
3.8499999 0.032572448 -4.6878781 0.43014973 -11.139743 0 5.7609019 0.91546416 0 
3.8510001 0.032545097 -4.6910448 0.4291954 -11.145134 0 5.7615857 0.91503733 0 
3.852 0.032517746 -4.6942091 0.42824271 -11.150432 0 5.7622547 0.91461045 0 
3.8529999 0.032490406 -4.697371 0.42729172 -11.155638 0 5.7629085 0.91418362 0 
3.8540001 0.032463066 -4.7005301 0.4263424 -11.160753 0 5.7635479 0.91375679 0 
3.855 0.032435734 -4.7036872 0.42539477 -11.165778 0 5.7641721 0.91333002 0 
3.8559999 0.032408405 -4.7068415 0.42444882 -11.170712 0 5.764781 0.91290325 0 
3.8570001 0.032381084 -4.7099929 0.42350459 -11.175557 0 5.7653756 0.91247648 0 
3.858 0.032353766 -4.7131424 0.42256203 -11.180312 0 5.7659554 0.91204971 0 
3.859 0.032326452 -4.716289 0.4216212 -11.184979 0 5.7665205 0.91162294 0 
3.8599999 0.032299146 -4.7194328 0.42068207 -11.189558 0 5.7670712 0.91119623 0 
3.8610001 0.032271847 -4.7225742 0.41974467 -11.194049 0 5.7676072 0.91076952 0 
3.862 0.032244552 -4.7257133 0.418809 -11.198453 0 5.7681284 0.91034287 0 
3.8629999 0.03221726 -4.7288494 0.41787502 -11.20277 0 5.7686353 0.90991622 0 
3.8640001 0.032189976 -4.7319827 0.41694281 -11.207001 0 5.7691274 0.90948957 0 
3.865 0.0321627 -4.7351136 0.41601232 -11.211146 0 5.7696052 0.90906292 0 
3.8659999 0.032135427 -4.7382421 0.41508359 -11.215207 0 5.7700686 0.90863633 0 
3.8670001 0.032108158 -4.7413673 0.41415659 -11.219183 0 5.7705173 0.90820968 0 
3.868 0.032080896 -4.7444906 0.41323134 -11.223075 0 5.7709522 0.90778315 0 
3.869 0.032053642 -4.7476106 0.41230786 -11.226883 0 5.7713728 0.90735656 0 
3.8699999 0.032026391 -4.7507281 0.41138616 -11.230608 0 5.7717786 0.90693003 0 
3.8710001 0.031999148 -4.7538428 0.41046619 -11.23425 0 5.7721705 0.9065035 0 
3.872 0.031971913 -4.7569547 0.40954801 -11.23781 0 5.7725482 0.90607697 0 
3.8729999 0.031944681 -4.7600636 0.40863159 -11.241289 0 5.772912 0.9056505 0 
3.8740001 0.031917453 -4.7631702 0.40771696 -11.244686 0 5.7732615 0.90522403 0 
3.875 0.031890236 -4.766274 0.40680408 -11.248003 0 5.7735968 0.90479755 0 
3.8759999 0.031863023 -4.7693748 0.40589303 -11.25124 0 5.7739186 0.90437114 0 
3.8770001 0.031835813 -4.7724729 0.40498376 -11.254396 0 5.7742257 0.90394473 0 
3.878 0.031808615 -4.775568 0.40407625 -11.257474 0 5.7745194 0.90351832 0 
3.8789999 0.03178142 -4.7786603 0.40317056 -11.260473 0 5.7747993 0.90309197 0 
3.8800001 0.031754229 -4.7817497 0.40226668 -11.263394 0 5.7750649 0.90266562 0 
3.881 0.031727049 -4.7848363 0.40136456 -11.266237 0 5.7753172 0.90223926 0 
3.882 0.031699874 -4.78792 0.4004643 -11.269003 0 5.7755551 0.90181291 0 
3.8829999 0.031672705 -4.7910008 0.39956582 -11.271691 0 5.7757797 0.90138662 0 
3.8840001 0.03164554 -4.7940788 0.39866915 -11.274304 0 5.775991 0.90096033 0 
3.885 0.031618387 -4.7971539 0.39777428 -11.276841 0 5.7761879 0.90053403 0 
3.8859999 0.031591237 -4.8002262 0.39688125 -11.279302 0 5.7763715 0.9001078 0 
3.8870001 0.031564094 -4.8032951 0.39599004 -11.281689 0 5.7765417 0.89968157 0 
3.888 0.031536959 -4.8063617 0.39510065 -11.284 0 5.7766981 0.89925539 0 
3.8889999 0.031509828 -4.8094249 0.39421308 -11.286238 0 5.7768412 0.89882916 0 
3.8900001 0.031482708 -4.8124852 0.39332733 -11.288403 0 5.7769709 0.89840299 0 
3.891 0.031455591 -4.8155422 0.39244342 -11.290494 0 5.7770872 0.89797688 0 
3.892 0.031428482 -4.8185968 0.39156136 -11.292512 0 5.7771902 0.8975507 0 
3.8929999 0.031401381 -4.8216481 0.39068112 -11.294458 0 5.7772799 0.89712459 0 
3.8940001 0.031374287 -4.8246961 0.38980269 -11.296333 0 5.7773561 0.89669853 0 
3.895 0.0313472 -4.8277416 0.38892615 -11.298137 0 5.7774191 0.89627242 0 
3.8959999 0.031320117 -4.8307838 0.38805142 -11.29987 0 5.7774692 0.89584637 0 
3.8970001 0.031293046 -4.8338227 0.38717854 -11.301532 0 5.7775059 0.89542037 0 
3.898 0.031265978 -4.8368587 0.38630751 -11.303124 0 5.7775292 0.89499432 0 
3.8989999 0.031238919 -4.8398919 0.38543832 -11.304647 0 5.7775397 0.89456832 0 
3.9000001 0.031211868 -4.8429217 0.38457096 -11.306102 0 5.7775373 0.89414239 0 
3.901 0.031184822 -4.8459482 0.38370547 -11.307487 0 5.7775221 0.89371639 0 
3.902 0.031157786 -4.8489718 0.38284183 -11.308805 0 5.7774935 0.89329046 0 
3.9030001 0.031130755 -4.8519926 0.38198006 -11.310054 0 5.7774525 0.89286458 0 
3.904 0.031103734 -4.8550096 0.38112012 -11.311236 0 5.7773981 0.89243865 0 
3.905 0.031076718 -4.8580241 0.38026205 -11.312352 0 5.7773309 0.89201277 0 
3.9059999 0.03104971 -4.8610349 0.37940583 -11.313402 0 5.7772512 0.89158696 0 
3.9070001 0.031022711 -4.8640428 0.37855145 -11.314385 0 5.7771587 0.89116114 0 
3.908 0.030995719 -4.8670473 0.37769896 -11.315303 0 5.7770534 0.89073533 0 
3.9089999 0.030968733 -4.870049 0.37684831 -11.316155 0 5.7769356 0.89030951 0 
3.9100001 0.030941756 -4.8730474 0.37599954 -11.316944 0 5.7768049 0.88988376 0 
3.911 0.030914787 -4.8760424 0.37515262 -11.317668 0 5.7766619 0.889458 0 
3.9119999 0.030887827 -4.879034 0.37430757 -11.318328 0 5.7765064 0.8890323 0 
3.9130001 0.030860873 -4.8820224 0.37346438 -11.318925 0 5.7763381 0.88860655 0 
3.914 0.030833928 -4.8850079 0.37262306 -11.319459 0 5.7761579 0.88818091 0 
3.915 0.03080699 -4.88799 0.37178358 -11.31993 0 5.7759647 0.88775522 0 
3.9159999 0.03078006 -4.8909688 0.37094599 -11.320339 0 5.7757592 0.88732958 0 
3.9170001 0.030753138 -4.8939443 0.37011024 -11.320687 0 5.7755413 0.886904 0 
3.918 0.030726224 -4.8969164 0.36927637 -11.320973 0 5.7753115 0.88647836 0 
3.9189999 0.030699318 -4.8998852 0.36844438 -11.321198 0 5.7750692 0.88605279 0 
3.9200001 0.030672422 -4.9028506 0.36761427 -11.321363 0 5.7748146 0.88562727 0 
3.921 0.030645533 -4.9058127 0.366786 -11.321468 0 5.7745481 0.88520175 0 
3.9219999 0.030618651 -4.9087715 0.36595961 -11.321514 0 5.7742691 0.88477623 0 
3.9230001 0.030591778 -4.9117274 0.36513507 -11.3215 0 5.7739782 0.88435072 0 
3.924 0.030564914 -4.9146795 0.36431241 -11.321427 0 5.7736754 0.88392526 0 
3.925 0.030538058 -4.9176283 0.36349162 -11.321296 0 5.7733603 0.8834998 0 
3.9260001 0.03051121 -4.9205737 0.36267272 -11.321107 0 5.7730331 0.8830744 0 
3.927 0.030484371 -4.9235158 0.36185566 -11.32086 0 5.7726946 0.882649 0 
3.928 0.030457539 -4.9264541 0.36104047 -11.320556 0 5.7723436 0.88222367 0 
3.9289999 0.030430717 -4.9293895 0.36022714 -11.320194 0 5.7719808 0.88179827 0 
3.9300001 0.030403905 -4.9323211 0.35941571 -11.319777 0 5.7716064 0.88137299 0 
3.931 0.030377099 -4.9352493 0.3586061 -11.319304 0 5.7712202 0.88094765 0 
3.9319999 0.030350303 -4.9381742 0.3577984 -11.318774 0 5.770822 0.88052237 0 
3.9330001 0.030323517 -4.9410958 0.35699254 -11.31819 0 5.7704124 0.88009715 0 
3.934 0.030296737 -4.9440136 0.35618857 -11.31755 0 5.7699914 0.87967187 0 
3.9349999 0.030269967 -4.9469285 0.35538644 -11.316856 0 5.7695584 0.87924671 0 
3.9360001 0.030243207 -4.9498396 0.35458618 -11.316108 0 5.7691135 0.87882149 0 
3.937 0.030216454 -4.9527469 0.35378778 -11.315306 0 5.7686577 0.87839633 0 
3.938 0.03018971 -4.9556508 0.35299125 -11.314451 0 5.7681899 0.87797123 0 
3.9389999 0.030162975 -4.9585514 0.3521966 -11.313542 0 5.7677112 0.87754607 0 
3.9400001 0.03013625 -4.9614487 0.3514038 -11.312582 0 5.7672205 0.87712097 0 
3.941 0.030109534 -4.9643421 0.35061285 -11.311568 0 5.7667189 0.87669593 0 
3.9419999 0.030082827 -4.9672322 0.34982377 -11.310503 0 5.7662053 0.87627089 0 
3.9430001 0.03005613 -4.9701185 0.34903654 -11.309386 0 5.7656808 0.87584585 0 
3.944 0.03002944 -4.9730015 0.34825116 -11.308219 0 5.7651453 0.87542087 0 
3.9449999 0.030002762 -4.9758806 0.34746766 -11.307 0 5.7645984 0.87499595 0 
3.9460001 0.02997609 -4.9787564 0.34668601 -11.305731 0 5.76404 0.87457097 0 
3.947 0.02994943 -4.9816284 0.34590623 -11.304412 0 5.7634706 0.87414604 0 
3.948 0.029922778 -4.9844971 0.34512827 -11.303043 0 5.7628903 0.87372118 0 
3.9489999 0.029896136 -4.9873619 0.34435219 -11.301625 0 5.7622991 0.87329632 0 
3.95 0.029869502 -4.9902234 0.34357795 -11.300158 0 5.7616963 0.87287146 0 
3.951 0.02984288 -4.9930811 0.34280556 -11.298642 0 5.7610826 0.87244666 0 
3.9519999 0.029816266 -4.995935 0.34203503 -11.297078 0 5.7604585 0.87202185 0 
3.9530001 0.029789662 -4.9987855 0.3412663 -11.295465 0 5.7598228 0.87159711 0 
3.954 0.029763067 -5.0016322 0.34049946 -11.293806 0 5.7591767 0.87117237 0 
3.9549999 0.029736483 -5.0044756 0.33973446 -11.292099 0 5.7585196 0.87074763 0 
3.9560001 0.029709907 -5.0073147 0.33897132 -11.290345 0 5.7578516 0.87032294 0 
3.957 0.029683342 -5.0101504 0.33820999 -11.288545 0 5.7571731 0.86989826 0 
3.9579999 0.029656786 -5.0129828 0.3374505 -11.286698 0 5.7564836 0.86947364 0 
3.9590001 0.02963024 -5.0158114 0.33669287 -11.284806 0 5.7557836 0.86904907 0 
3.96 0.029603705 -5.0186357 0.33593708 -11.282867 0 5.7550731 0.86862445 0 
3.961 0.029577179 -5.0214572 0.33518311 -11.280885 0 5.7543516 0.86819988 0 
3.9619999 0.029550662 -5.0242743 0.33443099 -11.278856 0 5.7536197 0.86777538 0 
3.9630001 0.029524157 -5.0270882 0.33368069 -11.276784 0 5.7528772 0.86735088 0 
3.964 0.029497661 -5.0298977 0.3329322 -11.274667 0 5.7521243 0.86692637 0 
3.9649999 0.029471176 -5.0327039 0.33218557 -11.272506 0 5.7513609 0.86650193 0 
3.9660001 0.0294447 -5.0355062 0.33144075 -11.270302 0 5.7505875 0.86607754 0 
3.967 0.029418234 -5.0383048 0.33069775 -11.268054 0 5.7498031 0.86565316 0 
3.9679999 0.029391779 -5.0411 0.32995659 -11.265763 0 5.7490087 0.86522877 0 
3.9690001 0.029365333 -5.043891 0.32921723 -11.263431 0 5.7482038 0.86480445 0 
3.97 0.029338898 -5.0466785 0.32847971 -11.261055 0 5.7473888 0.86438012 0 
3.971 0.029312475 -5.0494618 0.32774398 -11.258638 0 5.7465634 0.86395586 0 
3.9719999 0.02928606 -5.0522418 0.3270101 -11.256179 0 5.745728 0.86353159 0 
3.973 0.029259656 -5.0550175 0.326278 -11.253679 0 5.7448821 0.86310738 0 
3.974 0.029233262 -5.0577898 0.32554772 -11.251138 0 5.7440267 0.86268318 0 
3.9749999 0.029206879 -5.0605583 0.32481927 -11.248556 0 5.7431607 0.86225897 0 
3.9760001 0.029180508 -5.0633225 0.3240926 -11.245934 0 5.7422848 0.86183482 0 
3.977 0.029154146 -5.0660834 0.32336771 -11.243272 0 5.7413988 0.86141074 0 
3.9779999 0.029127795 -5.06884 0.32264468 -11.240569 0 5.7405028 0.86098665 0 
3.9790001 0.029101454 -5.0715933 0.3219234 -11.237828 0 5.7395973 0.86056262 0 
3.98 0.029075125 -5.0743423 0.32120395 -11.235047 0 5.7386813 0.8601386 0 
3.9809999 0.029048806 -5.0770874 0.32048628 -11.232228 0 5.7377558 0.85971457 0 
3.9820001 0.029022498 -5.0798292 0.3197704 -11.22937 0 5.7368207 0.8592906 0 
3.983 0.028996199 -5.0825667 0.3190563 -11.226474 0 5.7358756 0.85886669 0 
3.984 0.028969914 -5.0853004 0.31834403 -11.223539 0 5.7349205 0.85844278 0 
3.9849999 0.028943637 -5.0880299 0.31763351 -11.220568 0 5.7339559 0.85801888 0 
3.9860001 0.028917374 -5.0907559 0.31692478 -11.217559 0 5.7329817 0.85759503 0 
3.987 0.02889112 -5.0934777 0.31621781 -11.214512 0 5.731998 0.85717124 0 
3.9879999 0.028864877 -5.0961962 0.31551266 -11.211429 0 5.7310042 0.85674745 0 
3.9890001 0.028838646 -5.0989103 0.31480923 -11.208309 0 5.730001 0.85632366 0 
3.99 0.028812425 -5.1016202 0.31410763 -11.205153 0 5.7289886 0.85589993 0 
3.9909999 0.028786216 -5.1043267 0.31340775 -11.201962 0 5.7279663 0.85547626 0 
3.9920001 0.028760018 -5.107029 0.31270966 -11.198735 0 5.7269349 0.85505259 0 
3.993 0.028733831 -5.1097274 0.31201336 -11.195472 0 5.725894 0.85462892 0 
3.994 0.028707655 -5.112422 0.31131878 -11.192175 0 5.7248435 0.85420531 0 
3.9949999 0.028681491 -5.1151123 0.31062597 -11.188842 0 5.7237835 0.85378176 0 
3.9960001 0.028655337 -5.1177988 0.30993494 -11.185475 0 5.7227149 0.85335821 0 
3.997 0.028629197 -5.1204815 0.30924565 -11.182074 0 5.7216363 0.85293472 0 
3.9979999 0.028603066 -5.1231604 0.30855811 -11.178638 0 5.7205486 0.85251123 0 
3.9990001 0.028576948 -5.1258349 0.3078723 -11.17517 0 5.7194519 0.85208774 0 
4 0.028550839 -5.1285052 0.30718824 -11.171668 0 5.7183461 0.85166436 0 
4.0009999 0.028524743 -5.1311722 0.30650595 -11.168132 0 5.7172308 0.85124093 0 
4.0019999 0.028498659 -5.1338348 0.30582538 -11.164564 0 5.7161069 0.85081762 0 
4.0029998 0.028472587 -5.1364932 0.30514655 -11.160963 0 5.7149734 0.85039431 0 
4.0040002 0.028446527 -5.1391482 0.30446944 -11.15733 0 5.7138314 0.849971 0 
4.0050001 0.028420476 -5.1417985 0.30379409 -11.153665 0 5.7126799 0.84954774 0 
4.006 0.02839444 -5.1444449 0.30312043 -11.149967 0 5.7115197 0.84912449 0 
4.007 0.028368413 -5.1470876 0.30244854 -11.146239 0 5.7103505 0.8487013 0 
4.0079999 0.0283424 -5.1497264 0.30177835 -11.142479 0 5.7091727 0.84827816 0 
4.0089998 0.028316397 -5.1523609 0.30110988 -11.138688 0 5.7079854 0.84785503 0 
4.0100002 0.028290408 -5.1549911 0.30044311 -11.134867 0 5.70679 0.84743196 0 
4.0110002 0.028264429 -5.1576176 0.29977807 -11.131014 0 5.7055855 0.84700888 0 
4.0120001 0.028238462 -5.1602397 0.29911476 -11.127131 0 5.7043719 0.84658587 0 
4.013 0.028212508 -5.162858 0.29845312 -11.123219 0 5.7031498 0.84616286 0 
4.0139999 0.028186567 -5.165472 0.29779321 -11.119277 0 5.7019196 0.8457399 0 
4.0149999 0.028160635 -5.1680822 0.297135 -11.115305 0 5.7006798 0.84531701 0 
4.0159998 0.028134719 -5.1706882 0.29647848 -11.111303 0 5.6994319 0.84489411 0 
4.0170002 0.028108811 -5.1732903 0.29582366 -11.107273 0 5.6981754 0.84447122 0 
4.0180001 0.028082918 -5.1758881 0.29517052 -11.103214 0 5.6969104 0.84404844 0 
4.0190001 0.028057037 -5.1784816 0.2945191 -11.099127 0 5.6956367 0.84362561 0 
4.02 0.028031167 -5.1810713 0.29386935 -11.095012 0 5.6943545 0.84320289 0 
4.0209999 0.028005309 -5.1836567 0.29322127 -11.090867 0 5.6930642 0.84278017 0 
4.0219998 0.027979465 -5.1862383 0.29257485 -11.086696 0 5.6917653 0.84235746 0 
4.0229998 0.027953632 -5.1888156 0.29193014 -11.082497 0 5.6904578 0.8419348 0 
4.0240002 0.027927812 -5.1913886 0.29128709 -11.07827 0 5.6891422 0.8415122 0 
4.0250001 0.027902005 -5.1939573 0.29064572 -11.074017 0 5.6878181 0.84108967 0 
4.026 0.027876211 -5.1965222 0.29000601 -11.069736 0 5.6864858 0.84066707 0 
4.027 0.027850429 -5.1990833 0.28936797 -11.065429 0 5.6851454 0.84024459 0 
4.0279999 0.027824659 -5.2016397 0.2887316 -11.061095 0 5.6837969 0.83982211 0 
4.0289998 0.0277989 -5.2041922 0.28809687 -11.056735 0 5.6824398 0.8393997 0 
4.0300002 0.027773157 -5.2067404 0.28746378 -11.05235 0 5.6810746 0.83897728 0 
4.0310001 0.027747424 -5.2092843 0.28683236 -11.047938 0 5.6797018 0.83855492 0 
4.0320001 0.027721705 -5.2118244 0.28620261 -11.043501 0 5.6783204 0.83813262 0 
4.033 0.027695999 -5.2143602 0.28557447 -11.039039 0 5.6769309 0.83771032 0 
4.0339999 0.027670303 -5.2168918 0.28494799 -11.034552 0 5.6755338 0.83728808 0 
4.0349998 0.027644623 -5.2194195 0.28432313 -11.03004 0 5.6741285 0.83686584 0 
4.0359998 0.027618954 -5.2219424 0.2836999 -11.025503 0 5.6727152 0.83644366 0 
4.0370002 0.0275933 -5.2244616 0.28307831 -11.020942 0 5.6712942 0.83602154 0 
4.0380001 0.027567657 -5.2269764 0.28245836 -11.016356 0 5.6698651 0.83559942 0 
4.039 0.027542027 -5.2294869 0.28184003 -11.011747 0 5.6684279 0.83517736 0 
4.04 0.027516412 -5.2319937 0.2812233 -11.007113 0 5.6669831 0.8347553 0 
4.0409999 0.027490808 -5.2344956 0.28060821 -11.002458 0 5.6655307 0.83433336 0 
4.0419998 0.027465217 -5.2369938 0.27999473 -10.997777 0 5.6640706 0.83391136 0 
4.0430002 0.027439639 -5.2394876 0.27938282 -10.993074 0 5.6626024 0.83348948 0 
4.0440001 0.027414074 -5.2419772 0.27877256 -10.988348 0 5.6611266 0.8330676 0 
4.0450001 0.027388524 -5.2444625 0.27816391 -10.9836 0 5.6596437 0.83264577 0 
4.046 0.027362986 -5.2469435 0.27755684 -10.978828 0 5.6581526 0.83222395 0 
4.0469999 0.027337462 -5.2494206 0.27695137 -10.974035 0 5.6566539 0.83180219 0 
4.0479999 0.027311949 -5.251893 0.27634749 -10.969219 0 5.6551476 0.83138049 0 
4.0489998 0.027286451 -5.2543616 0.27574521 -10.964382 0 5.6536341 0.83095878 0 
4.0500002 0.027260967 -5.2568254 0.27514452 -10.959523 0 5.652113 0.83053714 0 
4.0510001 0.027235495 -5.2592854 0.2745454 -10.954642 0 5.6505842 0.83011556 0 
4.052 0.027210038 -5.2617412 0.27394786 -10.94974 0 5.6490479 0.82969397 0 
4.053 0.027184593 -5.2641926 0.27335188 -10.944818 0 5.6475043 0.82927245 0 
4.0539999 0.027159162 -5.2666397 0.2727575 -10.939874 0 5.6459537 0.82885098 0 
4.0549998 0.027133744 -5.2690825 0.27216467 -10.934909 0 5.6443954 0.82842952 0 
4.0560002 0.02710834 -5.2715211 0.27157342 -10.929924 0 5.6428299 0.82800812 0 
4.0570002 0.02708295 -5.2739553 0.27098373 -10.924918 0 5.6412568 0.82758677 0 
4.0580001 0.027057573 -5.2763858 0.27039561 -10.919892 0 5.6396766 0.82716542 0 
4.059 0.02703221 -5.2788115 0.26980904 -10.914847 0 5.6380892 0.8267442 0 
4.0599999 0.027006859 -5.2812328 0.26922399 -10.909782 0 5.6364946 0.82632291 0 
4.0609999 0.026981523 -5.2836499 0.26864052 -10.904697 0 5.6348929 0.82590175 0 
4.0619998 0.026956201 -5.2860632 0.2680586 -10.899593 0 5.6332841 0.82548058 0 
4.0630002 0.026930893 -5.2884717 0.2674782 -10.89447 0 5.6316681 0.82505947 0 
4.0640001 0.026905598 -5.2908759 0.26689935 -10.889327 0 5.6300454 0.82463837 0 
4.0650001 0.026880318 -5.2932758 0.26632202 -10.884167 0 5.6284151 0.82421732 0 
4.066 0.02685505 -5.2956715 0.26574624 -10.878986 0 5.6267781 0.82379633 0 
4.0669999 0.026829798 -5.2980628 0.26517197 -10.873789 0 5.625134 0.8233754 0 
4.0679998 0.026804559 -5.3004498 0.26459923 -10.868572 0 5.6234832 0.82295448 0 
4.0689998 0.026779333 -5.3028326 0.26402801 -10.863338 0 5.6218252 0.82253361 0 
4.0700002 0.026754122 -5.3052111 0.26345831 -10.858085 0 5.6201601 0.8221128 0 
4.0710001 0.026728924 -5.3075852 0.2628901 -10.852815 0 5.6184883 0.82169205 0 
4.072 0.026703741 -5.3099551 0.26232341 -10.847527 0 5.6168098 0.8212713 0 
4.073 0.026678573 -5.3123207 0.26175824 -10.842221 0 5.6151247 0.82085061 0 
4.0739999 0.026653418 -5.3146815 0.26119459 -10.836899 0 5.6134324 0.82042992 0 
4.0749998 0.026628276 -5.3170385 0.2606324 -10.83156 0 5.6117334 0.82000935 0 
4.0760002 0.026603151 -5.3193908 0.26007172 -10.826203 0 5.6100278 0.81958878 0 
4.0770001 0.026578039 -5.3217392 0.25951251 -10.82083 0 5.6083155 0.81916827 0 
4.0780001 0.02655294 -5.3240829 0.25895482 -10.815441 0 5.6065969 0.81874776 0 
4.079 0.026527857 -5.3264222 0.25839859 -10.810035 0 5.6048713 0.81832737 0 
4.0799999 0.026502788 -5.3287573 0.25784388 -10.804613 0 5.6031389 0.81790698 0 
4.0809999 0.026477732 -5.3310881 0.2572906 -10.799174 0 5.6014004 0.81748664 0 
4.0819998 0.026452692 -5.3334146 0.25673881 -10.79372 0 5.5996547 0.81706631 0 
4.0830002 0.026427666 -5.3357363 0.25618851 -10.788251 0 5.5979033 0.8166461 0 
4.0840001 0.026402652 -5.3380542 0.25563967 -10.782765 0 5.5961447 0.81622589 0 
4.085 0.026377656 -5.3403673 0.25509226 -10.777265 0 5.5943799 0.81580567 0 
4.086 0.026352672 -5.3426762 0.25454634 -10.771749 0 5.5926089 0.81538558 0 
4.0869999 0.026327705 -5.3449807 0.25400189 -10.766217 0 5.5908313 0.81496549 0 
4.0879998 0.026302751 -5.347281 0.25345886 -10.760672 0 5.589047 0.81454545 0 
4.0890002 0.026277812 -5.349577 0.25291729 -10.755111 0 5.5872569 0.81412548 0 
4.0900002 0.026252886 -5.3518682 0.25237715 -10.749536 0 5.5854602 0.81370556 0 
4.0910001 0.026227977 -5.3541551 0.25183848 -10.743945 0 5.5836573 0.81328565 0 
4.092 0.026203081 -5.3564382 0.25130123 -10.738341 0 5.5818481 0.81286585 0 
4.0929999 0.026178202 -5.358716 0.25076541 -10.732723 0 5.5800323 0.81244606 0 
4.0939999 0.026153335 -5.36099 0.25023103 -10.727091 0 5.5782108 0.81202626 0 
4.0949998 0.026128484 -5.3632598 0.24969807 -10.721445 0 5.5763831 0.81160659 0 
4.0960002 0.026103647 -5.3655248 0.24916655 -10.715785 0 5.5745492 0.81118691 0 
4.0970001 0.026078826 -5.3677855 0.24863644 -10.710112 0 5.5727091 0.81076729 0 
4.098 0.026054019 -5.3700418 0.24810775 -10.704425 0 5.5708628 0.81034774 0 
4.099 0.026029227 -5.3722935 0.24758047 -10.698726 0 5.5690107 0.80992824 0 
4.0999999 0.02600445 -5.3745413 0.24705459 -10.693012 0 5.567152 0.8095088 0 
4.1009998 0.02597969 -5.3767843 0.24653013 -10.687286 0 5.5652881 0.80908936 0 
4.1020002 0.025954943 -5.3790231 0.24600706 -10.681547 0 5.5634174 0.80866998 0 
4.1030002 0.025930211 -5.3812575 0.2454854 -10.675796 0 5.5615411 0.80825067 0 
4.1040001 0.025905494 -5.3834872 0.24496512 -10.670032 0 5.559659 0.80783141 0 
4.105 0.025880791 -5.3857126 0.24444625 -10.664255 0 5.5577707 0.80741215 0 
4.1059999 0.025856106 -5.3879337 0.24392876 -10.658466 0 5.5558767 0.80699301 0 
4.1069999 0.025831435 -5.3901505 0.24341264 -10.652666 0 5.553977 0.80657387 0 
4.1079998 0.025806777 -5.3923626 0.24289793 -10.646853 0 5.5520711 0.80615479 0 
4.1090002 0.025782136 -5.3945708 0.24238457 -10.641028 0 5.5501599 0.80573577 0 
4.1100001 0.02575751 -5.3967738 0.24187259 -10.635192 0 5.5482426 0.80531681 0 
4.1110001 0.025732899 -5.398973 0.24136199 -10.629345 0 5.5463195 0.80489784 0 
4.112 0.025708305 -5.4011674 0.24085276 -10.623486 0 5.5443907 0.804479 0 
4.1129999 0.025683723 -5.4033575 0.24034488 -10.617615 0 5.5424562 0.80406016 0 
4.1139998 0.025659159 -5.4055433 0.23983836 -10.611732 0 5.5405164 0.80364138 0 
4.1149998 0.025634609 -5.4077249 0.23933321 -10.60584 0 5.5385704 0.80322266 0 
4.1160002 0.025610074 -5.4099016 0.2388294 -10.599936 0 5.5366192 0.80280393 0 
4.1170001 0.025585556 -5.4120741 0.23832694 -10.594022 0 5.5346622 0.80238533 0 
4.118 0.025561053 -5.4142423 0.23782583 -10.588097 0 5.5326996 0.80196673 0 
4.119 0.025536565 -5.4164057 0.23732606 -10.582161 0 5.5307317 0.80154824 0 
4.1199999 0.025512092 -5.4185648 0.23682763 -10.576215 0 5.528758 0.80112976 0 
4.1209998 0.025487635 -5.4207196 0.23633052 -10.570259 0 5.5267787 0.80071133 0 
4.1220002 0.025463194 -5.4228697 0.23583476 -10.564293 0 5.5247941 0.80029297 0 
4.1230001 0.025438769 -5.4250154 0.23534033 -10.558316 0 5.5228043 0.79987466 0 
4.1240001 0.025414359 -5.4271569 0.2348472 -10.55233 0 5.5208087 0.79945636 0 
4.125 0.025389964 -5.4292936 0.2343554 -10.546333 0 5.5188079 0.79903817 0 
4.1259999 0.025365585 -5.4314265 0.23386493 -10.540328 0 5.5168018 0.79861999 0 
4.1269999 0.025341222 -5.4335542 0.23337577 -10.534313 0 5.5147905 0.79820192 0 
4.1279998 0.025316874 -5.435678 0.23288792 -10.528288 0 5.5127735 0.79778385 0 
4.1290002 0.025292542 -5.4377971 0.23240137 -10.522254 0 5.5107517 0.79736584 0 
4.1300001 0.025268225 -5.4399118 0.23191613 -10.516212 0 5.5087242 0.7969479 0 
4.131 0.025243925 -5.4420218 0.23143218 -10.510159 0 5.5066915 0.79653001 0 
4.132 0.02521964 -5.444128 0.23094954 -10.504098 0 5.5046539 0.79611212 0 
4.1329999 0.025195371 -5.446229 0.23046818 -10.498028 0 5.5026107 0.79569435 0 
4.1339998 0.02517112 -5.4483261 0.22998811 -10.491949 0 5.5005627 0.79527658 0 
4.1350002 0.025146881 -5.4504185 0.22950934 -10.485862 0 5.4985094 0.79485893 0 
4.1360002 0.025122661 -5.4525065 0.22903185 -10.479767 0 5.4964509 0.79444128 0 
4.1370001 0.025098456 -5.4545898 0.22855562 -10.473662 0 5.4943871 0.79402369 0 
4.138 0.025074266 -5.4566693 0.22808068 -10.46755 0 5.4923186 0.79360622 0 
4.1389999 0.025050092 -5.4587436 0.22760701 -10.46143 0 5.4902453 0.79318875 0 
4.1399999 0.025025936 -5.460814 0.22713462 -10.455301 0 5.4881663 0.79277134 0 
4.1409998 0.025001794 -5.4628797 0.22666347 -10.449165 0 5.486083 0.79235399 0 
4.1420002 0.024977669 -5.464941 0.22619359 -10.443021 0 5.483994 0.7919367 0 
4.1430001 0.024953559 -5.4669976 0.22572498 -10.43687 0 5.4819007 0.7915194 0 
4.1440001 0.024929468 -5.4690499 0.22525762 -10.43071 0 5.4798021 0.79110223 0 
4.145 0.024905389 -5.4710979 0.22479151 -10.424543 0 5.4776988 0.79068512 0 
4.1459999 0.024881329 -5.4731412 0.22432664 -10.418369 0 5.4755907 0.790268 0 
4.1469998 0.024857285 -5.4751801 0.22386302 -10.412188 0 5.4734774 0.78985101 0 
4.1479998 0.024833256 -5.4772148 0.22340064 -10.405999 0 5.4713593 0.78943408 0 
4.1490002 0.024809243 -5.4792447 0.22293951 -10.399803 0 5.4692369 0.78901714 0 
4.1500001 0.024785249 -5.4812703 0.2224796 -10.3936 0 5.4671092 0.78860027 0 
4.151 0.024761269 -5.4832911 0.22202092 -10.387391 0 5.4649768 0.78818351 0 
4.152 0.024737304 -5.4853077 0.22156347 -10.381174 0 5.4628401 0.78776675 0 
4.1529999 0.024713358 -5.4873199 0.22110726 -10.374951 0 5.4606981 0.78735006 0 
4.1539998 0.024689427 -5.4893274 0.22065225 -10.368722 0 5.4585519 0.78693348 0 
4.1550002 0.024665512 -5.4913306 0.22019847 -10.362486 0 5.4564004 0.7865169 0 
4.1560001 0.024641614 -5.4933295 0.21974589 -10.356244 0 5.4542451 0.78610039 0 
4.1570001 0.024617733 -5.4953237 0.21929453 -10.349996 0 5.4520845 0.78568393 0 
4.158 0.024593867 -5.4973135 0.21884438 -10.34374 0 5.4499197 0.78526753 0 
4.1589999 0.02457002 -5.499299 0.21839543 -10.33748 0 5.4477501 0.78485125 0 
4.1599998 0.024546187 -5.5012798 0.21794768 -10.331213 0 5.4455757 0.78443497 0 
4.1609998 0.024522372 -5.5032563 0.21750113 -10.324941 0 5.4433975 0.78401875 0 
4.1620002 0.024498573 -5.505228 0.21705577 -10.318663 0 5.4412141 0.7836026 0 
4.1630001 0.024474788 -5.5071955 0.21661161 -10.312378 0 5.4390264 0.7831865 0 
4.164 0.024451023 -5.5091586 0.21616863 -10.306088 0 5.4368343 0.78277045 0 
4.165 0.024427274 -5.511117 0.21572682 -10.299793 0 5.434638 0.78235447 0 
4.1659999 0.02440354 -5.5130711 0.21528621 -10.293493 0 5.4324369 0.78193855 0 
4.1669998 0.024379825 -5.5150208 0.21484677 -10.287188 0 5.4302316 0.78152269 0 
4.1680002 0.024356125 -5.5169659 0.21440852 -10.280876 0 5.4280219 0.78110695 0 
4.1690001 0.024332441 -5.5189066 0.21397142 -10.27456 0 5.425808 0.78069121 0 
4.1700001 0.024308776 -5.5208426 0.21353549 -10.268239 0 5.4235897 0.78027552 0 
4.171 0.024285126 -5.5227742 0.21310073 -10.261913 0 5.4213667 0.7798599 0 
4.1719999 0.024261493 -5.5247016 0.21266712 -10.255582 0 5.4191399 0.77944434 0 
4.1729999 0.024237877 -5.5266247 0.21223469 -10.249247 0 5.4169087 0.77902883 0 
4.1739998 0.024214279 -5.5285425 0.21180339 -10.242906 0 5.4146729 0.77861345 0 
4.1750002 0.024190696 -5.5304565 0.21137325 -10.236561 0 5.4124331 0.77819806 0 
4.1760001 0.02416713 -5.5323658 0.21094427 -10.230211 0 5.4101892 0.77778274 0 
4.177 0.024143582 -5.5342708 0.21051642 -10.223857 0 5.4079413 0.77736753 0 
4.178 0.02412005 -5.5361714 0.21008971 -10.217499 0 5.4056888 0.77695233 0 
4.1789999 0.024096534 -5.5380673 0.20966415 -10.211136 0 5.4034324 0.77653718 0 
4.1799998 0.024073036 -5.5399585 0.20923972 -10.204769 0 5.4011722 0.77612215 0 
4.1810002 0.024049556 -5.5418458 0.20881642 -10.198399 0 5.3989072 0.77570713 0 
4.1820002 0.02402609 -5.5437284 0.20839424 -10.192024 0 5.3966389 0.77529222 0 
4.1830001 0.024002643 -5.5456061 0.2079732 -10.185645 0 5.3943658 0.77487737 0 
4.184 0.023979213 -5.5474801 0.20755327 -10.179262 0 5.3920894 0.77446252 0 
4.1849999 0.0239558 -5.5493493 0.20713447 -10.172876 0 5.3898082 0.77404779 0 
4.1859999 0.023932405 -5.5512137 0.20671678 -10.166486 0 5.3875237 0.77363312 0 
4.1869998 0.023909025 -5.5530739 0.2063002 -10.160092 0 5.3852348 0.77321851 0 
4.1880002 0.023885664 -5.5549297 0.20588472 -10.153695 0 5.3829422 0.77280396 0 
4.1890001 0.023862317 -5.5567813 0.20547037 -10.147294 0 5.3806458 0.77238947 0 
4.1900001 0.023838989 -5.5586281 0.20505711 -10.14089 0 5.378345 0.77197504 0 
4.191 0.023815678 -5.5604701 0.20464495 -10.134482 0 5.3760405 0.77156067 0 
4.1919999 0.023792386 -5.5623083 0.20423388 -10.128072 0 5.3737321 0.77114642 0 
4.1929998 0.023769109 -5.5641418 0.20382391 -10.121658 0 5.3714199 0.77073216 0 
4.1939998 0.02374585 -5.5659704 0.20341504 -10.115242 0 5.3691044 0.77031803 0 
4.1950002 0.023722608 -5.5677953 0.20300725 -10.108822 0 5.3667846 0.7699039 0 
4.1960001 0.023699382 -5.5696154 0.20260054 -10.102399 0 5.3644609 0.76948988 0 
4.197 0.023676176 -5.5714307 0.20219491 -10.095974 0 5.3621335 0.76907593 0 
4.198 0.023652986 -5.5732422 0.20179036 -10.089545 0 5.3598022 0.76866204 0 
4.1989999 0.023629813 -5.5750484 0.20138688 -10.083115 0 5.3574677 0.7682482 0 
4.1999998 0.023606656 -5.5768509 0.20098448 -10.07668 0 5.3551292 0.76783442 0 
4.2010002 0.023583518 -5.5786486 0.20058315 -10.070244 0 5.352787 0.76742071 0 
4.2020001 0.023560397 -5.580442 0.20018288 -10.063806 0 5.350441 0.76700705 0 
4.2030001 0.023537293 -5.582231 0.19978367 -10.057364 0 5.3480916 0.76659352 0 
4.204 0.023514207 -5.5840154 0.19938552 -10.05092 0 5.3457384 0.76617998 0 
4.2049999 0.023491139 -5.5857954 0.19898844 -10.044475 0 5.3433814 0.76576656 0 
4.2059999 0.023468086 -5.5875707 0.19859239 -10.038027 0 5.3410211 0.7653532 0 
4.2069998 0.023445053 -5.5893416 0.19819741 -10.031577 0 5.3386574 0.7649399 0 
4.2080002 0.023422036 -5.5911083 0.19780347 -10.025125 0 5.3362899 0.76452667 0 
4.2090001 0.023399036 -5.5928707 0.19741057 -10.01867 0 5.333919 0.76411349 0 
4.21 0.023376055 -5.5946283 0.19701871 -10.012215 0 5.3315444 0.76370043 0 
4.211 0.023353091 -5.5963817 0.1966279 -10.005756 0 5.3291664 0.76328737 0 
4.2119999 0.023330145 -5.5981302 0.19623812 -9.9992962 0 5.3267846 0.76287442 0 
4.2129998 0.023307215 -5.5998745 0.19584937 -9.992835 0 5.3243999 0.76246154 0 
4.2140002 0.023284303 -5.6016145 0.19546165 -9.986371 0 5.3220115 0.76204872 0 
4.2150002 0.023261409 -5.6033502 0.19507495 -9.979907 0 5.3196197 0.76163596 0 
4.2160001 0.023238532 -5.6050811 0.19468927 -9.9734402 0 5.3172245 0.76122332 0 
4.217 0.023215674 -5.6068077 0.19430463 -9.9669724 0 5.314826 0.76081067 0 
4.2179999 0.023192832 -5.60853 0.193921 -9.9605026 0 5.3124242 0.76039815 0 
4.2189999 0.023170009 -5.6102476 0.19353837 -9.9540319 0 5.3100185 0.75998569 0 
4.2199998 0.023147203 -5.6119609 0.19315676 -9.9475603 0 5.30761 0.75957328 0 
4.2210002 0.023124415 -5.6136699 0.19277616 -9.9410868 0 5.3051982 0.75916094 0 
4.2220001 0.023101645 -5.6153741 0.19239657 -9.9346123 0 5.302783 0.75874871 0 
4.223 0.023078891 -5.6170745 0.19201797 -9.9281368 0 5.3003645 0.75833648 0 
4.224 0.023056155 -5.6187696 0.19164038 -9.9216604 0 5.2979426 0.75792438 0 
4.2249999 0.023033438 -5.620461 0.19126378 -9.9151821 0 5.2955179 0.75751233 0 
4.2259998 0.023010738 -5.6221476 0.19088818 -9.9087038 0 5.2930899 0.75710034 0 
4.2270002 0.022988057 -5.6238298 0.19051357 -9.9022245 0 5.2906585 0.75668848 0 
4.2280002 0.022965392 -5.6255078 0.19013993 -9.8957443 0 5.2882237 0.75627661 0 
4.2290001 0.022942746 -5.6271811 0.1897673 -9.8892632 0 5.2857862 0.75586486 0 
4.23 0.022920117 -5.6288505 0.18939564 -9.882781 0 5.2833452 0.75545317 0 
4.2309999 0.022897506 -5.6305151 0.18902497 -9.8762989 0 5.2809014 0.75504154 0 
4.2319999 0.022874914 -5.632175 0.18865526 -9.8698158 0 5.2784543 0.75463003 0 
4.2329998 0.022852339 -5.633831 0.18828653 -9.8633327 0 5.2760043 0.75421858 0 
4.2340002 0.022829782 -5.6354823 0.18791877 -9.8568487 0 5.273551 0.75380713 0 
4.2350001 0.022807242 -5.6371288 0.18755199 -9.8503637 0 5.2710943 0.75339586 0 
4.2360001 0.022784721 -5.6387715 0.18718615 -9.8438787 0 5.2686353 0.75298458 0 
4.237 0.022762217 -5.6404095 0.1868213 -9.8373938 0 5.2661729 0.75257343 0 
4.2379999 0.022739731 -5.6420431 0.1864574 -9.8309088 0 5.2637076 0.75216228 0 
4.2389998 0.022717264 -5.6436725 0.18609443 -9.8244228 0 5.2612391 0.75175124 0 
4.2399998 0.022694815 -5.6452975 0.18573244 -9.8179369 0 5.2587681 0.75134033 0 
4.2410002 0.022672383 -5.6469178 0.1853714 -9.811451 0 5.2562938 0.75092942 0 
4.2420001 0.022649968 -5.6485338 0.18501131 -9.804965 0 5.2538166 0.75051862 0 
4.243 0.022627573 -5.6501455 0.18465215 -9.7984791 0 5.2513366 0.75010788 0 
4.244 0.022605196 -5.6517529 0.18429394 -9.7919931 0 5.2488532 0.74969721 0 
4.2449999 0.022582836 -5.6533556 0.18393669 -9.7855072 0 5.2463675 0.74928665 0 
4.2459998 0.022560494 -5.6549544 0.18358035 -9.7790222 0 5.2438788 0.74887615 0 
4.2470002 0.02253817 -5.6565485 0.18322495 -9.7725363 0 5.2413869 0.74846572 0 
4.2480001 0.022515865 -5.6581378 0.18287048 -9.7660513 0 5.2388926 0.74805534 0 
4.2490001 0.022493578 -5.6597233 0.18251695 -9.7595663 0 5.2363954 0.74764508 0 
4.25 0.022471309 -5.661304 0.18216434 -9.7530813 0 5.2338953 0.74723488 0 
4.2509999 0.022449058 -5.6628804 0.18181264 -9.7465973 0 5.2313924 0.74682474 0 
4.2519999 0.022426823 -5.6644526 0.18146187 -9.7401142 0 5.2288871 0.74641472 0 
4.2529998 0.022404609 -5.6660204 0.18111202 -9.7336302 0 5.2263789 0.7460047 0 
4.2540002 0.022382412 -5.6675839 0.1807631 -9.7271481 0 5.2238674 0.74559486 0 
4.2550001 0.022360234 -5.6691427 0.18041506 -9.7206659 0 5.221354 0.74518502 0 
4.256 0.022338074 -5.6706972 0.18006796 -9.7141838 0 5.2188373 0.7447753 0 
4.257 0.022315931 -5.6722474 0.17972174 -9.7077036 0 5.2163181 0.74436563 0 
4.2579999 0.022293806 -5.6737933 0.17937645 -9.7012234 0 5.2137966 0.74395603 0 
4.2589998 0.0222717 -5.6753349 0.17903204 -9.6947441 0 5.2112718 0.74354649 0 
4.2600002 0.022249613 -5.6768718 0.17868854 -9.6882658 0 5.208745 0.74313706 0 
4.2610002 0.022227544 -5.6784048 0.17834593 -9.6817875 0 5.2062149 0.7427277 0 
4.2620001 0.022205492 -5.6799331 0.17800422 -9.6753111 0 5.2036829 0.74231845 0 
4.263 0.022183459 -5.681457 0.1776634 -9.6688356 0 5.201148 0.74190927 0 
4.2639999 0.022161445 -5.6829767 0.17732348 -9.6623611 0 5.1986103 0.74150014 0 
4.2649999 0.022139449 -5.6844921 0.17698443 -9.6558867 0 5.1960702 0.74109107 0 
4.2659998 0.022117471 -5.6860027 0.17664626 -9.6494141 0 5.1935277 0.74068213 0 
4.2670002 0.022095511 -5.6875095 0.17630897 -9.6429424 0 5.1909828 0.74027324 0 
4.2680001 0.022073569 -5.6890116 0.17597257 -9.6364727 0 5.1884351 0.73986447 0 
4.2690001 0.022051645 -5.6905098 0.17563704 -9.630003 0 5.185885 0.7394557 0 
4.27 0.022029741 -5.6920033 0.17530239 -9.6235352 0 5.1833324 0.73904711 0 
4.2709999 0.022007855 -5.6934924 0.1749686 -9.6170683 0 5.1807775 0.73863852 0 
4.2719998 0.021985987 -5.6949773 0.17463568 -9.6106033 0 5.1782198 0.73823005 0 
4.2729998 0.021964138 -5.6964574 0.17430362 -9.6041393 0 5.1756601 0.73782164 0 
4.2740002 0.021942306 -5.6979337 0.17397243 -9.5976772 0 5.1730976 0.73741335 0 
4.2750001 0.021920493 -5.6994057 0.17364208 -9.5912161 0 5.1705332 0.73700511 0 
4.276 0.021898698 -5.7008729 0.17331262 -9.5847569 0 5.1679659 0.73659694 0 
4.277 0.021876924 -5.7023363 0.17298399 -9.5782986 0 5.1653967 0.73618883 0 
4.2779999 0.021855166 -5.703795 0.17265622 -9.5718422 0 5.1628246 0.73578084 0 
4.2789998 0.021833425 -5.7052493 0.17232931 -9.5653868 0 5.1602507 0.73537296 0 
4.2800002 0.021811705 -5.7066994 0.17200322 -9.5589342 0 5.1576738 0.73496515 0 
4.2810001 0.021790003 -5.7081456 0.17167801 -9.5524826 0 5.1550951 0.73455739 0 
4.2820001 0.02176832 -5.7095871 0.17135361 -9.5460329 0 5.152514 0.73414969 0 
4.283 0.021746654 -5.7110243 0.17103007 -9.5395842 0 5.149931 0.73374212 0 
4.2839999 0.021725008 -5.7124572 0.17070736 -9.5331383 0 5.1473451 0.7333346 0 
4.2849998 0.021703379 -5.7138853 0.17038548 -9.5266943 0 5.1447573 0.7329272 0 
4.2859998 0.021681769 -5.7153096 0.17006443 -9.5202513 0 5.1421671 0.73251987 0 
4.2870002 0.021660179 -5.7167296 0.16974422 -9.5138111 0 5.139575 0.73211259 0 
4.2880001 0.021638606 -5.7181454 0.16942483 -9.5073719 0 5.1369805 0.73170543 0 
4.289 0.021617051 -5.7195568 0.16910627 -9.5009356 0 5.1343837 0.73129839 0 
4.29 0.021595515 -5.7209635 0.16878854 -9.4945011 0 5.1317849 0.73089135 0 
4.2909999 0.021573998 -5.7223663 0.16847162 -9.4880686 0 5.1291838 0.73048443 0 
4.2919998 0.021552499 -5.7237649 0.16815552 -9.481638 0 5.1265807 0.73007762 0 
4.2930002 0.021531019 -5.7251587 0.16784023 -9.4752092 0 5.1239753 0.72967088 0 
4.2940001 0.021509558 -5.7265487 0.16752575 -9.4687834 0 5.1213679 0.7292642 0 
4.2950001 0.021488117 -5.7279344 0.16721208 -9.4623594 0 5.1187582 0.72885764 0 
4.296 0.021466693 -5.7293158 0.16689923 -9.4559374 0 5.116147 0.72845113 0 
4.2969999 0.021445287 -5.7306924 0.16658717 -9.4495173 0 5.113533 0.72804475 0 
4.2979999 0.0214239 -5.7320652 0.16627592 -9.4431 0 5.1109176 0.72763842 0 
4.2989998 0.021402532 -5.7334337 0.16596548 -9.4366856 0 5.1082997 0.72723216 0 
4.3000002 0.021381183 -5.734798 0.16565582 -9.4302731 0 5.1056795 0.72682601 0 
4.3010001 0.021359852 -5.7361579 0.16534697 -9.4238625 0 5.1030579 0.72641993 0 
4.302 0.021338539 -5.7375131 0.16503891 -9.4174547 0 5.1004338 0.72601396 0 
4.303 0.021317245 -5.7388644 0.16473164 -9.4110498 0 5.0978084 0.72560805 0 
4.3039999 0.02129597 -5.7402115 0.16442515 -9.4046469 0 5.0951805 0.72520226 0 
4.3049998 0.021274714 -5.7415547 0.16411945 -9.3982458 0 5.0925508 0.72479653 0 
4.3060002 0.021253476 -5.7428932 0.16381454 -9.3918486 0 5.0899191 0.72439092 0 
4.3070002 0.021232259 -5.7442274 0.16351041 -9.3854532 0 5.087285 0.72398537 0 
4.3080001 0.021211058 -5.7455573 0.16320707 -9.3790607 0 5.0846496 0.72357994 0 
4.309 0.021189876 -5.7468834 0.16290449 -9.3726702 0 5.0820122 0.72317457 0 
4.3099999 0.021168713 -5.7482047 0.16260269 -9.3662834 0 5.0793729 0.72276926 0 
4.3109999 0.02114757 -5.7495222 0.16230166 -9.3598986 0 5.0767317 0.72236407 0 
4.3119998 0.021126444 -5.7508349 0.1620014 -9.3535166 0 5.0740881 0.72195894 0 
4.3130002 0.021105338 -5.7521439 0.16170192 -9.3471375 0 5.0714431 0.72155392 0 
4.3140001 0.021084251 -5.7534485 0.16140319 -9.3407612 0 5.0687966 0.72114903 0 
4.3150001 0.021063181 -5.7547488 0.16110523 -9.3343878 0 5.0661478 0.72074419 0 
4.316 0.021042131 -5.7560449 0.16080803 -9.3280163 0 5.0634975 0.72033942 0 
4.3169999 0.0210211 -5.7573366 0.16051158 -9.3216486 0 5.0608449 0.71993476 0 
4.3179998 0.021000087 -5.7586246 0.1602159 -9.3152838 0 5.0581908 0.71953017 0 
4.3189998 0.020979093 -5.7599077 0.15992096 -9.3089218 0 5.0555353 0.71912569 0 
4.3200002 0.020958118 -5.7611871 0.15962678 -9.3025627 0 5.0528774 0.71872133 0 
4.3210001 0.020937162 -5.7624621 0.15933336 -9.2962065 0 5.0502181 0.71831697 0 
4.322 0.020916224 -5.7637329 0.15904067 -9.2898531 0 5.0475574 0.71791279 0 
4.323 0.020895306 -5.7649994 0.15874873 -9.2835026 0 5.0448942 0.71750867 0 
4.3239999 0.020874405 -5.7662616 0.15845755 -9.2771559 0 5.0422297 0.71710461 0 
4.3249998 0.020853525 -5.76752 0.15816709 -9.270812 0 5.0395637 0.71670067 0 
4.3260002 0.020832663 -5.768774 0.15787737 -9.2644711 0 5.0368958 0.71629685 0 
4.3270001 0.02081182 -5.7700238 0.15758839 -9.2581329 0 5.0342259 0.71589309 0 
4.3280001 0.020790996 -5.7712693 0.15730014 -9.2517986 0 5.0315547 0.71548939 0 
4.329 0.02077019 -5.7725105 0.15701264 -9.2454672 0 5.028882 0.7150858 0 
4.3299999 0.020749403 -5.7737479 0.15672585 -9.2391396 0 5.0262074 0.71468234 0 
4.3309999 0.020728635 -5.7749805 0.1564398 -9.2328138 0 5.0235314 0.71427894 0 
4.3319998 0.020707887 -5.7762094 0.15615447 -9.2264929 0 5.0208535 0.71387565 0 
4.3330002 0.020687155 -5.7774343 0.15586986 -9.2201738 0 5.0181742 0.71347243 0 
4.3340001 0.020666445 -5.7786546 0.15558597 -9.2138586 0 5.0154934 0.71306932 0 
4.335 0.020645753 -5.779871 0.15530281 -9.2075472 0 5.0128107 0.71266627 0 
4.336 0.020625079 -5.7810831 0.15502036 -9.2012386 0 5.0101271 0.71226335 0 
4.3369999 0.020604424 -5.7822909 0.15473862 -9.1949339 0 5.0074415 0.71186048 0 
4.3379998 0.02058379 -5.7834945 0.1544576 -9.188632 0 5.0047541 0.71145773 0 
4.3390002 0.020563172 -5.7846942 0.15417728 -9.1823339 0 5.0020657 0.7110551 0 
4.3400002 0.020542575 -5.7858896 0.15389767 -9.1760387 0 4.9993753 0.71065253 0 
4.3410001 0.020521997 -5.7870812 0.15361878 -9.1697474 0 4.9966836 0.71025008 0 
4.342 0.020501437 -5.7882681 0.15334059 -9.1634598 0 4.9939904 0.70984769 0 
4.3429999 0.020480895 -5.7894511 0.15306309 -9.157176 0 4.9912958 0.70944542 0 
4.3439999 0.020460373 -5.7906299 0.1527863 -9.1508951 0 4.9885998 0.70904326 0 
4.3449998 0.020439871 -5.7918048 0.15251021 -9.144618 0 4.9859023 0.70864117 0 
4.3460002 0.020419385 -5.7929754 0.15223481 -9.1383438 0 4.9832034 0.70823914 0 
4.3470001 0.02039892 -5.7941418 0.1519601 -9.1320744 0 4.9805031 0.70783722 0 
4.348 0.020378474 -5.7953038 0.15168609 -9.1258078 0 4.9778013 0.70743543 0 
4.349 0.020358047 -5.7964621 0.15141277 -9.119545 0 4.9750981 0.70703375 0 
4.3499999 0.020337638 -5.797616 0.15114012 -9.113286 0 4.9723935 0.70663214 0 
4.3509998 0.020317249 -5.7987661 0.15086818 -9.1070299 0 4.9696875 0.70623058 0 
4.3520002 0.020296879 -5.799912 0.15059692 -9.1007786 0 4.96698 0.7058292 0 
4.3530002 0.020276528 -5.8010535 0.15032633 -9.0945301 0 4.9642715 0.70542783 0 
4.3540001 0.020256195 -5.8021913 0.15005642 -9.0882864 0 4.9615612 0.70502663 0 
4.355 0.020235881 -5.8033247 0.14978719 -9.0820456 0 4.9588499 0.70462549 0 
4.3559999 0.020215588 -5.8044538 0.14951864 -9.0758085 0 4.9561372 0.70422447 0 
4.3569999 0.020195311 -5.8055792 0.14925075 -9.0695763 0 4.953423 0.70382351 0 
4.3579998 0.020175055 -5.8067002 0.14898354 -9.0633469 0 4.9507079 0.70342267 0 
4.3590002 0.020154817 -5.8078175 0.148717 -9.0571213 0 4.9479914 0.70302188 0 
4.3600001 0.020134598 -5.8089304 0.14845113 -9.0509005 0 4.9452734 0.70262128 0 
4.3610001 0.020114399 -5.8100395 0.14818592 -9.0446825 0 4.9425545 0.70222068 0 
4.362 0.02009422 -5.8111439 0.14792137 -9.0384693 0 4.9398341 0.70182025 0 
4.3629999 0.020074056 -5.8122449 0.1476575 -9.032259 0 4.9371123 0.70141989 0 
4.3639998 0.020053916 -5.8133416 0.14739427 -9.0260534 0 4.9343896 0.70101964 0 
4.3649998 0.020033792 -5.8144341 0.1471317 -9.0198517 0 4.9316654 0.70061946 0 
4.3660002 0.020013686 -5.8155227 0.14686979 -9.0136538 0 4.9289398 0.70021939 0 
4.3670001 0.019993601 -5.816607 0.14660853 -9.0074596 0 4.9262137 0.69981945 0 
4.368 0.019973535 -5.817687 0.14634793 -9.0012703 0 4.9234858 0.69941956 0 
4.369 0.019953487 -5.8187637 0.14608797 -8.9950848 0 4.9207568 0.69901979 0 
4.3699999 0.01993346 -5.8198357 0.14582866 -8.9889021 0 4.9180269 0.69862014 0 
4.3709998 0.01991345 -5.8209038 0.14557001 -8.9827251 0 4.9152956 0.69822055 0 
4.3720002 0.01989346 -5.8219681 0.14531198 -8.9765511 0 4.9125633 0.69782108 0 
4.3730001 0.019873489 -5.8230281 0.14505461 -8.9703817 0 4.9098301 0.69742173 0 
4.3740001 0.019853536 -5.8240843 0.14479788 -8.9642162 0 4.9070954 0.69702244 0 
4.375 0.019833604 -5.8251362 0.14454177 -8.9580545 0 4.9043598 0.69662327 0 
4.3759999 0.01981369 -5.8261838 0.1442863 -8.9518976 0 4.9016228 0.69622421 0 
4.3769999 0.019793795 -5.8272281 0.14403148 -8.9457445 0 4.8988853 0.69582528 0 
4.3779998 0.019773919 -5.8282681 0.1437773 -8.9395952 0 4.8961463 0.6954264 0 
4.3790002 0.019754061 -5.8293037 0.14352372 -8.9334507 0 4.8934064 0.69502759 0 
4.3800001 0.019734224 -5.8303356 0.14327079 -8.92731 0 4.8906651 0.69462895 0 
4.381 0.019714406 -5.8313632 0.14301848 -8.921174 0 4.8879228 0.69423038 0 
4.382 0.019694606 -5.832387 0.1427668 -8.9150419 0 4.88518 0.69383192 0 
4.3829999 0.019674825 -5.8334069 0.14251573 -8.9089136 0 4.8824358 0.69343358 0 
4.3839998 0.019655064 -5.8344226 0.1422653 -8.9027901 0 4.8796902 0.6930353 0 
4.3850002 0.01963532 -5.8354344 0.14201549 -8.8966713 0 4.8769441 0.69263715 0 
4.3860002 0.019615596 -5.836442 0.14176628 -8.8905563 0 4.874197 0.69223911 0 
4.3870001 0.019595893 -5.8374457 0.1415177 -8.8844452 0 4.871449 0.69184113 0 
4.388 0.019576207 -5.8384457 0.14126973 -8.8783388 0 4.8686996 0.69144326 0 
4.3889999 0.019556541 -5.8394413 0.14102237 -8.8722363 0 4.8659496 0.69104552 0 
4.3899999 0.019536894 -5.8404331 0.14077562 -8.8661394 0 4.8631983 0.6906479 0 
4.3909998 0.019517265 -5.8414211 0.14052947 -8.8600454 0 4.8604465 0.69025034 0 
4.3920002 0.019497657 -5.8424048 0.14028394 -8.8539562 0 4.8576932 0.68985289 0 
4.3930001 0.019478066 -5.8433847 0.14003901 -8.8478718 0 4.8549395 0.68945557 0 
4.3940001 0.019458495 -5.8443608 0.13979469 -8.8417921 0 4.8521848 0.68905836 0 
4.395 0.019438943 -5.8453326 0.13955097 -8.8357162 0 4.8494291 0.68866122 0 
4.3959999 0.019419411 -5.8463006 0.13930784 -8.8296442 0 4.8466725 0.68826419 0 
4.3969998 0.019399896 -5.8472648 0.13906531 -8.8235779 0 4.843915 0.68786728 0 
4.3979998 0.019380402 -5.8482246 0.13882339 -8.8175154 0 4.8411565 0.68747044 0 
4.3990002 0.019360926 -5.8491807 0.13858205 -8.8114567 0 4.838397 0.68707371 0 
4.4000001 0.019341471 -5.8501329 0.13834131 -8.8054037 0 4.8356371 0.6866771 0 
4.401 0.019322032 -5.8510809 0.13810116 -8.7993546 0 4.8328762 0.68628061 0 
4.402 0.019302614 -5.852025 0.13786159 -8.7933102 0 4.8301144 0.68588424 0 
4.4029999 0.019283215 -5.8529654 0.13762261 -8.7872696 0 4.827352 0.68548793 0 
4.4039998 0.019263836 -5.8539019 0.13738422 -8.7812347 0 4.8245883 0.68509173 0 
4.4050002 0.019244473 -5.8548341 0.13714643 -8.7752037 0 4.8218241 0.68469566 0 
4.4060001 0.019225132 -5.855763 0.1369092 -8.7691765 0 4.8190594 0.68429971 0 
4.4070001 0.019205809 -5.8566875 0.13667256 -8.763155 0 4.8162932 0.68390381 0 
4.408 0.019186506 -5.8576078 0.13643649 -8.7571373 0 4.8135266 0.68350804 0 
4.4089999 0.01916722 -5.8585248 0.13620101 -8.7511253 0 4.8107595 0.68311238 0 
4.4099998 0.019147955 -5.8594375 0.13596609 -8.7451172 0 4.8079915 0.68271685 0 
4.4109998 0.019128708 -5.8603463 0.13573176 -8.7391129 0 4.8052225 0.68232143 0 
4.4120002 0.01910948 -5.8612514 0.13549799 -8.7331142 0 4.8024526 0.68192607 0 
4.4130001 0.019090272 -5.8621526 0.13526478 -8.7271204 0 4.7996826 0.68153083 0 
4.414 0.019071084 -5.86305 0.13503216 -8.7211304 0 4.7969112 0.68113571 0 
4.415 0.019051913 -5.8639431 0.13480011 -8.7151451 0 4.7941394 0.68074071 0 
4.4159999 0.019032761 -5.8648329 0.1345686 -8.7091646 0 4.7913671 0.68034577 0 
4.4169998 0.01901363 -5.8657184 0.13433768 -8.7031889 0 4.7885938 0.67995101 0 
4.4180002 0.018994516 -5.8666 0.13410731 -8.6972179 0 4.78582 0.67955631 0 
4.4190001 0.018975422 -5.8674779 0.1338775 -8.6912518 0 4.7830453 0.67916173 0 
4.4200001 0.018956346 -5.8683515 0.13364825 -8.6852903 0 4.7802701 0.6787672 0 
4.421 0.018937292 -5.8692217 0.13341956 -8.6793327 0 4.7774944 0.67837286 0 
4.4219999 0.018918255 -5.8700876 0.13319142 -8.6733809 0 4.7747178 0.67797863 0 
4.4229999 0.018899238 -5.8709502 0.13296384 -8.6674337 0 4.7719407 0.67758447 0 
4.4239998 0.018880239 -5.8718085 0.1327368 -8.6614904 0 4.7691631 0.67719042 0 
4.4250002 0.018861258 -5.872663 0.13251032 -8.6555529 0 4.7663846 0.6767965 0 
4.4260001 0.018842299 -5.8735142 0.13228439 -8.6496191 0 4.7636056 0.67640269 0 
4.427 0.018823357 -5.874361 0.13205899 -8.6436911 0 4.7608256 0.67600894 0 
4.428 0.018804435 -5.8752041 0.13183416 -8.6377668 0 4.7580457 0.67561537 0 
4.4289999 0.018785531 -5.8760433 0.13160987 -8.6318483 0 4.7552648 0.67522186 0 
4.4299998 0.018766647 -5.8768787 0.13138612 -8.6259336 0 4.7524834 0.67482847 0 
4.4310002 0.01874778 -5.8777099 0.1311629 -8.6200247 0 4.7497015 0.6744352 0 
4.4320002 0.018728934 -5.8785377 0.13094023 -8.6141205 0 4.7469187 0.67404205 0 
4.4330001 0.018710108 -5.8793616 0.1307181 -8.6082201 0 4.7441359 0.67364895 0 
4.434 0.018691299 -5.8801818 0.13049649 -8.6023254 0 4.7413521 0.67325604 0 
4.4349999 0.018672511 -5.8809981 0.13027543 -8.5964355 0 4.7385678 0.67286319 0 
4.4359999 0.018653741 -5.8818107 0.13005489 -8.5905504 0 4.7357831 0.67247051 0 
4.4369998 0.01863499 -5.8826194 0.12983489 -8.5846691 0 4.7329979 0.67207789 0 
4.4380002 0.018616257 -5.8834243 0.12961543 -8.5787935 0 4.7302122 0.6716854 0 
4.4390001 0.018597545 -5.8842249 0.12939648 -8.5729237 0 4.7274261 0.67129296 0 
4.4400001 0.018578852 -5.8850222 0.12917806 -8.5670576 0 4.7246394 0.6709007 0 
4.441 0.018560177 -5.8858156 0.12896018 -8.5611963 0 4.7218523 0.67050856 0 
4.4419999 0.01854152 -5.8866053 0.12874281 -8.5553408 0 4.7190642 0.67011648 0 
4.4429998 0.018522885 -5.8873916 0.12852597 -8.549489 0 4.7162762 0.66972458 0 
4.4439998 0.018504266 -5.8881736 0.12830965 -8.543643 0 4.7134876 0.66933274 0 
4.4450002 0.018485667 -5.8889518 0.12809384 -8.5378017 0 4.7106986 0.66894102 0 
4.4460001 0.018467089 -5.8897266 0.12787856 -8.5319653 0 4.7079091 0.66854942 0 
4.447 0.018448528 -5.8904972 0.12766379 -8.5261335 0 4.7051191 0.66815794 0 
4.448 0.018429985 -5.8912644 0.12744953 -8.5203066 0 4.7023287 0.66776657 0 
4.4489999 0.018411463 -5.8920274 0.12723579 -8.5144854 0 4.6995378 0.66737533 0 
4.4499998 0.01839296 -5.892787 0.12702256 -8.5086679 0 4.6967468 0.66698414 0 
4.4510002 0.018374475 -5.8935428 0.12680984 -8.5028563 0 4.6939549 0.66659313 0 
4.4520001 0.01835601 -5.8942947 0.12659763 -8.4970493 0 4.6911631 0.66620219 0 
4.4530001 0.018337563 -5.8950429 0.12638591 -8.4912481 0 4.6883707 0.66581142 0 
4.454 0.018319136 -5.8957877 0.12617472 -8.4854507 0 4.6855779 0.66542071 0 
4.4549999 0.018300727 -5.8965282 0.12596403 -8.4796591 0 4.682785 0.66503012 0 
4.4559999 0.018282337 -5.8972654 0.12575383 -8.4738722 0 4.6799912 0.66463965 0 
4.4569998 0.018263968 -5.8979988 0.12554415 -8.4680901 0 4.6771975 0.6642493 0 
4.4580002 0.018245615 -5.8987284 0.12533495 -8.4623127 0 4.6744032 0.66385907 0 
4.4590001 0.018227283 -5.8994546 0.12512626 -8.4565411 0 4.6716089 0.66346896 0 
4.46 0.018208969 -5.9001765 0.12491807 -8.4507732 0 4.6688137 0.66307896 0 
4.461 0.018190674 -5.9008951 0.12471037 -8.4450121 0 4.6660185 0.66268909 0 
4.4619999 0.018172398 -5.9016099 0.12450316 -8.4392548 0 4.6632233 0.66229934 0 
4.4629998 0.018154142 -5.9023209 0.12429644 -8.4335022 0 4.6604271 0.66190964 0 
4.4640002 0.018135905 -5.903028 0.12409022 -8.4277554 0 4.6576314 0.66152012 0 
4.4650002 0.018117685 -5.9037318 0.12388449 -8.4220133 0 4.6548347 0.66113073 0 
4.4660001 0.018099487 -5.9044318 0.12367924 -8.4162769 0 4.6520381 0.66074139 0 
4.467 0.018081306 -5.905128 0.12347449 -8.4105453 0 4.649241 0.66035223 0 
4.4679999 0.018063143 -5.9058208 0.12327021 -8.4048176 0 4.6464438 0.65996313 0 
4.4689999 0.018045001 -5.9065099 0.12306643 -8.3990965 0 4.6436462 0.65957415 0 
4.4699998 0.018026875 -5.9071951 0.12286312 -8.3933792 0 4.6408486 0.65918535 0 
4.4710002 0.01800877 -5.9078765 0.12266029 -8.3876677 0 4.6380506 0.65879661 0 
4.4720001 0.017990684 -5.9085546 0.12245795 -8.3819609 0 4.635252 0.65840799 0 
4.473 0.017972618 -5.9092288 0.12225609 -8.3762598 0 4.6324539 0.65801948 0 
4.474 0.017954569 -5.9098992 0.1220547 -8.3705635 0 4.6296549 0.65763116 0 
4.4749999 0.017936541 -5.9105663 0.12185378 -8.364872 0 4.6268559 0.65724289 0 
4.4759998 0.017918529 -5.9112296 0.12165335 -8.3591852 0 4.6240568 0.65685475 0 
4.4770002 0.017900538 -5.9118891 0.12145338 -8.3535042 0 4.6212573 0.65646672 0 
4.4780002 0.017882565 -5.9125452 0.12125389 -8.3478279 0 4.6184578 0.65607882 0 
4.4790001 0.017864611 -5.9131975 0.12105487 -8.3421564 0 4.6156583 0.65569103 0 
4.48 0.017846677 -5.9138465 0.12085631 -8.3364906 0 4.6128583 0.65530342 0 
4.4809999 0.017828761 -5.9144917 0.12065823 -8.3308296 0 4.6100583 0.65491587 0 
4.4819999 0.017810864 -5.915133 0.12046061 -8.3251743 0 4.6072578 0.65452844 0 
4.4829998 0.017792985 -5.915771 0.12026345 -8.3195238 0 4.6044574 0.65414113 0 
4.4840002 0.017775126 -5.9164052 0.12006675 -8.3138781 0 4.6016569 0.65375394 0 
4.4850001 0.017757285 -5.9170361 0.11987053 -8.3082371 0 4.5988564 0.65336686 0 
4.4860001 0.017739464 -5.9176631 0.11967476 -8.3026018 0 4.5960555 0.65297991 0 
4.487 0.017721662 -5.9182863 0.11947945 -8.2969723 0 4.5932546 0.65259308 0 
4.4879999 0.017703878 -5.9189062 0.11928459 -8.2913465 0 4.5904531 0.65220636 0 
4.4889998 0.017686112 -5.9195223 0.1190902 -8.2857265 0 4.5876522 0.65181977 0 
4.4899998 0.017668366 -5.920135 0.11889626 -8.2801123 0 4.5848508 0.65143335 0 
4.4910002 0.01765064 -5.9207439 0.11870278 -8.2745028 0 4.5820494 0.65104699 0 
4.4920001 0.017632931 -5.9213495 0.11850975 -8.268898 0 4.5792475 0.65066075 0 
4.493 0.017615242 -5.9219518 0.11831716 -8.263298 0 4.5764461 0.65027463 0 
4.494 0.017597571 -5.9225497 0.11812504 -8.2577038 0 4.5736442 0.64988863 0 
4.4949999 0.017579919 -5.9231448 0.11793336 -8.2521152 0 4.5708423 0.64950281 0 
4.4959998 0.017562285 -5.9237356 0.11774212 -8.2465315 0 4.5680404 0.64911705 0 
4.4970002 0.01754467 -5.9243236 0.11755133 -8.2409525 0 4.5652385 0.64873141 0 
4.4980001 0.017527075 -5.9249077 0.11736099 -8.2353783 0 4.5624366 0.64834595 0 
4.4990001 0.017509498 -5.925488 0.11717109 -8.2298098 0 4.5596347 0.64796054 0 
4.5 0.01749194 -5.926065 0.11698164 -8.224247 0 4.5568323 0.64757526 0 
4.5009999 0.017474402 -5.9266386 0.11679263 -8.218689 0 4.5540304 0.64719015 0 
4.5019999 0.017456882 -5.9272084 0.11660405 -8.2131357 0 4.551228 0.64680517 0 
4.5029998 0.017439378 -5.9277749 0.11641592 -8.2075872 0 4.5484262 0.64642024 0 
4.5040002 0.017421896 -5.9283376 0.11622822 -8.2020454 0 4.5456238 0.64603549 0 
4.5050001 0.017404431 -5.9288969 0.11604096 -8.1965075 0 4.5428214 0.64565086 0 
4.506 0.017386988 -5.9294524 0.11585414 -8.1909752 0 4.5400195 0.64526629 0 
4.507 0.017369561 -5.9300051 0.11566775 -8.1854477 0 4.5372171 0.6448819 0 
4.5079999 0.017352153 -5.9305534 0.11548179 -8.1799259 0 4.5344152 0.64449763 0 
4.5089998 0.017334763 -5.9310989 0.11529626 -8.1744089 0 4.5316129 0.64411348 0 
4.5100002 0.017317394 -5.9316406 0.11511116 -8.1688976 0 4.5288105 0.64372945 0 
4.5110002 0.017300041 -5.932179 0.11492649 -8.1633911 0 4.5260086 0.64334553 0 
4.5120001 0.017282708 -5.9327135 0.11474225 -8.1578894 0 4.5232062 0.64296174 0 
4.513 0.017265394 -5.9332447 0.11455844 -8.1523933 0 4.5204043 0.64257812 0 
4.5139999 0.0172481 -5.9337726 0.11437505 -8.146903 0 4.5176024 0.64219457 0 
4.5149999 0.017230822 -5.9342966 0.11419208 -8.1414175 0 4.5148005 0.64181113 0 
4.5159998 0.017213564 -5.9348178 0.11400954 -8.1359367 0 4.5119987 0.64142787 0 
4.5170002 0.017196324 -5.9353347 0.11382741 -8.1304617 0 4.5091968 0.64104474 0 
4.5180001 0.017179104 -5.9358487 0.11364571 -8.1249914 0 4.5063949 0.64066166 0 
4.5190001 0.017161902 -5.9363589 0.11346443 -8.1195259 0 4.5035934 0.64027876 0 
4.52 0.017144717 -5.9368658 0.11328357 -8.1140661 0 4.5007915 0.63989598 0 
4.5209999 0.017127553 -5.9373693 0.11310312 -8.1086121 0 4.4979901 0.63951331 0 
4.5219998 0.017110407 -5.9378695 0.11292309 -8.1031628 0 4.4951887 0.63913077 0 
4.5229998 0.01709328 -5.9383659 0.11274347 -8.0977182 0 4.4923878 0.63874835 0 
4.5240002 0.017076172 -5.938859 0.11256427 -8.0922794 0 4.4895864 0.63836604 0 
4.5250001 0.01705908 -5.9393487 0.11238548 -8.0868464 0 4.4867854 0.63798392 0 
4.526 0.017042009 -5.9398346 0.1122071 -8.0814171 0 4.4839845 0.63760185 0 
4.527 0.017024957 -5.9403176 0.11202913 -8.0759945 0 4.4811835 0.63721997 0 
4.5279999 0.017007923 -5.9407969 0.11185157 -8.0705757 0 4.4783831 0.6368382 0 
4.5289998 0.016990906 -5.9412727 0.11167441 -8.0651636 0 4.4755826 0.63645655 0 
4.5300002 0.016973909 -5.9417453 0.11149766 -8.0597553 0 4.4727821 0.63607502 0 
4.5310001 0.016956931 -5.9422145 0.11132132 -8.0543528 0 4.4699817 0.63569361 0 
4.5320001 0.016939972 -5.9426799 0.11114538 -8.0489559 0 4.4671817 0.63531232 0 
4.533 0.016923029 -5.9431424 0.11096984 -8.0435638 0 4.4643817 0.63493115 0 
4.5339999 0.016906107 -5.9436011 0.11079471 -8.0381765 0 4.4615822 0.63455015 0 
4.5349998 0.016889201 -5.9440565 0.11061998 -8.032795 0 4.4587822 0.63416928 0 
4.5359998 0.016872317 -5.9445086 0.11044564 -8.0274191 0 4.4559832 0.63378847 0 
4.5370002 0.016855448 -5.9449573 0.1102717 -8.022048 0 4.4531837 0.63340783 0 
4.5380001 0.016838601 -5.9454026 0.11009816 -8.0166817 0 4.4503846 0.63302732 0 
4.539 0.01682177 -5.9458447 0.10992502 -8.0113211 0 4.4475861 0.63264698 0 
4.54 0.01680496 -5.9462829 0.10975227 -8.0059652 0 4.4447875 0.6322667 0 
4.5409999 0.016788166 -5.9467182 0.10957991 -8.0006151 0 4.4419889 0.63188654 0 
4.5419998 0.016771391 -5.9471498 0.10940795 -7.9952698 0 4.4391909 0.63150656 0 
4.5430002 0.016754635 -5.9475784 0.10923638 -7.9899297 0 4.4363928 0.6311267 0 
4.5440001 0.016737899 -5.9480033 0.1090652 -7.9845953 0 4.4335952 0.63074696 0 
4.5450001 0.01672118 -5.9484253 0.10889442 -7.9792657 0 4.4307976 0.63036734 0 
4.546 0.016704477 -5.9488435 0.10872401 -7.9739413 0 4.4280005 0.62998784 0 
4.5469999 0.016687796 -5.9492583 0.108554 -7.9686222 0 4.4252033 0.62960851 0 
4.5479999 0.016671132 -5.9496703 0.10838436 -7.9633083 0 4.4224067 0.62922925 0 
4.5489998 0.016654488 -5.9500785 0.10821512 -7.9579997 0 4.41961 0.62885016 0 
4.5500002 0.01663786 -5.9504833 0.10804626 -7.9526963 0 4.4168139 0.6284712 0 
4.5510001 0.016621253 -5.9508848 0.10787778 -7.9473982 0 4.4140177 0.62809235 0 
4.552 0.016604662 -5.9512835 0.10770969 -7.9421048 0 4.411222 0.62771368 0 
4.553 0.01658809 -5.9516783 0.10754197 -7.9368172 0 4.4084268 0.62733507 0 
4.5539999 0.016571537 -5.9520702 0.10737464 -7.9315348 0 4.4056315 0.62695664 0 
4.5549998 0.016555002 -5.9524584 0.10720768 -7.9262571 0 4.4028368 0.62657833 0 
4.5560002 0.016538486 -5.9528437 0.1070411 -7.9209852 0 4.4000421 0.62620014 0 
4.5570002 0.016521988 -5.9532251 0.1068749 -7.9157181 0 4.3972478 0.62582207 0 
4.5580001 0.01650551 -5.9536037 0.10670907 -7.9104562 0 4.394454 0.62544411 0 
4.559 0.016489048 -5.953979 0.10654362 -7.9052 0 4.3916602 0.62506634 0 
4.5599999 0.016472606 -5.9543505 0.10637854 -7.8999486 0 4.3888669 0.62468868 0 
4.5609999 0.016456181 -5.9547191 0.10621383 -7.8947024 0 4.3860736 0.62431115 0 
4.5619998 0.016439775 -5.9550843 0.10604949 -7.8894615 0 4.3832812 0.62393373 0 
4.5630002 0.016423387 -5.9554467 0.10588553 -7.8842258 0 4.3804889 0.62355649 0 
4.5640001 0.016407017 -5.9558053 0.10572193 -7.8789954 0 4.3776965 0.62317932 0 
4.5650001 0.016390666 -5.9561605 0.1055587 -7.8737698 0 4.3749051 0.62280232 0 
4.566 0.016374333 -5.9565129 0.10539584 -7.8685498 0 4.3721137 0.62242544 0 
4.5669999 0.016358018 -5.956862 0.10523334 -7.8633351 0 4.3693228 0.62204868 0 
4.5679998 0.016341722 -5.9572077 0.10507121 -7.8581252 0 4.3665318 0.62167209 0 
4.5689998 0.016325444 -5.95755 0.10490944 -7.852921 0 4.3637419 0.62129563 0 
4.5700002 0.016309185 -5.9578891 0.10474803 -7.8477216 0 4.3609519 0.62091929 0 
4.5710001 0.016292943 -5.9582253 0.10458699 -7.8425274 0 4.3581624 0.62054306 0 
4.572 0.016276721 -5.9585576 0.10442631 -7.8373384 0 4.3553729 0.62016696 0 
4.573 0.016260516 -5.9588871 0.10426599 -7.8321548 0 4.3525844 0.61979103 0 
4.5739999 0.01624433 -5.9592137 0.10410602 -7.8269763 0 4.3497958 0.61941516 0 
4.5749998 0.01622816 -5.9595366 0.10394642 -7.8218031 0 4.3470078 0.61903954 0 
4.5760002 0.016212011 -5.9598565 0.10378717 -7.8166351 0 4.3442202 0.61866397 0 
4.5770001 0.016195878 -5.9601727 0.10362828 -7.8114719 0 4.341433 0.61828852 0 
4.5780001 0.016179765 -5.9604864 0.10346974 -7.8063145 0 4.3386464 0.61791325 0 
4.579 0.016163668 -5.9607964 0.10331156 -7.8011618 0 4.3358598 0.61753809 0 
4.5799999 0.016147591 -5.9611034 0.10315373 -7.7960143 0 4.3330741 0.61716312 0 
4.5809999 0.016131531 -5.9614072 0.10299625 -7.7908721 0 4.3302884 0.61678821 0 
4.5819998 0.01611549 -5.9617076 0.10283912 -7.7857351 0 4.3275032 0.61641347 0 
4.5830002 0.016099468 -5.9620051 0.10268234 -7.7806034 0 4.3247185 0.61603886 0 
4.5840001 0.016083462 -5.9622989 0.10252591 -7.7754769 0 4.3219342 0.61566436 0 
4.585 0.016067475 -5.9625902 0.10236984 -7.7703557 0 4.3191504 0.61529005 0 
4.586 0.016051507 -5.9628778 0.1022141 -7.7652392 0 4.3163671 0.61491579 0 
4.5869999 0.016035557 -5.9631624 0.10205872 -7.760128 0 4.3135843 0.61454171 0 
4.5879998 0.016019624 -5.9634438 0.10190367 -7.7550225 0 4.3108015 0.61416781 0 
4.5890002 0.016003709 -5.9637222 0.10174897 -7.7499218 0 4.3080196 0.61379397 0 
4.5900002 0.015987813 -5.9639974 0.10159462 -7.7448258 0 4.3052382 0.61342031 0 
4.5910001 0.015971936 -5.9642692 0.10144061 -7.7397356 0 4.3024569 0.61304677 0 
4.592 0.015956076 -5.9645381 0.10128693 -7.7346506 0 4.2996764 0.6126734 0 
4.5929999 0.015940234 -5.9648037 0.10113361 -7.7295704 0 4.2968965 0.6123001 0 
4.5939999 0.015924409 -5.9650664 0.10098061 -7.7244954 0 4.2941165 0.61192697 0 
4.5949998 0.015908604 -5.9653258 0.10082796 -7.7194257 0 4.2913375 0.61155403 0 
4.5960002 0.015892817 -5.9655819 0.10067564 -7.7143612 0 4.288559 0.61118114 0 
4.5970001 0.015877046 -5.9658351 0.10052367 -7.7093019 0 4.2857804 0.61080843 0 
4.598 0.015861293 -5.966085 0.10037202 -7.7042475 0 4.2830029 0.61043584 0 
4.599 0.01584556 -5.966332 0.10022072 -7.6991987 0 4.2802258 0.61006337 0 
4.5999999 0.015829844 -5.9665756 0.10006975 -7.6941547 0 4.2774491 0.60969108 0 
4.6009998 0.015814146 -5.9668159 0.099919103 -7.689116 0 4.274673 0.60931891 0 
4.6020002 0.015798466 -5.9670539 0.099768795 -7.684082 0 4.2718973 0.60894686 0 
4.6030002 0.015782805 -5.967288 0.099618815 -7.6790538 0 4.2691221 0.60857499 0 
4.6040001 0.015767161 -5.9675193 0.09946917 -7.6740303 0 4.2663474 0.60820317 0 
4.605 0.015751535 -5.9677477 0.099319845 -7.6690121 0 4.2635736 0.6078316 0 
4.6059999 0.015735926 -5.9679728 0.099170856 -7.6639991 0 4.2607999 0.60746008 0 
4.6069999 0.015720336 -5.9681945 0.099022195 -7.6589913 0 4.2580271 0.60708874 0 
4.6079998 0.015704764 -5.9684138 0.098873861 -7.6539884 0 4.2552547 0.60671753 0 
4.6090002 0.015689209 -5.9686294 0.098725848 -7.6489906 0 4.2524829 0.60634643 0 
4.6100001 0.015673673 -5.9688425 0.098578162 -7.6439981 0 4.2497115 0.60597551 0 
4.6110001 0.015658153 -5.9690518 0.098430805 -7.6390109 0 4.2469406 0.60560471 0 
4.612 0.015642652 -5.9692588 0.098283768 -7.6340284 0 4.2441707 0.60523403 0 
4.6129999 0.01562717 -5.9694624 0.098137051 -7.6290512 0 4.2414007 0.60486352 0 
4.6139998 0.015611705 -5.9696627 0.097990654 -7.6240792 0 4.2386317 0.60449314 0 
4.6149998 0.015596258 -5.9698601 0.097844578 -7.6191125 0 4.2358632 0.60412288 0 
4.6160002 0.015580828 -5.9700546 0.097698823 -7.6141505 0 4.2330956 0.60375273 0 
4.6170001 0.015565417 -5.9702458 0.097553387 -7.6091943 0 4.2303281 0.60338277 0 
4.618 0.015550023 -5.9704342 0.097408272 -7.6042423 0 4.2275615 0.60301298 0 
4.619 0.015534647 -5.9706197 0.09726347 -7.5992961 0 4.2247953 0.60264325 0 
4.6199999 0.015519288 -5.9708018 0.097118981 -7.5943546 0 4.2220297 0.6022737 0 
4.6209998 0.015503948 -5.9709811 0.096974812 -7.5894184 0 4.219265 0.60190427 0 
4.6220002 0.015488625 -5.9711576 0.096830957 -7.5844874 0 4.2165003 0.60153502 0 
4.6230001 0.01547332 -5.9713306 0.096687414 -7.5795612 0 4.2137365 0.60116589 0 
4.6240001 0.015458032 -5.9715009 0.096544184 -7.5746403 0 4.2109737 0.60079688 0 
4.625 0.015442763 -5.9716678 0.096401267 -7.5697246 0 4.2082109 0.60042804 0 
4.6259999 0.015427511 -5.9718323 0.096258655 -7.5648136 0 4.2054491 0.60005933 0 
4.6269999 0.015412277 -5.9719934 0.096116357 -7.5599079 0 4.2026877 0.59969074 0 
4.6279998 0.015397061 -5.9721513 0.095974371 -7.5550075 0 4.1999273 0.59932232 0 
4.6290002 0.015381861 -5.9723067 0.095832691 -7.5501122 0 4.1971674 0.59895402 0 
4.6300001 0.015366681 -5.9724588 0.095691316 -7.5452218 0 4.1944079 0.59858584 0 
4.631 0.015351517 -5.9726081 0.095550247 -7.5403361 0 4.1916494 0.59821784 0 
4.632 0.015336371 -5.972754 0.09540949 -7.5354562 0 4.1888909 0.59784997 0 
4.6329999 0.015321244 -5.9728975 0.095269032 -7.530581 0 4.1861339 0.5974822 0 
4.6339998 0.015306133 -5.9730377 0.095128886 -7.5257106 0 4.1833768 0.59711462 0 
4.6350002 0.01529104 -5.973175 0.094989032 -7.5208454 0 4.1806207 0.59674716 0 
4.6360002 0.015275965 -5.9733095 0.09484949 -7.5159855 0 4.1778655 0.59637988 0 
4.6370001 0.015260907 -5.9734406 0.094710246 -7.5111308 0 4.1751108 0.59601271 0 
4.638 0.015245867 -5.9735689 0.0945713 -7.5062809 0 4.1723566 0.59564567 0 
4.6389999 0.015230844 -5.9736948 0.094432659 -7.5014358 0 4.1696029 0.5952788 0 
4.6399999 0.015215839 -5.9738173 0.094294317 -7.4965963 0 4.1668501 0.59491205 0 
4.6409998 0.015200851 -5.9739366 0.094156273 -7.4917617 0 4.1640983 0.59454542 0 
4.6420002 0.015185881 -5.9740534 0.094018526 -7.4869318 0 4.1613469 0.59417897 0 
4.6430001 0.015170929 -5.9741669 0.093881071 -7.4821072 0 4.158596 0.59381264 0 
4.6440001 0.015155994 -5.974278 0.09374392 -7.4772873 0 4.1558461 0.59344649 0 
4.645 0.015141077 -5.9743857 0.093607061 -7.4724731 0 4.1530967 0.59308046 0 
4.6459999 0.015126177 -5.9744906 0.093470491 -7.4676633 0 4.1503482 0.59271455 0 
4.6469998 0.015111295 -5.9745927 0.09333422 -7.4628587 0 4.1476002 0.59234881 0 
4.6479998 0.01509643 -5.9746919 0.093198247 -7.4580593 0 4.1448526 0.5919832 0 
4.6490002 0.015081583 -5.9747882 0.093062557 -7.4532647 0 4.1421065 0.5916177 0 
4.6500001 0.015066752 -5.9748812 0.092927165 -7.4484754 0 4.1393604 0.59125239 0 
4.651 0.01505194 -5.9749718 0.092792057 -7.4436908 0 4.1366153 0.59088725 0 
4.652 0.015037145 -5.975059 0.092657246 -7.4389114 0 4.1338711 0.59052217 0 
4.6529999 0.015022367 -5.9751439 0.092522718 -7.4341373 0 4.1311274 0.59015727 0 
4.6539998 0.015007607 -5.9752254 0.092388481 -7.4293675 0 4.1283846 0.58979255 0 
4.6550002 0.014992864 -5.9753041 0.092254527 -7.4246035 0 4.1256423 0.58942795 0 
4.6560001 0.014978138 -5.9753804 0.092120863 -7.4198442 0 4.122901 0.58906347 0 
4.6570001 0.014963429 -5.9754534 0.091987483 -7.4150896 0 4.1201601 0.58869916 0 
4.658 0.014948739 -5.9755235 0.091854393 -7.4103403 0 4.1174202 0.58833498 0 
4.6589999 0.014934065 -5.9755912 0.091721579 -7.4055958 0 4.1146808 0.58797097 0 
4.6599998 0.014919409 -5.9756556 0.091589056 -7.400856 0 4.1119423 0.58760709 0 
4.6609998 0.01490477 -5.9757171 0.091456808 -7.3961215 0 4.1092048 0.58724332 0 
4.6620002 0.014890148 -5.9757757 0.091324851 -7.3913922 0 4.1064677 0.58687973 0 
4.6630001 0.014875544 -5.975832 0.091193169 -7.3866677 0 4.1037316 0.58651626 0 
4.664 0.014860957 -5.9758849 0.091061771 -7.381948 0 4.100996 0.58615297 0 
4.665 0.014846387 -5.975935 0.090930648 -7.3772335 0 4.0982614 0.5857898 0 
4.6659999 0.014831835 -5.9759827 0.090799809 -7.3725238 0 4.0955276 0.58542675 0 
4.6669998 0.014817299 -5.976027 0.090669245 -7.3678193 0 4.0927944 0.58506387 0 
4.6680002 0.014802782 -5.976069 0.090538964 -7.3631196 0 4.0900621 0.58470112 0 
4.6690001 0.014788281 -5.9761081 0.090408951 -7.3584251 0 4.0873303 0.58433855 0 
4.6700001 0.014773797 -5.9761438 0.090279222 -7.353735 0 4.0845995 0.58397615 0 
4.671 0.014759331 -5.9761772 0.09014976 -7.3490505 0 4.0818696 0.58361381 0 
4.6719999 0.014744882 -5.9762077 0.090020582 -7.3443704 0 4.0791402 0.58325166 0 
4.6729999 0.01473045 -5.9762354 0.089891672 -7.3396955 0 4.0764117 0.58288968 0 
4.6739998 0.014716035 -5.9762602 0.089763038 -7.3350253 0 4.0736842 0.58252782 0 
4.6750002 0.014701637 -5.9762826 0.089634672 -7.3303604 0 4.0709572 0.58216608 0 
4.6760001 0.014687257 -5.9763017 0.089506581 -7.3257003 0 4.0682316 0.58180451 0 
4.677 0.014672893 -5.9763184 0.089378759 -7.3210449 0 4.065506 0.58144313 0 
4.678 0.014658547 -5.9763322 0.089251205 -7.3163948 0 4.0627818 0.58108181 0 
4.6789999 0.014644218 -5.9763432 0.089123927 -7.3117495 0 4.0600581 0.58072072 0 
4.6799998 0.014629906 -5.9763513 0.08899691 -7.3071089 0 4.0573354 0.5803597 0 
4.6810002 0.01461561 -5.9763565 0.088870168 -7.3024731 0 4.0546131 0.57999885 0 
4.6820002 0.014601332 -5.9763594 0.088743687 -7.2978425 0 4.0518923 0.57963818 0 
4.6830001 0.014587072 -5.9763589 0.088617481 -7.2932167 0 4.0491719 0.57927763 0 
4.684 0.014572828 -5.976356 0.088491537 -7.2885957 0 4.0464525 0.57891726 0 
4.6849999 0.014558601 -5.9763503 0.088365853 -7.2839799 0 4.0437336 0.57855701 0 
4.6859999 0.014544391 -5.9763422 0.088240437 -7.2793689 0 4.0410161 0.57819688 0 
4.6869998 0.014530198 -5.9763308 0.088115282 -7.2747626 0 4.0382991 0.57783693 0 
4.6880002 0.014516022 -5.9763169 0.087990396 -7.2701612 0 4.0355825 0.5774771 0 
4.6890001 0.014501863 -5.9763002 0.08786577 -7.2655649 0 4.0328674 0.57711744 0 
4.6900001 0.014487721 -5.9762812 0.087741405 -7.2609735 0 4.0301528 0.57675791 0 
4.691 0.014473597 -5.9762588 0.0876173 -7.2563868 0 4.0274396 0.57639855 0 
4.6919999 0.014459489 -5.976234 0.087493457 -7.2518048 0 4.0247264 0.57603937 0 
4.6929998 0.014445397 -5.9762068 0.087369874 -7.2472281 0 4.0220146 0.57568026 0 
4.6939998 0.014431323 -5.9761763 0.087246545 -7.2426558 0 4.0193038 0.57532138 0 
4.6950002 0.014417266 -5.9761434 0.087123476 -7.2380886 0 4.0165935 0.57496256 0 
4.6960001 0.014403226 -5.9761076 0.087000668 -7.2335262 0 4.0138841 0.57460392 0 
4.697 0.014389202 -5.9760695 0.086878113 -7.2289686 0 4.0111756 0.57424545 0 
4.698 0.014375196 -5.9760284 0.08675582 -7.2244163 0 4.0084682 0.57388711 0 
4.6989999 0.014361206 -5.9759846 0.086633779 -7.2198682 0 4.0057616 0.57352895 0 
4.6999998 0.014347233 -5.9759378 0.086511992 -7.2153254 0 4.0030556 0.5731709 0 
4.7010002 0.014333276 -5.9758887 0.086390458 -7.2107868 0 4.000351 0.57281303 0 
4.7020001 0.014319337 -5.9758372 0.086269177 -7.2062535 0 3.9976468 0.57245529 0 
4.7030001 0.014305415 -5.9757824 0.086148158 -7.201725 0 3.9949436 0.57209766 0 
4.704 0.014291509 -5.9757252 0.086027384 -7.1972013 0 3.9922414 0.57174027 0 
4.7049999 0.01427762 -5.9756656 0.085906856 -7.1926827 0 3.9895399 0.57138294 0 
4.7059999 0.014263748 -5.9756031 0.085786588 -7.1881685 0 3.9868393 0.57102579 0 
4.7069998 0.014249892 -5.9755378 0.085666567 -7.1836591 0 3.9841399 0.57066882 0 
4.7080002 0.014236053 -5.9754701 0.085546792 -7.1791549 0 3.981441 0.57031196 0 
4.7090001 0.014222232 -5.9753995 0.085427269 -7.174655 0 3.9787433 0.56995529 0 
4.71 0.014208427 -5.9753261 0.085307993 -7.1701603 0 3.9760466 0.56959873 0 
4.711 0.014194638 -5.9752502 0.08518897 -7.1656704 0 3.9733505 0.5692423 0 
4.7119999 0.014180866 -5.975172 0.085070185 -7.1611848 0 3.9706554 0.5688861 0 
4.7129998 0.014167111 -5.975091 0.084951654 -7.1567044 0 3.9679613 0.56852996 0 
4.7140002 0.014153372 -5.9750071 0.084833361 -7.1522288 0 3.9652681 0.568174 0 
4.7150002 0.01413965 -5.9749207 0.084715314 -7.1477575 0 3.9625757 0.56781822 0 
4.7160001 0.014125945 -5.9748321 0.084597521 -7.1432915 0 3.9598844 0.56746256 0 
4.717 0.014112256 -5.97474 0.084479965 -7.1388302 0 3.9571939 0.56710708 0 
4.7179999 0.014098585 -5.9746461 0.084362648 -7.1343737 0 3.9545043 0.56675172 0 
4.7189999 0.01408493 -5.9745493 0.084245577 -7.1299219 0 3.9518158 0.56639653 0 
4.7199998 0.01407129 -5.9744496 0.084128752 -7.1254745 0 3.9491282 0.56604147 0 
4.7210002 0.014057668 -5.9743476 0.084012158 -7.1210322 0 3.9464414 0.56568658 0 
4.7220001 0.014044062 -5.9742432 0.083895817 -7.1165948 0 3.9437556 0.56533188 0 
4.723 0.014030473 -5.9741359 0.083779708 -7.1121616 0 3.9410708 0.56497723 0 
4.724 0.0140169 -5.9740262 0.083663836 -7.1077337 0 3.9383869 0.56462282 0 
4.7249999 0.014003345 -5.9739137 0.083548211 -7.1033101 0 3.935704 0.56426853 0 
4.7259998 0.013989805 -5.9737988 0.083432816 -7.0988913 0 3.9330218 0.56391436 0 
4.7270002 0.013976282 -5.973681 0.08331766 -7.0944777 0 3.9303408 0.56356037 0 
4.7280002 0.013962775 -5.9735608 0.083202742 -7.0900683 0 3.9276607 0.56320655 0 
4.7290001 0.013949285 -5.9734383 0.083088063 -7.0856638 0 3.9249816 0.56285286 0 
4.73 0.013935811 -5.9733129 0.082973614 -7.081264 0 3.9223034 0.56249928 0 
4.7309999 0.013922354 -5.9731851 0.082859404 -7.076869 0 3.9196262 0.56214595 0 
4.7319999 0.013908913 -5.9730544 0.082745425 -7.0724783 0 3.91695 0.56179267 0 
4.7329998 0.013895488 -5.9729218 0.082631685 -7.0680928 0 3.9142747 0.56143963 0 
4.7340002 0.013882081 -5.9727859 0.082518175 -7.0637116 0 3.9116004 0.56108665 0 
4.7350001 0.013868689 -5.9726481 0.082404897 -7.0593357 0 3.908927 0.56073391 0 
4.7360001 0.013855314 -5.9725075 0.082291849 -7.0549641 0 3.9062545 0.56038129 0 
4.737 0.013841955 -5.9723644 0.08217904 -7.0505972 0 3.9035833 0.56002879 0 
4.7379999 0.013828612 -5.9722185 0.082066454 -7.0462346 0 3.9009128 0.55967647 0 
4.7389998 0.013815286 -5.9720702 0.081954099 -7.0418773 0 3.8982434 0.55932432 0 
4.7399998 0.013801976 -5.9719195 0.081841975 -7.0375242 0 3.895575 0.5589723 0 
4.7410002 0.013788682 -5.9717665 0.081730083 -7.0331759 0 3.8929076 0.55862039 0 
4.7420001 0.013775405 -5.9716105 0.081618413 -7.0288324 0 3.8902411 0.55826873 0 
4.743 0.013762144 -5.9714522 0.081506975 -7.0244937 0 3.8875756 0.55791712 0 
4.744 0.013748899 -5.9712915 0.08139576 -7.0201592 0 3.8849111 0.55756575 0 
4.7449999 0.013735671 -5.971128 0.081284776 -7.0158296 0 3.8822477 0.5572145 0 
4.7459998 0.013722459 -5.9709625 0.081174016 -7.0115047 0 3.8795853 0.55686337 0 
4.7470002 0.013709263 -5.9707942 0.081063479 -7.0071845 0 3.8769238 0.55651242 0 
4.7480001 0.013696083 -5.970623 0.080953166 -7.0028687 0 3.8742633 0.55616164 0 
4.7490001 0.01368292 -5.9704499 0.080843084 -6.9985576 0 3.8716037 0.55581099 0 
4.75 0.013669772 -5.970274 0.080733225 -6.9942513 0 3.8689454 0.55546051 0 
4.7509999 0.01365664 -5.9700956 0.080623582 -6.9899492 0 3.8662879 0.55511016 0 
4.7519999 0.013643526 -5.9699149 0.080514163 -6.985652 0 3.8636315 0.55475998 0 
4.7529998 0.013630426 -5.9697318 0.080404967 -6.9813595 0 3.860976 0.55440992 0 
4.7540002 0.013617343 -5.9695463 0.080295995 -6.9770718 0 3.8583217 0.55406004 0 
4.7550001 0.013604277 -5.969358 0.080187246 -6.9727883 0 3.8556683 0.55371034 0 
4.756 0.013591226 -5.9691672 0.080078714 -6.9685092 0 3.8530159 0.55336076 0 
4.757 0.013578191 -5.9689741 0.079970397 -6.9642353 0 3.8503647 0.55301136 0 
4.7579999 0.013565173 -5.9687786 0.079862304 -6.9599657 0 3.8477142 0.55266207 0 
4.7589998 0.013552171 -5.9685807 0.079754427 -6.9557004 0 3.8450651 0.55231297 0 
4.7600002 0.013539185 -5.9683805 0.079646774 -6.9514403 0 3.8424168 0.55196404 0 
4.7610002 0.013526214 -5.9681773 0.079539329 -6.9471846 0 3.8397696 0.55161524 0 
4.7620001 0.01351326 -5.9679723 0.079432108 -6.9429331 0 3.8371234 0.55126661 0 
4.763 0.013500322 -5.9677644 0.079325102 -6.9386864 0 3.8344784 0.5509181 0 
4.7639999 0.0134874 -5.9675541 0.079218306 -6.9344444 0 3.8318343 0.55056977 0 
4.7649999 0.013474493 -5.9673419 0.079111733 -6.9302068 0 3.8291912 0.55022156 0 
4.7659998 0.013461603 -5.9671268 0.079005368 -6.9259739 0 3.8265493 0.54987353 0 
4.7670002 0.013448728 -5.9669094 0.07889922 -6.9217453 0 3.8239083 0.54952568 0 
4.7680001 0.01343587 -5.9666896 0.078793287 -6.9175215 0 3.8212683 0.54917794 0 
4.7690001 0.013423027 -5.9664674 0.078687564 -6.9133019 0 3.8186295 0.54883039 0 
4.77 0.013410201 -5.9662423 0.078582056 -6.9090872 0 3.8159916 0.54848301 0 
4.7709999 0.01339739 -5.9660153 0.078476764 -6.9048767 0 3.813355 0.54813576 0 
4.7719998 0.013384596 -5.965786 0.078371674 -6.900671 0 3.8107193 0.54778862 0 
4.7729998 0.013371817 -5.9655542 0.078266799 -6.8964696 0 3.8080847 0.54744172 0 
4.7740002 0.013359054 -5.9653196 0.078162134 -6.8922729 0 3.8054512 0.54709494 0 
4.7750001 0.013346307 -5.9650831 0.078057677 -6.8880806 0 3.8028188 0.54674828 0 
4.776 0.013333575 -5.9648442 0.077953435 -6.883893 0 3.8001873 0.5464018 0 
4.777 0.01332086 -5.9646029 0.077849396 -6.8797097 0 3.7975569 0.5460555 0 
4.7779999 0.01330816 -5.9643593 0.077745564 -6.8755312 0 3.7949276 0.54570931 0 
4.7789998 0.013295476 -5.9641128 0.077641949 -6.871357 0 3.7922995 0.54536331 0 
4.7800002 0.013282808 -5.9638643 0.077538535 -6.8671875 0 3.7896724 0.54501748 0 
4.7810001 0.013270156 -5.9636135 0.077435322 -6.8630223 0 3.7870462 0.54467177 0 
4.7820001 0.013257518 -5.9633603 0.077332318 -6.8588614 0 3.7844212 0.54432625 0 
4.783 0.013244898 -5.9631047 0.077229522 -6.8547053 0 3.7817974 0.54398084 0 
4.7839999 0.013232293 -5.9628468 0.077126935 -6.8505535 0 3.7791746 0.54363561 0 
4.7849998 0.013219703 -5.9625864 0.077024549 -6.846406 0 3.7765529 0.54329056 0 
4.7859998 0.013207129 -5.9623241 0.076922365 -6.8422632 0 3.7739322 0.54294562 0 
4.7870002 0.013194571 -5.962059 0.076820381 -6.8381248 0 3.7713127 0.54260087 0 
4.7880001 0.013182029 -5.9617915 0.076718606 -6.8339911 0 3.7686942 0.54225624 0 
4.789 0.013169502 -5.9615221 0.076617032 -6.8298612 0 3.7660768 0.54191178 0 
4.79 0.013156991 -5.9612503 0.07651566 -6.8257365 0 3.7634606 0.5415675 0 
4.7909999 0.013144496 -5.9609761 0.076414488 -6.8216157 0 3.7608454 0.54122341 0 
4.7919998 0.013132015 -5.9606991 0.076313518 -6.8174996 0 3.7582312 0.54087943 0 
4.7930002 0.013119551 -5.9604206 0.076212749 -6.8133879 0 3.7556183 0.54053557 0 
4.7940001 0.013107102 -5.9601393 0.076112173 -6.8092809 0 3.7530065 0.54019189 0 
4.7950001 0.013094669 -5.9598556 0.076011807 -6.8051777 0 3.7503955 0.53984839 0 
4.796 0.013082252 -5.9595699 0.075911634 -6.8010793 0 3.747786 0.53950506 0 
4.7969999 0.013069849 -5.9592819 0.075811654 -6.7969851 0 3.7451775 0.53916186 0 
4.7979999 0.013057463 -5.9589915 0.075711884 -6.7928958 0 3.7425699 0.53881884 0 
4.7989998 0.013045092 -5.9586987 0.075612299 -6.7888107 0 3.7399635 0.53847593 0 
4.8000002 0.013032737 -5.9584036 0.075512923 -6.7847295 0 3.7373583 0.5381332 0 
4.8010001 0.013020397 -5.9581065 0.075413734 -6.7806535 0 3.7347543 0.53779066 0 
4.802 0.013008072 -5.9578066 0.075314745 -6.7765813 0 3.7321513 0.53744829 0 
4.803 0.012995763 -5.9575047 0.075215951 -6.7725139 0 3.7295494 0.53710604 0 
4.8039999 0.012983469 -5.957201 0.07511735 -6.7684503 0 3.7269487 0.53676391 0 
4.8049998 0.012971192 -5.9568944 0.075018942 -6.7643914 0 3.724349 0.53642201 0 
4.8060002 0.012958928 -5.9565859 0.074920736 -6.7603369 0 3.7217505 0.53608024 0 
4.8070002 0.012946681 -5.956275 0.074822716 -6.7562871 0 3.7191532 0.53573859 0 
4.8080001 0.012934449 -5.9559617 0.07472489 -6.7522411 0 3.716557 0.53539711 0 
4.809 0.012922232 -5.9556465 0.074627258 -6.7481999 0 3.7139618 0.53505582 0 
4.8099999 0.012910031 -5.9553289 0.074529819 -6.7441626 0 3.7113678 0.5347147 0 
4.8109999 0.012897845 -5.955009 0.074432567 -6.7401299 0 3.708775 0.5343737 0 
4.8119998 0.012885675 -5.9546866 0.074335508 -6.7361016 0 3.7061832 0.53403288 0 
4.8130002 0.012873519 -5.9543624 0.074238643 -6.7320776 0 3.7035928 0.53369224 0 
4.8140001 0.012861379 -5.9540358 0.074141964 -6.7280579 0 3.7010033 0.53335172 0 
4.8150001 0.012849255 -5.9537067 0.074045472 -6.7240429 0 3.698415 0.53301138 0 
4.816 0.012837145 -5.9533758 0.073949173 -6.7200317 0 3.6958277 0.53267115 0 
4.8169999 0.012825051 -5.9530425 0.073853061 -6.7160249 0 3.6932418 0.53233111 0 
4.8179998 0.012812972 -5.9527068 0.073757142 -6.7120228 0 3.6906569 0.53199124 0 
4.8189998 0.012800909 -5.9523692 0.073661409 -6.7080245 0 3.6880732 0.53165156 0 
4.8200002 0.01278886 -5.9520292 0.073565856 -6.704031 0 3.6854906 0.53131199 0 
4.8210001 0.012776827 -5.9516873 0.073470496 -6.7000413 0 3.6829093 0.5309726 0 
4.822 0.012764809 -5.9513431 0.073375322 -6.6960564 0 3.6803288 0.53063333 0 
4.823 0.012752806 -5.9509964 0.073280334 -6.6920757 0 3.6777499 0.53029424 0 
4.8239999 0.012740818 -5.9506478 0.073185526 -6.6880989 0 3.6751719 0.52995533 0 
4.8249998 0.012728846 -5.9502969 0.073090911 -6.6841269 0 3.672595 0.52961659 0 
4.8260002 0.012716888 -5.9499435 0.072996475 -6.6801586 0 3.6700194 0.52927798 0 
4.8270001 0.012704946 -5.9495883 0.072902225 -6.6761951 0 3.6674449 0.52893955 0 
4.8280001 0.012693019 -5.9492307 0.072808154 -6.6722355 0 3.6648715 0.52860123 0 
4.829 0.012681107 -5.9488711 0.072714277 -6.6682806 0 3.6622994 0.52826309 0 
4.8299999 0.012669209 -5.9485092 0.072620571 -6.6643295 0 3.6597283 0.52792513 0 
4.8309999 0.012657328 -5.9481454 0.072527051 -6.6603832 0 3.6571586 0.52758735 0 
4.8319998 0.012645461 -5.9477792 0.072433718 -6.6564407 0 3.6545899 0.52724969 0 
4.8330002 0.012633609 -5.9474111 0.072340555 -6.6525025 0 3.6520224 0.52691221 0 
4.8340001 0.012621772 -5.9470406 0.07224758 -6.6485686 0 3.649456 0.52657485 0 
4.835 0.01260995 -5.9466677 0.07215479 -6.644639 0 3.6468909 0.52623773 0 
4.836 0.012598144 -5.9462929 0.072062172 -6.6407137 0 3.6443269 0.52590066 0 
4.8369999 0.012586351 -5.9459162 0.071969733 -6.6367927 0 3.6417642 0.52556384 0 
4.8379998 0.012574575 -5.9455371 0.07187748 -6.6328754 0 3.6392024 0.52522713 0 
4.8390002 0.012562812 -5.9451556 0.071785398 -6.628963 0 3.636642 0.5248906 0 
4.8400002 0.012551066 -5.9447727 0.071693502 -6.6250544 0 3.6340828 0.52455425 0 
4.8410001 0.012539334 -5.944387 0.071601778 -6.62115 0 3.6315246 0.52421802 0 
4.842 0.012527617 -5.9439993 0.071510233 -6.61725 0 3.6289678 0.52388197 0 
4.8429999 0.012515915 -5.9436097 0.071418859 -6.6133542 0 3.6264119 0.5235461 0 
4.8439999 0.012504227 -5.9432178 0.071327671 -6.6094623 0 3.6238575 0.52321041 0 
4.8449998 0.012492554 -5.9428239 0.071236655 -6.6055751 0 3.621304 0.52287483 0 
4.8460002 0.012480897 -5.9424281 0.07114581 -6.6016917 0 3.618752 0.52253944 0 
4.8470001 0.012469254 -5.94203 0.071055144 -6.5978127 0 3.6162009 0.52220416 0 
4.848 0.012457626 -5.9416294 0.070964657 -6.5939374 0 3.6136513 0.52186906 0 
4.849 0.012446012 -5.941227 0.070874341 -6.5900669 0 3.6111026 0.52153414 0 
4.8499999 0.012434414 -5.9408226 0.070784196 -6.5862002 0 3.6085553 0.52119941 0 
4.8509998 0.012422831 -5.9404159 0.070694223 -6.5823379 0 3.606009 0.52086478 0 
4.8520002 0.012411262 -5.9400072 0.070604429 -6.5784798 0 3.6034641 0.52053034 0 
4.8530002 0.012399707 -5.9395967 0.070514806 -6.5746255 0 3.6009202 0.52019608 0 
4.8540001 0.012388168 -5.9391837 0.070425346 -6.5707755 0 3.5983777 0.51986194 0 
4.855 0.012376644 -5.9387689 0.070336066 -6.5669298 0 3.5958362 0.51952797 0 
4.8559999 0.012365134 -5.9383521 0.070246957 -6.5630879 0 3.5932961 0.51919419 0 
4.8569999 0.012353638 -5.937933 0.07015802 -6.5592504 0 3.5907571 0.51886058 0 
4.8579998 0.012342158 -5.9375119 0.070069253 -6.5554171 0 3.5882194 0.51852709 0 
4.8590002 0.012330691 -5.9370885 0.069980651 -6.5515881 0 3.5856826 0.51819378 0 
4.8600001 0.012319241 -5.9366632 0.06989222 -6.5477629 0 3.5831473 0.51786059 0 
4.8610001 0.012307804 -5.9362359 0.069803961 -6.543942 0 3.5806131 0.51752764 0 
4.862 0.012296381 -5.9358068 0.069715872 -6.5401249 0 3.5780802 0.51719481 0 
4.8629999 0.012284975 -5.9353752 0.069627948 -6.5363121 0 3.5755484 0.51686209 0 
4.8639998 0.012273582 -5.9349418 0.069540195 -6.5325036 0 3.5730181 0.51652962 0 
4.8649998 0.012262204 -5.9345064 0.069452606 -6.5286989 0 3.5704887 0.51619726 0 
4.8660002 0.01225084 -5.9340687 0.069365188 -6.5248985 0 3.5679605 0.51586509 0 
4.8670001 0.012239491 -5.933629 0.069277935 -6.521102 0 3.5654337 0.51553309 0 
4.868 0.012228156 -5.9331875 0.069190845 -6.5173097 0 3.5629079 0.51520121 0 
4.869 0.012216836 -5.932744 0.069103926 -6.5135217 0 3.5603836 0.51486951 0 
4.8699999 0.012205531 -5.9322982 0.069017164 -6.5097375 0 3.5578604 0.51453799 0 
4.8709998 0.01219424 -5.9318509 0.068930574 -6.5059576 0 3.5553384 0.51420659 0 
4.8720002 0.012182963 -5.9314013 0.068844147 -6.5021815 0 3.5528176 0.51387537 0 
4.8730001 0.012171701 -5.9309492 0.068757884 -6.4984097 0 3.5502982 0.51354432 0 
4.8740001 0.012160453 -5.9304957 0.068671785 -6.4946418 0 3.5477798 0.51321346 0 
4.875 0.01214922 -5.9300399 0.06858585 -6.4908781 0 3.5452626 0.51288271 0 
4.8759999 0.012138002 -5.9295821 0.068500079 -6.4871182 0 3.5427468 0.51255214 0 
4.8769999 0.012126797 -5.9291224 0.068414472 -6.4833627 0 3.5402322 0.51222175 0 
4.8779998 0.012115607 -5.9286609 0.068329029 -6.4796109 0 3.5377188 0.51189154 0 
4.8790002 0.012104431 -5.9281974 0.068243742 -6.4758635 0 3.5352066 0.51156145 0 
4.8800001 0.01209327 -5.9277315 0.068158619 -6.4721198 0 3.5326958 0.51123154 0 
4.881 0.012082123 -5.9272637 0.068073653 -6.46838 0 3.5301859 0.51090175 0 
4.882 0.012070991 -5.9267941 0.06798885 -6.4646444 0 3.5276775 0.5105722 0 
4.8829999 0.012059873 -5.9263225 0.067904212 -6.4609132 0 3.5251703 0.51024276 0 
4.8839998 0.012048769 -5.925849 0.067819729 -6.4571857 0 3.5226643 0.5099135 0 
4.8850002 0.01203768 -5.9253736 0.067735404 -6.4534621 0 3.5201595 0.50958443 0 
4.8860002 0.012026604 -5.9248958 0.067651242 -6.4497428 0 3.5176561 0.50925547 0 
4.8870001 0.012015543 -5.9244165 0.067567237 -6.4460273 0 3.5151539 0.50892669 0 
4.888 0.012004496 -5.9239349 0.067483395 -6.4423156 0 3.5126529 0.50859809 0 
4.8889999 0.011993463 -5.9234514 0.067399703 -6.4386082 0 3.5101531 0.50826961 0 
4.8899999 0.011982445 -5.922966 0.067316175 -6.4349046 0 3.5076544 0.50794137 0 
4.8909998 0.011971441 -5.9224787 0.067232803 -6.4312053 0 3.5051572 0.50761324 0 
4.8920002 0.011960451 -5.9219894 0.067149587 -6.4275098 0 3.5026612 0.50728524 0 
4.8930001 0.011949475 -5.9214983 0.067066528 -6.4238181 0 3.5001664 0.50695747 0 
4.8940001 0.011938514 -5.9210052 0.066983625 -6.4201307 0 3.4976728 0.50662982 0 
4.895 0.011927566 -5.9205103 0.066900879 -6.4164467 0 3.4951806 0.50630236 0 
4.8959999 0.011916633 -5.9200134 0.066818282 -6.4127674 0 3.4926894 0.50597507 0 
4.8969998 0.011905714 -5.9195142 0.066735849 -6.4090915 0 3.4901996 0.5056479 0 
4.8979998 0.011894809 -5.9190135 0.066653565 -6.4054198 0 3.4877112 0.50532091 0 
4.8990002 0.011883918 -5.9185109 0.066571437 -6.401752 0 3.4852238 0.50499409 0 
4.9000001 0.011873041 -5.9180059 0.066489458 -6.398088 0 3.4827378 0.50466746 0 
4.901 0.011862178 -5.9174995 0.066407636 -6.3944283 0 3.480253 0.50434095 0 
4.902 0.011851329 -5.9169912 0.06632597 -6.3907723 0 3.4777696 0.50401461 0 
4.9029999 0.011840494 -5.9164805 0.066244453 -6.3871202 0 3.4752872 0.50368845 0 
4.9039998 0.011829674 -5.9159684 0.066163093 -6.383472 0 3.4728062 0.50336248 0 
4.9050002 0.011818867 -5.9154539 0.066081882 -6.3798275 0 3.4703267 0.50303662 0 
4.9060001 0.011808074 -5.914938 0.066000819 -6.3761873 0 3.4678481 0.50271094 0 
4.9070001 0.011797296 -5.9144201 0.065919913 -6.372551 0 3.4653709 0.50238544 0 
4.908 0.011786531 -5.9139004 0.065839157 -6.3689184 0 3.4628949 0.50206012 0 
4.9089999 0.01177578 -5.9133782 0.065758549 -6.3652897 0 3.4604204 0.50173491 0 
4.9099998 0.011765043 -5.9128547 0.06567809 -6.3616652 0 3.4579468 0.50140995 0 
4.9109998 0.01175432 -5.9123292 0.065597787 -6.3580446 0 3.4554749 0.50108504 0 
4.9120002 0.011743612 -5.9118018 0.065517627 -6.3544273 0 3.4530039 0.50076038 0 
4.9130001 0.011732916 -5.9112725 0.065437622 -6.3508143 0 3.4505343 0.50043583 0 
4.914 0.011722235 -5.9107413 0.06535776 -6.3472052 0 3.448066 0.50011152 0 
4.915 0.011711568 -5.9102087 0.065278053 -6.3435998 0 3.4455988 0.4997873 0 
4.9159999 0.011700914 -5.9096737 0.065198489 -6.3399987 0 3.4431331 0.49946326 0 
4.9169998 0.011690275 -5.9091368 0.065119073 -6.336401 0 3.4406686 0.4991394 0 
4.9180002 0.011679648 -5.9085984 0.065039806 -6.3328075 0 3.4382052 0.49881569 0 
4.9190001 0.011669036 -5.9080582 0.064960688 -6.3292174 0 3.4357433 0.49849215 0 
4.9200001 0.011658438 -5.9075155 0.064881712 -6.3256316 0 3.4332826 0.4981688 0 
4.921 0.011647854 -5.9069715 0.064802885 -6.3220496 0 3.4308233 0.49784556 0 
4.9219999 0.011637283 -5.9064255 0.064724207 -6.318471 0 3.428365 0.49752253 0 
4.9229999 0.011626726 -5.9058781 0.06464567 -6.3148966 0 3.4259083 0.49719965 0 
4.9239998 0.011616183 -5.9053283 0.064567275 -6.311326 0 3.4234526 0.49687693 0 
4.9250002 0.011605653 -5.9047771 0.064489037 -6.3077593 0 3.4209983 0.49655437 0 
4.9260001 0.011595137 -5.9042234 0.064410932 -6.3041964 0 3.4185452 0.496232 0 
4.927 0.011584635 -5.9036684 0.064332977 -6.3006372 0 3.4160936 0.49590978 0 
4.928 0.011574147 -5.9031115 0.064255163 -6.2970819 0 3.4136431 0.49558771 0 
4.9289999 0.011563672 -5.9025531 0.064177491 -6.2935305 0 3.4111938 0.49526581 0 
4.9299998 0.011553211 -5.9019923 0.064099967 -6.2899828 0 3.408746 0.4949441 0 
4.9310002 0.011542764 -5.9014301 0.064022586 -6.2864385 0 3.4062994 0.49462253 0 
4.9320002 0.01153233 -5.900866 0.063945346 -6.2828984 0 3.4038541 0.49430114 0 
4.9330001 0.011521909 -5.9003 0.063868247 -6.2793622 0 3.4014101 0.4939799 0 
4.934 0.011511503 -5.8997321 0.06379129 -6.2758298 0 3.3989673 0.49365881 0 
4.9349999 0.011501109 -5.8991628 0.063714474 -6.2723012 0 3.3965259 0.49333793 0 
4.9359999 0.011490731 -5.8985915 0.063637801 -6.2687759 0 3.3940856 0.49301717 0 
4.9369998 0.011480364 -5.8980184 0.063561268 -6.265255 0 3.3916469 0.49269661 0 
4.9380002 0.011470011 -5.8974433 0.063484877 -6.2617373 0 3.3892093 0.49237621 0 
4.9390001 0.011459673 -5.8968668 0.063408628 -6.2582235 0 3.3867731 0.49205595 0 
4.9400001 0.011449347 -5.8962884 0.063332513 -6.254714 0 3.3843379 0.49173588 0 
4.941 0.011439036 -5.8957081 0.063256539 -6.2512078 0 3.3819044 0.49141598 0 
4.9419999 0.011428737 -5.8951259 0.063180707 -6.2477055 0 3.3794718 0.49109623 0 
4.9429998 0.011418452 -5.8945422 0.063105009 -6.2442069 0 3.3770409 0.49077663 0 
4.9439998 0.011408181 -5.8939567 0.063029453 -6.2407117 0 3.3746109 0.49045721 0 
4.9450002 0.011397922 -5.8933692 0.062954038 -6.2372208 0 3.3721824 0.49013796 0 
4.9460001 0.011387678 -5.8927803 0.062878758 -6.2337332 0 3.3697553 0.48981887 0 
4.947 0.011377447 -5.8921895 0.062803619 -6.2302494 0 3.3673294 0.48949996 0 
4.948 0.011367229 -5.8915968 0.062728614 -6.2267694 0 3.3649046 0.48918119 0 
4.9489999 0.011357024 -5.8910027 0.062653743 -6.2232933 0 3.3624814 0.4888626 0 
4.9499998 0.011346834 -5.8904066 0.062579013 -6.219821 0 3.3600593 0.4885442 0 
4.9510002 0.011336656 -5.8898087 0.062504418 -6.216352 0 3.3576386 0.48822594 0 
4.9520001 0.011326492 -5.8892093 0.062429961 -6.2128868 0 3.3552191 0.48790783 0 
4.9530001 0.01131634 -5.888608 0.062355638 -6.2094254 0 3.3528011 0.4875899 0 
4.954 0.011306203 -5.8880053 0.062281448 -6.2059679 0 3.3503842 0.48727214 0 
4.9549999 0.011296079 -5.8874002 0.062207397 -6.2025142 0 3.3479688 0.48695454 0 
4.9559999 0.011285967 -5.8867941 0.062133476 -6.1990638 0 3.3455546 0.48663712 0 
4.9569998 0.011275869 -5.8861856 0.062059693 -6.1956172 0 3.3431416 0.48631984 0 
4.9580002 0.011265785 -5.8855758 0.061986044 -6.192174 0 3.34073 0.48600274 0 
4.9590001 0.011255713 -5.884964 0.061912529 -6.188735 0 3.3383198 0.48568583 0 
4.96 0.011245655 -5.8843508 0.061839148 -6.1852994 0 3.3359108 0.48536906 0 
4.961 0.01123561 -5.8837357 0.061765898 -6.1818676 0 3.333503 0.48505247 0 
4.9619999 0.011225578 -5.8831191 0.061692782 -6.1784391 0 3.3310966 0.48473603 0 
4.9629998 0.011215559 -5.8825006 0.061619796 -6.1750145 0 3.3286917 0.48441976 0 
4.9640002 0.011205554 -5.8818808 0.061546948 -6.1715937 0 3.326288 0.48410365 0 
4.9650002 0.011195562 -5.881259 0.061474226 -6.1681762 0 3.3238854 0.48378772 0 
4.9660001 0.011185583 -5.8806353 0.061401639 -6.164763 0 3.3214843 0.48347193 0 
4.967 0.011175617 -5.8800101 0.061329182 -6.1613526 0 3.3190846 0.48315632 0 
4.9679999 0.011165664 -5.8793831 0.061256856 -6.1579466 0 3.3166862 0.4828409 0 
4.9689999 0.011155724 -5.8787546 0.061184663 -6.1545439 0 3.3142889 0.48252562 0 
4.9699998 0.011145798 -5.8781242 0.061112598 -6.1511445 0 3.311893 0.48221052 0 
4.9710002 0.011135884 -5.8774924 0.061040662 -6.1477494 0 3.3094985 0.48189557 0 
4.9720001 0.011125983 -5.8768587 0.060968857 -6.1443572 0 3.3071053 0.48158079 0 
4.973 0.011116096 -5.8762236 0.060897183 -6.1409693 0 3.3047135 0.4812662 0 
4.974 0.011106221 -5.8755865 0.060825638 -6.1375847 0 3.3023229 0.48095176 0 
4.9749999 0.011096359 -5.874948 0.060754221 -6.1342034 0 3.2999334 0.48063746 0 
4.9759998 0.011086511 -5.8743076 0.06068293 -6.130826 0 3.2975454 0.48032337 0 
4.9770002 0.011076676 -5.8736658 0.060611773 -6.1274524 0 3.2951589 0.48000944 0 
4.9780002 0.011066853 -5.8730226 0.060540739 -6.1240821 0 3.2927735 0.47969565 0 
4.9790001 0.011057043 -5.8723774 0.060469836 -6.1207156 0 3.2903895 0.47938204 0 
4.98 0.011047247 -5.8717303 0.060399059 -6.1173525 0 3.288007 0.47906861 0 
4.9809999 0.011037463 -5.8710818 0.060328409 -6.1139932 0 3.2856255 0.47875533 0 
4.9819999 0.011027692 -5.8704319 0.060257886 -6.1106372 0 3.2832456 0.47844222 0 
4.9829998 0.011017934 -5.8697801 0.060187489 -6.107285 0 3.2808669 0.47812927 0 
4.9840002 0.011008189 -5.8691268 0.060117219 -6.1039362 0 3.2784894 0.47781649 0 
4.9850001 0.010998457 -5.8684716 0.060047075 -6.1005912 0 3.2761133 0.47750387 0 
4.9860001 0.010988737 -5.867815 0.059977055 -6.0972495 0 3.2737386 0.47719142 0 
4.987 0.010979031 -5.8671565 0.059907161 -6.0939116 0 3.2713652 0.47687915 0 
4.9879999 0.010969338 -5.8664966 0.059837393 -6.0905771 0 3.2689931 0.47656706 0 
4.9889998 0.010959657 -5.8658352 0.059767749 -6.0872459 0 3.2666223 0.47625509 0 
4.9899998 0.010949989 -5.8651719 0.059698232 -6.0839186 0 3.2642529 0.47594333 0 
4.9910002 0.010940334 -5.8645072 0.059628837 -6.080595 0 3.2618847 0.47563171 0 
4.9920001 0.010930691 -5.8638411 0.059559565 -6.0772748 0 3.2595179 0.47532028 0 
4.993 0.010921061 -5.863173 0.05949042 -6.0739579 0 3.2571526 0.47500899 0 
4.994 0.010911444 -5.8625035 0.059421394 -6.0706449 0 3.2547884 0.47469789 0 
4.9949999 0.01090184 -5.8618321 0.059352495 -6.0673351 0 3.2524257 0.47438693 0 
4.9959998 0.010892249 -5.8611593 0.059283718 -6.0640287 0 3.2500641 0.47407618 0 
4.9970002 0.01088267 -5.8604851 0.059215061 -6.0607262 0 3.247704 0.47376555 0 
4.9980001 0.010873104 -5.8598094 0.059146527 -6.0574269 0 3.2453451 0.4734551 0 
4.9990001 0.01086355 -5.8591318 0.059078116 -6.054131 0 3.2429876 0.47314483 0 
5 0.01085401 -5.8584528 0.059009828 -6.0508389 0 3.2406316 0.47283474 0 
5.0009999 0.010844481 -5.8577719 0.058941659 -6.0475502 0 3.2382767 0.47252479 0 
5.0019999 0.010834966 -5.8570895 0.058873612 -6.0442653 0 3.2359233 0.47221503 0 
5.0029998 0.010825464 -5.8564057 0.058805685 -6.0409832 0 3.2335711 0.47190541 0 
5.0040002 0.010815973 -5.8557205 0.058737881 -6.0377054 0 3.2312202 0.47159597 0 
5.0050001 0.010806495 -5.8550334 0.058670197 -6.0344305 0 3.2288706 0.47128668 0 
5.006 0.01079703 -5.8543448 0.058602631 -6.0311594 0 3.2265227 0.4709776 0 
5.007 0.010787577 -5.8536549 0.058535185 -6.0278916 0 3.2241757 0.47066864 0 
5.0079999 0.010778137 -5.8529634 0.058467861 -6.0246272 0 3.2218304 0.47035989 0 
5.0089998 0.010768711 -5.8522701 0.058400653 -6.0213661 0 3.2194862 0.47005129 0 
5.0100002 0.010759295 -5.8515754 0.058333565 -6.0181088 0 3.2171433 0.46974283 0 
5.0110002 0.010749893 -5.8508792 0.058266595 -6.0148549 0 3.2148018 0.46943456 0 
5.0120001 0.010740503 -5.8501811 0.058199745 -6.0116043 0 3.2124617 0.46912646 0 
5.013 0.010731125 -5.8494816 0.058133014 -6.0083575 0 3.2101228 0.46881855 0 
5.0139999 0.010721761 -5.8487811 0.058066398 -6.0051141 0 3.2077854 0.46851078 0 
5.0149999 0.010712408 -5.8480783 0.057999901 -6.0018735 0 3.2054493 0.46820316 0 
5.0159998 0.010703068 -5.8473744 0.057933521 -5.9986367 0 3.2031145 0.46789575 0 
5.0170002 0.01069374 -5.8466687 0.057867259 -5.9954038 0 3.2007811 0.46758845 0 
5.0180001 0.010684425 -5.845962 0.057801113 -5.9921737 0 3.1984491 0.46728137 0 
5.0190001 0.010675122 -5.8452535 0.057735082 -5.9889474 0 3.1961184 0.46697444 0 
5.02 0.010665832 -5.844543 0.05766917 -5.9857244 0 3.1937888 0.46666768 0 
5.0209999 0.010656553 -5.8438315 0.05760337 -5.9825048 0 3.1914608 0.46636108 0 
5.0219998 0.010647288 -5.8431187 0.05753769 -5.9792886 0 3.1891341 0.46605465 0 
5.0229998 0.010638035 -5.8424039 0.057472125 -5.9760756 0 3.1868086 0.46574837 0 
5.0240002 0.010628793 -5.8416877 0.057406671 -5.9728665 0 3.1844845 0.4654423 0 
5.0250001 0.010619565 -5.84097 0.057341337 -5.9696603 0 3.1821618 0.46513635 0 
5.026 0.010610349 -5.840251 0.057276115 -5.9664578 0 3.1798406 0.46483061 0 
5.027 0.010601144 -5.8395305 0.057211008 -5.9632583 0 3.1775205 0.46452501 0 
5.0279999 0.010591952 -5.8388081 0.057146017 -5.9600625 0 3.1752019 0.4642196 0 
5.0289998 0.010582772 -5.8380842 0.057081137 -5.9568701 0 3.1728845 0.46391433 0 
5.0300002 0.010573605 -5.8373594 0.057016373 -5.953681 0 3.1705685 0.46360925 0 
5.0310001 0.01056445 -5.8366327 0.05695172 -5.9504952 0 3.1682539 0.46330431 0 
5.0320001 0.010555306 -5.8359046 0.056887183 -5.9473128 0 3.1659405 0.46299958 0 
5.033 0.010546176 -5.835175 0.056822758 -5.9441342 0 3.1636286 0.46269497 0 
5.0339999 0.010537057 -5.834444 0.056758445 -5.9409585 0 3.1613178 0.46239057 0 
5.0349998 0.010527951 -5.8337116 0.056694243 -5.9377861 0 3.1590087 0.46208632 0 
5.0359998 0.010518857 -5.8329773 0.056630153 -5.9346175 0 3.1567006 0.46178222 0 
5.0370002 0.010509775 -5.832242 0.056566179 -5.9314518 0 3.1543941 0.46147832 0 
5.0380001 0.010500705 -5.8315048 0.056502312 -5.9282894 0 3.1520889 0.46117458 0 
5.039 0.010491647 -5.8307667 0.056438558 -5.9251308 0 3.149785 0.46087098 0 
5.04 0.010482602 -5.8300266 0.056374915 -5.9219751 0 3.1474824 0.46056756 0 
5.0409999 0.010473568 -5.8292856 0.056311384 -5.9188228 0 3.1451814 0.46026433 0 
5.0419998 0.010464546 -5.8285427 0.056247965 -5.9156742 0 3.1428814 0.45996127 0 
5.0430002 0.010455537 -5.8277984 0.056184653 -5.9125285 0 3.140583 0.45965835 0 
5.0440001 0.010446539 -5.8270526 0.056121454 -5.9093862 0 3.1382859 0.45935559 0 
5.0450001 0.010437554 -5.8263054 0.056058362 -5.9062471 0 3.1359901 0.45905304 0 
5.046 0.01042858 -5.8255572 0.055995382 -5.9031115 0 3.1336956 0.45875064 0 
5.0469999 0.010419619 -5.8248072 0.055932511 -5.8999791 0 3.1314025 0.45844838 0 
5.0479999 0.01041067 -5.8240557 0.055869747 -5.8968501 0 3.1291108 0.4581463 0 
5.0489998 0.010401732 -5.8233027 0.055807091 -5.8937244 0 3.1268203 0.45784441 0 
5.0500002 0.010392807 -5.8225484 0.055744547 -5.8906021 0 3.1245313 0.45754269 0 
5.0510001 0.010383894 -5.8217926 0.055682112 -5.8874831 0 3.1222436 0.45724112 0 
5.052 0.010374992 -5.8210354 0.055619784 -5.8843675 0 3.1199574 0.4569397 0 
5.053 0.010366103 -5.8202772 0.055557564 -5.8812547 0 3.1176724 0.45663849 0 
5.0539999 0.010357224 -5.8195171 0.055495448 -5.8781452 0 3.1153886 0.45633742 0 
5.0549998 0.010348359 -5.8187556 0.055433445 -5.8750396 0 3.1131065 0.45603651 0 
5.0560002 0.010339505 -5.8179927 0.055371545 -5.8719368 0 3.1108255 0.4557358 0 
5.0570002 0.010330663 -5.8172283 0.055309754 -5.8688374 0 3.108546 0.45543525 0 
5.0580001 0.010321833 -5.816463 0.055248071 -5.8657408 0 3.1062677 0.45513484 0 
5.059 0.010313014 -5.8156958 0.055186495 -5.862648 0 3.1039908 0.45483461 0 
5.0599999 0.010304208 -5.8149276 0.05512502 -5.8595586 0 3.1017153 0.45453456 0 
5.0609999 0.010295413 -5.8141575 0.055063657 -5.856472 0 3.0994413 0.45423469 0 
5.0619998 0.010286631 -5.8133864 0.055002395 -5.8533888 0 3.0971684 0.45393497 0 
5.0630002 0.01027786 -5.8126135 0.054941241 -5.8503089 0 3.0948968 0.45363539 0 
5.0640001 0.010269101 -5.8118396 0.054880194 -5.8472319 0 3.0926268 0.45333603 0 
5.0650001 0.010260353 -5.8110642 0.054819249 -5.8441586 0 3.090358 0.45303681 0 
5.066 0.010251617 -5.8102875 0.054758411 -5.8410883 0 3.0880907 0.45273775 0 
5.0669999 0.010242893 -5.8095093 0.054697677 -5.8380213 0 3.0858247 0.45243889 0 
5.0679998 0.010234181 -5.8087296 0.054637045 -5.8349576 0 3.08356 0.45214018 0 
5.0689998 0.01022548 -5.8079491 0.05457652 -5.8318968 0 3.0812967 0.45184162 0 
5.0700002 0.010216791 -5.8071666 0.054516099 -5.8288398 0 3.0790346 0.45154324 0 
5.0710001 0.010208114 -5.8063827 0.054455779 -5.8257856 0 3.0767741 0.45124504 0 
5.072 0.010199449 -5.8055978 0.054395564 -5.8227344 0 3.0745149 0.45094702 0 
5.073 0.010190795 -5.8048115 0.054335453 -5.8196869 0 3.0722568 0.45064914 0 
5.0739999 0.010182153 -5.8040237 0.054275446 -5.8166423 0 3.0700004 0.45035142 0 
5.0749998 0.010173522 -5.8032346 0.054215539 -5.813601 0 3.0677452 0.4500539 0 
5.0760002 0.010164903 -5.802444 0.054155737 -5.8105626 0 3.0654912 0.44975653 0 
5.0770001 0.010156296 -5.8016524 0.054096036 -5.8075275 0 3.0632389 0.44945931 0 
5.0780001 0.0101477 -5.800859 0.054036438 -5.8044958 0 3.0609877 0.4491623 0 
5.079 0.010139116 -5.8000646 0.053976942 -5.8014674 0 3.058738 0.44886544 0 
5.0799999 0.010130543 -5.7992687 0.053917546 -5.7984419 0 3.0564895 0.44856873 0 
5.0809999 0.010121983 -5.7984715 0.05385825 -5.7954197 0 3.0542424 0.44827223 0 
5.0819998 0.010113433 -5.7976727 0.053799059 -5.7924008 0 3.0519967 0.44797584 0 
5.0830002 0.010104895 -5.7968731 0.053739969 -5.7893848 0 3.0497525 0.44767967 0 
5.0840001 0.010096368 -5.796072 0.053680975 -5.7863717 0 3.0475094 0.44738364 0 
5.085 0.010087853 -5.7952695 0.053622086 -5.7833624 0 3.0452678 0.44708779 0 
5.086 0.010079349 -5.7944655 0.053563297 -5.7803559 0 3.0430276 0.4467921 0 
5.0869999 0.010070858 -5.7936602 0.053504605 -5.7773523 0 3.0407887 0.44649658 0 
5.0879998 0.010062377 -5.7928538 0.053446017 -5.7743526 0 3.0385511 0.44620124 0 
5.0890002 0.010053908 -5.7920461 0.053387526 -5.7713552 0 3.036315 0.44590604 0 
5.0900002 0.01004545 -5.7912369 0.053329136 -5.7683616 0 3.0340803 0.44561103 0 
5.0910001 0.010037004 -5.7904263 0.053270843 -5.7653708 0 3.0318468 0.4453162 0 
5.092 0.010028569 -5.7896147 0.05321265 -5.762383 0 3.0296147 0.44502151 0 
5.0929999 0.010020145 -5.7888017 0.053154558 -5.7593985 0 3.0273838 0.444727 0 
5.0939999 0.010011734 -5.7879872 0.053096563 -5.7564173 0 3.0251546 0.44443268 0 
5.0949998 0.010003332 -5.7871714 0.053038664 -5.7534389 0 3.0229266 0.4441385 0 
5.0960002 0.0099949427 -5.7863545 0.052980866 -5.750464 0 3.0206997 0.4438445 0 
5.0970001 0.0099865645 -5.7855363 0.052923165 -5.7474918 0 3.0184746 0.44355065 0 
5.098 0.0099781984 -5.7847166 0.052865561 -5.744523 0 3.0162506 0.44325697 0 
5.099 0.0099698426 -5.783896 0.052808058 -5.7415571 0 3.0140278 0.44296348 0 
5.0999999 0.0099614989 -5.7830734 0.052750647 -5.7385941 0 3.0118067 0.44267017 0 
5.1009998 0.0099531654 -5.7822504 0.052693337 -5.7356348 0 3.0095868 0.442377 0 
5.1020002 0.0099448441 -5.7814255 0.05263612 -5.7326779 0 3.0073683 0.44208398 0 
5.1030002 0.0099365339 -5.7805996 0.052579004 -5.7297244 0 3.0051513 0.44179118 0 
5.1040001 0.0099282349 -5.7797723 0.052521981 -5.7267742 0 3.0029354 0.44149852 0 
5.105 0.009919947 -5.7789435 0.052465059 -5.7238269 0 3.000721 0.44120601 0 
5.1059999 0.0099116703 -5.7781138 0.05240823 -5.7208829 0 2.998508 0.44091371 0 
5.1069999 0.0099034049 -5.7772827 0.052351493 -5.7179418 0 2.9962962 0.44062155 0 
5.1079998 0.0098951505 -5.7764502 0.052294858 -5.7150035 0 2.9940858 0.44032955 0 
5.1090002 0.0098869074 -5.7756166 0.052238315 -5.7120686 0 2.9918768 0.44003773 0 
5.1100001 0.0098786755 -5.7747817 0.052181866 -5.7091365 0 2.9896693 0.43974608 0 
5.1110001 0.0098704547 -5.7739458 0.052125517 -5.7062078 0 2.987463 0.43945462 0 
5.112 0.0098622451 -5.7731085 0.052069258 -5.7032819 0 2.9852581 0.4391633 0 
5.1129999 0.0098540466 -5.7722697 0.052013095 -5.7003589 0 2.9830546 0.43887216 0 
5.1139998 0.0098458594 -5.77143 0.051957026 -5.6974392 0 2.9808524 0.43858117 0
[truncated: 1,277,272 more chars]
