# Supplementary material for: Macroscopic phase resetting-curves determine oscillatory coherence and signal transfer in inter-coupled neural circuits
Source: PLoS Comput Biol. 2019 May 9;15(5):e1007019. doi: 10.1371/journal.pcbi.1007019 (PMC6529019; doi:10.1371/journal.pcbi.1007019)
Supplement: S1 Code — It also contains the XPPAUT code for the nonlinear analysis. (ZIP) [file pcbi.1007019.s011.zip › Code/Fig06/PanelF/Fig06.m]

function f=Fig06()


%%%%%%%%%%%%%%%%%%%%%%%%%%%%%%%%%%%%%%%%%%%%%%%%%%%%%%%%%%%%%%%%%%%%%%%%
%
%                       Import data
%
%%%%%%%%%%%%%%%%%%%%%%%%%%%%%%%%%%%%%%%%%%%%%%%%%%%%%%%%%%%%%%%%%%%%%%%


Orbite = importdata('Orbite_PING.dat');
Adjoint = importdata('Adjoint_PING.dat');


Time= Adjoint(:,1);
dt=Time(2)-Time(1);
T=Time(end);


%From time to phase 
Time=Time*2*pi/T;

re=Orbite(:,2);
ri=Orbite(:,3);
Zsee=Adjoint(:,6);
Zsie=Adjoint(:,8);


%%%%%%%%%%%%%%%%%%%%%%%%%%%%%%%%%%%%%%%%%%%%%%%%%%%%%%%%%%%%%%%%%%%%%%%%
%
%                       Computing the H-function and G-function
%
%%%%%%%%%%%%%%%%%%%%%%%%%%%%%%%%%%%%%%%%%%%%%%%%%%%%%%%%%%%%%%%%%%%%%%%


%Coupling parameters
Gee=0.;
Gie=0.5;
dG=0.01;


%Computing the H-Function
itr=length(Time);
NCurve=30;
for n=1:NCurve,
    for j=1:itr,
        H(n,j)=Gee*dot(Zsee,circshift(re,-j))/itr  + Gie*dot(Zsie,circshift(re,-j))/itr;% + Gei*dot(Zve,circshift(ri,-j))/itr  + Gii*dot(Zvi,circshift(ri,-j))/itr;
    end
    Gee=Gee+dG;
    State(n)=Gee;
end


%Conputing the G-function as G(x)=-(H(x)-H(-x))
d=6;
ind_A=floor(d/dt);
for n=1:NCurve,
    Hs=circshift(H(n,:),ind_A);
    Hsf=fliplr(Hs);   
    G(n,:) = -(Hs - Hsf);
end


 


%%%%%%%%%%%%%%%%%%%%%%%%%%%%%%%%%%%%%%%%%%%%%%%%%%%%%%%%%%%%%%%%%%%%%%%%

%
%                       Finding fixed points
%
%%%%%%%%%%%%%%%%%%%%%%%%%%%%%%%%%%%%%%%%%%%%%%%%%%%%%%%%%%%%%%%%%%%%%%%


Ind=floor(NCurve/2);
x = G(Ind,:);
idx = find(diff(sign(x)));

FPpos=[];
FPneg=[];
for i=1:length(idx)
    if x(idx(i))< x(idx(i)+1),
        FPpos=[FPpos idx(i)];
    else
        FPneg=[FPneg idx(i)];
    end
end

idf=find(diff(sign([x(1) x(end)])));
 if idf(1)==1,
      if x(1)> x(end);
          FPpos=[1 FPpos itr];
      else
          FPneg=[1 FPneg itr];
      end
          
 end

ReFPpos=FPpos;
ReFPneg=FPneg;


%%%%%%%%%%%%%%%%%%%%%%%%%%%%%%%%%%%%%%%%%%%%%%%%%%%%%%%%%%%%%%%%%%%%%%%%
%
%                       Finding the fixed points and their stability 
%
%%%%%%%%%%%%%%%%%%%%%%%%%%%%%%%%%%%%%%%%%%%%%%%%%%%%%%%%%%%%%%%%%%%%%%%


 
 
 RasterFPstable=[];
 RasterFPunstable=[];
 RasterXstable=[];
 RasterXunstable=[];
 for n=1:NCurve,
    x = G(n,:);
    idx = find(diff(sign(x)));
    FPpos=[];
    FPneg=[];
    for i=1:length(idx)
        if x(idx(i))< x(idx(i)+1),
            FPpos=[FPpos idx(i)];
        else
            FPneg=[FPneg idx(i)];
        end       
    end
    idf=find(diff(sign([x(1) x(end)])));
    if idf(1)==1,
        if x(1)> x(end);
            FPpos=[1 FPpos itr];
        else
            FPneg=[1 FPneg itr];
        end     
    end  
    RasterFPstable=[RasterFPstable transpose(Time(FPpos))];
    RasterFPunstable=[RasterFPunstable transpose(Time(FPneg))];

    NFP=length(Time(FPpos));
    Stable(1:NFP)=State(n);
    RasterXstable=[RasterXstable Stable(1:NFP)];
    
    length(RasterXstable);
    length(RasterFPstable);
    
    NFP=length(Time(FPneg));
    UNStable(1:NFP)=State(n);
    RasterXunstable=[RasterXunstable UNStable(1:NFP)];
    
    
 end
 

Nfppos=length(ReFPpos);
Restatepos(1:Nfppos)=State(Ind);
Nfpneg=length(ReFPneg);
Restateneg(1:Nfpneg)=State(Ind);


dlmwrite('RasterXunstable',RasterXunstable);
dlmwrite('RasterFPunstable',RasterFPunstable);
dlmwrite('RasterXstable',RasterXstable);
dlmwrite('RasterFPstable',RasterFPstable);


Graphics()
