# Supplementary material for: Macroscopic phase resetting-curves determine oscillatory coherence and signal transfer in inter-coupled neural circuits
Source: PLoS Comput Biol. 2019 May 9;15(5):e1007019. doi: 10.1371/journal.pcbi.1007019 (PMC6529019; doi:10.1371/journal.pcbi.1007019)
Supplement: S1 Code — It also contains the XPPAUT code for the nonlinear analysis. (ZIP) [file pcbi.1007019.s011.zip › Code/Fig06/PanelA/Graphics.m]

function f=Graphics()


%%%%%%%%%%%%%%%%%%%%%%%%%%%%%%%%%%%%%%%%%%%%%%%%%%%%%%%%%%%%%%%%%%%%%%%%
%
%                       Import data
%
%%%%%%%%%%%%%%%%%%%%%%%%%%%%%%%%%%%%%%%%%%%%%%%%%%%%%%%%%%%%%%%%%%%%%%%


G = importdata('G');
Time = importdata('Time');
NCurve = importdata('NCurve');


figure(1)
plot(Time,G(1,:),'Color',[0 0 0],'linewidth',1)
hold on
for k=1:NCurve,
plot(Time,G(k,:),'linewidth',1,'Color',[0 0 0]+1/NCurve*k)
end
hold off
set(gca,'box','off');
set(gca,'xcolor','k','ycolor','k');
xlabel('Phase \theta');
ylabel('G-Function');
xlim([0 Time(end)])
set(gca,'XTick',0:pi/2:2*pi)
set(gca,'XTickLabel',{'0','\pi/2','\pi','3\pi/2', '2\pi'})
xlim([0 2*pi])
ax = gca;
ax.XAxisLocation = 'origin';
