# Supplementary material for: Macroscopic phase resetting-curves determine oscillatory coherence and signal transfer in inter-coupled neural circuits
Source: PLoS Comput Biol. 2019 May 9;15(5):e1007019. doi: 10.1371/journal.pcbi.1007019 (PMC6529019; doi:10.1371/journal.pcbi.1007019)
Supplement: S1 Code — It also contains the XPPAUT code for the nonlinear analysis. (ZIP) [file pcbi.1007019.s011.zip › Code/Fig06/PanelDbis/Graphics.m]

function f=Graphics()


%%%%%%%%%%%%%%%%%%%%%%%%%%%%%%%%%%%%%%%%%%%%%%%%%%%%%%%%%%%%%%%%%%%%%%%%
%
%                       Import data
%
%%%%%%%%%%%%%%%%%%%%%%%%%%%%%%%%%%%%%%%%%%%%%%%%%%%%%%%%%%%%%%%%%%%%%%%


raster_xe2 = importdata('raster_xe2');
raster_ye2 = importdata('raster_ye2');
raster_xi2 = importdata('raster_xi2');
raster_yi2 = importdata('raster_yi2');

raster_xe = importdata('raster_xe');
raster_ye = importdata('raster_ye');
raster_xi = importdata('raster_xi');
raster_yi = importdata('raster_yi');


figure(1);
scatter(raster_xe, raster_ye,5,'.','MarkerEdgeColor',[255/255 80/255 0/255],...
            'MarkerFaceColor',[255/255 80/255 0/255])   
hold on  
scatter(raster_xi, 800+raster_yi,5,'.','MarkerEdgeColor',[0/255 80/255 150/255],...
            'MarkerFaceColor',[0/255 80/255 150/255])
scatter(raster_xe2, raster_ye2,5,'.','MarkerEdgeColor','k',...
            'MarkerFaceColor','k')      
scatter(raster_xi2, 800+raster_yi2,5,'.','MarkerEdgeColor','k',...
            'MarkerFaceColor','k')
hold off
ylim([0 1000])
xlim([2600 2700])
xlabel('Time ')
ylabel('Neuron #')
