# Supplementary material for: Macroscopic phase resetting-curves determine oscillatory coherence and signal transfer in inter-coupled neural circuits
Source: PLoS Comput Biol. 2019 May 9;15(5):e1007019. doi: 10.1371/journal.pcbi.1007019 (PMC6529019; doi:10.1371/journal.pcbi.1007019)
Supplement: S1 Code — It also contains the XPPAUT code for the nonlinear analysis. (ZIP) [file pcbi.1007019.s011.zip › Code/Fig01/Graphics.m]

function f=Graphics()


time = importdata('time');
re = importdata('re');
ri = importdata('ri');
re_S = importdata('re_S');
ri_S = importdata('ri_S');
raster_xi = importdata('raster_xi');
raster_yi = importdata('raster_yi');
raster_xe = importdata('raster_xe');
raster_ye = importdata('raster_ye');
I_ext = importdata('I_ext');


Ii = find(raster_yi < 201);
raster_yi=raster_yi(Ii);
raster_xi=raster_xi(Ii);
Ie = find(raster_ye < 801);
raster_ye=raster_ye(Ie);
raster_xe=raster_xe(Ie);


figure(1);
subplot(8,1,1)
plot (time, I_ext, 'LineWidth', 1,'Color','k')
box off
xlim([0 time(end)])
set(gca,'XTick',[])
set(gca,'xcolor',[1 1 1])
ylabel('I^{ext}_e(t) ')
title('A', 'FontSize', 12,'Units', 'normalized', ...
'Position', [1 0.9], 'HorizontalAlignment', 'right')


subplot(8,1,[2 3 4])
scatter(raster_xe, raster_ye,5,'.','MarkerEdgeColor','k',...
            'MarkerFaceColor','k')
hold on        
scatter(raster_xi, 800+raster_yi,5,'.','MarkerEdgeColor','k',...
            'MarkerFaceColor','k')
hold off
set(gca,'XTick',[])
set(gca,'xcolor',[1 1 1])
ylabel('Neuron #')
xlim([0 time(end)])
ylim([0 1000])
title('B', 'FontSize', 12,'Units', 'normalized', ...
'Position', [1 1], 'HorizontalAlignment', 'right')


%Filtering of the Spiking activity
fs=1/0.002;
[b,a] = butter(2, 0.03, 'low');
re = filtfilt(b,a,double(re));
[b,a] = butter(2, 0.03, 'low');
ri = filtfilt(b,a,double(ri));

subplot(8,1,[5 6])
plot (time, re,'Color',[255/255 80/255 0/255])
hold on
plot (time, re_S, 'LineWidth', 1,'Color','k')
hold off
box off
set(gca,'XTick',[])
set(gca,'xcolor',[1 1 1])
ylabel('r_e(t) ')
xlim([0 time(end)])
title('C', 'FontSize', 12,'Units', 'normalized', ...
'Position', [1 0.9], 'HorizontalAlignment', 'right')
legend('Full Net','Reduced')
legend('Location','northwest')
legend('boxoff')
ylim([0 0.1])


subplot(8,1,[7 8])
plot (time, ri,'Color',[0/255 80/255 150/255])
hold on
plot (time, ri_S, 'LineWidth', 1,'Color','k')
hold off
box off
xlabel('Time (ms)')
ylabel('r_i(t) ')
xlim([0 time(end)])
ylim([0 1.5])
title('D', 'FontSize', 12,'Units', 'normalized', ...
'Position', [1 0.9], 'HorizontalAlignment', 'right')
legend('Full Net','Reduced')
legend('Location','northwest')
legend('boxoff')
ylim([0 0.05])
