# Supplementary material for: Macroscopic phase resetting-curves determine oscillatory coherence and signal transfer in inter-coupled neural circuits
Source: PLoS Comput Biol. 2019 May 9;15(5):e1007019. doi: 10.1371/journal.pcbi.1007019 (PMC6529019; doi:10.1371/journal.pcbi.1007019)
Supplement: S1 Code — It also contains the XPPAUT code for the nonlinear analysis. (ZIP) [file pcbi.1007019.s011.zip › Code/Fig01/Fig01.m]

function f=Fig01()


%%%%%%%%%%%%%%%%%%%%%%%%%%%%%%%%%%%%%%%%%%%%%%%%%%%%%%%%%%%%%%%%%%%%%%%%
%
%                       Parameters
%
%%%%%%%%%%%%%%%%%%%%%%%%%%%%%%%%%%%%%%%%%%%%%%%%%%%%%%%%%%%%%%%%%%%%%%%


%Time parameters
dt=0.01;           %Time step
itr=100000;          %Iteration number
Tonset=100;
Toffset=2000000;

Delta=1;
tau=10;
etabar=-5;

taus=1;

Jee=0;
Jei=15;
Jii=10;
Jie=15;

Ib=0;

vth=500;
vr=-500;

Ne=5000;
Ni=5000;


%%%%%%%%%%%%%%%%%%%%%%%%%%%%%%%%%%%%%%%%%%%%%%%%%%%%%%%%%%
%
%             Stimulus construction
%
%%%%%%%%%%%%%%%%%%%%%%%%%%%%%%%%%%%%%%%%%%%%%%%%%%%%%%%%%%

I_ext(1)=0;
t1=100;
t2=200;
t3=300;
t4=400;
t5=500;
t6=600;
t7=700;
t8=800;
t9=900;

omega1=0.05;
omega2=0.2;
omega3=0.4;

for k=1:itr;
   I_ext(k+1)=6+heaviside(k*dt-t1)*heaviside(t2-k*dt)-heaviside(k*dt-t3)*heaviside(t4-k*dt)+heaviside(k*dt-t5)*sin(omega1*k*dt)+heaviside(k*dt-t6)*sin(omega2*k*dt) +heaviside(k*dt-t7)*heaviside(t8-k*dt)*sin(omega3*k*dt) -heaviside(k*dt-t9); 
end


%%%%%%%%%%%%%%%%%%%%%%%%%%%%%%%%%%%%%%%%%%%%%%%%%%%%%%%%%%%%%%%%%%%%%%%%
%
%                      Initialization
%
%%%%%%%%%%%%%%%%%%%%%%%%%%%%%%%%%%%%%%%%%%%%%%%%%%%%%%%%%%%%%%%%%%%%%%%

re(1:itr+1)=0;
ri(1:itr+1)=0;

see(1:itr+1)=0;
sei(1:itr+1)=0;

sie(1:itr+1)=0;
sii(1:itr+1)=0;

time(1)=0;
inde=1;
indi=1;

Ie(1)=0;
ve(1:Ne)=0;

for j=1:Ne;
   etae(j)= etabar+Delta*tan( pi/2 * (2*j-Ne-1) / (Ne+1) );
end

vi(1:Ni)=0;
for j=1:Ni;
   etai(j)= etabar+Delta*tan( pi/2 * (2*j-Ni-1)/(Ni+1) );
end


%random permutation of the elements
etai= etai(randperm(length(etai)));
etae= etae(randperm(length(etae)));

%%%%%%%%%%%%%%%%%%%%%%%%%%%%%%%%%%%%%%%%%%%%%%%%%%%%%%%%%%%%%%%%%%%%%%%%
%
%                       Resolution spiking
%
%%%%%%%%%%%%%%%%%%%%%%%%%%%%%%%%%%%%%%%%%%%%%%%%%%%%%%%%%%%%%%%%%%%%%%%


for n=1:itr,  
    
    %Time and external current
    time(n+1)=dt*(n);
    Ie(n+1)=Ib*heaviside(n*dt-Tonset)*(1-heaviside(n*dt-Toffset));
    Ii(n+1)=0;
    I_ext(n)=I_ext(n)*heaviside(n*dt-Tonset);
    
    
    %E-cells
    see(n+1)=see(n) +  dt/taus *( -see(n) + Jee*re(n) );
    sei(n+1)=sei(n) +  dt/taus *( -sei(n) + Jei*ri(n) );
    
    %I-cells
    sie(n+1)=sie(n) +  dt/taus *( -sie(n) + Jie*re(n) );
    sii(n+1)=sii(n) +  dt/taus *( -sii(n) + Jii*ri(n) );
    

    
    for j=1:Ne;
            ve(j)=ve(j) +  dt/tau* ( ve(j).^2 + etae(j) + Ie(n) + I_ext(n) +tau*see(n) -tau*sei(n) );
            
            %Spike
            if (ve(j) > vth);
                ve(j)=vr;
                re(n+1)=re(n+1)+1/(Ne*dt);
                
                %Raster plot
                raster_xe(inde)=n*dt;
                raster_ye(inde)=j;
                inde=inde+1;
            end
    end
    
    for j=1:Ni;

            vi(j)=vi(j) +  dt/tau* ( vi(j).^2 + etai(j)   +  Ii(n)   +tau*sie(n)    -tau*sii(n) );
            
            %Spike
            if (vi(j) > vth);
                vi(j)=vr;
                ri(n+1)=ri(n+1)+1/(Ni*dt);
                
                %Raster plot
                raster_xi(indi)=n*dt;
                raster_yi(indi)=j;
                indi=indi+1;
            end
            
     end
    
end


%%%%%%%%%%%%%%%%%%%%%%%%%%%%%%%%%%%%%%%%%%%%%%%%%%%%%%%%%%%%%%%%%%%%%%%%
%
%                       Resolution system
%
%%%%%%%%%%%%%%%%%%%%%%%%%%%%%%%%%%%%%%%%%%%%%%%%%%%%%%%%%%%%%%%%%%%%%%%


re_S(1)=0;
ve_S(1)=0;


ri_S(1)=0;
vi_S(1)=0;

see_S(1)=0;
sei_S(1)=0;

sie_S(1)=0;
sii_S(1)=0;


for n=1:itr,     

    
    %E-Cells
    re_S(n+1)=re_S(n) +  dt/tau *( Delta/(pi*tau)  +2*re_S(n)*ve_S(n) );
    ve_S(n+1)=ve_S(n) +  dt/tau *( ve_S(n).^2 + etabar+  Ie(n) + I_ext(n)  +tau*see_S(n) - tau*sei_S(n)  - tau.^2 *pi.^2 *re_S(n).^2 );
   
    
    
    %I-Cells
    ri_S(n+1)=ri_S(n) +  dt/tau *( Delta/(pi*tau)  +2*ri_S(n)*vi_S(n) );
    vi_S(n+1)=vi_S(n) +  dt/tau *( vi_S(n).^2 + etabar  +  Ii(n)    +tau*sie_S(n) -tau*sii_S(n) - tau.^2 *pi.^2 *ri_S(n).^2 );
    
    
    %synapses
    %E-cells
    see_S(n+1)=see_S(n) +  dt/taus *( -see_S(n) + Jee*re_S(n) );
    sei_S(n+1)=sei_S(n) +  dt/taus *( -sei_S(n) + Jei*ri_S(n) );
    
    %I-cells
    sie_S(n+1)=sie_S(n) +  dt/taus *( -sie_S(n) + Jie*re_S(n) );
    sii_S(n+1)=sii_S(n) +  dt/taus *( -sii_S(n) + Jii*ri_S(n) );
   
    
    
end


dlmwrite('time',time);
dlmwrite('re',re);
dlmwrite('ri',ri);
dlmwrite('re_S',re_S);
dlmwrite('ri_S',ri_S);
dlmwrite('raster_xe',raster_xe);
dlmwrite('raster_ye',raster_ye);
dlmwrite('raster_xi',raster_xi);
dlmwrite('raster_yi',raster_yi);
dlmwrite('dt',dt);
dlmwrite('itr',itr);
dlmwrite('I_ext',I_ext);


Graphics()
