# Supplementary material for: Macroscopic phase resetting-curves determine oscillatory coherence and signal transfer in inter-coupled neural circuits
Source: PLoS Comput Biol. 2019 May 9;15(5):e1007019. doi: 10.1371/journal.pcbi.1007019 (PMC6529019; doi:10.1371/journal.pcbi.1007019)
Supplement: S1 Code — It also contains the XPPAUT code for the nonlinear analysis. (ZIP) [file pcbi.1007019.s011.zip › Code/Fig09/PanelG/Comparison_ShiftLeader.m]

function f=Comparison_Shift(eps,s1,s2,Tp,Alpha,itr)


%Time parameters
dt=0.01;           %Time step
Tonset=200;
Tonset2=105;
Toffset=2000000;

Delta=1;
tau=10;
etabar=-5;

taus=1;

Jee=0;
Jei=15;
Jii=0;
Jie=15;

Ib=10;


%Coupling parameters
Gee=0.1;
Gie=0.5;


indAl=floor(Alpha/dt);


%%%%%%%%%%%%%%%%%%%%%%%%%%%%%%%%%%%%%%%%%%%%%%%%%%%%%%%%%%%%%%%%%%%%%%%%
%
%                      Initialization
%
%%%%%%%%%%%%%%%%%%%%%%%%%%%%%%%%%%%%%%%%%%%%%%%%%%%%%%%%%%%%%%%%%%%%%%%


time(1)=0;
re_S(1)=0;
ve_S(1)=0;
ri_S(1)=0;
vi_S(1)=0;
see_S(1)=0;
sei_S(1)=0;
sie_S(1)=0;
sii_S(1)=0;

re_S2(1)=0;
ve_S2(1)=0;
ri_S2(1)=0;
vi_S2(1)=0;
see_S2(1)=0;
sei_S2(1)=0;
sie_S2(1)=0;
sii_S2(1)=0;


    
    %%%%%%%%%%%%%%%%%%%%%%%%%%%%%%%%%%%%%%%%%%%%%%%%%%%%%%%%%%%%%%%%%%%%%%%%
%
%                       Resolution system
%
%%%%%%%%%%%%%%%%%%%%%%%%%%%%%%%%%%%%%%%%%%%%%%%%%%%%%%%%%%%%%%%%%%%%%%%


for n=1:indAl,   
    
    %Time and external current
    time(n+1)=dt*(n);
    Ie(n)=Ib*heaviside(n*dt-Tonset);
    Ie2(n)=Ib*heaviside(n*dt-Tonset2);
    


    %E-Cells
    re_S(n+1)=re_S(n) +  dt/tau *( Delta/(pi*tau)  +2*re_S(n)*ve_S(n) );
    ve_S(n+1)=ve_S(n) +  dt/tau *( ve_S(n).^2 + etabar+  Ie(n)  +tau*see_S(n) - tau*sei_S(n)  - tau.^2 *pi.^2 *re_S(n).^2 );
   
    
    
    %I-Cells
    ri_S(n+1)=ri_S(n) +  dt/tau *( Delta/(pi*tau)  +2*ri_S(n)*vi_S(n) );
    vi_S(n+1)=vi_S(n) +  dt/tau *( vi_S(n).^2 + etabar     +tau*sie_S(n) -tau*sii_S(n) - tau.^2 *pi.^2 *ri_S(n).^2 );
    
    
    %synapses
    %E-cells
    see_S(n+1)=see_S(n) +  dt/taus *( -see_S(n) + Jee*re_S(n) );
    sei_S(n+1)=sei_S(n) +  dt/taus *( -sei_S(n) + Jei*ri_S(n) );
    
    %I-cells
    sie_S(n+1)=sie_S(n) +  dt/taus *( -sie_S(n) + Jie*re_S(n) );
    sii_S(n+1)=sii_S(n) +  dt/taus *( -sii_S(n) + Jii*ri_S(n) );
   
    
    
    
    
    %E-Cells
    re_S2(n+1)=re_S2(n) +  dt/tau *( Delta/(pi*tau)  +2*re_S2(n)*ve_S2(n) );
    ve_S2(n+1)=ve_S2(n) +  dt/tau *( ve_S2(n).^2 + etabar+  Ie2(n)  +tau*see_S2(n) - tau*sei_S2(n)  - tau.^2 *pi.^2 *re_S2(n).^2 );
   
    
    
    %I-Cells
    ri_S2(n+1)=ri_S2(n) +  dt/tau *( Delta/(pi*tau)  +2*ri_S2(n)*vi_S2(n) );
    vi_S2(n+1)=vi_S2(n) +  dt/tau *( vi_S2(n).^2 + etabar     +tau*sie_S2(n) -tau*sii_S2(n) - tau.^2 *pi.^2 *ri_S2(n).^2 );
    
    
    %synapses
    %E-cells
    see_S2(n+1)=see_S2(n) +  dt/taus *( -see_S2(n) + Jee*re_S2(n) );
    sei_S2(n+1)=sei_S2(n) +  dt/taus *( -sei_S2(n) + Jei*ri_S2(n) );
    
    %I-cells
    sie_S2(n+1)=sie_S2(n) +  dt/taus *( -sie_S2(n) + Jie*re_S2(n) );
    sii_S2(n+1)=sii_S2(n) +  dt/taus *( -sii_S2(n) + Jii*ri_S2(n) );
    
end


for n=indAl+1:itr,   
    
    %Time and external current
    time(n+1)=dt*(n);
    Ie(n)=Ib*heaviside(n*dt-Tonset);
    Ie2(n)=Ib*heaviside(n*dt-Tonset2);
    
    
    
    
    
    %E-Cells
    re_S(n+1)=re_S(n) +  dt/tau *( Delta/(pi*tau)  +2*re_S(n)*ve_S(n) );
    ve_S(n+1)=ve_S(n) +  dt/tau *( ve_S(n).^2 + etabar+  Ie(n)  +tau*see_S(n) - tau*sei_S(n)  - tau.^2 *pi.^2 *re_S(n).^2 );
   
    
    
    %I-Cells
    ri_S(n+1)=ri_S(n) +  dt/tau *( Delta/(pi*tau)  +2*ri_S(n)*vi_S(n) );
    vi_S(n+1)=vi_S(n) +  dt/tau *( vi_S(n).^2 + etabar      +tau*sie_S(n) -tau*sii_S(n) - tau.^2 *pi.^2 *ri_S(n).^2 );
    
    
    %synapses
    %E-cells
    see_S(n+1)=see_S(n) +  dt/taus *( -see_S(n) + Jee*re_S(n) +Gee*re_S2(n-indAl));
    sei_S(n+1)=sei_S(n) +  dt/taus *( -sei_S(n) + Jei*ri_S(n) );
    
    %I-cells
    sie_S(n+1)=sie_S(n) +  dt/taus *( -sie_S(n) + Jie*re_S(n) +Gie*re_S2(n-indAl));
    sii_S(n+1)=sii_S(n) +  dt/taus *( -sii_S(n) + Jii*ri_S(n) );
   
    
    
    
    
    %E-Cells
    re_S2(n+1)=re_S2(n) +  dt/tau *( Delta/(pi*tau)  +2*re_S2(n)*ve_S2(n) );
    ve_S2(n+1)=ve_S2(n) +  dt/tau *( ve_S2(n).^2 + etabar+  Ie2(n)  +tau*see_S2(n) - tau*sei_S2(n)  - tau.^2 *pi.^2 *re_S2(n).^2 );
   
    
    
    %I-Cells
    ri_S2(n+1)=ri_S2(n) +  dt/tau *( Delta/(pi*tau)  +2*ri_S2(n)*vi_S2(n) );
    vi_S2(n+1)=vi_S2(n) +  dt/tau *( vi_S2(n).^2 + etabar     +tau*sie_S2(n) -tau*sii_S2(n) - tau.^2 *pi.^2 *ri_S2(n).^2 );
    
    
    %synapses
    %E-cells
    see_S2(n+1)=see_S2(n) +  dt/taus *( -see_S2(n) + Jee*re_S2(n) +Gee*re_S(n-indAl));
    sei_S2(n+1)=sei_S2(n) +  dt/taus *( -sei_S2(n) + Jei*ri_S2(n) );
    
    %I-cells
    sie_S2(n+1)=sie_S2(n) +  dt/taus *( -sie_S2(n) + Jie*re_S2(n) +Gie*re_S(n-indAl));
    sii_S2(n+1)=sii_S2(n) +  dt/taus *( -sii_S2(n) + Jii*ri_S2(n) );
    
    
    
    
    
    
    
end


%%%%%%%%%%%%%%%%%%%%%%%%%%%%%%%%%%%%%%%%%%%%%%%%%%%%%%%%%%%%%%%%%%%%%%%
%%%%%%%%%%%%%%%%%%%%%%%%%%%%%%%%%%%%%%%%%%%%%%%%%%%%%%%%%%%%%%%%%%%%%%%
%%%%%%%%%%%%%%%%%%%%%%%%%%%%%%%%%%%%%%%%%%%%%%%%%%%%%%%%%%%%%%%%%%%%%%%
%%%%%%%%%%%%%%%%%%%%%%%%%%%%%%%%%%%%%%%%%%%%%%%%%%%%%%%%%%%%%%%%%%%%%%%%
%
%                       Resolution of the perturbed case
%
%%%%%%%%%%%%%%%%%%%%%%%%%%%%%%%%%%%%%%%%%%%%%%%%%%%%%%%%%%%%%%%%%%%%%%%
%%%%%%%%%%%%%%%%%%%%%%%%%%%%%%%%%%%%%%%%%%%%%%%%%%%%%%%%%%%%%%%%%%%%%%%
%%%%%%%%%%%%%%%%%%%%%%%%%%%%%%%%%%%%%%%%%%%%%%%%%%%%%%%%%%%%%%%%%%%%%%%
%%%%%%%%%%%%%%%%%%%%%%%%%%%%%%%%%%%%%%%%%%%%%%%%%%%%%%%%%%%%%%%%%%%%%%%


%%%%%%%%%%%%%%%%%%%%%%%%%%%%%%%%%%%%%%%%%%%%%%%%%%%%%%%%%%%%%%%%%%%%%%%%
%
%                       Resolution system
%
%%%%%%%%%%%%%%%%%%%%%%%%%%%%%%%%%%%%%%%%%%%%%%%%%%%%%%%%%%%%%%%%%%%%%%%


re_Sp(1)=0;
ve_Sp(1)=0;
ri_Sp(1)=0;
vi_Sp(1)=0;
see_Sp(1)=0;
sei_Sp(1)=0;
sie_Sp(1)=0;
sii_Sp(1)=0;


re_Sp2(1)=0;
ve_Sp2(1)=0;
ri_Sp2(1)=0;
vi_Sp2(1)=0;
see_Sp2(1)=0;
sei_Sp2(1)=0;
sie_Sp2(1)=0;
sii_Sp2(1)=0;


Stim(1)=0;


    
    %%%%%%%%%%%%%%%%%%%%%%%%%%%%%%%%%%%%%%%%%%%%%%%%%%%%%%%%%%%%%%%%%%%%%%%%
%
%                       Resolution system
%
%%%%%%%%%%%%%%%%%%%%%%%%%%%%%%%%%%%%%%%%%%%%%%%%%%%%%%%%%%%%%%%%%%%%%%%


for n=1:indAl,   
    
    Stim(n+1)=eps*heaviside(n*dt-s1)*heaviside(s2-n*dt);
    


    %E-Cells
    re_Sp(n+1)=re_S(n) +  dt/tau *( Delta/(pi*tau)  +2*re_Sp(n)*ve_Sp(n) );
    ve_Sp(n+1)=ve_Sp(n) +  dt/tau *( ve_Sp(n).^2 + etabar+  Ie(n)  +tau*see_Sp(n) - tau*sei_Sp(n)  - tau.^2 *pi.^2 *re_Sp(n).^2 );
   
    
    
    %I-Cells
    ri_Sp(n+1)=ri_Sp(n) +  dt/tau *( Delta/(pi*tau)  +2*ri_S(n)*vi_Sp(n) );
    vi_Sp(n+1)=vi_Sp(n) +  dt/tau *( vi_Sp(n).^2 + etabar     +tau*sie_Sp(n) -tau*sii_S(n) - tau.^2 *pi.^2 *ri_Sp(n).^2 );
    
    
    %synapses
    %E-cells
    see_Sp(n+1)=see_Sp(n) +  dt/taus *( -see_Sp(n) + Jee*re_Sp(n)   );
    sei_Sp(n+1)=sei_Sp(n) +  dt/taus *( -sei_Sp(n) + Jei*ri_Sp(n) );
    
    %I-cells
    sie_Sp(n+1)=sie_Sp(n) +  dt/taus *( -sie_Sp(n) + Jie*re_Sp(n) +Stim(n));
    sii_Sp(n+1)=sii_Sp(n) +  dt/taus *( -sii_Sp(n) + Jii*ri_Sp(n) );
   
    
    
    
    
    %E-Cells
    re_Sp2(n+1)=re_Sp2(n) +  dt/tau *( Delta/(pi*tau)  +2*re_Sp2(n)*ve_Sp2(n) );
    ve_Sp2(n+1)=ve_Sp2(n) +  dt/tau *( ve_Sp2(n).^2 + etabar+  Ie2(n)  +tau*see_Sp2(n) - tau*sei_Sp2(n)  - tau.^2 *pi.^2 *re_Sp2(n).^2 );
   
    
    
    %I-Cells
    ri_Sp2(n+1)=ri_Sp2(n) +  dt/tau *( Delta/(pi*tau)  +2*ri_Sp2(n)*vi_Sp2(n) );
    vi_Sp2(n+1)=vi_Sp2(n) +  dt/tau *( vi_Sp2(n).^2 + etabar     +tau*sie_Sp2(n) -tau*sii_Sp2(n) - tau.^2 *pi.^2 *ri_Sp2(n).^2 );
    
    
    %synapses
    %E-cells
    see_Sp2(n+1)=see_Sp2(n) +  dt/taus *( -see_Sp2(n) + Jee*re_Sp2(n) );
    sei_Sp2(n+1)=sei_Sp2(n) +  dt/taus *( -sei_Sp2(n) + Jei*ri_Sp2(n) );
    
    %I-cells
    sie_Sp2(n+1)=sie_Sp2(n) +  dt/taus *( -sie_Sp2(n) + Jie*re_Sp2(n) );
    sii_Sp2(n+1)=sii_Sp2(n) +  dt/taus *( -sii_Sp2(n) + Jii*ri_Sp2(n) );
    
end


for n=indAl+1:itr,   
    

    
    Stim(n+1)=eps*heaviside(n*dt-s1)*heaviside(s2-n*dt);
    
    
    
    %E-Cells
    re_Sp(n+1)=re_Sp(n) +  dt/tau *( Delta/(pi*tau)  +2*re_Sp(n)*ve_Sp(n) );
    ve_Sp(n+1)=ve_Sp(n) +  dt/tau *( ve_Sp(n).^2 + etabar+  Ie(n)  +tau*see_Sp(n) - tau*sei_Sp(n)  - tau.^2 *pi.^2 *re_Sp(n).^2 );
   
    
    
    %I-Cells
    ri_Sp(n+1)=ri_Sp(n) +  dt/tau *( Delta/(pi*tau)  +2*ri_Sp(n)*vi_Sp(n) );
    vi_Sp(n+1)=vi_Sp(n) +  dt/tau *( vi_Sp(n).^2 + etabar      +tau*sie_Sp(n) -tau*sii_Sp(n) - tau.^2 *pi.^2 *ri_Sp(n).^2 );
    
    
    %synapses
    %E-cells
    see_Sp(n+1)=see_Sp(n) +  dt/taus *( -see_Sp(n) + Jee*re_Sp(n) +Gee*re_Sp2(n-indAl)     );
    sei_Sp(n+1)=sei_Sp(n) +  dt/taus *( -sei_Sp(n) + Jei*ri_Sp(n) );
    
    %I-cells
    sie_Sp(n+1)=sie_Sp(n) +  dt/taus *( -sie_Sp(n) + Jie*re_Sp(n) +Gie*re_Sp2(n-indAl)  +Stim(n)  );
    sii_Sp(n+1)=sii_Sp(n) +  dt/taus *( -sii_Sp(n) + Jii*ri_Sp(n) );
   
    
    
    
    
    %E-Cells
    re_Sp2(n+1)=re_Sp2(n) +  dt/tau *( Delta/(pi*tau)  +2*re_Sp2(n)*ve_Sp2(n) );
    ve_Sp2(n+1)=ve_Sp2(n) +  dt/tau *( ve_Sp2(n).^2 + etabar+  Ie2(n)  +tau*see_Sp2(n) - tau*sei_Sp2(n)  - tau.^2 *pi.^2 *re_Sp2(n).^2 );
   
    
    
    %I-Cells
    ri_Sp2(n+1)=ri_Sp2(n) +  dt/tau *( Delta/(pi*tau)  +2*ri_Sp2(n)*vi_Sp2(n) );
    vi_Sp2(n+1)=vi_Sp2(n) +  dt/tau *( vi_Sp2(n).^2 + etabar     +tau*sie_Sp2(n) -tau*sii_Sp2(n) - tau.^2 *pi.^2 *ri_Sp2(n).^2 );
    
    
    %synapses
    %E-cells
    see_Sp2(n+1)=see_Sp2(n) +  dt/taus *( -see_Sp2(n) + Jee*re_Sp2(n) +Gee*re_Sp(n-indAl));
    sei_Sp2(n+1)=sei_Sp2(n) +  dt/taus *( -sei_Sp2(n) + Jei*ri_Sp2(n) );
    
    %I-cells
    sie_Sp2(n+1)=sie_Sp2(n) +  dt/taus *( -sie_Sp2(n) + Jie*re_Sp2(n) +Gie*re_Sp(n-indAl));
    sii_Sp2(n+1)=sii_Sp2(n) +  dt/taus *( -sii_Sp2(n) + Jii*ri_Sp2(n) );
    
    
    
    
    
    
    
end


%%%%%%%%%%%%%%%%%%%%%%%%%%%%%%%%%%%%%%%%%%%%%%%%%%%%%%%%%%%%%%%%%%%%%%%%
%
%                       Graphics
%
%%%%%%%%%%%%%%%%%%%%%%%%%%%%%%%%%%%%%%%%%%%%%%%%%%%%%%%%%%%%%%%%%%%%%%%


ind=floor(Tp/dt);
ref=fliplr(re_S);
reP(1:ind)=ref(1:ind);
reP=fliplr(reP);
ref=fliplr(re_Sp);
repP(1:ind)=ref(1:ind);
repP=fliplr(repP);
[M0,index0] = max(reP);
[M1,index1] = max(repP);


Reduced=-(index1-index0)*dt;


f=Reduced;
