# Supplementary material for: Macroscopic phase resetting-curves determine oscillatory coherence and signal transfer in inter-coupled neural circuits
Source: PLoS Comput Biol. 2019 May 9;15(5):e1007019. doi: 10.1371/journal.pcbi.1007019 (PMC6529019; doi:10.1371/journal.pcbi.1007019)
Supplement: S1 Code — It also contains the XPPAUT code for the nonlinear analysis. (ZIP) [file pcbi.1007019.s011.zip › Code/Fig09/PanelG/Graphics.m]

function f=Graphics()


PhaseRC_ReducedLearder = importdata('PhaseRC_ReducedLearder');
PhaseRC_ReducedFollower = importdata('PhaseRC_ReducedFollower');
state_Phase = importdata('state_Phase');


figure(5)
scatter(state_Phase,-PhaseRC_ReducedFollower,5,'o','MarkerEdgeColor',[0/255 80/255 150/255],...
            'MarkerFaceColor',[0/255 80/255 150/255]);
hold on
scatter(state_Phase,-PhaseRC_ReducedLearder,5,'o','MarkerEdgeColor','k',...
            'MarkerFaceColor','k');
hold off
set(gca,'XTick',0:pi/2:2*pi)
set(gca,'XTickLabel',{'0','\pi/2','\pi','3\pi/2','2\pi'})
xlim([0 2*pi])
box off
xlabel('Phase')
ylabel('Globa-PRC')
