# Supplementary material for: Macroscopic phase resetting-curves determine oscillatory coherence and signal transfer in inter-coupled neural circuits
Source: PLoS Comput Biol. 2019 May 9;15(5):e1007019. doi: 10.1371/journal.pcbi.1007019 (PMC6529019; doi:10.1371/journal.pcbi.1007019)
Supplement: S1 Code — It also contains the XPPAUT code for the nonlinear analysis. (ZIP) [file pcbi.1007019.s011.zip › Code/Fig09/PanelA/Graphics.m]

function f=Graphics()


PhaseRC_ReducedLearder = importdata('PhaseRC_ReducedLearder');
PhaseRC_ReducedFollower = importdata('PhaseRC_ReducedFollower');
state_Phase = importdata('state_Phase');


figure(1)
scatter(state_Phase,PhaseRC_ReducedLearder,'k');
hold on
scatter(state_Phase,PhaseRC_ReducedFollower,'r');
hold off
set(gca,'XTick',0:pi/2:2*pi)
set(gca,'XTickLabel',{'0','\pi/2','\pi','3\pi/2','2\pi'})
xlim([0 2*pi])
box off
xlabel('Phase')
ylabel('PRC')
