# Supplementary material for: Macroscopic phase resetting-curves determine oscillatory coherence and signal transfer in inter-coupled neural circuits
Source: PLoS Comput Biol. 2019 May 9;15(5):e1007019. doi: 10.1371/journal.pcbi.1007019 (PMC6529019; doi:10.1371/journal.pcbi.1007019)
Supplement: S1 Code — It also contains the XPPAUT code for the nonlinear analysis. (ZIP) [file pcbi.1007019.s011.zip › Code/Fig09/PanelC/Fig09.m]

function g=Fig09()


%%%%%%%%%%%%%%%%%%%%%%%%%%%%%%%%%%%%%%%%%%%%%%%%%%%%%%%%%%%%%%%%%%%%%%%%
%
%                       Parameters
%
%%%%%%%%%%%%%%%%%%%%%%%%%%%%%%%%%%%%%%%%%%%%%%%%%%%%%%%%%%%%%%%%%%%%%%%

eps=1;
s1=5000;
window=0.1;
s2=s1+window;
Tp=20.8;
M=50;
Alpha=10;
itr=3000000;


%%%%%%%%%%%%%%%%%%%%%%%%%%%%%%%%%%%%%%%%%%%%%%%%%%%%%%%%%%%%%%%%%%%%%%%%
%
%                       Resolution
%
%%%%%%%%%%%%%%%%%%%%%%%%%%%%%%%%%%%%%%%%%%%%%%%%%%%%%%%%%%%%%%%%%%%%%%%


dTp=Tp/M;
dtheta=2*pi/M;
for n=1:M,  
    n
    s1=s1+dTp;
    s2=s1+window;
    state_Phase(n)=n*dtheta;
    PhaseRC_ReducedLearder(n)=Comparison_ShiftLeader(eps,s1,s2,Tp,Alpha,itr);
    PhaseRC_ReducedFollower(n)=Comparison_ShiftFollower(eps,s1,s2,Tp,Alpha,itr);
end


dlmwrite('PhaseRC_ReducedLearder',PhaseRC_ReducedLearder);
dlmwrite('PhaseRC_ReducedFollower',PhaseRC_ReducedFollower);
dlmwrite('state_Phase',state_Phase);

Graphics()
