# Supplementary material for: Macroscopic phase resetting-curves determine oscillatory coherence and signal transfer in inter-coupled neural circuits
Source: PLoS Comput Biol. 2019 May 9;15(5):e1007019. doi: 10.1371/journal.pcbi.1007019 (PMC6529019; doi:10.1371/journal.pcbi.1007019)
Supplement: S1 Code — It also contains the XPPAUT code for the nonlinear analysis. (ZIP) [file pcbi.1007019.s011.zip › Code/Fig07/PanelG/Orbite_ING.dat]

0 1.0922756 0.070093878 0.1920594 11.570159 0 0.71285838 0 1.0692875 
0.001 1.0922813 -0.046371434 0.19250773 11.580839 0 0.71406776 0 1.0711015 
0.0020000001 1.0922617 -0.16283537 0.19295752 11.591525 0 0.71528041 0 1.0729206 
0.003 1.0922166 -0.27928975 0.19340877 11.602217 0 0.71649635 0 1.0747445 
0.0040000002 1.092146 -0.39572638 0.19386148 11.612914 0 0.71771556 0 1.0765734 
0.0049999999 1.0920501 -0.51213712 0.19431566 11.623616 0 0.71893817 0 1.0784072 
0.0060000001 1.0919287 -0.62851363 0.1947713 11.634325 0 0.720164 0 1.080246 
0.0070000002 1.091782 -0.74484789 0.19522844 11.64504 0 0.72139323 0 1.0820899 
0.0080000004 1.0916098 -0.86113173 0.19568706 11.655759 0 0.72262579 0 1.0839387 
0.0089999996 1.0914123 -0.97735691 0.19614716 11.666484 0 0.72386175 0 1.0857925 
0.0099999998 1.0911895 -1.0935154 0.19660877 11.677215 0 0.72510105 0 1.0876515 
0.011 1.0909414 -1.209599 0.19707187 11.68795 0 0.72634369 0 1.0895156 
0.012 1.0906681 -1.3255996 0.19753648 11.69869 0 0.72758979 0 1.0913846 
0.013 1.0903695 -1.4415091 0.19800261 11.709436 0 0.72883928 0 1.0932589 
0.014 1.0900457 -1.5573195 0.19847025 11.720187 0 0.73009217 0 1.0951382 
0.015 1.0896969 -1.6730227 0.19893941 11.730944 0 0.73134851 0 1.0970228 
0.016000001 1.0893229 -1.7886108 0.19941011 11.741704 0 0.73260826 0 1.0989124 
0.017000001 1.0889239 -1.9040757 0.19988234 11.75247 0 0.73387146 0 1.1008072 
0.017999999 1.0884999 -2.0194097 0.20035613 11.763241 0 0.73513818 0 1.1027073 
0.018999999 1.088051 -2.1346042 0.20083146 11.774015 0 0.73640835 0 1.1046125 
0.02 1.0875772 -2.2496521 0.20130832 11.784795 0 0.73768198 0 1.1065229 
0.021 1.0870787 -2.3645451 0.20178677 11.79558 0 0.73895913 0 1.1084387 
0.022 1.0865555 -2.4792752 0.20226678 11.806368 0 0.7402398 0 1.1103597 
0.023 1.0860076 -2.5938351 0.20274836 11.817162 0 0.74152398 0 1.112286 
0.024 1.0854352 -2.7082169 0.20323151 11.827958 0 0.74281174 0 1.1142175 
0.025 1.0848382 -2.8224127 0.20371625 11.838759 0 0.74410301 0 1.1161546 
0.026000001 1.0842167 -2.936415 0.20420258 11.849566 0 0.74539787 0 1.1180967 
0.027000001 1.0835711 -3.050216 0.2046905 11.860375 0 0.74669629 0 1.1200444 
0.028000001 1.0829011 -3.1638083 0.20518002 11.871189 0 0.7479983 0 1.1219974 
0.028999999 1.082207 -3.2771842 0.20567116 11.882006 0 0.74930388 0 1.1239558 
0.029999999 1.0814888 -3.3903365 0.20616391 11.892827 0 0.75061309 0 1.1259196 
0.030999999 1.0807468 -3.5032575 0.20665827 11.903652 0 0.75192595 0 1.1278889 
0.032000002 1.0799809 -3.6159399 0.20715427 11.914481 0 0.75324243 0 1.1298636 
0.033 1.0791911 -3.7283764 0.2076519 11.925313 0 0.75456256 0 1.1318438 
0.034000002 1.0783777 -3.84056 0.20815116 11.936149 0 0.75588632 0 1.1338295 
0.035 1.0775409 -3.9524829 0.20865208 11.946987 0 0.75721377 0 1.1358206 
0.035999998 1.0766805 -4.0641384 0.20915464 11.957829 0 0.75854492 0 1.1378174 
0.037 1.075797 -4.175519 0.20965886 11.968675 0 0.75987983 0 1.1398196 
0.037999999 1.0748901 -4.2866182 0.21016474 11.979523 0 0.76121837 0 1.1418276 
0.039000001 1.0739603 -4.397429 0.2106723 11.990374 0 0.76256067 0 1.143841 
0.039999999 1.0730075 -4.5079441 0.21118152 12.001227 0 0.76390672 0 1.1458601 
0.041000001 1.0720319 -4.6181564 0.21169244 12.012085 0 0.76525646 0 1.1478847 
0.041999999 1.0710336 -4.7280602 0.21220504 12.022944 0 0.76661003 0 1.149915 
0.043000001 1.0700128 -4.8376474 0.21271934 12.033806 0 0.7679674 0 1.1519511 
0.044 1.0689695 -4.9469128 0.21323533 12.044671 0 0.76932847 0 1.1539928 
0.045000002 1.0679039 -5.0558491 0.21375304 12.055538 0 0.77069342 0 1.1560401 
0.046 1.0668162 -5.1644492 0.21427247 12.066407 0 0.77206218 0 1.1580932 
0.046999998 1.0657065 -5.2727079 0.21479362 12.077278 0 0.77343476 0 1.1601521 
0.048 1.064575 -5.3806181 0.21531649 12.088152 0 0.77481121 0 1.1622168 
0.048999999 1.0634217 -5.4881735 0.2158411 12.099028 0 0.77619147 0 1.1642872 
0.050000001 1.0622469 -5.5953684 0.21636744 12.109904 0 0.77757561 0 1.1663634 
0.050999999 1.0610507 -5.7021961 0.21689554 12.120784 0 0.77896369 0 1.1684455 
0.052000001 1.0598332 -5.808651 0.21742539 12.131664 0 0.78035563 0 1.1705334 
0.052999999 1.0585946 -5.9147267 0.217957 12.142547 0 0.78175145 0 1.1726272 
0.054000001 1.0573351 -6.0204177 0.21849038 12.15343 0 0.78315127 0 1.1747268 
0.055 1.0560548 -6.1257181 0.21902554 12.164315 0 0.78455496 0 1.1768324 
0.056000002 1.0547539 -6.2306218 0.21956247 12.175201 0 0.78596264 0 1.178944 
0.057 1.0534325 -6.3351235 0.22010119 12.186089 0 0.78737432 0 1.1810614 
0.057999998 1.0520909 -6.439218 0.2206417 12.196977 0 0.78878993 0 1.1831849 
0.059 1.050729 -6.5428991 0.22118402 12.207866 0 0.79020959 0 1.1853143 
0.059999999 1.0493473 -6.6461616 0.22172815 12.218756 0 0.79163319 0 1.1874498 
0.061000001 1.0479459 -6.7490005 0.22227408 12.229646 0 0.7930609 0 1.1895913 
0.061999999 1.0465248 -6.8514104 0.22282185 12.240537 0 0.7944926 0 1.1917388 
0.063000001 1.0450842 -6.9533863 0.22337143 12.251428 0 0.7959283 0 1.1938925 
0.064000003 1.0436244 -7.0549226 0.22392286 12.26232 0 0.79736817 0 1.1960522 
0.064999998 1.0421455 -7.1560149 0.22447613 12.273211 0 0.79881203 0 1.1982181 
0.066 1.0406477 -7.2566581 0.22503126 12.284103 0 0.80026007 0 1.2003901 
0.067000002 1.0391313 -7.3568473 0.22558822 12.294994 0 0.80171216 0 1.2025682 
0.068000004 1.0375963 -7.4565778 0.22614706 12.305886 0 0.80316842 0 1.2047526 
0.068999998 1.0360429 -7.5558453 0.22670777 12.316777 0 0.80462879 0 1.2069432 
0.07 1.0344715 -7.6546454 0.22727035 12.327667 0 0.80609328 0 1.2091399 
0.071000002 1.032882 -7.7529731 0.22783482 12.338557 0 0.80756199 0 1.2113429 
0.071999997 1.0312748 -7.8508239 0.22840118 12.349446 0 0.80903488 0 1.2135522 
0.072999999 1.0296499 -7.9481945 0.22896944 12.360334 0 0.81051195 0 1.2157679 
0.074000001 1.0280076 -8.0450802 0.2295396 12.371222 0 0.81199324 0 1.2179898 
0.075000003 1.0263481 -8.1414766 0.23011169 12.382108 0 0.81347877 0 1.2202182 
0.075999998 1.0246717 -8.23738 0.23068568 12.392992 0 0.81496853 0 1.2224528 
0.077 1.0229783 -8.3327866 0.23126161 12.403875 0 0.81646258 0 1.2246938 
0.078000002 1.0212684 -8.4276924 0.23183946 12.414757 0 0.81796086 0 1.2269412 
0.079000004 1.019542 -8.5220938 0.23241927 12.425637 0 0.81946343 0 1.2291951 
0.079999998 1.0177994 -8.6159868 0.23300102 12.436515 0 0.8209703 0 1.2314554 
0.081 1.0160407 -8.7093687 0.23358473 12.447392 0 0.82248151 0 1.2337222 
0.082000002 1.0142661 -8.8022356 0.23417039 12.458265 0 0.82399702 0 1.2359955 
0.082999997 1.012476 -8.8945847 0.23475803 12.469136 0 0.82551694 0 1.2382754 
0.083999999 1.0106704 -8.9864111 0.23534766 12.480005 0 0.82704115 0 1.2405617 
0.085000001 1.0088495 -9.077713 0.23593926 12.490872 0 0.82856983 0 1.2428547 
0.086000003 1.0070136 -9.1684875 0.23653287 12.501736 0 0.8301028 0 1.2451543 
0.086999997 1.0051628 -9.2587309 0.23712845 12.512597 0 0.83164024 0 1.2474604 
0.088 1.0032974 -9.3484402 0.23772606 12.523455 0 0.8331821 0 1.2497731 
0.089000002 1.0014175 -9.4376135 0.23832569 12.534309 0 0.83472842 0 1.2520926 
0.090000004 0.99952346 -9.526247 0.23892733 12.54516 0 0.83627915 0 1.2544187 
0.090999998 0.99761534 -9.6143398 0.23953101 12.556008 0 0.83783442 0 1.2567515 
0.092 0.99569333 -9.7018871 0.24013673 12.566853 0 0.83939415 0 1.2590911 
0.093000002 0.99375772 -9.788888 0.24074449 12.577692 0 0.84095836 0 1.2614375 
0.093999997 0.99180865 -9.8753395 0.2413543 12.588529 0 0.84252709 0 1.2637906 
0.094999999 0.98984635 -9.9612389 0.24196617 12.59936 0 0.84410042 0 1.2661506 
0.096000001 0.98787105 -10.046585 0.24258012 12.610188 0 0.84567827 0 1.2685174 
0.097000003 0.98588288 -10.131375 0.24319613 12.621012 0 0.84726065 0 1.270891 
0.097999997 0.98388213 -10.215609 0.24381423 12.631829 0 0.84884763 0 1.2732714 
0.098999999 0.98186898 -10.299281 0.24443443 12.642643 0 0.85043925 0 1.2756588 
0.1 0.97984356 -10.382393 0.24505672 12.653452 0 0.85203546 0 1.2780532 
0.101 0.97780615 -10.464941 0.24568112 12.664255 0 0.85363632 0 1.2804544 
0.102 0.97575694 -10.546924 0.24630764 12.675053 0 0.85524184 0 1.2828627 
0.103 0.97369605 -10.628341 0.24693628 12.685845 0 0.85685199 0 1.285278 
0.104 0.97162384 -10.709189 0.24756704 12.696632 0 0.85846686 0 1.2877003 
0.105 0.96954042 -10.789469 0.24819995 12.707413 0 0.86008638 0 1.2901295 
0.106 0.96744597 -10.869177 0.24883501 12.718187 0 0.86171067 0 1.2925659 
0.107 0.96534067 -10.948313 0.24947222 12.728956 0 0.86333966 0 1.2950095 
0.108 0.96322483 -11.026876 0.25011158 12.739717 0 0.86497343 0 1.2974602 
0.109 0.96109855 -11.104865 0.25075313 12.750473 0 0.86661196 0 1.2999179 
0.11 0.95896214 -11.182279 0.25139683 12.761221 0 0.86825532 0 1.3023829 
0.111 0.95681566 -11.259116 0.25204274 12.771962 0 0.86990339 0 1.3048551 
0.112 0.9546594 -11.335377 0.25269085 12.782697 0 0.87155634 0 1.3073345 
0.113 0.95249355 -11.411058 0.25334114 12.793424 0 0.87321413 0 1.3098211 
0.114 0.95031822 -11.486163 0.25399366 12.804142 0 0.87487674 0 1.3123151 
0.115 0.94813377 -11.560688 0.25464839 12.814854 0 0.87654424 0 1.3148164 
0.116 0.94594026 -11.634633 0.25530532 12.825557 0 0.87821662 0 1.3173249 
0.117 0.94373792 -11.707998 0.25596452 12.836251 0 0.8798939 0 1.3198409 
0.118 0.94152695 -11.780783 0.25662595 12.846938 0 0.88157612 0 1.3223642 
0.119 0.93930757 -11.852986 0.25728962 12.857615 0 0.88326329 0 1.3248949 
0.12 0.93707997 -11.924609 0.25795558 12.868285 0 0.88495541 0 1.3274331 
0.121 0.93484426 -11.995651 0.25862378 12.878944 0 0.88665253 0 1.3299787 
0.122 0.93260074 -12.066111 0.25929427 12.889595 0 0.8883546 0 1.3325318 
0.123 0.93034959 -12.13599 0.25996703 12.900237 0 0.89006168 0 1.3350925 
0.124 0.92809087 -12.205288 0.26064208 12.910868 0 0.89177382 0 1.3376607 
0.125 0.92582494 -12.274004 0.26131943 12.92149 0 0.89349097 0 1.3402364 
0.126 0.92355192 -12.342139 0.2619991 12.932101 0 0.89521325 0 1.3428198 
0.127 0.92127192 -12.409694 0.2626811 12.942702 0 0.89694053 0 1.3454108 
0.12800001 0.91898525 -12.476668 0.26336539 12.953293 0 0.898673 0 1.3480095 
0.12899999 0.91669202 -12.543062 0.26405203 12.963872 0 0.90041053 0 1.3506157 
0.13 0.91439241 -12.608877 0.26474103 12.974441 0 0.90215319 0 1.3532298 
0.131 0.91208667 -12.674112 0.26543236 12.984998 0 0.90390104 0 1.3558515 
0.132 0.9097749 -12.73877 0.26612604 12.995543 0 0.90565407 0 1.358481 
0.133 0.90745729 -12.802848 0.2668221 13.006078 0 0.90741223 0 1.3611183 
0.134 0.90513408 -12.86635 0.26752055 13.0166 0 0.90917569 0 1.3637635 
0.13500001 0.90280545 -12.929276 0.26822135 13.02711 0 0.91094434 0 1.3664165 
0.13600001 0.90047145 -12.991625 0.26892456 13.037607 0 0.91271824 0 1.3690773 
0.13699999 0.89813244 -13.053399 0.26963019 13.048092 0 0.91449738 0 1.3717461 
0.138 0.89578843 -13.1146 0.27033821 13.058564 0 0.91628182 0 1.3744227 
0.139 0.89343965 -13.175228 0.27104864 13.069022 0 0.91807157 0 1.3771074 
0.14 0.89108634 -13.235285 0.27176151 13.079468 0 0.91986668 0 1.3798 
0.141 0.88872856 -13.29477 0.27247679 13.089899 0 0.9216671 0 1.3825006 
0.142 0.88636661 -13.353686 0.27319455 13.100316 0 0.92347288 0 1.3852093 
0.14300001 0.88400048 -13.412034 0.27391475 13.11072 0 0.92528403 0 1.387926 
0.14399999 0.88163054 -13.469814 0.2746374 13.121108 0 0.9271006 0 1.3906509 
0.145 0.87925678 -13.527029 0.27536255 13.131482 0 0.92892259 0 1.3933839 
0.146 0.87687945 -13.583678 0.27609015 13.141842 0 0.93075001 0 1.396125 
0.147 0.87449867 -13.639766 0.27682024 13.152185 0 0.93258291 0 1.3988743 
0.148 0.87211466 -13.695291 0.27755284 13.162514 0 0.93442124 0 1.4016318 
0.149 0.86972755 -13.750256 0.27828792 13.172826 0 0.93626511 0 1.4043976 
0.15000001 0.86733752 -13.804663 0.27902552 13.183123 0 0.93811452 0 1.4071717 
0.15099999 0.86494464 -13.858512 0.27976567 13.193402 0 0.93996942 0 1.4099541 
0.152 0.86254919 -13.911806 0.28050834 13.203666 0 0.94182986 0 1.4127448 
0.153 0.86015123 -13.964546 0.28125355 13.213913 0 0.9436959 0 1.4155439 
0.154 0.85775095 -14.016735 0.28200129 13.224142 0 0.94556755 0 1.4183513 
0.155 0.85534853 -14.068373 0.28275159 13.234354 0 0.94744486 0 1.4211673 
0.156 0.85294402 -14.119463 0.28350446 13.244548 0 0.94932771 0 1.4239916 
0.15700001 0.85053766 -14.170006 0.28425992 13.254725 0 0.95121628 0 1.4268243 
0.15800001 0.84812957 -14.220004 0.28501794 13.264882 0 0.95311052 0 1.4296657 
0.15899999 0.84571993 -14.26946 0.28577858 13.275021 0 0.95501041 0 1.4325156 
0.16 0.84330881 -14.318375 0.28654182 13.285141 0 0.95691603 0 1.435374 
0.161 0.84089643 -14.366751 0.28730765 13.295242 0 0.95882744 0 1.4382411 
0.162 0.83848286 -14.41459 0.2880761 13.305324 0 0.96074456 0 1.4411168 
0.163 0.83606827 -14.461894 0.28884718 13.315385 0 0.96266747 0 1.4440012 
0.164 0.83365279 -14.508665 0.28962091 13.325426 0 0.96459615 0 1.4468943 
0.16500001 0.8312366 -14.554907 0.29039729 13.335447 0 0.96653068 0 1.449796 
0.16599999 0.82881981 -14.600619 0.29117632 13.345448 0 0.96847105 0 1.4527066 
0.167 0.82640249 -14.645805 0.291958 13.355426 0 0.97041726 0 1.4556259 
0.168 0.82398486 -14.690468 0.29274237 13.365384 0 0.97236937 0 1.458554 
0.169 0.821567 -14.734609 0.29352942 13.375319 0 0.97432739 0 1.4614911 
0.17 0.81914908 -14.77823 0.29431915 13.385233 0 0.97629136 0 1.464437 
0.171 0.81673121 -14.821334 0.2951116 13.395124 0 0.97826123 0 1.4673918 
0.17200001 0.81431347 -14.863923 0.29590675 13.404993 0 0.98023707 0 1.4703555 
0.17299999 0.81189603 -14.906 0.29670462 13.414839 0 0.98221886 0 1.4733282 
0.17399999 0.80947906 -14.947566 0.29750523 13.424661 0 0.98420674 0 1.47631 
0.175 0.80706257 -14.988626 0.29830855 13.434459 0 0.98620057 0 1.4793009 
0.176 0.80464673 -15.02918 0.29911464 13.444234 0 0.98820049 0 1.4823008 
0.177 0.80223167 -15.06923 0.29992348 13.453983 0 0.99020648 0 1.4853097 
0.178 0.79981756 -15.108781 0.30073509 13.463709 0 0.99221855 0 1.4883279 
0.17900001 0.79740441 -15.147834 0.30154943 13.473409 0 0.99423677 0 1.4913551 
0.18000001 0.79499239 -15.186391 0.30236661 13.483083 0 0.99626106 0 1.4943916 
0.18099999 0.79258156 -15.224456 0.30318657 13.492731 0 0.99829155 0 1.4974374 
0.182 0.7901721 -15.262031 0.30400929 13.502354 0 1.0003282 0 1.5004923 
0.183 0.78776413 -15.299118 0.30483484 13.51195 0 1.0023711 0 1.5035566 
0.184 0.78535765 -15.33572 0.30566323 13.521519 0 1.0044202 0 1.5066303 
0.185 0.7829529 -15.37184 0.30649444 13.53106 0 1.0064756 0 1.5097133 
0.186 0.78054988 -15.407479 0.30732849 13.540574 0 1.0085372 0 1.5128057 
0.18700001 0.77814877 -15.442642 0.30816537 13.55006 0 1.010605 0 1.5159075 
0.18799999 0.77574962 -15.47733 0.30900511 13.559518 0 1.0126792 0 1.5190189 
0.189 0.77335256 -15.511547 0.30984771 13.568947 0 1.0147598 0 1.5221397 
0.19 0.77095771 -15.545295 0.3106932 13.578346 0 1.0168467 0 1.52527 
0.191 0.76856506 -15.578575 0.31154159 13.587716 0 1.01894 0 1.52841 
0.192 0.76617479 -15.611393 0.31239283 13.597055 0 1.0210396 0 1.5315595 
0.193 0.76378703 -15.643749 0.313247 13.606365 0 1.0231458 0 1.5347186 
0.19400001 0.76140183 -15.675648 0.31410405 13.615644 0 1.0252583 0 1.5378875 
0.19499999 0.75901926 -15.70709 0.31496406 13.624891 0 1.0273774 0 1.5410659 
0.19599999 0.75663942 -15.73808 0.31582698 13.634108 0 1.0295029 0 1.5442542 
0.197 0.75426245 -15.76862 0.31669283 13.643291 0 1.0316348 0 1.5474522 
0.198 0.75188833 -15.798713 0.31756163 13.652443 0 1.0337734 0 1.5506601 
0.199 0.74951726 -15.828362 0.3184334 13.661562 0 1.0359186 0 1.5538778 
0.2 0.74714929 -15.857569 0.31930813 13.670647 0 1.0380703 0 1.5571054 
0.20100001 0.74478447 -15.886336 0.32018581 13.679699 0 1.0402286 0 1.5603429 
0.20200001 0.74242294 -15.914669 0.3210665 13.688717 0 1.0423936 0 1.5635903 
0.20299999 0.74006468 -15.942568 0.3219502 13.6977 0 1.0445651 0 1.5668477 
0.204 0.73770988 -15.970037 0.32283688 13.706648 0 1.0467434 0 1.5701151 
0.205 0.7353586 -15.997078 0.32372656 13.715561 0 1.0489284 0 1.5733925 
0.206 0.73301089 -16.023695 0.32461926 13.724438 0 1.05112 0 1.5766801 
0.207 0.73066676 -16.049889 0.32551503 13.733279 0 1.0533185 0 1.5799778 
0.208 0.72832638 -16.075665 0.32641381 13.742083 0 1.0555238 0 1.5832857 
0.20900001 0.72598982 -16.101025 0.32731563 13.75085 0 1.0577358 0 1.5866036 
0.20999999 0.72365713 -16.125971 0.32822052 13.759579 0 1.0599546 0 1.5899318 
0.211 0.72132838 -16.150505 0.32912847 13.76827 0 1.0621803 0 1.5932704 
0.212 0.71900356 -16.174633 0.3300395 13.776923 0 1.0644128 0 1.5966192 
0.213 0.71668291 -16.198357 0.3309536 13.785536 0 1.0666523 0 1.5999783 
0.214 0.71436632 -16.221678 0.33187082 13.79411 0 1.0688986 0 1.6033479 
0.215 0.71205401 -16.2446 0.33279112 13.802645 0 1.0711519 0 1.6067278 
0.21600001 0.70974588 -16.267126 0.33371454 13.811138 0 1.0734122 0 1.6101182 
0.21699999 0.70744216 -16.289259 0.33464107 13.819591 0 1.0756794 0 1.6135191 
0.21799999 0.7051428 -16.310999 0.33557075 13.828002 0 1.0779536 0 1.6169304 
0.219 0.7028479 -16.332354 0.33650357 13.836371 0 1.0802349 0 1.6203523 
0.22 0.70055753 -16.353323 0.33743951 13.844699 0 1.0825232 0 1.6237848 
0.221 0.69827175 -16.373909 0.33837864 13.852983 0 1.0848186 0 1.6272279 
0.222 0.69599056 -16.394117 0.3393209 13.861224 0 1.0871211 0 1.6306818 
0.223 0.69371402 -16.413948 0.34026635 13.869421 0 1.0894308 0 1.6341462 
0.22400001 0.69144231 -16.433407 0.34121498 13.877573 0 1.0917476 0 1.6376214 
0.22499999 0.68917531 -16.452494 0.34216681 13.885681 0 1.0940716 0 1.6411074 
0.226 0.68691319 -16.471212 0.34312186 13.893743 0 1.0964029 0 1.6446042 
0.227 0.68465602 -16.489567 0.34408009 13.901759 0 1.0987413 0 1.6481119 
0.228 0.68240374 -16.507559 0.34504154 13.909729 0 1.101087 0 1.6516304 
0.229 0.68015647 -16.52519 0.34600624 13.917651 0 1.1034399 0 1.6551598 
0.23 0.6779142 -16.542465 0.34697416 13.925527 0 1.1058003 0 1.6587003 
0.23100001 0.67567706 -16.559387 0.34794533 13.933353 0 1.1081679 0 1.6622517 
0.23199999 0.67344511 -16.575958 0.34891975 13.941133 0 1.1105428 0 1.6658142 
0.233 0.67121828 -16.59218 0.34989741 13.948862 0 1.1129252 0 1.6693877 
0.234 0.66899669 -16.608057 0.35087839 13.956541 0 1.115315 0 1.6729723 
0.235 0.66678035 -16.62359 0.35186261 13.96417 0 1.1177121 0 1.6765682 
0.236 0.66456932 -16.638784 0.35285014 13.971749 0 1.1201167 0 1.6801751 
0.237 0.66236371 -16.653641 0.35384095 13.979276 0 1.1225289 0 1.6837933 
0.23800001 0.6601634 -16.668161 0.35483509 13.986751 0 1.1249485 0 1.6874228 
0.23899999 0.65796858 -16.682352 0.35583252 13.994173 0 1.1273757 0 1.6910635 
0.23999999 0.65577918 -16.696213 0.35683328 14.001543 0 1.1298105 0 1.6947156 
0.241 0.65359533 -16.709747 0.35783738 14.008859 0 1.1322527 0 1.698379 
0.242 0.65141702 -16.722958 0.35884482 14.01612 0 1.1347027 0 1.702054 
0.243 0.64924425 -16.735847 0.35985559 14.023327 0 1.1371602 0 1.7057403 
0.244 0.64707714 -16.748421 0.36086974 14.030478 0 1.1396254 0 1.7094382 
0.245 0.64491564 -16.760675 0.36188725 14.037573 0 1.1420984 0 1.7131475 
0.24600001 0.6427598 -16.772619 0.3629081 14.044611 0 1.1445791 0 1.7168685 
0.24699999 0.64060974 -16.784252 0.36393237 14.051592 0 1.1470674 0 1.7206011 
0.248 0.63846534 -16.795578 0.36496001 14.058515 0 1.1495636 0 1.7243453 
0.249 0.63632673 -16.806599 0.36599106 14.065379 0 1.1520675 0 1.7281013 
0.25 0.6341939 -16.817318 0.36702549 14.072185 0 1.1545793 0 1.7318689 
0.25099999 0.63206691 -16.827736 0.36806336 14.078931 0 1.1570989 0 1.7356483 
0.252 0.62994581 -16.837858 0.36910465 14.085616 0 1.1596264 0 1.7394395 
0.25299999 0.62783051 -16.847685 0.37014934 14.09224 0 1.1621617 0 1.7432425 
0.25400001 0.62572116 -16.85722 0.37119749 14.098803 0 1.164705 0 1.7470574 
0.255 0.62361771 -16.866467 0.3722491 14.105303 0 1.1672562 0 1.7508843 
0.25600001 0.62152028 -16.875425 0.37330416 14.11174 0 1.1698154 0 1.7547232 
0.257 0.61942875 -16.884102 0.37436265 14.118114 0 1.1723827 0 1.758574 
0.25799999 0.61734325 -16.892494 0.37542462 14.124423 0 1.174958 0 1.762437 
0.259 0.6152637 -16.90061 0.37649009 14.130667 0 1.1775413 0 1.7663119 
0.25999999 0.61319029 -16.908447 0.37755904 14.136846 0 1.1801327 0 1.7701991 
0.26100001 0.61112285 -16.916012 0.37863144 14.142959 0 1.1827322 0 1.7740983 
0.26199999 0.60906154 -16.923304 0.37970737 14.149004 0 1.1853399 0 1.7780098 
0.26300001 0.60700631 -16.930326 0.38078681 14.154982 0 1.1879557 0 1.7819335 
0.264 0.60495716 -16.937084 0.38186976 14.160891 0 1.1905797 0 1.7858695 
0.26499999 0.60291421 -16.943575 0.38295624 14.166731 0 1.1932119 0 1.7898179 
0.266 0.60087734 -16.949806 0.38404623 14.172502 0 1.1958524 0 1.7937785 
0.26699999 0.59884667 -16.955778 0.38513976 14.178202 0 1.1985011 0 1.7977517 
0.26800001 0.59682214 -16.961493 0.38623682 14.18383 0 1.2011582 0 1.8017373 
0.26899999 0.59480381 -16.966953 0.38733745 14.189387 0 1.2038236 0 1.8057353 
0.27000001 0.59279174 -16.972162 0.38844162 14.194872 0 1.2064973 0 1.8097459 
0.271 0.5907858 -16.977119 0.38954937 14.200282 0 1.2091794 0 1.8137691 
0.27200001 0.58878613 -16.981833 0.39066067 14.205619 0 1.21187 0 1.8178049 
0.273 0.58679271 -16.986298 0.39177558 14.210881 0 1.214569 0 1.8218534 
0.27399999 0.58480555 -16.990522 0.39289403 14.216068 0 1.2172763 0 1.8259145 
0.27500001 0.58282465 -16.994505 0.39401612 14.221178 0 1.2199923 0 1.8299884 
0.27599999 0.58085001 -16.998251 0.39514175 14.226212 0 1.2227167 0 1.834075 
0.27700001 0.57888162 -17.00176 0.39627102 14.231167 0 1.2254497 0 1.8381745 
0.278 0.57691956 -17.005037 0.3974039 14.236043 0 1.2281913 0 1.8422868 
0.27900001 0.57496381 -17.008083 0.39854038 14.24084 0 1.2309414 0 1.8464121 
0.28 0.57301432 -17.0109 0.39968047 14.245558 0 1.2337002 0 1.8505502 
0.28099999 0.57107115 -17.013491 0.40082422 14.250194 0 1.2364676 0 1.8547014 
0.28200001 0.56913429 -17.015856 0.40197158 14.254748 0 1.2392437 0 1.8588655 
0.28299999 0.56720382 -17.018 0.40312257 14.259221 0 1.2420286 0 1.8630428 
0.28400001 0.5652796 -17.019922 0.40427724 14.26361 0 1.2448221 0 1.8672332 
0.285 0.56336176 -17.021629 0.40543553 14.267914 0 1.2476244 0 1.8714367 
0.28600001 0.56145024 -17.023119 0.4065975 14.272134 0 1.2504356 0 1.8756534 
0.287 0.5595451 -17.024397 0.40776309 14.276268 0 1.2532555 0 1.8798833 
0.28799999 0.55764627 -17.025463 0.40893239 14.280316 0 1.2560843 0 1.8841265 
0.289 0.55575377 -17.02632 0.41010535 14.284276 0 1.258922 0 1.888383 
0.28999999 0.55386764 -17.026968 0.41128197 14.288148 0 1.2617686 0 1.8926529 
0.29100001 0.55198789 -17.027414 0.41246229 14.291931 0 1.2646241 0 1.8969362 
0.292 0.55011445 -17.027655 0.41364631 14.295625 0 1.2674886 0 1.901233 
0.29300001 0.54824734 -17.027697 0.41483399 14.299228 0 1.2703621 0 1.9055431 
0.294 0.54638666 -17.02754 0.4160254 14.302738 0 1.2732446 0 1.9098668 
0.29499999 0.5445323 -17.027185 0.41722047 14.306157 0 1.2761362 0 1.9142041 
0.296 0.54268426 -17.026638 0.41841927 14.309483 0 1.2790368 0 1.9185551 
0.29699999 0.54084259 -17.025896 0.4196218 14.312714 0 1.2819464 0 1.9229196 
0.29800001 0.53900731 -17.024965 0.42082801 14.315849 0 1.2848653 0 1.9272979 
0.29899999 0.53717834 -17.023846 0.42203796 14.31889 0 1.2877933 0 1.9316899 
0.30000001 0.53535575 -17.022539 0.42325163 14.321834 0 1.2907305 0 1.9360957 
0.301 0.53353947 -17.021048 0.42446902 14.324679 0 1.2936769 0 1.9405153 
0.30199999 0.53172952 -17.019373 0.42569014 14.327426 0 1.2966325 0 1.9449488 
0.303 0.52992594 -17.017519 0.42691502 14.330074 0 1.2995974 0 1.9493961 
0.30399999 0.52812868 -17.015486 0.42814362 14.332622 0 1.3025717 0 1.9538574 
0.30500001 0.52633774 -17.013277 0.42937595 14.335068 0 1.3055551 0 1.9583327 
0.30599999 0.52455318 -17.010891 0.43061203 14.337411 0 1.3085481 0 1.9628221 
0.30700001 0.52277488 -17.008333 0.43185186 14.339652 0 1.3115503 0 1.9673254 
0.308 0.52100289 -17.005604 0.43309546 14.341788 0 1.314562 0 1.971843 
0.30899999 0.51923728 -17.002707 0.43434277 14.343821 0 1.3175831 0 1.9763746 
0.31 0.51747793 -16.99964 0.43559387 14.345746 0 1.3206137 0 1.9809206 
0.31099999 0.51572484 -16.996408 0.4368487 14.347565 0 1.3236538 0 1.9854807 
0.31200001 0.51397806 -16.993013 0.43810731 14.349276 0 1.3267033 0 1.990055 
0.31299999 0.51223761 -16.989456 0.43936968 14.350878 0 1.3297625 0 1.9946438 
0.31400001 0.51050341 -16.985739 0.44063583 14.352369 0 1.3328313 0 1.9992468 
0.315 0.50877547 -16.981863 0.44190571 14.353751 0 1.3359096 0 2.0038643 
0.31600001 0.50705379 -16.977829 0.4431794 14.355021 0 1.3389976 0 2.0084963 
0.317 0.50533837 -16.973642 0.44445682 14.356177 0 1.3420951 0 2.0131428 
0.31799999 0.50362915 -16.969301 0.44573805 14.357221 0 1.3452024 0 2.0178037 
0.31900001 0.50192624 -16.964808 0.447023 14.35815 0 1.3483195 0 2.0224793 
0.31999999 0.50022948 -16.960167 0.44831178 14.358962 0 1.3514464 0 2.0271695 
0.32100001 0.498539 -16.955376 0.4496043 14.359658 0 1.3545829 0 2.0318744 
0.322 0.49685469 -16.950439 0.45090061 14.360236 0 1.3577293 0 2.0365939 
0.32300001 0.49517658 -16.945358 0.45220068 14.360696 0 1.3608855 0 2.0413282 
0.324 0.49350467 -16.940132 0.45350453 14.361035 0 1.3640515 0 2.0460773 
0.32499999 0.49183893 -16.934767 0.45481217 14.361255 0 1.3672274 0 2.0508411 
0.32600001 0.49017936 -16.92926 0.45612356 14.361351 0 1.3704133 0 2.05562 
0.32699999 0.48852596 -16.923616 0.45743874 14.361325 0 1.3736091 0 2.0604136 
0.32800001 0.48687866 -16.917835 0.4587577 14.361176 0 1.3768148 0 2.0652223 
0.329 0.48523754 -16.911921 0.46008044 14.3609 0 1.3800306 0 2.0700459 
0.33000001 0.48360252 -16.90587 0.46140695 14.360499 0 1.3832564 0 2.0748847 
0.331 0.48197362 -16.899691 0.4627372 14.359971 0 1.3864923 0 2.0797384 
0.33199999 0.48035079 -16.893379 0.46407127 14.359314 0 1.3897382 0 2.0846074 
0.333 0.47873408 -16.886938 0.46540907 14.358528 0 1.3929943 0 2.0894914 
0.33399999 0.47712341 -16.880371 0.46675065 14.357613 0 1.3962604 0 2.0943906 
0.33500001 0.47551882 -16.873678 0.46809602 14.356565 0 1.3995367 0 2.0993052 
0.336 0.47392029 -16.866859 0.46944514 14.355384 0 1.4028232 0 2.1042349 
0.33700001 0.47232777 -16.859921 0.47079802 14.35407 0 1.4061201 0 2.10918 
0.338 0.47074127 -16.852858 0.47215465 14.352621 0 1.409427 0 2.1141405 
0.33899999 0.4691608 -16.845676 0.47351503 14.351036 0 1.4127443 0 2.1191163 
0.34 0.46758631 -16.838377 0.47487918 14.349315 0 1.4160718 0 2.1241076 
0.34099999 0.46601781 -16.830961 0.47624707 14.347454 0 1.4194098 0 2.1291146 
0.34200001 0.46445528 -16.823429 0.47761872 14.345455 0 1.422758 0 2.1341369 
0.34299999 0.46289867 -16.815783 0.4789941 14.343315 0 1.4261166 0 2.1391749 
0.34400001 0.46134803 -16.808023 0.48037323 14.341034 0 1.4294856 0 2.1442285 
0.345 0.45980328 -16.800154 0.48175609 14.33861 0 1.432865 0 2.1492975 
0.34599999 0.45826447 -16.792173 0.48314267 14.336041 0 1.436255 0 2.1543825 
0.347 0.45673156 -16.784084 0.48453298 14.333328 0 1.4396554 0 2.1594832 
0.34799999 0.45520452 -16.775888 0.48592705 14.330468 0 1.4430664 0 2.1645994 
0.34900001 0.45368332 -16.767586 0.48732477 14.327461 0 1.4464878 0 2.1697319 
0.34999999 0.45216799 -16.75918 0.48872626 14.324306 0 1.4499199 0 2.1748798 
0.35100001 0.4506585 -16.750671 0.49013141 14.321001 0 1.4533626 0 2.1800437 
0.352 0.44915482 -16.74206 0.49154028 14.317545 0 1.4568158 0 2.1852236 
0.35299999 0.44765696 -16.733347 0.49295282 14.313936 0 1.4602797 0 2.1904194 
0.354 0.44616488 -16.724537 0.49436909 14.310174 0 1.4637543 0 2.1956315 
0.35499999 0.44467854 -16.715626 0.49578899 14.306258 0 1.4672396 0 2.2008593 
0.35600001 0.443198 -16.706621 0.49721259 14.302186 0 1.4707357 0 2.2061033 
0.35699999 0.44172317 -16.697519 0.49863985 14.297956 0 1.4742423 0 2.2113636 
0.35800001 0.44025409 -16.688324 0.50007075 14.293569 0 1.47776 0 2.21664 
0.359 0.43879071 -16.679033 0.50150532 14.289022 0 1.4812883 0 2.2219324 
0.36000001 0.43733302 -16.669653 0.50294358 14.284314 0 1.4848275 0 2.2272413 
0.361 0.43588099 -16.660181 0.50438541 14.279445 0 1.4883776 0 2.2325664 
0.36199999 0.43443462 -16.650621 0.50583082 14.274412 0 1.4919385 0 2.2379076 
0.36300001 0.43299392 -16.640972 0.50727993 14.269215 0 1.4955102 0 2.2432654 
0.36399999 0.43155882 -16.631235 0.50873262 14.263851 0 1.4990931 0 2.2486396 
0.36500001 0.43012932 -16.621414 0.51018888 14.258322 0 1.5026867 0 2.25403 
0.366 0.42870542 -16.611507 0.51164871 14.252624 0 1.5062914 0 2.2594371 
0.36700001 0.4272871 -16.601517 0.51311219 14.246756 0 1.5099071 0 2.2648606 
0.368 0.42587435 -16.591444 0.51457918 14.240717 0 1.5135338 0 2.2703009 
0.36899999 0.42446712 -16.581289 0.51604974 14.234507 0 1.5171716 0 2.2757576 
0.37 0.42306542 -16.571056 0.51752383 14.228123 0 1.5208205 0 2.2812307 
0.37099999 0.42166921 -16.560741 0.51900142 14.221563 0 1.5244805 0 2.2867208 
0.37200001 0.42027852 -16.55035 0.5204826 14.214828 0 1.5281516 0 2.2922275 
0.373 0.41889328 -16.539883 0.52196723 14.207917 0 1.5318339 0 2.2977507 
0.37400001 0.41751349 -16.529337 0.52345538 14.200827 0 1.5355273 0 2.3032908 
0.375 0.41613916 -16.518719 0.52494699 14.193556 0 1.5392319 0 2.3088479 
0.37599999 0.41477022 -16.508026 0.52644211 14.186105 0 1.5429478 0 2.3144217 
0.377 0.4134067 -16.497259 0.52794063 14.178471 0 1.5466748 0 2.3200123 
0.37799999 0.41204855 -16.486423 0.52944261 14.170652 0 1.5504133 0 2.3256199 
0.37900001 0.41069576 -16.475515 0.53094798 14.162649 0 1.5541629 0 2.3312442 
0.38 0.40934834 -16.464537 0.53245682 14.15446 0 1.5579239 0 2.3368859 
0.38100001 0.40800625 -16.453491 0.53396904 14.146082 0 1.5616962 0 2.3425443 
0.382 0.40666947 -16.442377 0.53548461 14.137516 0 1.5654799 0 2.3482199 
0.38299999 0.40533796 -16.431196 0.53700358 14.128758 0 1.5692749 0 2.3539124 
0.384 0.40401173 -16.41995 0.53852582 14.119809 0 1.5730814 0 2.359622 
0.38499999 0.40269077 -16.40864 0.54005146 14.110666 0 1.5768993 0 2.3653491 
0.38600001 0.40137506 -16.397264 0.54158038 14.10133 0 1.5807287 0 2.371093 
0.38699999 0.40006456 -16.385828 0.54311264 14.091797 0 1.5845695 0 2.3768542 
0.38800001 0.39875925 -16.374329 0.54464811 14.082067 0 1.5884218 0 2.3826327 
0.389 0.39745915 -16.362768 0.54618692 14.072137 0 1.5922856 0 2.3884284 
0.38999999 0.39616421 -16.351149 0.5477289 14.062008 0 1.5961609 0 2.3942413 
0.391 0.39487442 -16.339468 0.54927415 14.051677 0 1.6000478 0 2.4000719 
0.39199999 0.39358976 -16.32773 0.55082256 14.041143 0 1.6039463 0 2.4059196 
0.39300001 0.3923102 -16.315937 0.55237418 14.030406 0 1.6078564 0 2.4117846 
0.39399999 0.39103574 -16.304085 0.55392891 14.019463 0 1.6117781 0 2.4176672 
0.39500001 0.38976637 -16.292179 0.55548686 14.008312 0 1.6157115 0 2.4235671 
0.396 0.38850206 -16.280218 0.55704784 13.996953 0 1.6196564 0 2.4294846 
0.39700001 0.38724276 -16.268202 0.55861199 13.985384 0 1.6236131 0 2.4354196 
0.398 0.3859885 -16.256134 0.56017917 13.973604 0 1.6275815 0 2.4413722 
0.39899999 0.38473925 -16.244015 0.5617494 13.961612 0 1.6315615 0 2.4473422 
0.40000001 0.383495 -16.231842 0.56332272 13.949405 0 1.6355534 0 2.45333 
0.40099999 0.38225567 -16.219622 0.56489897 13.936982 0 1.6395569 0 2.4593353 
0.40200001 0.38102132 -16.20735 0.56647825 13.924343 0 1.6435722 0 2.4653583 
0.403 0.37979192 -16.19503 0.56806046 13.911487 0 1.6475993 0 2.4713988 
0.40400001 0.3785674 -16.182661 0.56964564 13.898409 0 1.6516383 0 2.4774573 
0.405 0.37734777 -16.170246 0.57123369 13.885111 0 1.655689 0 2.4835334 
0.40599999 0.37613302 -16.157785 0.57282466 13.871591 0 1.6597515 0 2.4896274 
0.40700001 0.37492314 -16.145277 0.57441849 13.857845 0 1.663826 0 2.495739 
0.40799999 0.37371811 -16.132725 0.57601511 13.843876 0 1.6679122 0 2.5018682 
0.40900001 0.37251788 -16.120131 0.57761455 13.829679 0 1.6720104 0 2.5080156 
0.41 0.37132245 -16.107491 0.57921672 13.815253 0 1.6761205 0 2.5141807 
0.41100001 0.37013179 -16.094809 0.58082169 13.800598 0 1.6802425 0 2.5203638 
0.412 0.36894593 -16.082085 0.58242935 13.785712 0 1.6843765 0 2.5265646 
0.41299999 0.3677648 -16.069321 0.58403975 13.770594 0 1.6885223 0 2.5327835 
0.414 0.36658838 -16.056515 0.58565277 13.755241 0 1.6926802 0 2.5390203 
0.41499999 0.36541671 -16.043671 0.58726841 13.739654 0 1.6968501 0 2.545275 
0.41600001 0.36424971 -16.030787 0.58888668 13.723828 0 1.7010319 0 2.5515478 
0.417 0.36308739 -16.017864 0.59050751 13.707766 0 1.7052257 0 2.5578387 
0.41800001 0.36192971 -16.004906 0.59213084 13.691463 0 1.7094316 0 2.5641475 
0.419 0.36077669 -15.991909 0.59375668 13.674918 0 1.7136495 0 2.5704741 
0.41999999 0.35962826 -15.978877 0.59538502 13.658132 0 1.7178794 0 2.5768192 
0.421 0.35848445 -15.96581 0.5970158 13.641101 0 1.7221215 0 2.5831821 
0.42199999 0.35734522 -15.952707 0.59864897 13.623825 0 1.7263755 0 2.5895634 
0.42300001 0.35621056 -15.939571 0.60028452 13.606301 0 1.7306417 0 2.5959625 
0.42399999 0.35508046 -15.926401 0.60192239 13.588531 0 1.7349199 0 2.6023798 
0.42500001 0.35395485 -15.913198 0.60356253 13.570509 0 1.7392102 0 2.6088154 
0.426 0.35283378 -15.899964 0.605205 13.552237 0 1.7435127 0 2.6152692 
0.42699999 0.3517172 -15.886698 0.60684967 13.533711 0 1.7478274 0 2.6217411 
0.428 0.3506051 -15.873401 0.60849649 13.514932 0 1.7521541 0 2.628231 
0.42899999 0.34949744 -15.860073 0.61014551 13.495896 0 1.756493 0 2.6347394 
0.43000001 0.34839424 -15.846717 0.61179662 13.476604 0 1.760844 0 2.6412661 
0.43099999 0.34729543 -15.833331 0.61344987 13.457055 0 1.7652073 0 2.6478109 
0.43200001 0.34620106 -15.819917 0.61510509 13.437244 0 1.7695826 0 2.6543739 
0.433 0.34511107 -15.806475 0.61676234 13.417173 0 1.7739701 0 2.6609552 
0.43399999 0.34402543 -15.793006 0.61842155 13.396839 0 1.7783699 0 2.6675549 
0.435 0.34294415 -15.77951 0.62008262 13.376241 0 1.7827818 0 2.6741729 
0.43599999 0.34186718 -15.765988 0.62174565 13.355377 0 1.7872061 0 2.680809 
0.43700001 0.34079456 -15.752441 0.62341046 13.334247 0 1.7916424 0 2.6874635 
0.43799999 0.33972621 -15.738869 0.62507707 13.312848 0 1.796091 0 2.6941364 
0.43900001 0.33866215 -15.725273 0.6267454 13.291179 0 1.8005518 0 2.7008276 
0.44 0.33760235 -15.711653 0.62841547 13.269239 0 1.8050247 0 2.7075372 
0.44100001 0.33654681 -15.698009 0.6300872 13.247026 0 1.80951 0 2.7142649 
0.442 0.33549547 -15.684344 0.63176054 13.224541 0 1.8140075 0 2.7210112 
0.44299999 0.33444834 -15.670656 0.63343549 13.201778 0 1.8185172 0 2.7277758 
0.44400001 0.33340541 -15.656947 0.63511187 13.178741 0 1.8230392 0 2.7345588 
0.44499999 0.33236665 -15.643216 0.6367898 13.155423 0 1.8275733 0 2.7413599 
0.44600001 0.33133206 -15.629465 0.63846916 13.131827 0 1.8321198 0 2.7481797 
0.447 0.33030161 -15.615695 0.64014983 13.10795 0 1.8366785 0 2.7550178 
0.44800001 0.32927528 -15.601904 0.64183193 13.083791 0 1.8412495 0 2.7618742 
0.449 0.32825303 -15.588095 0.64351523 13.059348 0 1.8458326 0 2.768749 
0.44999999 0.32723489 -15.574267 0.64519984 13.034619 0 1.8504281 0 2.7756422 
0.45100001 0.32622081 -15.560422 0.64688557 13.009605 0 1.8550358 0 2.7825537 
0.45199999 0.32521081 -15.546558 0.64857244 12.984303 0 1.8596557 0 2.7894835 
0.45300001 0.3242048 -15.532679 0.65026045 12.958712 0 1.864288 0 2.7964318 
0.454 0.32320285 -15.518783 0.65194941 12.932831 0 1.8689324 0 2.8033986 
0.45500001 0.32220489 -15.504869 0.65363938 12.906657 0 1.873589 0 2.8103836 
0.456 0.32121092 -15.490942 0.6553303 12.880191 0 1.878258 0 2.8173869 
0.45699999 0.32022092 -15.476999 0.65702206 12.853431 0 1.8829391 0 2.8244088 
0.458 0.31923485 -15.463041 0.65871465 12.826374 0 1.8876325 0 2.8314488 
0.45899999 0.31825274 -15.44907 0.66040796 12.799021 0 1.8923382 0 2.8385072 
0.46000001 0.31727454 -15.435084 0.66210198 12.771369 0 1.897056 0 2.8455839 
0.461 0.31630021 -15.421085 0.66379672 12.743418 0 1.9017861 0 2.852679 
0.46200001 0.31532982 -15.407074 0.665492 12.715166 0 1.9065284 0 2.8597925 
0.463 0.31436327 -15.39305 0.66718775 12.686612 0 1.9112829 0 2.8669243 
0.46399999 0.31340057 -15.379015 0.66888404 12.657755 0 1.9160496 0 2.8740742 
0.465 0.31244171 -15.364967 0.67058074 12.628593 0 1.9208285 0 2.8812428 
0.46599999 0.31148666 -15.350909 0.67227781 12.599126 0 1.9256195 0 2.8884292 
0.46700001 0.31053543 -15.336841 0.67397517 12.56935 0 1.9304228 0 2.8956342 
0.46799999 0.30958799 -15.322762 0.67567271 12.539268 0 1.9352381 0 2.9028573 
0.46900001 0.30864429 -15.308673 0.67737049 12.508875 0 1.9400657 0 2.9100986 
0.47 0.30770436 -15.294575 0.67906833 12.478172 0 1.9449054 0 2.9173582 
0.47099999 0.30676818 -15.280468 0.68076622 12.447157 0 1.9497572 0 2.9246359 
0.472 0.30583569 -15.266352 0.68246412 12.415829 0 1.9546212 0 2.9319317 
0.47299999 0.30490693 -15.252228 0.6841619 12.384187 0 1.9594973 0 2.9392459 
0.47400001 0.30398184 -15.238096 0.68585956 12.352228 0 1.9643855 0 2.9465783 
0.47499999 0.30306044 -15.223957 0.68755704 12.319954 0 1.9692857 0 2.9539285 
0.47600001 0.30214271 -15.20981 0.68925416 12.287362 0 1.974198 0 2.961297 
0.477 0.30122861 -15.195658 0.69095099 12.254452 0 1.9791224 0 2.9686835 
0.47799999 0.30031812 -15.181499 0.6926474 12.221222 0 1.9840589 0 2.9760883 
0.479 0.29941124 -15.167334 0.69434333 12.18767 0 1.9890072 0 2.9835107 
0.47999999 0.29850796 -15.153163 0.69603872 12.153797 0 1.9939677 0 2.9909515 
0.48100001 0.29760829 -15.138987 0.69773352 12.1196 0 1.9989401 0 2.99841 
0.48199999 0.29671213 -15.124806 0.69942755 12.08508 0 2.0039244 0 3.0058866 
0.48300001 0.29581955 -15.11062 0.70112091 12.050234 0 2.0089207 0 3.0133812 
0.484 0.29493049 -15.096432 0.70281339 12.015062 0 2.0139291 0 3.0208936 
0.48500001 0.29404494 -15.082238 0.70450497 11.979563 0 2.0189493 0 3.0284238 
0.486 0.29316291 -15.068042 0.70619559 11.943736 0 2.0239811 0 3.0359719 
0.48699999 0.29228437 -15.053842 0.70788515 11.907579 0 2.0290251 0 3.0435376 
0.48800001 0.29140928 -15.039639 0.70957363 11.871093 0 2.0340807 0 3.0511212 
0.48899999 0.29053763 -15.025434 0.71126086 11.834275 0 2.0391483 0 3.0587225 
0.49000001 0.28966945 -15.011228 0.71294683 11.797127 0 2.0442278 0 3.0663416 
0.491 0.28880468 -14.997019 0.7146315 11.759645 0 2.0493188 0 3.0739784 
0.49200001 0.28794333 -14.982808 0.71631473 11.721828 0 2.0544217 0 3.0816326 
0.493 0.28708535 -14.968596 0.71799642 11.683678 0 2.0595362 0 3.0893044 
0.49399999 0.28623077 -14.954384 0.71967661 11.645191 0 2.0646627 0 3.0969939 
0.495 0.28537956 -14.940171 0.72135508 11.606369 0 2.0698006 0 3.1047008 
0.49599999 0.28453168 -14.925958 0.72303188 11.56721 0 2.07495 0 3.1124251 
0.49700001 0.28368717 -14.911745 0.72470683 11.527713 0 2.0801113 0 3.1201668 
0.498 0.28284594 -14.897532 0.72637987 11.487877 0 2.085284 0 3.1279259 
0.49900001 0.28200805 -14.88332 0.72805101 11.447701 0 2.0904682 0 3.1357024 
0.5 0.28117344 -14.869109 0.72972006 11.407186 0 2.095664 0 3.143496 
0.50099999 0.28034207 -14.854898 0.73138696 11.366329 0 2.1008713 0 3.1513069 
0.50199997 0.27951401 -14.840691 0.73305166 11.325131 0 2.1060901 0 3.1591351 
0.50300002 0.27868918 -14.826484 0.73471403 11.283591 0 2.1113203 0 3.1669803 
0.50400001 0.27786759 -14.812279 0.73637408 11.241708 0 2.1165617 0 3.1748426 
0.505 0.27704918 -14.798077 0.73803163 11.199481 0 2.1218145 0 3.1827219 
0.50599998 0.27623403 -14.783877 0.73968661 11.15691 0 2.1270788 0 3.190618 
0.50700003 0.27542204 -14.769681 0.74133903 11.113995 0 2.132354 0 3.1985312 
0.50800002 0.27461323 -14.755487 0.74298865 11.070733 0 2.1376407 0 3.206461 
0.509 0.27380759 -14.741297 0.74463552 11.027126 0 2.1429386 0 3.2144079 
0.50999999 0.27300507 -14.727111 0.74627948 10.983173 0 2.1482475 0 3.2223713 
0.51099998 0.27220571 -14.712928 0.74792045 10.938873 0 2.1535676 0 3.2303514 
0.51200002 0.27140945 -14.69875 0.74955839 10.894226 0 2.1588988 0 3.2383482 
0.51300001 0.27061632 -14.684576 0.75119317 10.849232 0 2.1642411 0 3.2463615 
0.514 0.26982626 -14.670406 0.75282466 10.803888 0 2.1695943 0 3.2543912 
0.51499999 0.2690393 -14.656242 0.75445282 10.758196 0 2.1749582 0 3.2624373 
0.51599997 0.26825538 -14.642083 0.75607759 10.712155 0 2.1803334 0 3.2704999 
0.51700002 0.26747453 -14.62793 0.75769889 10.665766 0 2.1857193 0 3.2785788 
0.51800001 0.26669669 -14.613781 0.7593165 10.619025 0 2.1911159 0 3.2866738 
0.51899999 0.26592192 -14.599639 0.76093048 10.571936 0 2.1965232 0 3.2947848 
0.51999998 0.26515013 -14.585503 0.76254064 10.524496 0 2.2019413 0 3.302912 
0.52100003 0.26438132 -14.571373 0.76414698 10.476706 0 2.20737 0 3.3110552 
0.52200001 0.26361552 -14.55725 0.76574928 10.428565 0 2.2128096 0 3.3192143 
0.523 0.2628527 -14.543134 0.76734757 10.380074 0 2.2182596 0 3.3273892 
0.52399999 0.2620928 -14.529024 0.7689417 10.33123 0 2.2237201 0 3.3355799 
0.52499998 0.26133585 -14.514922 0.77053154 10.282037 0 2.2291908 0 3.3437862 
0.52600002 0.26058185 -14.500827 0.77211708 10.232491 0 2.2346723 0 3.3520083 
0.52700001 0.25983077 -14.48674 0.77369815 10.182595 0 2.2401638 0 3.3602457 
0.528 0.25908259 -14.472661 0.77527469 10.132347 0 2.2456658 0 3.3684988 
0.52899998 0.25833729 -14.45859 0.77684665 10.081748 0 2.251178 0 3.3767669 
0.52999997 0.25759485 -14.444527 0.77841383 10.030798 0 2.2567003 0 3.3850505 
0.53100002 0.25685531 -14.430472 0.77997619 9.979496 0 2.2622328 0 3.3933492 
0.53200001 0.2561186 -14.416427 0.78153366 9.9278431 0 2.2677753 0 3.4016631 
0.53299999 0.25538474 -14.40239 0.78308612 9.8758392 0 2.2733281 0 3.409992 
0.53399998 0.25465372 -14.388362 0.78463346 9.8234844 0 2.2788904 0 3.4183357 
0.53500003 0.25392547 -14.374343 0.78617561 9.7707787 0 2.2844629 0 3.4266942 
0.53600001 0.25320005 -14.360333 0.7877124 9.7177219 0 2.290045 0 3.4350674 
0.537 0.25247744 -14.346334 0.78924382 9.6643152 0 2.2956369 0 3.4434555 
0.53799999 0.25175759 -14.332344 0.79076976 9.6105585 0 2.3012385 0 3.4518578 
0.53899997 0.25104049 -14.318364 0.79229003 9.5564518 0 2.30685 0 3.4602747 
0.54000002 0.25032616 -14.304395 0.79380465 9.5019951 0 2.3124707 0 3.4687059 
0.54100001 0.24961454 -14.290436 0.79531348 9.4471903 0 2.3181009 0 3.4771514 
0.542 0.24890567 -14.276486 0.79681641 9.3920355 0 2.3237407 0 3.485611 
0.54299998 0.24819951 -14.262548 0.79831332 9.3365335 0 2.3293898 0 3.4940846 
0.54400003 0.24749604 -14.248621 0.79980409 9.2806835 0 2.3350482 0 3.5025723 
0.54500002 0.24679528 -14.234705 0.80128872 9.2244854 0 2.3407159 0 3.5110736 
0.546 0.24609718 -14.2208 0.80276704 9.1679411 0 2.3463924 0 3.5195887 
0.54699999 0.24540175 -14.206906 0.80423898 9.1110506 0 2.3520782 0 3.5281174 
0.54799998 0.24470899 -14.193025 0.80570436 9.0538139 0 2.3577731 0 3.5366597 
0.54900002 0.24401885 -14.179154 0.80716318 8.996233 0 2.3634768 0 3.5452151 
0.55000001 0.24333136 -14.165296 0.80861527 8.9383068 0 2.3691895 0 3.5537841 
0.551 0.24264647 -14.151449 0.81006056 8.8800373 0 2.3749108 0 3.562366 
0.55199999 0.24196421 -14.137615 0.81149894 8.8214254 0 2.3806407 0 3.570961 
0.55299997 0.24128452 -14.123793 0.81293035 8.7624712 0 2.3863795 0 3.5795691 
0.55400002 0.24060743 -14.109983 0.8143546 8.7031746 0 2.3921266 0 3.5881898 
0.55500001 0.23993289 -14.096186 0.81577164 8.6435385 0 2.3978822 0 3.5968232 
0.55599999 0.23926093 -14.082402 0.81718141 8.5835629 0 2.4036462 0 3.6054692 
0.55699998 0.23859151 -14.06863 0.81858373 8.5232477 0 2.4094186 0 3.6141279 
0.55800003 0.23792462 -14.054873 0.81997854 8.462595 0 2.415199 0 3.6227984 
0.55900002 0.23726027 -14.041127 0.82136571 8.4016066 0 2.4209876 0 3.6314814 
0.56 0.23659843 -14.027395 0.82274514 8.3402815 0 2.4267843 0 3.6401765 
0.56099999 0.23593909 -14.013677 0.82411683 8.2786217 0 2.4325891 0 3.6488833 
0.56199998 0.23528224 -13.999972 0.82548052 8.216629 0 2.4384015 0 3.6576021 
0.56300002 0.23462787 -13.986281 0.82683617 8.1543026 0 2.4442217 0 3.6663325 
0.56400001 0.23397598 -13.972604 0.82818377 8.0916462 0 2.4500496 0 3.6750746 
0.565 0.23332654 -13.958941 0.82952309 8.0286589 0 2.4558852 0 3.6838279 
0.56599998 0.23267955 -13.945292 0.83085406 7.9653435 0 2.4617283 0 3.6925926 
0.56699997 0.23203498 -13.931657 0.83217663 7.9017005 0 2.4675789 0 3.7013683 
0.56800002 0.23139285 -13.918036 0.83349067 7.8377309 0 2.4734368 0 3.710155 
0.56900001 0.23075314 -13.90443 0.83479601 7.773437 0 2.4793017 0 3.7189527 
0.56999999 0.23011582 -13.890839 0.83609265 7.7088194 0 2.4851739 0 3.727761 
0.57099998 0.22948089 -13.877262 0.83738047 7.6438799 0 2.4910533 0 3.7365799 
0.57200003 0.22884835 -13.8637 0.83865935 7.57862 0 2.4969394 0 3.7454093 
0.57300001 0.22821818 -13.850153 0.83992916 7.513041 0 2.5028327 0 3.7542489 
0.574 0.22759037 -13.836621 0.84118986 7.447145 0 2.5087323 0 3.7630985 
0.57499999 0.22696492 -13.823105 0.84244126 7.3809328 0 2.5146389 0 3.7719584 
0.57599998 0.2263418 -13.809604 0.84368336 7.3144064 0 2.5205519 0 3.7808278 
0.57700002 0.225721 -13.796118 0.84491605 7.2475677 0 2.5264714 0 3.7897069 
0.57800001 0.22510253 -13.782647 0.84613913 7.1804185 0 2.5323973 0 3.7985959 
0.579 0.22448637 -13.769192 0.84735262 7.1129599 0 2.5383294 0 3.8074939 
0.57999998 0.2238725 -13.755753 0.84855634 7.0451941 0 2.5442677 0 3.8164012 
0.58099997 0.22326091 -13.74233 0.84975022 6.9771228 0 2.5502119 0 3.8253179 
0.58200002 0.2226516 -13.728922 0.85093421 6.9087481 0 2.5561621 0 3.8342431 
0.583 0.22204457 -13.71553 0.85210812 6.8400717 0 2.5621183 0 3.8431773 
0.58399999 0.22143978 -13.702155 0.85327196 6.7710958 0 2.5680799 0 3.8521199 
0.58499998 0.22083725 -13.688796 0.85442549 6.7018218 0 2.5740476 0 3.8610711 
0.58600003 0.22023694 -13.675453 0.85556877 6.6322522 0 2.5800204 0 3.8700306 
0.58700001 0.21963887 -13.662127 0.85670155 6.5623889 0 2.5859988 0 3.878998 
0.588 0.21904302 -13.648817 0.85782391 6.4922347 0 2.5919824 0 3.8879735 
0.58899999 0.21844937 -13.635524 0.85893559 6.4217906 0 2.5979712 0 3.8969569 
0.58999997 0.21785791 -13.622247 0.86003661 6.351059 0 2.603965 0 3.9059477 
0.59100002 0.21726865 -13.608987 0.86112678 6.2800426 0 2.6099639 0 3.9149461 
0.59200001 0.21668155 -13.595744 0.8622061 6.2087436 0 2.6159678 0 3.9239516 
0.59299999 0.21609662 -13.582519 0.8632744 6.1371641 0 2.6219761 0 3.9329641 
0.59399998 0.21551386 -13.569309 0.86433166 6.0653067 0 2.6279893 0 3.9419837 
0.59500003 0.21493325 -13.556117 0.86537772 5.9931731 0 2.6340067 0 3.9510102 
0.59600002 0.21435475 -13.542942 0.86641252 5.9207664 0 2.6400287 0 3.960043 
0.597 0.21377841 -13.529784 0.86743599 5.8480887 0 2.646055 0 3.9690824 
0.59799999 0.21320418 -13.516644 0.86844802 5.7751422 0 2.6520853 0 3.978128 
0.59899998 0.21263205 -13.503522 0.86944848 5.70193 0 2.6581197 0 3.9871795 
0.60000002 0.21206202 -13.490417 0.87043732 5.6284547 0 2.6641579 0 3.9962368 
0.60100001 0.21149409 -13.477328 0.87141448 5.554718 0 2.6702001 0 4.0053 
0.602 0.21092823 -13.464258 0.8723799 5.4807234 0 2.6762457 0 4.0143685 
0.60299999 0.21036446 -13.451206 0.87333333 5.4064732 0 2.6822951 0 4.0234427 
0.60399997 0.20980273 -13.438171 0.87427485 5.3319702 0 2.6883478 0 4.0325217 
0.60500002 0.20924307 -13.425155 0.87520432 5.2572174 0 2.6944039 0 4.0416059 
0.60600001 0.20868546 -13.412155 0.87612164 5.1822166 0 2.7004631 0 4.0506945 
0.60699999 0.20812987 -13.399175 0.8770268 5.1069717 0 2.7065253 0 4.0597878 
0.60799998 0.2075763 -13.386211 0.87791955 5.0314851 0 2.7125905 0 4.0688858 
0.60900003 0.20702477 -13.373266 0.87880003 4.9557595 0 2.7186584 0 4.0779877 
0.61000001 0.20647523 -13.36034 0.879668 4.8797984 0 2.7247291 0 4.0870938 
0.611 0.2059277 -13.347431 0.88052338 4.8036036 0 2.7308023 0 4.0962033 
0.61199999 0.20538215 -13.334541 0.88136619 4.7271795 0 2.7368779 0 4.1053171 
0.61299998 0.20483859 -13.32167 0.88219631 4.650528 0 2.7429559 0 4.1144338 
0.61400002 0.20429699 -13.308817 0.88301361 4.5736527 0 2.7490358 0 4.1235538 
0.61500001 0.20375738 -13.295981 0.88381803 4.4965563 0 2.7551181 0 4.1326771 
0.616 0.2032197 -13.283165 0.88460958 4.4192424 0 2.7612021 0 4.1418033 
0.61699998 0.20268397 -13.270368 0.88538814 4.3417139 0 2.7672877 0 4.1509318 
0.61799997 0.20215018 -13.257588 0.88615358 4.2639737 0 2.7733753 0 4.1600628 
0.61900002 0.20161833 -13.244828 0.88690591 4.1860251 0 2.779464 0 4.1691961 
0.62 0.20108838 -13.232086 0.88764495 4.107872 0 2.7855544 0 4.1783314 
0.62099999 0.20056036 -13.219363 0.88837075 4.0295167 0 2.7916458 0 4.1874685 
0.62199998 0.20003425 -13.206659 0.88908321 3.950963 0 2.7977383 0 4.1966076 
0.62300003 0.19951001 -13.193974 0.88978219 3.8722143 0 2.8038321 0 4.2057481 
0.62400001 0.19898768 -13.181308 0.8904677 3.7932737 0 2.8099263 0 4.2148895 
0.625 0.19846721 -13.16866 0.89113963 3.7141447 0 2.8160214 0 4.2240319 
0.62599999 0.19794862 -13.156033 0.89179796 3.634831 0 2.8221171 0 4.2331758 
0.62699997 0.19743189 -13.143423 0.89244258 3.5553353 0 2.828213 0 4.2423196 
0.62800002 0.19691701 -13.130833 0.8930735 3.4756618 0 2.8343093 0 4.2514639 
0.62900001 0.19640398 -13.118262 0.89369059 3.3958137 0 2.8404059 0 4.2606087 
0.63 0.19589278 -13.10571 0.89429379 3.3157945 0 2.8465023 0 4.2697535 
0.63099998 0.19538341 -13.093178 0.89488304 3.2356076 0 2.8525987 0 4.2788982 
0.63200003 0.19487587 -13.080665 0.89545828 3.155257 0 2.8586948 0 4.2880421 
0.63300002 0.19437014 -13.068171 0.89601952 3.0747459 0 2.8647904 0 4.2971854 
0.634 0.19386621 -13.055696 0.89656669 2.9940782 0 2.8708856 0 4.3063283 
0.63499999 0.19336407 -13.043241 0.89709961 2.9132574 0 2.8769801 0 4.3154697 
0.63599998 0.19286373 -13.030806 0.89761841 2.8322871 0 2.8830736 0 4.3246102 
0.63700002 0.19236517 -13.018389 0.89812291 2.7511711 0 2.8891661 0 4.3337493 
0.63800001 0.19186838 -13.005992 0.8986131 2.6699133 0 2.8952577 0 4.3428864 
0.639 0.19137336 -12.993615 0.89908898 2.5885172 0 2.9013479 0 4.3520217 
0.63999999 0.19088009 -12.981257 0.89955038 2.5069866 0 2.9074366 0 4.361155 
0.64099997 0.19038858 -12.96892 0.89999735 2.4253252 0 2.9135239 0 4.370286 
0.64200002 0.1898988 -12.956601 0.90042984 2.3435371 0 2.9196095 0 4.3794141 
0.64300001 0.18941076 -12.944303 0.90084779 2.2616258 0 2.9256933 0 4.3885398 
0.64399999 0.18892445 -12.932023 0.90125114 2.1795952 0 2.9317751 0 4.3976626 
0.64499998 0.18843986 -12.919764 0.90163988 2.0974493 0 2.9378548 0 4.4067822 
0.64600003 0.18795697 -12.907524 0.90201396 2.015192 0 2.9439321 0 4.4158978 
0.64700001 0.1874758 -12.895304 0.90237331 1.9328271 0 2.950007 0 4.4250107 
0.648 0.18699631 -12.883104 0.90271795 1.8503586 0 2.9560795 0 4.4341192 
0.64899999 0.18651852 -12.870924 0.90304786 1.7677902 0 2.9621491 0 4.443224 
0.64999998 0.18604241 -12.858764 0.90336287 1.6851261 0 2.9682162 0 4.4523239 
0.65100002 0.18556798 -12.846622 0.9036631 1.6023701 0 2.9742799 0 4.4614201 
0.65200001 0.18509521 -12.834502 0.90394843 1.5195264 0 2.9803407 0 4.470511 
0.653 0.18462411 -12.822401 0.90421891 1.4365987 0 2.9863982 0 4.4795971 
0.65399998 0.18415464 -12.810321 0.90447438 1.3535912 0 2.9924524 0 4.4886785 
0.65499997 0.18368684 -12.79826 0.90471494 1.2705078 0 2.9985027 0 4.4977541 
0.65600002 0.18322065 -12.786219 0.90494055 1.1873525 0 3.0045495 0 4.506824 
0.65700001 0.18275611 -12.774198 0.90515113 1.1041297 0 3.0105925 0 4.5158887 
0.65799999 0.18229319 -12.762197 0.90534669 1.0208429 0 3.0166314 0 4.5249472 
0.65899998 0.1818319 -12.750216 0.90552717 0.9374966 0 3.022666 0 4.533999 
0.66000003 0.1813722 -12.738255 0.90569258 0.85409462 0 3.0286965 0 4.5430446 
0.66100001 0.18091412 -12.726314 0.90584296 0.77064115 0 3.0347223 0 4.5520835 
0.662 0.18045762 -12.714393 0.9059782 0.68714023 0 3.0407438 0 4.5611157 
0.66299999 0.18000272 -12.702492 0.90609831 0.60359597 0 3.0467606 0 4.5701408 
0.66399997 0.17954938 -12.690612 0.90620333 0.5200125 0 3.0527723 0 4.5791583 
0.66500002 0.17909764 -12.678751 0.90629315 0.43639386 0 3.058779 0 4.5881686 
0.66600001 0.17864746 -12.66691 0.9063679 0.35274419 0 3.0647805 0 4.5971708 
0.667 0.17819884 -12.65509 0.90642744 0.26906765 0 3.0707767 0 4.6061649 
0.66799998 0.17775178 -12.64329 0.90647179 0.18536827 0 3.0767674 0 4.6151509 
0.66900003 0.17730625 -12.63151 0.906501 0.10165025 0 3.0827525 0 4.6241288 
0.67000002 0.17686228 -12.61975 0.906515 0.017917683 0 3.088732 0 4.6330976 
0.671 0.17641984 -12.60801 0.90651387 -0.065825298 0 3.0947053 0 4.6420579 
0.67199999 0.17597893 -12.596291 0.90649754 -0.14957456 0 3.1006727 0 4.6510091 
0.67299998 0.17553952 -12.584591 0.90646601 -0.233326 0 3.1066339 0 4.6599507 
0.67400002 0.17510165 -12.572912 0.90641928 -0.31707546 0 3.1125886 0 4.6688828 
0.67500001 0.17466527 -12.561253 0.90635741 -0.40081882 0 3.1185369 0 4.6778054 
0.676 0.17423041 -12.549614 0.90628034 -0.48455197 0 3.1244788 0 4.686718 
0.67699999 0.17379703 -12.537995 0.90618813 -0.56827074 0 3.1304135 0 4.6956205 
0.67799997 0.17336515 -12.526397 0.90608072 -0.65197104 0 3.1363416 0 4.7045126 
0.67900002 0.17293474 -12.514818 0.90595818 -0.73564881 0 3.1422625 0 4.7133937 
0.68000001 0.17250581 -12.503261 0.90582049 -0.81929982 0 3.1481762 0 4.7222643 
0.68099999 0.17207836 -12.491723 0.90566772 -0.90292001 0 3.1540825 0 4.7311239 
0.68199998 0.17165235 -12.480205 0.90549976 -0.98650533 0 3.1599813 0 4.7399721 
0.68300003 0.17122781 -12.468708 0.90531677 -1.0700517 0 3.1658726 0 4.7488089 
0.68400002 0.17080472 -12.457231 0.90511864 -1.1535548 0 3.1717558 0 4.7576337 
0.685 0.17038307 -12.445773 0.9049055 -1.2370108 0 3.1776314 0 4.7664471 
0.68599999 0.16996287 -12.434337 0.90467727 -1.3204156 0 3.1834986 0 4.7752481 
0.68699998 0.16954409 -12.42292 0.90443403 -1.4037651 0 3.1893578 0 4.7840366 
0.68800002 0.16912673 -12.411524 0.90417582 -1.4870552 0 3.1952085 0 4.7928128 
0.68900001 0.1687108 -12.400147 0.90390259 -1.5702819 0 3.201051 0 4.8015761 
0.69 0.16829628 -12.388791 0.90361446 -1.6534411 0 3.2068846 0 4.8103266 
0.69099998 0.16788317 -12.377456 0.90331137 -1.7365288 0 3.2127094 0 4.8190641 
0.69199997 0.16747147 -12.36614 0.90299338 -1.819541 0 3.2185252 0 4.8277879 
0.69300002 0.16706115 -12.354844 0.90266049 -1.9024738 0 3.2243321 0 4.8364983 
0.69400001 0.16665222 -12.343569 0.90231282 -1.9853231 0 3.2301297 0 4.8451948 
0.69499999 0.16624467 -12.332314 0.90195036 -2.068085 0 3.235918 0 4.8538771 
0.69599998 0.16583851 -12.321079 0.90157306 -2.1507554 0 3.2416968 0 4.8625455 
0.69700003 0.16543372 -12.309865 0.9011811 -2.2333305 0 3.2474661 0 4.8711991 
0.69800001 0.16503029 -12.29867 0.90077442 -2.3158064 0 3.2532256 0 4.8798385 
0.699 0.16462822 -12.287496 0.90035307 -2.3981793 0 3.258975 0 4.8884625 
0.69999999 0.1642275 -12.276341 0.89991707 -2.4804449 0 3.2647147 0 4.8970718 
0.70099998 0.16382813 -12.265207 0.89946657 -2.5625997 0 3.2704439 0 4.9056659 
0.70200002 0.16343011 -12.254093 0.89900148 -2.6446397 0 3.2761631 0 4.9142447 
0.70300001 0.16303343 -12.242999 0.8985219 -2.7265611 0 3.2818716 0 4.9228072 
0.704 0.16263807 -12.231925 0.8980279 -2.8083601 0 3.2875698 0 4.9313545 
0.70499998 0.16224404 -12.220871 0.89751953 -2.8900328 0 3.293257 0 4.9398856 
0.70599997 0.16185133 -12.209838 0.89699674 -2.9715755 0 3.2989335 0 4.9484 
0.70700002 0.16145994 -12.198824 0.8964597 -3.0529847 0 3.304599 0 4.9568987 
0.708 0.16106986 -12.187831 0.89590842 -3.1342561 0 3.3102534 0 4.9653802 
0.70899999 0.16068107 -12.176857 0.89534289 -3.2153866 0 3.3158967 0 4.973845 
0.70999998 0.16029358 -12.165903 0.89476323 -3.2963722 0 3.3215284 0 4.9822927 
0.71100003 0.15990739 -12.15497 0.89416945 -3.3772092 0 3.3271489 0 4.9907231 
0.71200001 0.15952247 -12.144056 0.89356166 -3.4578938 0 3.3327575 0 4.9991364 
0.713 0.15913884 -12.133163 0.89293993 -3.5384231 0 3.3383546 0 5.0075316 
0.71399999 0.15875649 -12.12229 0.89230424 -3.6187925 0 3.3439395 0 5.0159092 
0.71499997 0.15837541 -12.111436 0.89165467 -3.6989994 0 3.3495126 0 5.0242691 
0.71600002 0.1579956 -12.100602 0.89099133 -3.7790396 0 3.3550737 0 5.0326104 
0.71700001 0.15761705 -12.089788 0.89031422 -3.8589101 0 3.3606222 0 5.0409336 
0.71799999 0.15723974 -12.078995 0.88962346 -3.9386067 0 3.3661585 0 5.0492377 
0.71899998 0.15686369 -12.068221 0.88891906 -4.018127 0 3.3716824 0 5.0575237 
0.72000003 0.15648888 -12.057467 0.88820112 -4.0974665 0 3.3771935 0 5.0657902 
0.72100002 0.15611531 -12.046733 0.88746971 -4.1766224 0 3.3826921 0 5.074038 
0.722 0.15574297 -12.036018 0.88672489 -4.2555909 0 3.3881776 0 5.0822663 
0.72299999 0.15537186 -12.025324 0.88596666 -4.3343692 0 3.3936501 0 5.0904751 
0.72399998 0.15500197 -12.014649 0.8851952 -4.4129539 0 3.3991096 0 5.0986643 
0.72500002 0.15463331 -12.003994 0.88441056 -4.4913416 0 3.4045558 0 5.1068335 
0.72600001 0.15426585 -11.993359 0.88361275 -4.5695286 0 3.4099886 0 5.1149831 
0.727 0.15389961 -11.982743 0.88280183 -4.6475124 0 3.4154079 0 5.1231117 
0.72799999 0.15353456 -11.972148 0.88197798 -4.7252893 0 3.4208138 0 5.1312208 
0.72899997 0.15317072 -11.961572 0.88114119 -4.8028564 0 3.4262059 0 5.1393089 
0.73000002 0.15280806 -11.951015 0.88029158 -4.8802104 0 3.4315841 0 5.1473761 
0.73100001 0.1524466 -11.940478 0.87942922 -4.9573483 0 3.4369485 0 5.1554227 
0.73199999 0.15208632 -11.929961 0.87855411 -5.0342674 0 3.4422989 0 5.1634483 
0.73299998 0.1517272 -11.919464 0.87766641 -5.1109643 0 3.4476349 0 5.1714525 
0.73400003 0.15136927 -11.908986 0.8767662 -5.1874356 0 3.4529569 0 5.1794353 
0.73500001 0.15101251 -11.898528 0.87585354 -5.263679 0 3.4582644 0 5.1873965 
0.736 0.15065691 -11.888089 0.87492853 -5.3396916 0 3.4635572 0 5.1953359 
0.73699999 0.15030247 -11.87767 0.87399119 -5.4154701 0 3.4688358 0 5.2032537 
0.73799998 0.14994918 -11.86727 0.87304169 -5.4910116 0 3.4740994 0 5.2111492 
0.73900002 0.14959703 -11.85689 0.87208003 -5.5663137 0 3.4793484 0 5.2190223 
0.74000001 0.14924604 -11.846529 0.87110639 -5.6413736 0 3.4845824 0 5.2268734 
0.741 0.14889617 -11.836188 0.87012076 -5.716188 0 3.4898012 0 5.2347021 
0.74199998 0.14854746 -11.825866 0.86912328 -5.7907548 0 3.4950051 0 5.2425075 
0.74299997 0.14819986 -11.815563 0.86811399 -5.8650708 0 3.5001936 0 5.2502904 
0.74400002 0.14785339 -11.805281 0.86709303 -5.9391336 0 3.505367 0 5.2580504 
0.745 0.14750805 -11.795016 0.8660605 -6.0129404 0 3.5105247 0 5.2657871 
0.74599999 0.14716382 -11.784772 0.8650164 -6.0864892 0 3.515667 0 5.2735004 
0.74699998 0.14682069 -11.774547 0.86396092 -6.1597767 0 3.5207937 0 5.2811904 
0.74800003 0.14647868 -11.76434 0.86289406 -6.2328014 0 3.5259047 0 5.288857 
0.74900001 0.14613777 -11.754153 0.86181599 -6.3055596 0 3.5309999 0 5.2964997 
0.75 0.14579795 -11.743986 0.86072677 -6.3780499 0 3.5360789 0 5.3041186 
0.75099999 0.14545923 -11.733837 0.85962653 -6.4502692 0 3.5411422 0 5.3117132 
0.75199997 0.1451216 -11.723708 0.85851526 -6.5222158 0 3.5461891 0 5.319284 
0.75300002 0.14478506 -11.713598 0.85739315 -6.5938869 0 3.5512199 0 5.3268299 
0.75400001 0.14444959 -11.703506 0.85626024 -6.6652803 0 3.5562346 0 5.334352 
0.755 0.14411519 -11.693435 0.85511667 -6.7363939 0 3.5612328 0 5.3418489 
0.75599998 0.14378187 -11.683382 0.85396248 -6.8072252 0 3.5662143 0 5.3493214 
0.75700003 0.14344962 -11.673347 0.85279781 -6.8777728 0 3.5711796 0 5.3567691 
0.75800002 0.14311843 -11.663333 0.8516227 -6.9480333 0 3.576128 0 5.364192 
0.759 0.14278829 -11.653337 0.85043734 -7.0180058 0 3.5810597 0 5.3715897 
0.75999999 0.1424592 -11.643359 0.84924179 -7.087688 0 3.5859747 0 5.378962 
0.76099998 0.14213116 -11.633401 0.84803611 -7.1570778 0 3.5908725 0 5.3863087 
0.76200002 0.14180417 -11.623462 0.84682041 -7.2261729 0 3.5957534 0 5.3936305 
0.76300001 0.14147823 -11.613541 0.84559476 -7.2949715 0 3.6006174 0 5.4009261 
0.764 0.14115332 -11.603639 0.84435934 -7.363472 0 3.6054642 0 5.4081964 
0.76499999 0.14082944 -11.593756 0.8431142 -7.4316726 0 3.6102936 0 5.4154406 
0.76599997 0.14050658 -11.583891 0.84185946 -7.4995708 0 3.6151059 0 5.4226589 
0.76700002 0.14018476 -11.574045 0.84059519 -7.5671659 0 3.6199007 0 5.4298511 
0.76800001 0.13986395 -11.564219 0.83932149 -7.6344552 0 3.6246779 0 5.437017 
0.76899999 0.13954416 -11.55441 0.83803844 -7.701437 0 3.6294377 0 5.4441566 
0.76999998 0.13922538 -11.54462 0.83674622 -7.7681103 0 3.6341798 0 5.4512696 
0.77100003 0.1389076 -11.534848 0.83544493 -7.8344736 0 3.6389041 0 5.4583564 
0.77200001 0.13859083 -11.525096 0.83413452 -7.9005241 0 3.643611 0 5.4654164 
0.773 0.13827506 -11.515362 0.83281523 -7.9662614 0 3.6482997 0 5.4724493 
0.77399999 0.13796027 -11.505646 0.83148718 -8.0316839 0 3.6529706 0 5.4794559 
0.77499998 0.1376465 -11.495949 0.83015037 -8.0967894 0 3.6576235 0 5.4864349 
0.77600002 0.13733369 -11.48627 0.82880497 -8.1615772 0 3.6622581 0 5.4933872 
0.77700001 0.13702187 -11.476609 0.82745099 -8.2260456 0 3.6668749 0 5.5003123 
0.778 0.13671103 -11.466967 0.82608867 -8.2901936 0 3.6714735 0 5.5072103 
0.77899998 0.13640118 -11.457343 0.82471806 -8.3540192 0 3.6760538 0 5.5140805 
0.77999997 0.13609229 -11.447738 0.82333922 -8.4175215 0 3.6806157 0 5.5209236 
0.78100002 0.13578436 -11.43815 0.82195228 -8.4806995 0 3.6851592 0 5.527739 
0.78200001 0.13547739 -11.428581 0.8205573 -8.5435514 0 3.6896844 0 5.5345268 
0.78299999 0.1351714 -11.41903 0.81915444 -8.6060762 0 3.694191 0 5.5412865 
0.78399998 0.13486636 -11.409497 0.81774384 -8.668273 0 3.6986792 0 5.5480185 
0.78500003 0.13456225 -11.399982 0.81632549 -8.7301416 0 3.7031486 0 5.5547228 
0.78600001 0.13425912 -11.390486 0.81489956 -8.7916794 0 3.7075994 0 5.561399 
0.787 0.13395691 -11.381007 0.81346619 -8.8528852 0 3.7120314 0 5.568047 
0.78799999 0.13365565 -11.371547 0.81202537 -8.9137602 0 3.7164445 0 5.574667 
0.78899997 0.13335533 -11.362103 0.81057727 -8.9743013 0 3.720839 0 5.5812583 
0.79000002 0.13305594 -11.352679 0.80912203 -9.0345078 0 3.7252145 0 5.5878215 
0.79100001 0.13275748 -11.343272 0.80765969 -9.0943804 0 3.7295709 0 5.5943565 
0.792 0.13245994 -11.333883 0.80619037 -9.1539164 0 3.7339084 0 5.6008625 
0.79299998 0.13216333 -11.324512 0.80471414 -9.2131166 0 3.7382269 0 5.6073403 
0.79400003 0.13186763 -11.315158 0.80323118 -9.2719784 0 3.7425263 0 5.6137896 
0.79500002 0.13157286 -11.305822 0.80174154 -9.3305035 0 3.7468064 0 5.6202097 
0.796 0.13127899 -11.296505 0.80024534 -9.388689 0 3.7510674 0 5.6266012 
0.79699999 0.13098602 -11.287205 0.79874265 -9.4465351 0 3.7553093 0 5.6329637 
0.79799998 0.13069396 -11.277922 0.79723358 -9.5040417 0 3.7595317 0 5.6392975 
0.79900002 0.1304028 -11.268657 0.79571825 -9.5612068 0 3.7637348 0 5.6456022 
0.80000001 0.13011254 -11.25941 0.79419678 -9.6180315 0 3.7679186 0 5.6518779 
0.801 0.12982318 -11.250179 0.79266924 -9.6745138 0 3.7720828 0 5.6581244 
0.80199999 0.12953469 -11.240967 0.79113567 -9.7306547 0 3.7762277 0 5.6643414 
0.80299997 0.1292471 -11.231772 0.78959632 -9.7864523 0 3.7803531 0 5.6705298 
0.80400002 0.12896039 -11.222594 0.78805113 -9.8419065 0 3.7844589 0 5.6766887 
0.80500001 0.12867455 -11.213434 0.78650033 -9.8970184 0 3.7885451 0 5.6828179 
0.80599999 0.1283896 -11.204291 0.78494394 -9.951786 0 3.7926118 0 5.6889176 
0.80699998 0.12810552 -11.195167 0.78338212 -10.006209 0 3.796659 0 5.6949883 
0.80800003 0.12782229 -11.186058 0.78181487 -10.060287 0 3.8006861 0 5.7010293 
0.80900002 0.12753995 -11.176968 0.78024238 -10.114022 0 3.8046937 0 5.7070408 
0.81 0.12725846 -11.167893 0.77866471 -10.167411 0 3.8086817 0 5.7130222 
0.81099999 0.12697783 -11.158837 0.77708197 -10.220455 0 3.8126497 0 5.7189746 
0.81199998 0.12669806 -11.149797 0.77549428 -10.273154 0 3.8165979 0 5.7248969 
0.81300002 0.12641913 -11.140775 0.7739017 -10.325507 0 3.8205264 0 5.7307897 
0.81400001 0.12614106 -11.13177 0.7723043 -10.377515 0 3.824435 0 5.7366524 
0.815 0.12586384 -11.122782 0.77070224 -10.429177 0 3.8283236 0 5.7424855 
0.81599998 0.12558745 -11.113811 0.7690956 -10.480494 0 3.8321924 0 5.7482886 
0.81699997 0.1253119 -11.104856 0.76748443 -10.531465 0 3.8360412 0 5.7540617 
0.81800002 0.12503718 -11.095919 0.7658689 -10.58209 0 3.83987 0 5.7598047 
0.81900001 0.1247633 -11.086998 0.76424903 -10.63237 0 3.8436787 0 5.7655182 
0.81999999 0.12449025 -11.078094 0.76262498 -10.682303 0 3.8474677 0 5.7712011 
0.82099998 0.12421802 -11.069207 0.76099682 -10.731893 0 3.8512363 0 5.7768545 
0.82200003 0.12394661 -11.060337 0.7593646 -10.781136 0 3.854985 0 5.7824774 
0.82300001 0.12367602 -11.051483 0.75772846 -10.830034 0 3.8587136 0 5.7880702 
0.824 0.12340625 -11.042646 0.7560885 -10.878587 0 3.8624222 0 5.793633 
0.82499999 0.1231373 -11.033826 0.75444478 -10.926796 0 3.8661106 0 5.7991657 
0.82599998 0.12286915 -11.025023 0.75279742 -10.97466 0 3.8697789 0 5.8046684 
0.82700002 0.12260181 -11.016235 0.7511465 -11.02218 0 3.8734269 0 5.8101406 
0.82800001 0.12233527 -11.007465 0.74949211 -11.069355 0 3.8770549 0 5.8155823 
0.829 0.12206953 -10.998711 0.74783432 -11.116187 0 3.8806627 0 5.8209939 
0.82999998 0.12180459 -10.989973 0.74617326 -11.162676 0 3.8842502 0 5.8263755 
0.83099997 0.12154045 -10.981252 0.74450904 -11.208822 0 3.8878176 0 5.8317266 
0.83200002 0.12127709 -10.972548 0.74284166 -11.254625 0 3.8913648 0 5.8370471 
0.833 0.12101453 -10.963859 0.74117124 -11.300086 0 3.8948917 0 5.8423376 
0.83399999 0.12075274 -10.955187 0.7394979 -11.345206 0 3.8983984 0 5.8475976 
0.83499998 0.12049174 -10.94653 0.73782176 -11.389984 0 3.9018848 0 5.8528271 
0.83600003 0.12023152 -10.937891 0.73614281 -11.434422 0 3.9053512 0 5.8580265 
0.83700001 0.11997207 -10.929267 0.73446119 -11.478519 0 3.908797 0 5.8631954 
0.838 0.1197134 -10.92066 0.732777 -11.522277 0 3.9122226 0 5.8683343 
0.83899999 0.1194555 -10.912068 0.73109031 -11.565696 0 3.9156282 0 5.8734422 
0.83999997 0.11919837 -10.903493 0.72940117 -11.608776 0 3.9190133 0 5.87852 
0.84100002 0.11894199 -10.894934 0.72770971 -11.651518 0 3.9223781 0 5.8835673 
0.84200001 0.11868639 -10.886391 0.72601599 -11.693923 0 3.9257226 0 5.8885841 
0.84299999 0.11843153 -10.877863 0.72432011 -11.735991 0 3.9290471 0 5.8935704 
0.84399998 0.11817744 -10.869351 0.72262216 -11.777723 0 3.9323511 0 5.8985267 
0.84500003 0.11792409 -10.860856 0.72092217 -11.81912 0 3.9356349 0 5.9034519 
0.84600002 0.1176715 -10.852376 0.71922028 -11.860183 0 3.9388981 0 5.9083471 
0.847 0.11741965 -10.843912 0.71751654 -11.90091 0 3.9421413 0 5.9132118 
0.84799999 0.11716855 -10.835464 0.71581101 -11.941306 0 3.9453642 0 5.9180465 
0.84899998 0.11691819 -10.827031 0.71410382 -11.981369 0 3.9485669 0 5.9228501 
0.85000002 0.11666857 -10.818614 0.71239501 -12.0211 0 3.9517491 0 5.9276237 
0.85100001 0.11641968 -10.810213 0.71068472 -12.060501 0 3.9549112 0 5.9323668 
0.852 0.11617152 -10.801827 0.70897293 -12.099571 0 3.9580531 0 5.9370794 
0.85299999 0.1159241 -10.793457 0.70725977 -12.138313 0 3.9611745 0 5.941762 
0.85399997 0.1156774 -10.785103 0.70554537 -12.176726 0 3.9642758 0 5.946414 
0.85500002 0.11543143 -10.776763 0.70382971 -12.214812 0 3.9673569 0 5.9510355 
0.85600001 0.11518617 -10.768439 0.70211291 -12.252572 0 3.9704177 0 5.9556265 
0.85699999 0.11494164 -10.760131 0.70039499 -12.290006 0 3.9734583 0 5.9601874 
0.85799998 0.11469782 -10.751839 0.69867611 -12.327115 0 3.9764788 0 5.9647183 
0.85900003 0.11445472 -10.743561 0.69695634 -12.3639 0 3.9794788 0 5.9692183 
0.86000001 0.11421233 -10.735298 0.69523567 -12.400363 0 3.9824588 0 5.9736886 
0.861 0.11397064 -10.727051 0.69351423 -12.436504 0 3.9854188 0 5.978128 
0.86199999 0.11372966 -10.718819 0.69179213 -12.472324 0 3.9883585 0 5.9825377 
0.86299998 0.11348939 -10.710603 0.69006932 -12.507825 0 3.9912779 0 5.986917 
0.86400002 0.11324982 -10.7024 0.68834603 -12.543007 0 3.9941773 0 5.9912658 
0.86500001 0.11301094 -10.694214 0.68662214 -12.577871 0 3.9970565 0 5.9955845 
0.866 0.11277276 -10.686043 0.6848979 -12.612418 0 3.9999156 0 5.9998732 
0.86699998 0.11253527 -10.677886 0.68317324 -12.64665 0 4.0027547 0 6.0041318 
0.86799997 0.11229847 -10.669744 0.68144834 -12.680568 0 4.0055737 0 6.0083604 
0.86900002 0.11206235 -10.661617 0.6797232 -12.714171 0 4.0083723 0 6.0125585 
0.87 0.11182693 -10.653506 0.67799789 -12.747462 0 4.0111513 0 6.016727 
0.87099999 0.11159218 -10.645409 0.67627245 -12.780443 0 4.0139103 0 6.020865 
0.87199998 0.11135811 -10.637327 0.67454702 -12.813113 0 4.0166488 0 6.0249734 
0.87300003 0.11112472 -10.629259 0.67282164 -12.845474 0 4.0193677 0 6.0290518 
0.87400001 0.11089201 -10.621207 0.67109632 -12.877527 0 4.0220666 0 6.0330997 
0.875 0.11065996 -10.613169 0.66937119 -12.909274 0 4.0247455 0 6.0371184 
0.87599999 0.11042859 -10.605145 0.66764629 -12.940716 0 4.0274043 0 6.0411067 
0.87699997 0.11019789 -10.597137 0.66592169 -12.971852 0 4.0300436 0 6.0450654 
0.87800002 0.10996784 -10.589143 0.66419739 -13.002686 0 4.0326629 0 6.0489945 
0.87900001 0.10973846 -10.581163 0.6624735 -13.033217 0 4.0352621 0 6.0528936 
0.88 0.10950974 -10.573198 0.66075009 -13.063449 0 4.0378418 0 6.0567627 
0.88099998 0.10928168 -10.565248 0.65902722 -13.093381 0 4.0404015 0 6.0606022 
0.88200003 0.10905427 -10.557312 0.65730494 -13.123013 0 4.0429416 0 6.0644126 
0.88300002 0.10882752 -10.54939 0.65558326 -13.15235 0 4.0454617 0 6.068193 
0.884 0.10860141 -10.541482 0.65386236 -13.181391 0 4.0479622 0 6.0719433 
0.88499999 0.10837596 -10.533589 0.65214217 -13.210137 0 4.0504432 0 6.0756645 
0.88599998 0.10815115 -10.52571 0.65042275 -13.23859 0 4.0529041 0 6.0793567 
0.88700002 0.10792698 -10.517846 0.64870423 -13.26675 0 4.055346 0 6.0830188 
0.88800001 0.10770345 -10.509995 0.64698666 -13.294621 0 4.0577679 0 6.0866513 
0.889 0.10748056 -10.502159 0.64527005 -13.322202 0 4.0601702 0 6.0902548 
0.88999999 0.1072583 -10.494337 0.64355451 -13.349495 0 4.0625529 0 6.0938292 
0.89099997 0.10703668 -10.486528 0.64183998 -13.3765 0 4.0649161 0 6.097374 
0.89200002 0.10681569 -10.478735 0.64012665 -13.403221 0 4.0672598 0 6.1008897 
0.89300001 0.10659533 -10.470955 0.6384145 -13.429657 0 4.0695839 0 6.1043758 
0.89399999 0.10637559 -10.463188 0.63670355 -13.455811 0 4.0718889 0 6.1078334 
0.89499998 0.10615648 -10.455437 0.63499391 -13.481683 0 4.0741744 0 6.1112614 
0.89600003 0.105938 -10.447698 0.63328564 -13.507275 0 4.0764403 0 6.1146607 
0.89700001 0.10572013 -10.439974 0.63157868 -13.532587 0 4.0786872 0 6.1180305 
0.898 0.10550287 -10.432263 0.62987322 -13.557623 0 4.0809145 0 6.1213717 
0.89899999 0.10528623 -10.424566 0.62816924 -13.582382 0 4.0831227 0 6.1246843 
0.89999998 0.10507021 -10.416883 0.62646681 -13.606867 0 4.0853119 0 6.1279678 
0.90100002 0.1048548 -10.409214 0.62476593 -13.631078 0 4.0874815 0 6.1312222 
0.90200001 0.10464 -10.401558 0.62306672 -13.655017 0 4.089632 0 6.1344481 
0.903 0.1044258 -10.393916 0.62136912 -13.678685 0 4.0917635 0 6.1376452 
0.90399998 0.1042122 -10.386288 0.61967325 -13.702085 0 4.0938759 0 6.1408138 
0.90499997 0.10399921 -10.378673 0.61797917 -13.725215 0 4.0959692 0 6.1439538 
0.90600002 0.10378682 -10.371071 0.61628687 -13.74808 0 4.0980439 0 6.1470656 
0.90700001 0.10357503 -10.363482 0.61459649 -13.770679 0 4.1000991 0 6.1501484 
0.90799999 0.10336383 -10.355908 0.61290789 -13.793015 0 4.1021357 0 6.153203 
0.90899998 0.10315322 -10.348347 0.61122131 -13.815088 0 4.1041532 0 6.1562295 
0.91000003 0.1029432 -10.340799 0.60953665 -13.836901 0 4.1061516 0 6.1592274 
0.91100001 0.10273378 -10.333264 0.60785407 -13.858454 0 4.1081314 0 6.1621971 
0.912 0.10252494 -10.325744 0.60617346 -13.879748 0 4.1100922 0 6.1651387 
0.91299999 0.10231669 -10.318235 0.60449499 -13.900785 0 4.1120348 0 6.1680522 
0.91399997 0.10210901 -10.31074 0.60281867 -13.921568 0 4.1139584 0 6.1709375 
0.91500002 0.10190193 -10.303259 0.60114449 -13.942097 0 4.1158633 0 6.1737947 
0.91600001 0.10169541 -10.295791 0.59947258 -13.962372 0 4.1177492 0 6.1766243 
0.917 0.10148948 -10.288336 0.59780288 -13.982397 0 4.119617 0 6.1794257 
0.91799998 0.10128412 -10.280893 0.59613544 -14.002172 0 4.1214662 0 6.1821995 
0.91900003 0.10107932 -10.273464 0.59447038 -14.021698 0 4.1232967 0 6.1849451 
0.92000002 0.10087511 -10.266047 0.59280765 -14.040977 0 4.1251092 0 6.1876636 
0.921 0.10067146 -10.258644 0.5911473 -14.060012 0 4.1269031 0 6.1903543 
0.92199999 0.10046837 -10.251254 0.5894894 -14.078802 0 4.1286783 0 6.1930175 
0.92299998 0.10026585 -10.243876 0.58783394 -14.097349 0 4.1304355 0 6.195653 
0.92400002 0.10006389 -10.236512 0.58618104 -14.115655 0 4.132174 0 6.1982613 
0.92500001 0.099862494 -10.22916 0.58453059 -14.133721 0 4.1338944 0 6.2008419 
0.926 0.099661656 -10.221821 0.58288276 -14.151549 0 4.1355968 0 6.2033954 
0.92699999 0.099461369 -10.214495 0.58123749 -14.16914 0 4.1372809 0 6.2059216 
0.92799997 0.099261642 -10.207181 0.57959491 -14.186495 0 4.138947 0 6.2084208 
0.92900002 0.099062465 -10.199881 0.57795489 -14.203616 0 4.140595 0 6.2108927 
0.93000001 0.098863833 -10.192592 0.57631767 -14.220504 0 4.1422248 0 6.2133374 
0.93099999 0.098665759 -10.185316 0.57468307 -14.237161 0 4.143837 0 6.2157555 
0.93199998 0.098468222 -10.178053 0.57305127 -14.253588 0 4.145431 0 6.2181463 
0.93300003 0.098271236 -10.170802 0.57142222 -14.269786 0 4.147007 0 6.220511 
0.93400002 0.098074794 -10.163565 0.56979603 -14.285757 0 4.1485653 0 6.2228484 
0.935 0.097878888 -10.156339 0.56817263 -14.301502 0 4.150106 0 6.2251592 
0.93599999 0.097683519 -10.149125 0.5665521 -14.317023 0 4.1516285 0 6.2274432 
0.93699998 0.097488694 -10.141925 0.56493449 -14.332321 0 4.1531339 0 6.2297006 
0.93800002 0.097294398 -10.134736 0.56331974 -14.347398 0 4.1546211 0 6.2319317 
0.93900001 0.097100638 -10.12756 0.56170797 -14.362254 0 4.1560907 0 6.2341366 
0.94 0.096907407 -10.120396 0.56009918 -14.376892 0 4.1575432 0 6.2363148 
0.94099998 0.096714705 -10.113244 0.55849338 -14.391313 0 4.158978 0 6.2384667 
0.94199997 0.096522532 -10.106105 0.55689055 -14.405517 0 4.1603951 0 6.2405925 
0.94300002 0.096330881 -10.098977 0.55529082 -14.419507 0 4.1617947 0 6.2426925 
0.94400001 0.096139759 -10.091862 0.55369413 -14.433284 0 4.1631775 0 6.2447658 
0.94499999 0.095949158 -10.084759 0.55210054 -14.446849 0 4.1645422 0 6.2468138 
0.94599998 0.095759079 -10.077668 0.55051005 -14.460203 0 4.1658902 0 6.2488356 
0.94700003 0.095569514 -10.070589 0.54892272 -14.47335 0 4.1672211 0 6.2508311 
0.94800001 0.095380463 -10.063521 0.54733855 -14.486287 0 4.1685343 0 6.2528014 
0.949 0.095191933 -10.056467 0.54575753 -14.49902 0 4.1698308 0 6.254746 
0.94999999 0.09500391 -10.049423 0.54417974 -14.511546 0 4.1711097 0 6.2566648 
0.95099998 0.094816402 -10.042393 0.54260516 -14.52387 0 4.1723719 0 6.2585578 
0.95200002 0.094629407 -10.035373 0.5410338 -14.535992 0 4.1736174 0 6.2604256 
0.95300001 0.094442911 -10.028365 0.53946573 -14.547913 0 4.1748452 0 6.2622681 
0.954 0.09425693 -10.02137 0.53790092 -14.559634 0 4.1760569 0 6.2640853 
0.95499998 0.094071448 -10.014385 0.53633946 -14.571157 0 4.1772513 0 6.2658772 
0.95599997 0.093886465 -10.007413 0.53478128 -14.582484 0 4.1784291 0 6.2676435 
0.95700002 0.093701988 -10.000453 0.53322643 -14.593616 0 4.1795902 0 6.2693853 
0.958 0.093518004 -9.9935036 0.53167498 -14.604553 0 4.1807346 0 6.271102 
0.95899999 0.093334526 -9.9865665 0.53012687 -14.615298 0 4.1818624 0 6.2727933 
0.95999998 0.093151532 -9.979641 0.52858216 -14.625853 0 4.1829734 0 6.2744598 
0.96100003 0.092969038 -9.9727268 0.52704084 -14.636216 0 4.1840677 0 6.2761021 
0.96200001 0.092787042 -9.9658241 0.52550298 -14.646391 0 4.1851459 0 6.277719 
0.963 0.092605524 -9.9589329 0.52396852 -14.656379 0 4.1862078 0 6.2793117 
0.96399999 0.092424504 -9.9520531 0.52243757 -14.666181 0 4.187253 0 6.2808795 
0.96499997 0.092243969 -9.9451847 0.52091002 -14.675798 0 4.188282 0 6.282423 
0.96600002 0.092063919 -9.9383278 0.51938599 -14.685232 0 4.1892948 0 6.2839417 
0.96700001 0.091884345 -9.9314823 0.51786548 -14.694484 0 4.1902909 0 6.2854366 
0.96799999 0.091705263 -9.9246483 0.51634848 -14.703555 0 4.1912713 0 6.2869072 
0.96899998 0.091526657 -9.9178247 0.514835 -14.712447 0 4.1922355 0 6.2883534 
0.97000003 0.091348529 -9.9110136 0.51332504 -14.721161 0 4.1931834 0 6.2897754 
0.97100002 0.091170877 -9.904213 0.51181865 -14.729698 0 4.1941156 0 6.2911735 
0.972 0.090993702 -9.8974237 0.51031584 -14.73806 0 4.1950316 0 6.2925477 
0.97299999 0.090817004 -9.890646 0.5088166 -14.746246 0 4.1959319 0 6.2938981 
0.97399998 0.090640776 -9.8838787 0.50732094 -14.754261 0 4.1968164 0 6.2952242 
0.97500002 0.090465017 -9.8771229 0.50582892 -14.762104 0 4.1976848 0 6.2965269 
0.97600001 0.090289727 -9.8703775 0.50434053 -14.769776 0 4.1985373 0 6.2978063 
0.977 0.090114906 -9.8636446 0.50285572 -14.777279 0 4.1993747 0 6.2990618 
0.97799999 0.089940548 -9.8569212 0.50137454 -14.784615 0 4.2001958 0 6.3002939 
0.97899997 0.089766659 -9.8502092 0.499897 -14.791782 0 4.2010016 0 6.3015022 
0.98000002 0.089593224 -9.8435087 0.49842316 -14.798786 0 4.2017918 0 6.3026876 
0.98100001 0.089420259 -9.8368187 0.49695295 -14.805625 0 4.2025666 0 6.3038497 
0.98199999 0.089247748 -9.8301392 0.49548644 -14.812302 0 4.2033257 0 6.3049889 
0.98299998 0.089075692 -9.8234711 0.49402362 -14.818815 0 4.2040696 0 6.3061047 
0.98400003 0.088904098 -9.8168135 0.49256447 -14.82517 0 4.2047982 0 6.3071971 
0.98500001 0.088732958 -9.8101673 0.49110904 -14.831365 0 4.2055116 0 6.3082671 
0.986 0.088562272 -9.8035307 0.48965731 -14.837401 0 4.2062092 0 6.3093138 
0.98699999 0.088392034 -9.7969055 0.48820931 -14.843282 0 4.206892 0 6.310338 
0.98799998 0.08822225 -9.7902908 0.48676503 -14.849006 0 4.2075596 0 6.3113394 
0.98900002 0.088052914 -9.7836876 0.4853245 -14.854576 0 4.2082124 0 6.3123183 
0.99000001 0.087884024 -9.7770939 0.4838877 -14.859993 0 4.2088499 0 6.3132749 
0.991 0.087715581 -9.7705116 0.48245463 -14.865258 0 4.2094722 0 6.3142085 
0.99199998 0.087547578 -9.7639389 0.48102534 -14.870372 0 4.2100801 0 6.3151197 
0.99299997 0.087380022 -9.7573776 0.4795998 -14.875337 0 4.2106729 0 6.316009 
0.99400002 0.087212905 -9.7508259 0.47817802 -14.880153 0 4.2112508 0 6.3168759 
0.995 0.087046228 -9.7442856 0.47676 -14.884822 0 4.2118139 0 6.3177209 
0.99599999 0.086879991 -9.7377548 0.47534579 -14.889344 0 4.2123623 0 6.3185434 
0.99699998 0.086714186 -9.7312355 0.47393534 -14.893722 0 4.2128959 0 6.319344 
0.99800003 0.08654882 -9.7247257 0.4725287 -14.897956 0 4.2134151 0 6.3201227 
0.99900001 0.086383887 -9.7182264 0.47112584 -14.902047 0 4.2139196 0 6.3208795 
1 0.086219385 -9.7117376 0.46972677 -14.905997 0 4.2144098 0 6.3216147 
1.001 0.086055316 -9.7052593 0.46833149 -14.909806 0 4.2148857 0 6.3223281 
1.002 0.085891679 -9.6987915 0.46694005 -14.913476 0 4.2153468 0 6.32302 
1.003 0.085728467 -9.6923332 0.46555239 -14.917008 0 4.2157936 0 6.3236904 
1.0039999 0.085565679 -9.6858854 0.46416855 -14.920403 0 4.2162261 0 6.3243394 
1.005 0.085403316 -9.6794472 0.46278852 -14.923662 0 4.2166448 0 6.3249669 
1.006 0.085241385 -9.6730194 0.46141231 -14.926786 0 4.2170486 0 6.325573 
1.007 0.085079864 -9.6666021 0.46003991 -14.929777 0 4.2174387 0 6.326158 
1.008 0.084918775 -9.6601944 0.45867136 -14.932635 0 4.2178144 0 6.3267221 
1.0089999 0.084758103 -9.6537971 0.45730662 -14.935361 0 4.2181764 0 6.3272648 
1.01 0.084597841 -9.6474104 0.45594573 -14.937957 0 4.2185245 0 6.3277864 
1.011 0.084438004 -9.6410322 0.45458862 -14.940424 0 4.2188582 0 6.3282876 
1.012 0.084278584 -9.6346655 0.45323539 -14.942762 0 4.2191787 0 6.3287678 
1.013 0.084119573 -9.6283073 0.45188597 -14.944973 0 4.2194848 0 6.329227 
1.0140001 0.083960973 -9.6219597 0.45054039 -14.947058 0 4.2197771 0 6.3296661 
1.015 0.083802789 -9.6156225 0.44919863 -14.949018 0 4.2200561 0 6.3300843 
1.016 0.083645016 -9.6092939 0.44786072 -14.950853 0 4.2203212 0 6.3304815 
1.017 0.083487652 -9.6029758 0.44652665 -14.952566 0 4.2205725 0 6.3308592 
1.018 0.083330691 -9.5966682 0.44519639 -14.954157 0 4.2208104 0 6.3312159 
1.0190001 0.083174139 -9.5903692 0.44386998 -14.955626 0 4.221035 0 6.3315525 
1.02 0.08301799 -9.5840807 0.44254741 -14.956977 0 4.2212458 0 6.3318686 
1.021 0.082862243 -9.5778017 0.44122869 -14.958208 0 4.2214437 0 6.3321652 
1.022 0.082706898 -9.5715322 0.43991378 -14.959321 0 4.2216277 0 6.3324413 
1.023 0.082551956 -9.5652723 0.43860272 -14.960317 0 4.2217984 0 6.3326979 
1.024 0.082397409 -9.5590219 0.4372955 -14.961197 0 4.2219563 0 6.3329339 
1.025 0.082243264 -9.5527811 0.43599212 -14.961963 0 4.2221007 0 6.3331509 
1.026 0.082089514 -9.5465498 0.43469256 -14.962614 0 4.2222319 0 6.3333478 
1.027 0.081936158 -9.540328 0.43339682 -14.963152 0 4.2223501 0 6.3335247 
1.028 0.081783205 -9.5341167 0.43210492 -14.963578 0 4.222455 0 6.3336825 
1.029 0.081630632 -9.527914 0.43081686 -14.963894 0 4.2225471 0 6.3338208 
1.03 0.081478462 -9.5217209 0.42953262 -14.9641 0 4.2226262 0 6.3339396 
1.031 0.081326678 -9.5155363 0.42825219 -14.964196 0 4.2226925 0 6.3340387 
1.0319999 0.081175283 -9.5093622 0.42697558 -14.964184 0 4.2227459 0 6.3341188 
1.033 0.081024274 -9.5031977 0.42570281 -14.964066 0 4.2227864 0 6.3341799 
1.034 0.080873646 -9.4970417 0.42443386 -14.96384 0 4.2228146 0 6.3342218 
1.035 0.080723412 -9.4908953 0.42316872 -14.96351 0 4.2228298 0 6.3342443 
1.036 0.080573559 -9.4847584 0.4219074 -14.963075 0 4.2228322 0 6.3342481 
1.0369999 0.080424093 -9.4786301 0.42064986 -14.962537 0 4.2228222 0 6.3342333 
1.038 0.080274999 -9.4725113 0.41939616 -14.961896 0 4.2227998 0 6.3341994 
1.039 0.080126293 -9.4664021 0.41814625 -14.961154 0 4.2227645 0 6.3341465 
1.04 0.079977967 -9.4603014 0.41690016 -14.960311 0 4.2227168 0 6.3340755 
1.041 0.079830013 -9.4542103 0.41565785 -14.959368 0 4.2226572 0 6.3339858 
1.0420001 0.07968244 -9.4481287 0.41441932 -14.958326 0 4.2225847 0 6.3338771 
1.043 0.079535238 -9.4420557 0.41318458 -14.957187 0 4.2225003 0 6.3337502 
1.044 0.07938841 -9.4359922 0.41195366 -14.95595 0 4.2224035 0 6.3336053 
1.045 0.079241961 -9.4299374 0.41072649 -14.954617 0 4.2222948 0 6.3334417 
1.046 0.079095878 -9.4238911 0.4095031 -14.953188 0 4.2221737 0 6.3332601 
1.0470001 0.078950174 -9.4178543 0.4082835 -14.951665 0 4.2220402 0 6.3330603 
1.048 0.078804828 -9.4118261 0.40706766 -14.950048 0 4.2218952 0 6.3328428 
1.049 0.078659855 -9.4058075 0.4058556 -14.948339 0 4.2217379 0 6.3326068 
1.05 0.078515254 -9.3997974 0.40464729 -14.946537 0 4.2215686 0 6.3323531 
1.051 0.078371011 -9.393796 0.40344274 -14.944645 0 4.2213879 0 6.3320818 
1.052 0.07822714 -9.387804 0.40224192 -14.942662 0 4.2211947 0 6.3317924 
1.053 0.078083627 -9.3818207 0.40104488 -14.94059 0 4.2209902 0 6.3314853 
1.054 0.077940479 -9.3758459 0.39985156 -14.938429 0 4.2207737 0 6.3311605 
1.0549999 0.077797689 -9.3698797 0.39866197 -14.93618 0 4.2205458 0 6.3308187 
1.056 0.077655263 -9.3639221 0.39747614 -14.933845 0 4.2203059 0 6.3304591 
1.057 0.077513188 -9.3579741 0.396294 -14.931423 0 4.2200546 0 6.3300819 
1.058 0.077371478 -9.3520346 0.39511558 -14.928916 0 4.2197919 0 6.3296876 
1.059 0.077230126 -9.3461027 0.3939409 -14.926324 0 4.2195172 0 6.3292761 
1.0599999 0.077089123 -9.3401804 0.39276993 -14.923649 0 4.2192316 0 6.3288474 
1.061 0.076948479 -9.3342667 0.39160264 -14.920891 0 4.2189345 0 6.3284016 
1.062 0.076808184 -9.3283615 0.39043906 -14.91805 0 4.2186255 0 6.3279386 
1.063 0.076668248 -9.3224649 0.38927919 -14.915128 0 4.2183061 0 6.3274589 
1.064 0.076528661 -9.316577 0.38812298 -14.912126 0 4.2179747 0 6.326962 
1.0650001 0.076389417 -9.3106976 0.38697043 -14.909042 0 4.2176323 0 6.3264484 
1.066 0.076250531 -9.3048258 0.38582158 -14.905881 0 4.217279 0 6.3259182 
1.067 0.076111987 -9.2989635 0.3846764 -14.902641 0 4.2169142 0 6.3253713 
1.068 0.075973786 -9.2931089 0.38353488 -14.899323 0 4.2165384 0 6.3248076 
1.069 0.075835936 -9.2872639 0.382397 -14.895929 0 4.2161517 0 6.3242278 
1.0700001 0.075698435 -9.2814264 0.38126278 -14.892459 0 4.215754 0 6.3236313 
1.071 0.07556127 -9.2755976 0.3801322 -14.888913 0 4.2153459 0 6.3230186 
1.072 0.075424448 -9.2697763 0.37900522 -14.885292 0 4.2149262 0 6.3223891 
1.073 0.075287968 -9.2639647 0.37788191 -14.881598 0 4.2144961 0 6.321744 
1.074 0.075151831 -9.2581606 0.37676221 -14.877831 0 4.2140551 0 6.3210821 
1.075 0.075016029 -9.2523642 0.37564611 -14.87399 0 4.213603 0 6.3204045 
1.076 0.074880563 -9.2465773 0.37453362 -14.870078 0 4.2131405 0 6.3197107 
1.077 0.074745439 -9.240798 0.37342474 -14.866096 0 4.2126675 0 6.3190012 
1.0779999 0.074610643 -9.2350264 0.37231946 -14.862041 0 4.212184 0 6.3182755 
1.079 0.07447619 -9.2292633 0.37121773 -14.857919 0 4.2116895 0 6.3175344 
1.08 0.074342065 -9.2235088 0.3701196 -14.853726 0 4.211185 0 6.3167772 
1.081 0.074208274 -9.217762 0.36902502 -14.849466 0 4.2106695 0 6.3160043 
1.082 0.07407482 -9.2120237 0.36793405 -14.845139 0 4.210144 0 6.3152161 
1.0829999 0.073941693 -9.2062931 0.36684659 -14.840743 0 4.2096081 0 6.3144121 
1.084 0.073808894 -9.2005711 0.36576268 -14.836283 0 4.2090616 0 6.3135924 
1.085 0.073676422 -9.1948566 0.36468232 -14.831756 0 4.2085052 0 6.3127575 
1.086 0.073544279 -9.1891508 0.3636055 -14.827164 0 4.2079382 0 6.3119073 
1.087 0.073412463 -9.1834526 0.3625322 -14.822508 0 4.2073612 0 6.3110418 
1.0880001 0.073280975 -9.177762 0.36146241 -14.817788 0 4.2067742 0 6.3101616 
1.089 0.073149808 -9.17208 0.36039612 -14.813004 0 4.2061772 0 6.3092656 
1.09 0.073018968 -9.1664047 0.35933337 -14.80816 0 4.2055697 0 6.3083549 
1.091 0.072888449 -9.1607389 0.35827407 -14.803253 0 4.2049527 0 6.3074288 
1.092 0.07275825 -9.1550798 0.35721827 -14.798285 0 4.2043257 0 6.306488 
1.0930001 0.072628371 -9.1494293 0.35616595 -14.793257 0 4.2036881 0 6.3055325 
1.094 0.072498813 -9.1437864 0.35511708 -14.788168 0 4.2030416 0 6.3045621 
1.095 0.072369568 -9.1381512 0.35407171 -14.783021 0 4.2023845 0 6.3035769 
1.096 0.072240651 -9.1325235 0.35302976 -14.777814 0 4.2017179 0 6.302577 
1.097 0.072112039 -9.1269035 0.35199127 -14.772551 0 4.2010417 0 6.3015628 
1.098 0.071983747 -9.1212921 0.3509562 -14.767228 0 4.200356 0 6.3005338 
1.099 0.071855776 -9.1156874 0.34992456 -14.76185 0 4.1996603 0 6.2994905 
1.1 0.07172811 -9.1100912 0.34889635 -14.756415 0 4.1989551 0 6.2984324 
1.101 0.071600758 -9.1045027 0.34787154 -14.750925 0 4.1982403 0 6.2973604 
1.102 0.071473718 -9.0989218 0.34685013 -14.745379 0 4.197516 0 6.2962742 
1.103 0.071346991 -9.0933475 0.34583214 -14.739779 0 4.1967821 0 6.2951732 
1.104 0.071220569 -9.0877819 0.34481749 -14.734126 0 4.1960392 0 6.2940588 
1.105 0.071094461 -9.0822239 0.34380627 -14.728419 0 4.1952868 0 6.2929296 
1.1059999 0.070968658 -9.0766726 0.34279838 -14.722659 0 4.1945248 0 6.2917871 
1.107 0.070843168 -9.0711298 0.34179386 -14.716847 0 4.1937532 0 6.2906303 
1.108 0.070717975 -9.0655937 0.34079269 -14.710983 0 4.1929731 0 6.2894597 
1.109 0.070593089 -9.0600653 0.33979487 -14.705069 0 4.1921835 0 6.2882752 
1.11 0.070468508 -9.0545454 0.33880037 -14.699103 0 4.1913848 0 6.287077 
1.1109999 0.070344232 -9.0490313 0.33780921 -14.693088 0 4.1905766 0 6.2858648 
1.112 0.070220254 -9.0435257 0.33682135 -14.687023 0 4.1897597 0 6.2846394 
1.113 0.070096582 -9.0380278 0.3358368 -14.680909 0 4.1889334 0 6.2834005 
1.114 0.069973208 -9.0325365 0.33485556 -14.674747 0 4.1880984 0 6.2821479 
1.115 0.069850132 -9.0270529 0.33387759 -14.668537 0 4.1872544 0 6.2808819 
1.1160001 0.069727361 -9.0215769 0.33290291 -14.66228 0 4.1864014 0 6.2796025 
1.117 0.069604881 -9.0161076 0.3319315 -14.655976 0 4.1855397 0 6.2783098 
1.118 0.069482699 -9.0106459 0.33096337 -14.649626 0 4.184669 0 6.2770038 
1.119 0.069360815 -9.0051918 0.32999849 -14.643229 0 4.1837897 0 6.2756844 
1.12 0.069239222 -8.9997444 0.32903683 -14.636788 0 4.1829014 0 6.2743521 
1.1210001 0.069117926 -8.9943047 0.32807842 -14.630302 0 4.1820045 0 6.2730069 
1.122 0.068996921 -8.9888716 0.32712325 -14.623772 0 4.1810989 0 6.2716484 
1.123 0.068876207 -8.9834461 0.32617128 -14.617198 0 4.1801848 0 6.2702775 
1.124 0.068755791 -8.9780283 0.32522252 -14.61058 0 4.1792622 0 6.2688932 
1.125 0.068635657 -8.9726171 0.32427695 -14.60392 0 4.1783309 0 6.2674961 
1.126 0.068515815 -8.9672127 0.3233346 -14.597218 0 4.1773911 0 6.2660866 
1.127 0.068396263 -8.9618168 0.32239541 -14.590473 0 4.1764426 0 6.2646642 
1.128 0.068277001 -8.9564266 0.32145941 -14.583687 0 4.1754861 0 6.2632289 
1.1289999 0.068158023 -8.9510441 0.32052654 -14.57686 0 4.174521 0 6.2617817 
1.13 0.068039335 -8.9456682 0.31959686 -14.569993 0 4.1735477 0 6.2603216 
1.131 0.067920923 -8.9403 0.3186703 -14.563087 0 4.1725659 0 6.2588487 
1.132 0.067802802 -8.9349384 0.31774691 -14.55614 0 4.171576 0 6.2573638 
1.133 0.067684963 -8.9295835 0.31682661 -14.549154 0 4.1705775 0 6.2558665 
1.1339999 0.067567408 -8.9242363 0.31590945 -14.54213 0 4.1695714 0 6.2543569 
1.135 0.067450136 -8.9188957 0.31499538 -14.535068 0 4.1685567 0 6.2528353 
1.136 0.067333147 -8.9135618 0.31408441 -14.527968 0 4.1675339 0 6.2513013 
1.137 0.067216434 -8.9082355 0.31317654 -14.520831 0 4.1665034 0 6.2497549 
1.138 0.067099996 -8.902916 0.31227174 -14.513657 0 4.1654644 0 6.2481971 
1.1390001 0.066983841 -8.897603 0.31137002 -14.506447 0 4.1644177 0 6.2466269 
1.14 0.06686797 -8.8922968 0.31047136 -14.499201 0 4.163363 0 6.2450447 
1.141 0.066752367 -8.8869972 0.30957574 -14.491919 0 4.1623006 0 6.2434511 
1.142 0.066637039 -8.8817053 0.30868319 -14.484602 0 4.1612301 0 6.2418451 
1.143 0.066521995 -8.8764191 0.30779365 -14.47725 0 4.160152 0 6.2402277 
1.1440001 0.066407219 -8.8711405 0.30690715 -14.469865 0 4.1590657 0 6.2385983 
1.145 0.066292718 -8.8658686 0.30602363 -14.462445 0 4.1579719 0 6.2369576 
1.146 0.066178486 -8.8606033 0.30514315 -14.454992 0 4.1568704 0 6.2353053 
1.147 0.066064529 -8.8553448 0.30426568 -14.447506 0 4.1557608 0 6.2336416 
1.148 0.065950841 -8.8500929 0.30339116 -14.439987 0 4.154644 0 6.231966 
1.149 0.065837428 -8.8448477 0.30251965 -14.432437 0 4.1535196 0 6.2302794 
1.15 0.065724276 -8.8396091 0.30165109 -14.424854 0 4.1523876 0 6.228581 
1.151 0.0656114 -8.8343773 0.30078551 -14.41724 0 4.151248 0 6.2268715 
1.152 0.065498792 -8.8291521 0.29992285 -14.409595 0 4.1501007 0 6.2251511 
1.153 0.065386444 -8.8239336 0.29906315 -14.401919 0 4.1489458 0 6.2234192 
1.154 0.065274373 -8.8187218 0.29820639 -14.394214 0 4.1477842 0 6.2216759 
1.155 0.065162562 -8.8135166 0.29735255 -14.386477 0 4.1466146 0 6.2199221 
1.156 0.065051012 -8.8083172 0.29650161 -14.378713 0 4.1454377 0 6.2181568 
1.1569999 0.06493973 -8.8031254 0.29565358 -14.370918 0 4.1442537 0 6.2163806 
1.158 0.064828709 -8.7979393 0.29480845 -14.363094 0 4.1430626 0 6.2145934 
1.159 0.064717948 -8.7927599 0.2939662 -14.355244 0 4.1418638 0 6.2127957 
1.16 0.064607456 -8.7875872 0.29312682 -14.347363 0 4.1406579 0 6.2109871 
1.161 0.064497218 -8.7824211 0.29229033 -14.339457 0 4.1394453 0 6.2091675 
1.1619999 0.064387247 -8.7772617 0.29145667 -14.331522 0 4.1382251 0 6.2073374 
1.163 0.06427753 -8.7721081 0.29062587 -14.323561 0 4.1369977 0 6.2054968 
1.164 0.064168073 -8.7669611 0.28979793 -14.315573 0 4.1357636 0 6.2036452 
1.165 0.06405887 -8.7618198 0.2889728 -14.307559 0 4.1345224 0 6.2017832 
1.166 0.063949928 -8.7566862 0.28815049 -14.299519 0 4.1332741 0 6.1999111 
1.1670001 0.063841239 -8.7515583 0.28733099 -14.291452 0 4.1320186 0 6.1980281 
1.168 0.06373281 -8.7464361 0.28651428 -14.283362 0 4.1307564 0 6.1961346 
1.169 0.063624635 -8.7413216 0.28570041 -14.275247 0 4.1294875 0 6.194231 
1.17 0.063516706 -8.7362127 0.28488928 -14.267106 0 4.1282115 0 6.1923175 
1.171 0.063409038 -8.7311096 0.28408095 -14.258942 0 4.1269288 0 6.1903934 
1.1720001 0.063301623 -8.7260132 0.28327537 -14.250753 0 4.1256394 0 6.1884589 
1.173 0.063194461 -8.7209234 0.28247255 -14.242541 0 4.1243429 0 6.1865149 
1.174 0.063087545 -8.7158394 0.28167248 -14.234306 0 4.1230402 0 6.1845603 
1.175 0.062980883 -8.710762 0.28087515 -14.226048 0 4.1217303 0 6.1825957 
1.176 0.062874466 -8.7056904 0.28008056 -14.217769 0 4.1204143 0 6.1806211 
1.177 0.062768295 -8.7006254 0.27928865 -14.209466 0 4.119091 0 6.178637 
1.178 0.062662378 -8.6955662 0.27849948 -14.201141 0 4.1177616 0 6.1766424 
1.179 0.062556714 -8.6905136 0.27771303 -14.192795 0 4.1164255 0 6.1746387 
1.1799999 0.062451288 -8.6854668 0.27692926 -14.184427 0 4.1150832 0 6.1726246 
1.181 0.062346108 -8.6804256 0.27614814 -14.176039 0 4.1137342 0 6.1706014 
1.182 0.062241178 -8.6753912 0.27536973 -14.167629 0 4.1123786 0 6.1685681 
1.183 0.06213649 -8.6703625 0.27459398 -14.159199 0 4.1110168 0 6.1665254 
1.184 0.062032044 -8.6653404 0.27382088 -14.150749 0 4.1096487 0 6.1644731 
1.1849999 0.061927844 -8.6603241 0.27305043 -14.14228 0 4.108274 0 6.1624107 
1.186 0.061823886 -8.6553135 0.27228263 -14.13379 0 4.1068931 0 6.1603394 
1.187 0.061720166 -8.6503096 0.27151746 -14.125281 0 4.1055059 0 6.1582589 
1.188 0.061616693 -8.6453114 0.27075487 -14.116755 0 4.1041121 0 6.1561685 
1.189 0.061513454 -8.6403189 0.26999494 -14.108208 0 4.1027126 0 6.1540689 
1.1900001 0.061410457 -8.6353321 0.26923758 -14.099644 0 4.1013069 0 6.1519604 
1.191 0.061307702 -8.630352 0.26848283 -14.091061 0 4.099895 0 6.1498423 
1.192 0.061205182 -8.6253777 0.26773068 -14.08246 0 4.0984769 0 6.1477151 
1.193 0.061102901 -8.620409 0.26698107 -14.073842 0 4.0970526 0 6.1455789 
1.194 0.061000854 -8.6154461 0.26623404 -14.065207 0 4.0956221 0 6.1434336 
1.1950001 0.060899045 -8.6104898 0.26548958 -14.056555 0 4.0941858 0 6.1412787 
1.196 0.060797472 -8.6055384 0.26474768 -14.047885 0 4.0927439 0 6.1391153 
1.197 0.060696132 -8.6005936 0.26400828 -14.0392 0 4.0912952 0 6.1369433 
1.198 0.060595028 -8.5956545 0.26327145 -14.030498 0 4.0898414 0 6.1347618 
1.199 0.060494158 -8.5907211 0.26253712 -14.02178 0 4.0883813 0 6.1325717 
1.2 0.06039352 -8.5857935 0.26180533 -14.013046 0 4.0869155 0 6.130373 
1.201 0.060293116 -8.5808716 0.261076 -14.004297 0 4.0854435 0 6.1281652 
1.202 0.060192939 -8.5759554 0.26034921 -13.995533 0 4.0839658 0 6.1259489 
1.2029999 0.060092997 -8.5710449 0.2596249 -13.986753 0 4.0824823 0 6.123724 
1.204 0.059993282 -8.5661411 0.25890306 -13.97796 0 4.0809937 0 6.12149 
1.205 0.059893798 -8.5612421 0.25818366 -13.969151 0 4.0794988 0 6.1192479 
1.206 0.059794541 -8.5563488 0.25746676 -13.960329 0 4.0779982 0 6.1169972 
1.207 0.059695512 -8.5514612 0.25675231 -13.951492 0 4.0764918 0 6.114738 
1.2079999 0.059596714 -8.5465794 0.2560403 -13.942642 0 4.0749803 0 6.1124701 
1.209 0.059498139 -8.5417042 0.25533071 -13.933779 0 4.073463 0 6.1101942 
1.21 0.059399795 -8.5368338 0.25462356 -13.924901 0 4.0719399 0 6.1079097 
1.211 0.059301671 -8.5319691 0.25391883 -13.916011 0 4.0704117 0 6.105617 
1.212 0.059203774 -8.5271091 0.25321651 -13.907108 0 4.0688777 0 6.1033163 
1.2130001 0.059106104 -8.5222559 0.2525166 -13.898192 0 4.067338 0 6.101007 
1.214 0.059008654 -8.5174084 0.25181907 -13.889265 0 4.065793 0 6.0986896 
1.215 0.058911428 -8.5125656 0.25112393 -13.880325 0 4.0642428 0 6.096364 
1.216 0.058814425 -8.5077286 0.25043115 -13.871373 0 4.0626869 0 6.0940309 
1.217 0.058717642 -8.5028973 0.24974076 -13.86241 0 4.0611262 0 6.0916891 
1.2180001 0.058621082 -8.4980717 0.24905272 -13.853435 0 4.0595598 0 6.0893397 
1.219 0.058524743 -8.4932518 0.24836703 -13.844449 0 4.0579882 0 6.0869823 
1.22 0.058428623 -8.4884367 0.24768369 -13.835452 0 4.0564113 0 6.0846167 
1.221 0.058332723 -8.4836273 0.24700268 -13.826444 0 4.0548291 0 6.0822434 
1.222 0.058237039 -8.4788237 0.24632399 -13.817425 0 4.0532417 0 6.0798621 
1.223 0.058141574 -8.4740257 0.24564761 -13.808396 0 4.0516491 0 6.0774732 
1.224 0.05804633 -8.4692326 0.24497354 -13.799356 0 4.0500512 0 6.0750766 
1.225 0.057951298 -8.4644451 0.24430178 -13.790308 0 4.0484481 0 6.0726724 
1.226 0.057856485 -8.4596624 0.24363232 -13.781249 0 4.0468402 0 6.0702605 
1.227 0.057761885 -8.4548864 0.24296512 -13.772181 0 4.0452271 0 6.0678411 
1.228 0.057667501 -8.4501152 0.24230021 -13.763103 0 4.0436091 0 6.065414 
1.229 0.057573333 -8.4453487 0.24163756 -13.754015 0 4.041986 0 6.0629792 
1.23 0.057479378 -8.440588 0.24097718 -13.74492 0 4.0403581 0 6.0605369 
1.2309999 0.057385635 -8.435833 0.24031904 -13.735814 0 4.0387249 0 6.0580873 
1.232 0.057292104 -8.4310827 0.23966315 -13.726701 0 4.037087 0 6.0556302 
1.233 0.057198789 -8.4263382 0.2390095 -13.717579 0 4.0354438 0 6.0531659 
1.234 0.057105679 -8.4215994 0.23835807 -13.708449 0 4.0337963 0 6.0506945 
1.235 0.057012785 -8.4168653 0.23770885 -13.699311 0 4.0321436 0 6.0482154 
1.2359999 0.0569201 -8.4121361 0.23706184 -13.690166 0 4.0304861 0 6.0457292 
1.237 0.056827623 -8.4074125 0.23641704 -13.681011 0 4.0288239 0 6.0432358 
1.238 0.056735355 -8.4026947 0.23577444 -13.67185 0 4.0271568 0 6.0407352 
1.239 0.056643296 -8.3979816 0.23513402 -13.662683 0 4.025485 0 6.0382276 
1.24 0.056551445 -8.3932734 0.23449577 -13.653506 0 4.0238085 0 6.0357127 
1.2410001 0.056459803 -8.3885708 0.2338597 -13.644324 0 4.0221272 0 6.0331912 
1.242 0.056368366 -8.3838739 0.23322579 -13.635135 0 4.0204415 0 6.0306621 
1.243 0.056277134 -8.3791809 0.23259404 -13.625939 0 4.0187511 0 6.0281262 
1.244 0.05618611 -8.3744936 0.23196444 -13.616737 0 4.017056 0 6.0255837 
1.245 0.056095287 -8.369812 0.23133697 -13.607529 0 4.0153561 0 6.0230341 
1.2460001 0.056004673 -8.3651352 0.23071162 -13.598314 0 4.0136518 0 6.0204778 
1.247 0.05591426 -8.3604631 0.23008841 -13.589093 0 4.0119429 0 6.0179148 
1.248 0.055824049 -8.3557968 0.22946732 -13.579867 0 4.0102296 0 6.0153446 
1.249 0.055734042 -8.3511353 0.22884832 -13.570636 0 4.008512 0 6.0127678 
1.25 0.05564424 -8.3464785 0.22823143 -13.561399 0 4.0067897 0 6.0101848 
1.251 0.055554636 -8.3418274 0.22761664 -13.552155 0 4.0050631 0 6.0075946 
1.252 0.055465233 -8.3371811 0.22700392 -13.542908 0 4.0033321 0 6.0049977 
1.253 0.055376034 -8.3325396 0.22639328 -13.533655 0 4.0015965 0 6.0023947 
1.2539999 0.05528703 -8.3279028 0.22578472 -13.524398 0 3.9998567 0 5.9997849 
1.255 0.05519823 -8.3232718 0.2251782 -13.515136 0 3.9981124 0 5.9971685 
1.256 0.055109624 -8.3186455 0.22457375 -13.505869 0 3.9963639 0 5.9945459 
1.257 0.055021219 -8.314024 0.22397134 -13.496598 0 3.9946113 0 5.9919167 
1.258 0.054933012 -8.3094072 0.22337097 -13.487324 0 3.9928541 0 5.9892812 
1.2589999 0.054845002 -8.3047962 0.22277263 -13.478045 0 3.9910929 0 5.9866395 
1.26 0.054757189 -8.300189 0.22217633 -13.468761 0 3.9893274 0 5.9839911 
1.261 0.05466957 -8.2955875 0.22158203 -13.459475 0 3.9875579 0 5.9813366 
1.262 0.054582149 -8.2909908 0.22098973 -13.450184 0 3.9857841 0 5.9786758 
1.263 0.054494921 -8.2863989 0.22039944 -13.44089 0 3.9840062 0 5.9760089 
1.2640001 0.054407887 -8.2818127 0.21981116 -13.431593 0 3.982224 0 5.9733357 
1.265 0.054321047 -8.2772303 0.21922484 -13.422293 0 3.9804378 0 5.9706569 
1.266 0.0542344 -8.2726536 0.21864052 -13.41299 0 3.9786477 0 5.9679713 
1.267 0.054147948 -8.2680807 0.21805815 -13.403684 0 3.9768534 0 5.9652801 
1.268 0.054061688 -8.2635136 0.21747777 -13.394374 0 3.975055 0 5.9625826 
1.2690001 0.053975619 -8.2589512 0.21689934 -13.385063 0 3.9732528 0 5.9598794 
1.27 0.05388974 -8.2543926 0.21632284 -13.375749 0 3.9714465 0 5.95717 
1.271 0.053804055 -8.2498398 0.2157483 -13.366432 0 3.9696364 0 5.9544544 
1.272 0.053718556 -8.2452917 0.21517569 -13.357113 0 3.9678223 0 5.9517336 
1.273 0.05363325 -8.2407484 0.21460502 -13.347793 0 3.9660044 0 5.9490066 
1.274 0.053548131 -8.2362099 0.21403626 -13.33847 0 3.9641824 0 5.9462733 
1.275 0.053463202 -8.2316751 0.21346942 -13.329144 0 3.9623566 0 5.9435349 
1.276 0.053378463 -8.2271461 0.21290447 -13.319818 0 3.9605269 0 5.9407907 
1.277 0.053293906 -8.2226219 0.21234144 -13.310491 0 3.9586937 0 5.9380407 
1.278 0.05320954 -8.2181025 0.21178029 -13.301161 0 3.9568565 0 5.9352846 
1.279 0.053125359 -8.2135868 0.21122102 -13.29183 0 3.9550157 0 5.9325233 
1.28 0.053041369 -8.2090769 0.21066365 -13.282498 0 3.953171 0 5.9297562 
1.281 0.052957557 -8.2045708 0.21010815 -13.273165 0 3.9513226 0 5.9269838 
1.2819999 0.052873936 -8.2000694 0.20955449 -13.26383 0 3.9494705 0 5.9242058 
1.283 0.052790496 -8.1955738 0.2090027 -13.254496 0 3.9476147 0 5.921422 
1.284 0.052707244 -8.191082 0.20845276 -13.24516 0 3.9457552 0 5.918633 
1.285 0.05262417 -8.186595 0.20790467 -13.235823 0 3.9438922 0 5.9158382 
1.286 0.052541282 -8.1821117 0.20735842 -13.226486 0 3.9420257 0 5.9130383 
1.2869999 0.052458577 -8.1776342 0.20681399 -13.217149 0 3.9401553 0 5.910233 
1.288 0.052376054 -8.1731606 0.20627138 -13.20781 0 3.9382815 0 5.9074225 
1.289 0.052293714 -8.1686916 0.20573059 -13.198473 0 3.9364042 0 5.9046063 
1.29 0.052211553 -8.1642275 0.20519161 -13.189135 0 3.9345233 0 5.9017849 
1.291 0.05212957 -8.1597681 0.20465444 -13.179797 0 3.9326391 0 5.8989587 
1.2920001 0.05204777 -8.1553135 0.20411906 -13.170459 0 3.9307511 0 5.8961267 
1.293 0.051966153 -8.1508627 0.20358546 -13.161121 0 3.9288599 0 5.89329 
1.294 0.051884711 -8.1464167 0.20305365 -13.151784 0 3.9269652 0 5.8904476 
1.295 0.051803447 -8.1419754 0.20252362 -13.142447 0 3.9250669 0 5.8876004 
1.296 0.051722363 -8.137538 0.20199536 -13.13311 0 3.9231656 0 5.8847485 
1.2970001 0.051641457 -8.1331053 0.20146886 -13.123775 0 3.9212606 0 5.8818908 
1.298 0.051560726 -8.1286774 0.20094411 -13.11444 0 3.9193523 0 5.8790288 
1.299 0.051480174 -8.1242542 0.20042111 -13.105105 0 3.9174409 0 5.8761611 
1.3 0.051399797 -8.1198349 0.19989985 -13.095772 0 3.9155259 0 5.8732891 
1.301 0.051319595 -8.1154203 0.19938034 -13.08644 0 3.9136078 0 5.8704114 
1.302 0.051239572 -8.1110096 0.19886255 -13.077109 0 3.9116864 0 5.8675294 
1.303 0.051159721 -8.1066046 0.19834648 -13.067779 0 3.9097617 0 5.8646426 
1.304 0.051080044 -8.1022024 0.19783214 -13.058451 0 3.9078338 0 5.8617506 
1.3049999 0.051000543 -8.097806 0.19731949 -13.049124 0 3.9059026 0 5.8588538 
1.306 0.050921213 -8.0934134 0.19680856 -13.039798 0 3.9039683 0 5.8559523 
1.307 0.050842058 -8.0890245 0.19629933 -13.030474 0 3.9020309 0 5.8530464 
1.308 0.050763074 -8.0846405 0.19579178 -13.021152 0 3.9000902 0 5.8501353 
1.309 0.050684266 -8.0802612 0.19528592 -13.011831 0 3.8981466 0 5.8472199 
1.3099999 0.050605625 -8.0758858 0.19478174 -13.002512 0 3.8961997 0 5.8442993 
1.311 0.050527155 -8.0715151 0.19427921 -12.993196 0 3.8942497 0 5.8413749 
1.312 0.050448857 -8.0671492 0.19377837 -12.983881 0 3.8922968 0 5.8384452 
1.313 0.05037073 -8.0627861 0.19327918 -12.974568 0 3.8903408 0 5.8355112 
1.314 0.050292771 -8.0584288 0.19278164 -12.965258 0 3.8883817 0 5.8325725 
1.3150001 0.050214984 -8.0540752 0.19228576 -12.95595 0 3.8864195 0 5.8296294 
1.316 0.050137363 -8.0497255 0.19179152 -12.946644 0 3.8844545 0 5.8266821 
1.317 0.050059915 -8.0453806 0.1912989 -12.937341 0 3.8824866 0 5.82373 
1.318 0.04998263 -8.0410395 0.19080792 -12.928041 0 3.8805156 0 5.8207736 
1.319 0.049905516 -8.0367031 0.19031855 -12.918742 0 3.8785417 0 5.8178124 
1.3200001 0.049828567 -8.0323706 0.18983081 -12.909447 0 3.876565 0 5.8148475 
1.321 0.049751785 -8.0280418 0.18934467 -12.900154 0 3.8745852 0 5.8118777 
1.322 0.04967517 -8.0237179 0.18886015 -12.890864 0 3.8726027 0 5.8089037 
1.323 0.04959872 -8.0193987 0.18837722 -12.881578 0 3.8706172 0 5.8059258 
1.324 0.049522433 -8.0150833 0.18789588 -12.872294 0 3.868629 0 5.8029432 
1.325 0.049446315 -8.0107718 0.18741612 -12.863013 0 3.8666379 0 5.7999568 
1.326 0.04937036 -8.006464 0.18693794 -12.853736 0 3.8646441 0 5.7969661 
1.327 0.049294569 -8.002161 0.18646134 -12.844461 0 3.8626473 0 5.7939711 
1.3279999 0.049218938 -7.9978623 0.18598631 -12.835191 0 3.8606479 0 5.7909718 
1.329 0.049143475 -7.9935675 0.18551284 -12.825923 0 3.8586457 0 5.7879686 
1.33 0.049068172 -7.9892769 0.18504092 -12.816659 0 3.8566408 0 5.7849612 
1.331 0.048993032 -7.9849906 0.18457057 -12.807399 0 3.8546333 0 5.78195 
1.332 0.048918054 -7.9807081 0.18410175 -12.798141 0 3.852623 0 5.7789345 
1.3329999 0.048843239 -7.9764295 0.18363446 -12.788888 0 3.85061 0 5.7759151 
1.334 0.048768584 -7.9721556 0.18316871 -12.779639 0 3.8485944 0 5.772892 
1.335 0.048694089 -7.9678855 0.18270449 -12.770393 0 3.8465762 0 5.7698646 
1.336 0.048619755 -7.9636192 0.1822418 -12.761151 0 3.8445554 0 5.7668333 
1.337 0.04854558 -7.9593573 0.18178061 -12.751913 0 3.8425319 0 5.7637982 
1.3380001 0.048471563 -7.9550991 0.18132094 -12.74268 0 3.8405061 0 5.7607589 
1.339 0.048397705 -7.9508452 0.18086277 -12.733449 0 3.8384774 0 5.7577162 
1.34 0.048324008 -7.9465952 0.18040609 -12.724223 0 3.8364463 0 5.7546697 
1.341 0.048250467 -7.9423494 0.17995092 -12.715002 0 3.8344126 0 5.7516189 
1.342 0.048177086 -7.9381075 0.17949723 -12.705785 0 3.8323765 0 5.7485647 
1.3430001 0.048103862 -7.9338694 0.17904502 -12.696571 0 3.8303378 0 5.7455068 
1.344 0.04803079 -7.9296355 0.17859429 -12.687363 0 3.8282967 0 5.742445 
1.345 0.047957879 -7.9254055 0.17814504 -12.678159 0 3.8262532 0 5.7393799 
1.346 0.047885124 -7.9211798 0.17769724 -12.668959 0 3.8242071 0 5.7363105 
1.347 0.047812521 -7.9169579 0.17725091 -12.659763 0 3.8221588 0 5.7332382 
1.348 0.047740079 -7.9127398 0.17680602 -12.650573 0 3.8201079 0 5.7301617 
1.349 0.047667786 -7.9085255 0.17636259 -12.641387 0 3.8180547 0 5.7270818 
1.35 0.04759565 -7.9043155 0.17592059 -12.632206 0 3.815999 0 5.7239985 
1.351 0.04752367 -7.9001093 0.17548004 -12.62303 0 3.813941 0 5.7209115 
1.352 0.047451839 -7.8959064 0.17504093 -12.613858 0 3.8118808 0 5.7178211 
1.353 0.047380164 -7.8917084 0.17460324 -12.604692 0 3.809818 0 5.7147269 
1.354 0.047308642 -7.8875136 0.17416696 -12.59553 0 3.8077531 0 5.7116299 
1.355 0.047237273 -7.8833227 0.1737321 -12.586372 0 3.805686 0 5.708529 
1.3559999 0.047166053 -7.8791361 0.17329866 -12.577221 0 3.8036165 0 5.7054248 
1.357 0.047094986 -7.8749533 0.17286663 -12.568074 0 3.8015447 0 5.7023172 
1.358 0.047024071 -7.8707738 0.17243598 -12.558933 0 3.7994707 0 5.6992059 
1.359 0.046953306 -7.8665986 0.17200674 -12.549797 0 3.7973945 0 5.6960917 
1.36 0.046882693 -7.8624272 0.1715789 -12.540666 0 3.795316 0 5.6929741 
1.3609999 0.046812229 -7.8582597 0.17115243 -12.53154 0 3.7932353 0 5.6898532 
1.362 0.046741914 -7.8540959 0.17072734 -12.52242 0 3.7911527 0 5.686729 
1.363 0.046671748 -7.849936 0.17030363 -12.513305 0 3.7890677 0 5.6836014 
1.364 0.046601731 -7.8457799 0.16988127 -12.504195 0 3.7869806 0 5.6804709 
1.365 0.046531864 -7.8416271 0.1694603 -12.495091 0 3.7848914 0 5.6773372 
1.3660001 0.046462145 -7.8374786 0.16904067 -12.485993 0 3.7828 0 5.6742001 
1.367 0.046392571 -7.833334 0.1686224 -12.4769 0 3.7807066 0 5.6710596 
1.368 0.046323147 -7.8291926 0.16820548 -12.467813 0 3.7786109 0 5.6679168 
1.369 0.046253867 -7.8250551 0.16778991 -12.458732 0 3.7765133 0 5.6647701 
1.37 0.046184737 -7.8209219 0.16737567 -12.449656 0 3.7744138 0 5.6616206 
1.3710001 0.046115752 -7.816792 0.16696276 -12.440586 0 3.7723122 0 5.6584682 
1.372 0.046046913 -7.8126655 0.16655119 -12.431522 0 3.7702084 0 5.6553125 
1.373 0.045978218 -7.8085432 0.16614093 -12.422463 0 3.7681026 0 5.652154 
1.374 0.045909669 -7.8044243 0.165732 -12.413411 0 3.765995 0 5.6489925 
1.375 0.045841265 -7.8003097 0.16532438 -12.404365 0 3.7638855 0 5.6458282 
1.376 0.045773003 -7.7961979 0.16491807 -12.395325 0 3.7617738 0 5.6426606 
1.377 0.045704886 -7.7920904 0.16451305 -12.386291 0 3.7596602 0 5.6394901 
1.378 0.045636915 -7.7879863 0.16410935 -12.377262 0 3.7575448 0 5.6363173 
1.3789999 0.045569085 -7.783886 0.16370693 -12.368239 0 3.7554274 0 5.633141 
1.38 0.0455014 -7.7797894 0.1633058 -12.359223 0 3.7533081 0 5.629962 
1.381 0.045433857 -7.7756963 0.16290596 -12.350214 0 3.7511868 0 5.62678 
1.382 0.045366455 -7.7716069 0.1625074 -12.34121 0 3.7490637 0 5.6235957 
1.383 0.045299195 -7.7675209 0.16211011 -12.332212 0 3.7469389 0 5.6204081 
1.3839999 0.045232076 -7.7634392 0.16171409 -12.323221 0 3.744812 0 5.617218 
1.385 0.045165095 -7.7593603 0.16131935 -12.314237 0 3.7426834 0 5.6140251 
1.386 0.04509826 -7.7552853 0.16092585 -12.305259 0 3.7405531 0 5.6108298 
1.387 0.045031562 -7.751214 0.16053361 -12.296287 0 3.738421 0 5.6076312 
1.388 0.044965006 -7.7471461 0.16014263 -12.287321 0 3.7362869 0 5.6044302 
1.3890001 0.044898588 -7.743082 0.15975289 -12.278362 0 3.7341511 0 5.6012268 
1.39 0.044832312 -7.7390213 0.15936439 -12.269409 0 3.7320137 0 5.5980206 
1.391 0.044766173 -7.7349644 0.15897714 -12.260464 0 3.7298744 0 5.5948119 
1.392 0.044700172 -7.7309108 0.15859111 -12.251524 0 3.7277336 0 5.5916004 
1.393 0.044634309 -7.726861 0.1582063 -12.242592 0 3.7255909 0 5.5883861 
1.3940001 0.044568583 -7.7228146 0.15782273 -12.233665 0 3.7234464 0 5.5851698 
1.395 0.044502996 -7.7187715 0.15744036 -12.224746 0 3.7213004 0 5.5819507 
1.396 0.044437546 -7.7147322 0.15705922 -12.215834 0 3.7191527 0 5.5787292 
1.397 0.044372234 -7.7106962 0.15667929 -12.206927 0 3.7170033 0 5.5755048 
1.398 0.044307057 -7.7066636 0.15630056 -12.198029 0 3.7148523 0 5.5722785 
1.399 0.044242017 -7.7026348 0.15592302 -12.189136 0 3.7126997 0 5.5690494 
1.4 0.044177111 -7.6986094 0.15554669 -12.18025 0 3.7105453 0 5.5658178 
1.401 0.04411234 -7.6945872 0.15517156 -12.171371 0 3.7083895 0 5.5625844 
1.402 0.044047706 -7.6905689 0.1547976 -12.162499 0 3.7062321 0 5.5593481 
1.403 0.043983206 -7.686554 0.15442483 -12.153635 0 3.704073 0 5.5561094 
1.404 0.043918841 -7.6825423 0.15405324 -12.144777 0 3.7019124 0 5.5528684 
1.405 0.043854609 -7.678534 0.15368281 -12.135926 0 3.6997502 0 5.5496254 
1.406 0.043790512 -7.6745296 0.15331356 -12.127082 0 3.6975865 0 5.5463796 
1.4069999 0.043726545 -7.6705279 0.15294549 -12.118245 0 3.6954212 0 5.5431318 
1.408 0.043662716 -7.6665301 0.15257856 -12.109416 0 3.6932545 0 5.5398817 
1.409 0.043599017 -7.6625357 0.1522128 -12.100593 0 3.6910863 0 5.5366297 
1.41 0.043535449 -7.658545 0.15184818 -12.091778 0 3.6889167 0 5.5333748 
1.411 0.043472014 -7.6545572 0.15148471 -12.082969 0 3.6867454 0 5.530118 
1.4119999 0.043408711 -7.6505728 0.15112239 -12.074167 0 3.6845729 0 5.5268593 
1.413 0.043345541 -7.6465921 0.1507612 -12.065373 0 3.6823988 0 5.5235982 
1.414 0.043282501 -7.6426144 0.15040116 -12.056586 0 3.6802232 0 5.5203347 
1.415 0.043219589 -7.6386404 0.15004224 -12.047807 0 3.6780465 0 5.5170693 
1.416 0.04315681 -7.6346693 0.14968444 -12.039035 0 3.675868 0 5.5138021 
1.4170001 0.043094162 -7.630702 0.14932778 -12.03027 0 3.6736884 0 5.5105324 
1.418 0.04303164 -7.6267381 0.14897223 -12.021512 0 3.6715071 0 5.5072608 
1.419 0.042969249 -7.622777 0.1486178 -12.012761 0 3.6693249 0 5.5039873 
1.42 0.042906988 -7.6188197 0.14826447 -12.004019 0 3.667141 0 5.5007114 
1.421 0.042844854 -7.6148658 0.14791225 -11.995283 0 3.6649559 0 5.4974337 
1.4220001 0.042782851 -7.6109147 0.14756113 -11.986554 0 3.6627693 0 5.494154 
1.423 0.042720977 -7.606967 0.14721112 -11.977834 0 3.6605814 0 5.4908724 
1.424 0.042659227 -7.6030231 0.14686219 -11.96912 0 3.6583924 0 5.4875884 
1.425 0.042597607 -7.599082 0.14651436 -11.960414 0 3.6562018 0 5.484303 
1.426 0.042536113 -7.5951443 0.14616761 -11.951715 0 3.6540103 0 5.4810152 
1.427 0.042474747 -7.5912099 0.14582194 -11.943025 0 3.6518173 0 5.477726 
1.428 0.042413503 -7.5872788 0.14547735 -11.934341 0 3.6496232 0 5.4744344 
1.429 0.04235239 -7.5833507 0.14513384 -11.925666 0 3.6474276 0 5.4711413 
1.4299999 0.042291403 -7.5794263 0.14479139 -11.916997 0 3.6452308 0 5.4678464 
1.431 0.042230539 -7.5755048 0.14445001 -11.908337 0 3.643033 0 5.4645495 
1.432 0.042169802 -7.5715866 0.1441097 -11.899684 0 3.6408339 0 5.4612508 
1.433 0.042109188 -7.5676718 0.14377043 -11.891038 0 3.6386335 0 5.4579501 
1.434 0.0420487 -7.5637598 0.14343223 -11.882401 0 3.6364319 0 5.454648 
1.4349999 0.041988336 -7.5598516 0.14309508 -11.87377 0 3.6342292 0 5.451344 
1.436 0.041928094 -7.5559464 0.14275897 -11.865148 0 3.6320255 0 5.4480381 
1.437 0.041867979 -7.5520439 0.1424239 -11.856533 0 3.6298203 0 5.4447308 
1.438 0.041807987 -7.5481453 0.14208986 -11.847925 0 3.6276143 0 5.4414215 
1.439 0.041748114 -7.5442495 0.14175686 -11.839326 0 3.625407 0 5.4381104 
1.4400001 0.041688368 -7.5403571 0.14142491 -11.830734 0 3.6231985 0 5.4347978 
1.441 0.041628744 -7.5364676 0.14109397 -11.82215 0 3.6209891 0 5.4314837 
1.442 0.04156924 -7.5325813 0.14076406 -11.813574 0 3.6187785 0 5.4281678 
1.443 0.041509859 -7.528698 0.14043516 -11.805006 0 3.6165669 0 5.42485 
1.444 0.041450601 -7.5248184 0.14010729 -11.796445 0 3.6143541 0 5.4215312 
1.4450001 0.041391462 -7.5209413 0.13978042 -11.787892 0 3.6121402 0 5.4182105 
1.446 0.041332446 -7.5170679 0.13945456 -11.779347 0 3.6099253 0 5.4148879 
1.447 0.041273549 -7.5131974 0.13912971 -11.77081 0 3.6077094 0 5.4115644 
1.448 0.041214772 -7.5093298 0.13880587 -11.762281 0 3.6054926 0 5.4082389 
1.449 0.041156117 -7.5054655 0.138483 -11.75376 0 3.6032746 0 5.404912 
1.45 0.041097581 -7.5016046 0.13816115 -11.745247 0 3.6010556 0 5.4015837 
1.451 0.041039165 -7.4977465 0.13784029 -11.736741 0 3.5988357 0 5.3982534 
1.452 0.040980868 -7.4938912 0.1375204 -11.728243 0 3.5966148 0 5.3949223 
1.4529999 0.040922686 -7.4900393 0.13720149 -11.719753 0 3.594393 0 5.3915892 
1.454 0.040864628 -7.4861903 0.13688357 -11.711271 0 3.59217 0 5.3882551 
1.455 0.040806685 -7.4823446 0.13656662 -11.702798 0 3.5899463 0 5.3849192 
1.456 0.040748861 -7.4785018 0.13625066 -11.694332 0 3.5877216 0 5.3815823 
1.457 0.040691156 -7.4746623 0.13593565 -11.685874 0 3.5854957 0 5.3782439 
1.4579999 0.040633567 -7.4708257 0.13562161 -11.677423 0 3.5832691 0 5.3749037 
1.459 0.040576097 -7.4669919 0.13530853 -11.668982 0 3.5810418 0 5.3715625 
1.46 0.040518742 -7.4631615 0.13499641 -11.660548 0 3.5788133 0 5.3682199 
1.461 0.040461503 -7.4593339 0.13468525 -11.652122 0 3.5765841 0 5.3648758 
1.462 0.040404379 -7.4555097 0.13437502 -11.643704 0 3.5743539 0 5.3615308 
1.4630001 0.040347375 -7.4516878 0.13406576 -11.635294 0 3.5721228 0 5.3581843 
1.464 0.040290482 -7.4478698 0.13375743 -11.626892 0 3.569891 0 5.3548365 
1.465 0.040233709 -7.4440541 0.13345005 -11.618499 0 3.5676582 0 5.3514872 
1.466 0.040177051 -7.4402418 0.1331436 -11.610112 0 3.5654247 0 5.3481369 
1.467 0.040120505 -7.4364324 0.13283809 -11.601735 0 3.5631902 0 5.3447852 
1.4680001 0.040064074 -7.4326258 0.13253351 -11.593366 0 3.560955 0 5.3414326 
1.469 0.040007759 -7.428822 0.13222985 -11.585004 0 3.5587189 0 5.3380785 
1.47 0.039951555 -7.4250216 0.13192712 -11.576651 0 3.5564821 0 5.3347235 
1.471 0.039895467 -7.4212241 0.13162531 -11.568305 0 3.5542445 0 5.331367 
1.472 0.039839491 -7.4174294 0.13132441 -11.559968 0 3.5520062 0 5.3280091 
1.473 0.039783631 -7.4136376 0.13102444 -11.551639 0 3.549767 0 5.3246508 
1.474 0.039727882 -7.4098487 0.13072535 -11.543318 0 3.5475271 0 5.3212905 
1.475 0.039672248 -7.4060631 0.1304272 -11.535005 0 3.5452864 0 5.3179297 
1.476 0.039616723 -7.4022803 0.13012993 -11.5267 0 3.543045 0 5.3145676 
1.477 0.039561309 -7.3985 0.12983356 -11.518404 0 3.540803 0 5.3112044 
1.478 0.039506011 -7.3947229 0.1295381 -11.510116 0 3.5385602 0 5.3078403 
1.479 0.039450824 -7.3909488 0.12924354 -11.501835 0 3.5363166 0 5.3044748 
1.48 0.039395746 -7.3871779 0.12894985 -11.493563 0 3.5340724 0 5.3011088 
1.4809999 0.039340779 -7.3834095 0.12865706 -11.485299 0 3.5318274 0 5.2977414 
1.482 0.039285924 -7.3796439 0.12836516 -11.477043 0 3.529582 0 5.294373 
1.483 0.039231177 -7.3758812 0.12807412 -11.468796 0 3.5273356 0 5.2910037 
1.484 0.039176542 -7.3721218 0.12778398 -11.460557 0 3.5250888 0 5.2876329 
1.485 0.039122019 -7.3683648 0.12749471 -11.452326 0 3.5228412 0 5.2842617 
1.4859999 0.039067604 -7.3646111 0.1272063 -11.444102 0 3.5205929 0 5.2808895 
1.487 0.0390133 -7.3608599 0.12691876 -11.435888 0 3.5183442 0 5.2775164 
1.488 0.038959101 -7.3571115 0.12663209 -11.427681 0 3.5160947 0 5.2741418 
1.489 0.038905013 -7.3533664 0.12634629 -11.419483 0 3.5138445 0 5.2707667 
1.49 0.038851034 -7.3496237 0.12606134 -11.411293 0 3.5115938 0 5.2673907 
1.4910001 0.038797162 -7.3458838 0.12577724 -11.403111 0 3.5093427 0 5.2640138 
1.492 0.038743399 -7.3421469 0.125494 -11.394938 0 3.5070908 0 5.2606363 
1.493 0.038689747 -7.3384128 0.12521161 -11.386772 0 3.5048382 0 5.2572575 
1.494 0.0386362 -7.3346815 0.12493006 -11.378615 0 3.5025854 0 5.2538781 
1.495 0.038582757 -7.3309531 0.12464936 -11.370466 0 3.5003316 0 5.2504978 
1.4960001 0.038529426 -7.3272276 0.12436949 -11.362326 0 3.4980776 0 5.2471166 
1.497 0.038476199 -7.3235049 0.12409047 -11.354193 0 3.4958229 0 5.2437344 
1.498 0.03842308 -7.3197846 0.12381228 -11.346069 0 3.4935677 0 5.2403517 
1.499 0.038370065 -7.3160677 0.12353493 -11.337954 0 3.491312 0 5.236968 
1.5 0.038317159 -7.3123531 0.1232584 -11.329845 0 3.4890559 0 5.2335839 
1.501 0.038264357 -7.3086414 0.12298269 -11.321746 0 3.4867992 0 5.2301989 
1.502 0.038211659 -7.3049326 0.12270781 -11.313655 0 3.4845419 0 5.2268128 
1.503 0.038159069 -7.3012261 0.12243374 -11.305573 0 3.4822843 0 5.2234263 
1.5039999 0.038106583 -7.297523 0.1221605 -11.297498 0 3.480026 0 5.2200389 
1.505 0.038054202 -7.2938223 0.12188807 -11.289432 0 3.4777675 0 5.216651 
1.506 0.038001925 -7.2901244 0.12161645 -11.281373 0 3.4755082 0 5.2132626 
1.507 0.037949752 -7.2864289 0.12134563 -11.273323 0 3.4732487 0 5.2098732 
1.508 0.037897684 -7.2827368 0.12107562 -11.265282 0 3.4709888 0 5.2064829 
1.5089999 0.03784572 -7.279047 0.12080642 -11.257249 0 3.4687283 0 5.2030926 
1.51 0.037793856 -7.2753601 0.12053801 -11.249224 0 3.4664674 0 5.1997008 
1.511 0.037742101 -7.2716756 0.1202704 -11.241207 0 3.464206 0 5.1963091 
1.512 0.037690446 -7.2679939 0.12000358 -11.233199 0 3.4619443 0 5.1929164 
1.513 0.037638891 -7.2643151 0.11973756 -11.225199 0 3.4596822 0 5.1895232 
1.5140001 0.037587442 -7.2606392 0.11947232 -11.217207 0 3.4574196 0 5.1861296 
1.515 0.037536096 -7.2569656 0.11920787 -11.209223 0 3.4551568 0 5.1827354 
1.516 0.037484847 -7.2532945 0.11894419 -11.201248 0 3.4528935 0 5.1793404 
1.517 0.037433706 -7.2496266 0.1186813 -11.193281 0 3.4506299 0 5.1759448 
1.518 0.037382662 -7.2459612 0.11841919 -11.185322 0 3.4483659 0 5.1725488 
1.5190001 0.037331723 -7.2422981 0.11815784 -11.177372 0 3.4461017 0 5.1691523 
1.52 0.037280884 -7.2386384 0.11789727 -11.16943 0 3.4438369 0 5.1657553 
1.521 0.037230141 -7.2349806 0.11763747 -11.161496 0 3.441572 0 5.1623578 
1.522 0.037179504 -7.2313261 0.11737843 -11.15357 0 3.4393065 0 5.1589599 
1.523 0.037128966 -7.227674 0.11712016 -11.145653 0 3.4370408 0 5.1555614 
1.524 0.03707853 -7.2240243 0.11686265 -11.137744 0 3.4347749 0 5.1521621 
1.525 0.03702819 -7.2203774 0.11660589 -11.129843 0 3.4325085 0 5.1487627 
1.526 0.03697795 -7.2167335 0.11634989 -11.121951 0 3.4302421 0 5.1453629 
1.527 0.036927812 -7.2130919 0.11609464 -11.114066 0 3.4279752 0 5.1419625 
1.528 0.03687777 -7.2094526 0.11584014 -11.106191 0 3.4257078 0 5.1385617 
1.529 0.036827829 -7.2058163 0.11558639 -11.098323 0 3.4234405 0 5.1351604 
1.53 0.036777988 -7.2021823 0.11533338 -11.090464 0 3.4211729 0 5.1317592 
1.531 0.036728244 -7.1985512 0.11508111 -11.082612 0 3.4189048 0 5.1283569 
1.5319999 0.036678597 -7.1949229 0.11482958 -11.07477 0 3.4166365 0 5.1249547 
1.533 0.036629051 -7.1912966 0.11457879 -11.066935 0 3.4143682 0 5.121552 
1.534 0.036579601 -7.1876736 0.11432873 -11.059109 0 3.4120994 0 5.1181493 
1.535 0.036530249 -7.1840525 0.11407941 -11.051291 0 3.4098306 0 5.1147456 
1.536 0.036480993 -7.1804342 0.11383081 -11.043481 0 3.4075613 0 5.111342 
1.5369999 0.036431834 -7.1768188 0.11358294 -11.035679 0 3.405292 0 5.1079378 
1.538 0.036382772 -7.1732054 0.11333579 -11.027886 0 3.4030225 0 5.1045337 
1.539 0.036333807 -7.1695948 0.11308936 -11.020101 0 3.4007525 0 5.1011291 
1.54 0.036284938 -7.165987 0.11284366 -11.012324 0 3.3984828 0 5.097724 
1.541 0.036236167 -7.1623816 0.11259866 -11.004556 0 3.3962126 0 5.0943189 
1.5420001 0.036187489 -7.1587787 0.11235438 -10.996796 0 3.3939424 0 5.0909133 
1.543 0.036138911 -7.1551785 0.11211081 -10.989043 0 3.3916717 0 5.0875077 
1.544 0.036090422 -7.1515803 0.11186795 -10.981299 0 3.3894012 0 5.0841017 
1.545 0.036042035 -7.147985 0.11162579 -10.973564 0 3.3871303 0 5.0806956 
1.546 0.03599374 -7.1443925 0.11138434 -10.965837 0 3.3848593 0 5.0772891 
1.5470001 0.035945538 -7.1408024 0.11114359 -10.958117 0 3.3825884 0 5.0738826 
1.548 0.035897434 -7.1372147 0.11090354 -10.950407 0 3.380317 0 5.0704756 
1.549 0.035849422 -7.1336293 0.11066418 -10.942704 0 3.3780458 0 5.0670686 
1.55 0.035801504 -7.1300464 0.11042552 -10.93501 0 3.3757744 0 5.0636616 
1.551 0.035753682 -7.1264663 0.11018755 -10.927323 0 3.3735027 0 5.0602541 
1.552 0.035705954 -7.1228886 0.10995026 -10.919645 0 3.3712311 0 5.0568466 
1.553 0.035658315 -7.1193132 0.10971366 -10.911976 0 3.3689592 0 5.0534387 
1.554 0.035610773 -7.1157403 0.10947775 -10.904314 0 3.3666873 0 5.0500312 
1.5549999 0.035563324 -7.1121702 0.10924251 -10.896661 0 3.3644154 0 5.0466232 
1.556 0.035515968 -7.1086025 0.10900796 -10.889016 0 3.3621433 0 5.0432153 
1.557 0.035468701 -7.1050372 0.10877409 -10.881379 0 3.3598714 0 5.0398068 
1.558 0.035421528 -7.1014743 0.10854089 -10.87375 0 3.357599 0 5.0363989 
1.559 0.035374451 -7.0979137 0.10830835 -10.866129 0 3.3553269 0 5.0329905 
1.5599999 0.035327461 -7.0943556 0.10807649 -10.858517 0 3.3530548 0 5.029582 
1.561 0.035280567 -7.0908003 0.1078453 -10.850913 0 3.3507824 0 5.0261736 
1.562 0.035233762 -7.0872469 0.10761477 -10.843317 0 3.34851 0 5.0227652 
1.563 0.035187047 -7.0836964 0.10738491 -10.835729 0 3.3462377 0 5.0193563 
1.564 0.035140425 -7.0801482 0.1071557 -10.828149 0 3.3439653 0 5.0159478 
1.5650001 0.035093892 -7.0766025 0.10692715 -10.820578 0 3.3416927 0 5.0125394 
1.566 0.035047453 -7.0730591 0.10669926 -10.813014 0 3.3394203 0 5.0091305 
1.567 0.035001103 -7.0695181 0.10647202 -10.805459 0 3.337148 0 5.005722 
1.568 0.034954842 -7.0659795 0.10624543 -10.797912 0 3.3348756 0 5.0023131 
1.569 0.034908675 -7.0624433 0.10601949 -10.790373 0 3.3326032 0 4.9989047 
1.5700001 0.034862593 -7.0589099 0.1057942 -10.782842 0 3.3303306 0 4.9954963 
1.571 0.034816604 -7.0553784 0.10556955 -10.775319 0 3.3280582 0 4.9920874 
1.572 0.034770701 -7.0518494 0.10534555 -10.767804 0 3.3257859 0 4.9886789 
1.573 0.034724891 -7.0483227 0.10512218 -10.760298 0 3.3235137 0 4.9852705 
1.574 0.034679167 -7.0447989 0.10489945 -10.752799 0 3.3212414 0 4.9818621 
1.575 0.034633532 -7.0412769 0.10467736 -10.745309 0 3.3189692 0 4.9784536 
1.576 0.034587987 -7.0377574 0.1044559 -10.737826 0 3.3166971 0 4.9750457 
1.577 0.034542531 -7.0342402 0.10423508 -10.730352 0 3.314425 0 4.9716372 
1.5779999 0.03449716 -7.0307255 0.10401487 -10.722886 0 3.3121529 0 4.9682293 
1.579 0.03445188 -7.0272136 0.1037953 -10.715428 0 3.309881 0 4.9648213 
1.58 0.034406688 -7.0237036 0.10357635 -10.707978 0 3.3076091 0 4.9614134 
1.581 0.034361582 -7.020196 0.10335803 -10.700537 0 3.3053372 0 4.9580059 
1.582 0.034316562 -7.0166907 0.10314033 -10.693103 0 3.3030655 0 4.9545984 
1.5829999 0.034271631 -7.0131874 0.10292324 -10.685678 0 3.3007939 0 4.9511909 
1.584 0.034226786 -7.0096869 0.10270678 -10.67826 0 3.2985225 0 4.9477835 
1.585 0.034182031 -7.0061889 0.10249092 -10.67085 0 3.2962511 0 4.9443765 
1.586 0.034137361 -7.0026927 0.10227567 -10.663448 0 3.2939796 0 4.9409695 
1.587 0.034092776 -6.9991994 0.10206104 -10.656055 0 3.2917085 0 4.9375629 
1.5880001 0.034048278 -6.995708 0.10184701 -10.648669 0 3.2894375 0 4.9341564 
1.589 0.034003865 -6.992219 0.10163359 -10.641292 0 3.2871666 0 4.9307499 
1.59 0.033959538 -6.9887323 0.10142077 -10.633923 0 3.2848959 0 4.9273438 
1.591 0.033915296 -6.9852481 0.10120855 -10.626561 0 3.2826252 0 4.9239378 
1.592 0.03387114 -6.9817657 0.10099693 -10.619207 0 3.2803547 0 4.9205322 
1.5930001 0.03382707 -6.9782858 0.10078592 -10.611862 0 3.2780845 0 4.9171267 
1.594 0.033783086 -6.9748087 0.10057549 -10.604525 0 3.2758143 0 4.9137216 
1.595 0.033739187 -6.9713335 0.10036566 -10.597195 0 3.2735443 0 4.9103165 
1.596 0.03369537 -6.9678602 0.10015642 -10.589873 0 3.2712746 0 4.9069118 
1.597 0.033651639 -6.9643898 0.099947765 -10.58256 0 3.2690048 0 4.9035072 
1.598 0.03360799 -6.9609213 0.099739701 -10.575254 0 3.2667356 0 4.9001031 
1.599 0.033564426 -6.9574552 0.099532224 -10.567957 0 3.2644663 0 4.8966994 
1.6 0.033520948 -6.9539914 0.099325329 -10.560667 0 3.2621973 0 4.8932958 
1.601 0.033477552 -6.9505301 0.099119015 -10.553385 0 3.2599285 0 4.8898926 
1.602 0.033434238 -6.9470706 0.098913275 -10.546111 0 3.2576597 0 4.8864894 
1.603 0.03339101 -6.9436135 0.098708116 -10.538845 0 3.2553914 0 4.8830872 
1.604 0.033347864 -6.9401588 0.098503537 -10.531587 0 3.253123 0 4.8796844 
1.605 0.033304799 -6.9367061 0.098299526 -10.524337 0 3.2508552 0 4.8762827 
1.6059999 0.033261817 -6.9332557 0.098096088 -10.517095 0 3.2485874 0 4.8728809 
1.607 0.03321892 -6.9298077 0.097893216 -10.50986 0 3.24632 0 4.8694797 
1.608 0.033176105 -6.9263616 0.09769091 -10.502634 0 3.2440526 0 4.8660789 
1.609 0.033133369 -6.9229183 0.097489178 -10.495415 0 3.2417855 0 4.8626785 
1.61 0.033090718 -6.9194765 0.097288005 -10.488204 0 3.2395189 0 4.8592782 
1.6109999 0.033048149 -6.9160376 0.097087391 -10.481002 0 3.2372522 0 4.8558784 
1.612 0.033005659 -6.9126005 0.096887343 -10.473806 0 3.2349861 0 4.852479 
1.613 0.032963254 -6.9091659 0.096687846 -10.466619 0 3.2327201 0 4.8490801 
1.614 0.032920927 -6.9057331 0.096488908 -10.45944 0 3.2304544 0 4.8456817 
1.615 0.032878682 -6.9023027 0.096290521 -10.452269 0 3.228189 0 4.8422832 
1.6160001 0.032836515 -6.8988743 0.096092694 -10.445105 0 3.2259238 0 4.8388858 
1.617 0.032794435 -6.8954487 0.09589541 -10.437949 0 3.223659 0 4.8354883 
1.618 0.032752432 -6.8920245 0.095698677 -10.4308 0 3.2213945 0 4.8320918 
1.619 0.032710508 -6.8886032 0.095502488 -10.42366 0 3.2191303 0 4.8286953 
1.62 0.032668665 -6.8851833 0.095306851 -10.416528 0 3.2168663 0 4.8252993 
1.6210001 0.032626901 -6.8817663 0.09511175 -10.409403 0 3.2146025 0 4.8219037 
1.622 0.032585219 -6.8783512 0.094917193 -10.402287 0 3.2123392 0 4.8185091 
1.623 0.032543615 -6.874938 0.094723172 -10.395177 0 3.2100763 0 4.8151145 
1.624 0.032502092 -6.8715272 0.094529688 -10.388076 0 3.2078135 0 4.8117204 
1.625 0.032460645 -6.8681188 0.094336748 -10.380982 0 3.2055511 0 4.8083267 
1.626 0.032419279 -6.8647122 0.094144329 -10.373896 0 3.2032893 0 4.804934 
1.627 0.032377992 -6.8613081 0.093952455 -10.366817 0 3.2010276 0 4.8015413 
1.628 0.032336783 -6.8579059 0.093761101 -10.359747 0 3.1987662 0 4.7981491 
1.6289999 0.032295652 -6.8545055 0.093570285 -10.352685 0 3.1965053 0 4.7947578 
1.63 0.032254603 -6.8511076 0.093379989 -10.34563 0 3.1942446 0 4.7913671 
1.631 0.032213628 -6.847712 0.093190216 -10.338582 0 3.1919844 0 4.7879763 
1.632 0.032172732 -6.8443184 0.093000971 -10.331542 0 3.1897244 0 4.7845864 
1.633 0.032131914 -6.8409266 0.092812248 -10.324511 0 3.187465 0 4.7811975 
1.6339999 0.032091174 -6.8375373 0.092624038 -10.317486 0 3.1852057 0 4.7778087 
1.635 0.032050509 -6.8341503 0.092436351 -10.31047 0 3.1829469 0 4.7744203 
1.636 0.032009922 -6.8307648 0.092249177 -10.30346 0 3.1806886 0 4.7710328 
1.637 0.031969413 -6.8273821 0.092062525 -10.296459 0 3.1784306 0 4.7676458 
1.638 0.031928983 -6.8240008 0.09187638 -10.289465 0 3.176173 0 4.7642593 
1.6390001 0.031888627 -6.820622 0.091690749 -10.282479 0 3.1739159 0 4.7608738 
1.64 0.031848349 -6.8172455 0.091505624 -10.2755 0 3.171659 0 4.7574883 
1.641 0.031808145 -6.8138704 0.091321006 -10.26853 0 3.1694026 0 4.7541037 
1.642 0.03176802 -6.8104982 0.091136895 -10.261566 0 3.1671467 0 4.75072 
1.643 0.03172797 -6.8071275 0.09095329 -10.254611 0 3.164891 0 4.7473364 
1.6440001 0.031687997 -6.8037591 0.090770185 -10.247663 0 3.1626358 0 4.7439537 
1.645 0.031648096 -6.8003926 0.090587579 -10.240722 0 3.1603811 0 4.7405715 
1.646 0.031608276 -6.7970285 0.090405479 -10.233789 0 3.1581268 0 4.7371902 
1.647 0.031568527 -6.7936664 0.090223871 -10.226864 0 3.1558731 0 4.7338095 
1.648 0.031528853 -6.7903061 0.090042762 -10.219946 0 3.1536195 0 4.7304292 
1.649 0.031489257 -6.7869482 0.089862145 -10.213036 0 3.1513667 0 4.7270498 
1.65 0.031449735 -6.7835922 0.08968202 -10.206133 0 3.1491141 0 4.723671 
1.651 0.031410284 -6.7802382 0.089502387 -10.199238 0 3.146862 0 4.720293 
1.652 0.031370912 -6.7768865 0.089323245 -10.192349 0 3.1446104 0 4.7169156 
1.653 0.031331614 -6.7735367 0.089144588 -10.18547 0 3.1423593 0 4.7135391 
1.654 0.031292386 -6.7701888 0.088966414 -10.178596 0 3.1401086 0 4.7101631 
1.655 0.031253237 -6.7668428 0.088788733 -10.171731 0 3.1378584 0 4.7067876 
1.656 0.031214161 -6.7634993 0.088611528 -10.164873 0 3.1356087 0 4.703413 
1.6569999 0.031175157 -6.7601576 0.088434808 -10.158023 0 3.1333594 0 4.7000389 
1.658 0.031136226 -6.7568178 0.088258564 -10.15118 0 3.1311107 0 4.6966658 
1.659 0.031097369 -6.75348 0.088082798 -10.144344 0 3.1288624 0 4.6932936 
1.66 0.031058587 -6.7501445 0.087907515 -10.137517 0 3.1266146 0 4.6899219 
1.661 0.031019876 -6.7468109 0.087732702 -10.130696 0 3.1243672 0 4.6865511 
1.6619999 0.030981239 -6.7434793 0.087558359 -10.123883 0 3.1221204 0 4.6831808 
1.663 0.030942673 -6.7401495 0.087384492 -10.117077 0 3.1198742 0 4.6798115 
1.664 0.030904181 -6.7368221 0.087211095 -10.110279 0 3.1176283 0 4.6764426 
1.665 0.030865761 -6.7334967 0.087038167 -10.103488 0 3.1153831 0 4.6730747 
1.666 0.030827414 -6.7301731 0.086865708 -10.096704 0 3.1131384 0 4.6697078 
1.6670001 0.030789139 -6.7268515 0.086693712 -10.089928 0 3.1108942 0 4.6663413 
1.668 0.030750934 -6.7235317 0.086522177 -10.083159 0 3.1086504 0 4.6629758 
1.669 0.030712802 -6.7202139 0.086351112 -10.076398 0 3.1064074 0 4.6596112 
1.67 0.030674743 -6.7168984 0.086180501 -10.069643 0 3.1041648 0 4.6562471 
1.671 0.030636752 -6.7135849 0.086010352 -10.062897 0 3.1019228 0 4.652884 
1.6720001 0.030598834 -6.7102733 0.085840665 -10.056157 0 3.0996811 0 4.6495218 
1.673 0.030560989 -6.7069635 0.085671425 -10.049425 0 3.09744 0 4.6461601 
1.674 0.030523213 -6.7036557 0.085502647 -10.0427 0 3.0951996 0 4.6427994 
1.675 0.030485507 -6.7003498 0.085334323 -10.035982 0 3.0929596 0 4.6394396 
1.676 0.030447872 -6.6970463 0.085166447 -10.029272 0 3.0907204 0 4.6360807 
1.677 0.03041031 -6.6937442 0.084999025 -10.022569 0 3.0884817 0 4.6327224 
1.678 0.030372815 -6.6904445 0.08483205 -10.015873 0 3.0862434 0 4.629365 
1.679 0.030335393 -6.6871467 0.084665522 -10.009185 0 3.0840058 0 4.6260085 
1.6799999 0.030298039 -6.6838503 0.084499441 -10.002503 0 3.0817688 0 4.622653 
1.681 0.030260755 -6.6805563 0.084333807 -9.9958296 0 3.0795321 0 4.6192985 
1.682 0.030223541 -6.6772642 0.084168613 -9.9891624 0 3.0772963 0 4.6159444 
1.683 0.030186398 -6.673974 0.084003866 -9.9825029 0 3.0750611 0 4.6125917 
1.684 0.030149322 -6.6706858 0.083839551 -9.9758511 0 3.0728264 0 4.6092396 
1.6849999 0.030112317 -6.6673994 0.083675683 -9.9692059 0 3.0705922 0 4.6058884 
1.686 0.030075381 -6.6641154 0.083512247 -9.9625673 0 3.0683587 0 4.6025381 
1.687 0.030038513 -6.6608329 0.08334925 -9.9559364 0 3.0661256 0 4.5991883 
1.688 0.030001715 -6.6575522 0.083186686 -9.9493132 0 3.0638933 0 4.59584 
1.689 0.029964983 -6.6542735 0.083024554 -9.9426966 0 3.0616617 0 4.5924926 
1.6900001 0.029928323 -6.6509972 0.082862854 -9.9360876 0 3.0594306 0 4.5891457 
1.691 0.029891729 -6.6477222 0.082701586 -9.9294853 0 3.0572 0 4.5858002 
1.692 0.029855203 -6.6444492 0.082540743 -9.9228897 0 3.0549703 0 4.5824552 
1.693 0.029818745 -6.6411781 0.082380332 -9.9163017 0 3.0527408 0 4.5791116 
1.694 0.029782357 -6.6379094 0.082220346 -9.9097214 0 3.0505123 0 4.5757685 
1.6950001 0.029746035 -6.6346421 0.082060792 -9.9031477 0 3.0482843 0 4.5724263 
1.696 0.029709781 -6.6313767 0.081901647 -9.8965807 0 3.046057 0 4.5690856 
1.697 0.029673595 -6.6281133 0.081742935 -9.8900213 0 3.0438302 0 4.5657454 
1.698 0.029637476 -6.6248517 0.08158464 -9.8834686 0 3.041604 0 4.5624061 
1.699 0.029601423 -6.621592 0.081426762 -9.8769236 0 3.0393786 0 4.5590682 
1.7 0.029565439 -6.6183343 0.081269309 -9.8703852 0 3.037154 0 4.5557308 
1.701 0.029529519 -6.6150784 0.081112266 -9.8638535 0 3.0349298 0 4.5523949 
1.702 0.029493669 -6.6118245 0.080955639 -9.8573294 0 3.0327063 0 4.5490594 
1.7029999 0.029457884 -6.6085725 0.080799431 -9.850812 0 3.0304835 0 4.5457253 
1.704 0.029422164 -6.6053224 0.080643632 -9.8443022 0 3.0282614 0 4.5423918 
1.705 0.029386513 -6.6020737 0.080488242 -9.8377981 0 3.0260398 0 4.5390596 
1.706 0.029350925 -6.5988274 0.08033327 -9.8313017 0 3.023819 0 4.5357285 
1.707 0.029315406 -6.5955825 0.0801787 -9.8248129 0 3.0215988 0 4.5323982 
1.7079999 0.029279951 -6.59234 0.080024533 -9.8183308 0 3.0193794 0 4.5290689 
1.709 0.029244563 -6.5890989 0.079870783 -9.8118553 0 3.0171607 0 4.5257411 
1.71 0.029209239 -6.5858598 0.079717427 -9.8053865 0 3.0149424 0 4.5224137 
1.711 0.029173981 -6.5826225 0.079564482 -9.7989254 0 3.0127251 0 4.5190878 
1.712 0.029138789 -6.5793867 0.079411939 -9.7924709 0 3.0105083 0 4.5157623 
1.7130001 0.029103661 -6.5761533 0.07925979 -9.7860231 0 3.0082922 0 4.5124383 
1.714 0.029068599 -6.5729218 0.079108045 -9.779582 0 3.0060771 0 4.5091152 
1.715 0.029033601 -6.5696917 0.078956701 -9.7731485 0 3.0038624 0 4.5057936 
1.716 0.028998669 -6.5664635 0.078805752 -9.7667217 0 3.0016484 0 4.5024724 
1.717 0.028963801 -6.5632372 0.078655198 -9.7603016 0 2.9994352 0 4.4991527 
1.7180001 0.028928997 -6.5600128 0.078505039 -9.7538881 0 2.9972227 0 4.4958339 
1.719 0.028894257 -6.5567899 0.078355268 -9.7474823 0 2.9950109 0 4.492516 
1.72 0.028859582 -6.5535693 0.078205898 -9.7410831 0 2.9927998 0 4.4891996 
1.721 0.02882497 -6.5503502 0.078056909 -9.7346897 0 2.9905894 0 4.4858837 
1.722 0.028790422 -6.547133 0.077908315 -9.7283039 0 2.9883797 0 4.4825692 
1.723 0.028755937 -6.5439177 0.077760115 -9.7219257 0 2.9861708 0 4.4792562 
1.724 0.028721517 -6.5407043 0.077612296 -9.7155533 0 2.9839625 0 4.4759436 
1.725 0.02868716 -6.5374923 0.077464856 -9.7091875 0 2.981755 0 4.4726324 
1.726 0.028652867 -6.5342822 0.077317812 -9.7028294 0 2.9795482 0 4.4693222 
1.727 0.028618636 -6.531074 0.077171147 -9.6964779 0 2.9773424 0 4.4660134 
1.728 0.028584469 -6.5278678 0.077024862 -9.6901321 0 2.975137 0 4.4627056 
1.729 0.028550364 -6.524663 0.076878957 -9.683794 0 2.9729326 0 4.4593987 
1.73 0.028516322 -6.5214601 0.076733433 -9.6774626 0 2.9707286 0 4.4560933 
1.7309999 0.028482342 -6.518259 0.076588288 -9.6711378 0 2.9685256 0 4.4527884 
1.732 0.028448425 -6.5150599 0.076443523 -9.6648197 0 2.9663234 0 4.4494853 
1.733 0.028414572 -6.5118623 0.076299131 -9.6585083 0 2.9641218 0 4.4461827 
1.734 0.02838078 -6.5086665 0.076155111 -9.6522045 0 2.9619212 0 4.4428816 
1.735 0.028347049 -6.5054727 0.076011471 -9.6459064 0 2.9597211 0 4.4395819 
1.7359999 0.028313382 -6.5022802 0.075868197 -9.6396151 0 2.9575219 0 4.4362831 
1.737 0.028279776 -6.4990897 0.075725302 -9.6333303 0 2.9553235 0 4.4329853 
1.738 0.02824623 -6.4959011 0.075582772 -9.6270533 0 2.9531257 0 4.4296889 
1.739 0.028212747 -6.4927144 0.075440608 -9.6207819 0 2.9509289 0 4.4263935 
1.74 0.028179325 -6.4895291 0.075298816 -9.6145172 0 2.9487329 0 4.423099 
1.7410001 0.028145965 -6.4863458 0.075157389 -9.6082592 0 2.9465375 0 4.419806 
1.742 0.028112667 -6.4831638 0.075016327 -9.6020079 0 2.9443429 0 4.4165144 
1.743 0.028079428 -6.4799843 0.07487563 -9.5957632 0 2.9421492 0 4.4132237 
1.744 0.02804625 -6.4768057 0.074735299 -9.5895252 0 2.9399562 0 4.409934 
1.745 0.028013134 -6.4736295 0.074595332 -9.5832939 0 2.9377639 0 4.4066458 
1.7460001 0.027980078 -6.4704547 0.074455716 -9.5770693 0 2.9355724 0 4.4033585 
1.747 0.027947083 -6.4672818 0.074316472 -9.5708513 0 2.9333818 0 4.4000726 
1.748 0.027914148 -6.4641104 0.074177578 -9.5646391 0 2.9311919 0 4.3967881 
1.749 0.027881272 -6.4609408 0.074039042 -9.5584345 0 2.929003 0 4.3935046 
1.75 0.027848458 -6.4577732 0.073900864 -9.5522356 0 2.9268148 0 4.3902221 
1.751 0.027815703 -6.454607 0.073763043 -9.5460434 0 2.9246273 0 4.386941 
1.752 0.027783008 -6.4514427 0.073625572 -9.5398579 0 2.9224408 0 4.3836613 
1.753 0.027750373 -6.4482803 0.073488452 -9.533679 0 2.9202549 0 4.3803825 
1.7539999 0.027717797 -6.4451194 0.073351689 -9.5275068 0 2.9180701 0 4.3771052 
1.755 0.027685281 -6.4419599 0.073215276 -9.5213404 0 2.9158859 0 4.3738289 
1.756 0.027652824 -6.4388027 0.073079214 -9.5151815 0 2.9137025 0 4.370554 
1.757 0.027620427 -6.435647 0.072943501 -9.5090284 0 2.91152 0 4.36728 
1.758 0.027588088 -6.4324927 0.072808132 -9.502882 0 2.9093385 0 4.3640075 
1.7589999 0.027555808 -6.4293404 0.072673112 -9.4967413 0 2.9071577 0 4.3607364 
1.76 0.027523588 -6.4261894 0.072538435 -9.4906082 0 2.9049776 0 4.3574662 
1.761 0.027491426 -6.4230404 0.072404101 -9.4844809 0 2.9027984 0 4.3541975 
1.762 0.027459323 -6.4198933 0.07227011 -9.4783602 0 2.90062 0 4.3509302 
1.763 0.027427278 -6.4167476 0.072136469 -9.4722462 0 2.8984425 0 4.3476639 
1.7640001 0.027395291 -6.4136038 0.072003163 -9.4661379 0 2.896266 0 4.344399 
1.765 0.027363364 -6.4104614 0.071870193 -9.4600363 0 2.8940902 0 4.341135 
1.766 0.027331494 -6.407321 0.071737573 -9.4539413 0 2.8919151 0 4.3378725 
1.767 0.027299682 -6.404182 0.07160528 -9.4478531 0 2.8897409 0 4.3346114 
1.768 0.027267927 -6.4010448 0.07147333 -9.4417706 0 2.8875678 0 4.3313518 
1.7690001 0.027236231 -6.3979092 0.071341716 -9.4356947 0 2.8853953 0 4.3280931 
1.77 0.02720459 -6.3947754 0.071210429 -9.4296246 0 2.8832238 0 4.3248358 
1.771 0.027173009 -6.391643 0.071079485 -9.4235611 0 2.8810532 0 4.3215795 
1.772 0.027141485 -6.3885126 0.070948869 -9.4175043 0 2.8788834 0 4.318325 
1.773 0.027110018 -6.3853836 0.070818581 -9.4114542 0 2.8767142 0 4.3150716 
1.774 0.027078608 -6.3822565 0.070688628 -9.4054098 0 2.8745463 0 4.3118196 
1.775 0.027047254 -6.3791308 0.07055901 -9.3993711 0 2.8723791 0 4.3085685 
1.776 0.027015958 -6.3760071 0.070429713 -9.3933401 0 2.8702126 0 4.3053188 
1.777 0.02698472 -6.3728848 0.070300743 -9.3873138 0 2.8680472 0 4.3020706 
1.778 0.026953537 -6.3697639 0.070172101 -9.3812952 0 2.8658826 0 4.2988238 
1.779 0.02692241 -6.3666449 0.070043787 -9.3752823 0 2.8637187 0 4.2955785 
1.78 0.026891341 -6.3635278 0.069915801 -9.3692751 0 2.8615561 0 4.2923341 
1.781 0.026860327 -6.3604121 0.069788128 -9.3632746 0 2.8593941 0 4.2890911 
1.7819999 0.026829369 -6.3572979 0.069660783 -9.3572807 0 2.857233 0 4.2858496 
1.783 0.026798468 -6.3541856 0.069533765 -9.3512926 0 2.8550727 0 4.282609 
1.784 0.026767623 -6.3510747 0.069407061 -9.3453112 0 2.8529136 0 4.2793703 
1.785 0.026736833 -6.3479657 0.069280677 -9.3393354 0 2.8507552 0 4.2761326 
1.786 0.0267061 -6.3448582 0.069154613 -9.3333664 0 2.8485975 0 4.2728963 
1.7869999 0.026675422 -6.3417521 0.069028862 -9.3274031 0 2.846441 0 4.2696614 
1.788 0.026644798 -6.3386478 0.068903431 -9.3214455 0 2.8442852 0 4.266428 
1.789 0.02661423 -6.3355451 0.068778321 -9.3154955 0 2.8421304 0 4.263196 
1.79 0.026583718 -6.3324442 0.068653516 -9.3095503 0 2.8399765 0 4.2599649 
1.791 0.02655326 -6.3293447 0.068529032 -9.3036118 0 2.8378236 0 4.2567353 
1.7920001 0.026522858 -6.3262467 0.068404853 -9.2976789 0 2.8356717 0 4.2535071 
1.793 0.02649251 -6.3231506 0.068280995 -9.2917528 0 2.8335204 0 4.2502804 
1.794 0.026462218 -6.320056 0.068157442 -9.2858334 0 2.8313701 0 4.2470551 
1.795 0.02643198 -6.3169627 0.068034202 -9.2799187 0 2.8292208 0 4.2438312 
1.796 0.026401795 -6.3138714 0.067911267 -9.2740107 0 2.8270724 0 4.2406087 
1.7970001 0.026371667 -6.3107815 0.067788646 -9.2681093 0 2.8249249 0 4.2373872 
1.798 0.026341591 -6.3076935 0.067666322 -9.2622128 0 2.8227782 0 4.2341676 
1.799 0.026311571 -6.3046069 0.067544311 -9.2563238 0 2.8206327 0 4.2309489 
1.8 0.026281605 -6.3015218 0.067422606 -9.2504396 0 2.8184879 0 4.2277317 
1.801 0.026251692 -6.2984381 0.067301206 -9.2445621 0 2.816344 0 4.2245164 
1.802 0.026221832 -6.2953563 0.067180105 -9.2386904 0 2.8142014 0 4.221302 
1.803 0.026192028 -6.2922759 0.067059308 -9.2328253 0 2.8120594 0 4.2180891 
1.804 0.026162276 -6.2891974 0.06693881 -9.226965 0 2.8099184 0 4.2148776 
1.8049999 0.026132578 -6.2861199 0.066818617 -9.2211113 0 2.8077784 0 4.2116675 
1.806 0.026102932 -6.2830448 0.066698723 -9.2152643 0 2.8056393 0 4.2084589 
1.807 0.026073342 -6.2799706 0.066579126 -9.2094221 0 2.8035009 0 4.2052512 
1.808 0.026043802 -6.2768984 0.066459827 -9.2035866 0 2.8013637 0 4.2020454 
1.809 0.026014319 -6.2738276 0.066340819 -9.1977568 0 2.7992275 0 4.1988411 
1.8099999 0.025984885 -6.2707582 0.066222116 -9.1919336 0 2.7970922 0 4.1956382 
1.811 0.025955506 -6.2676902 0.066103704 -9.1861162 0 2.7949576 0 4.1924367 
1.812 0.02592618 -6.2646241 0.065985583 -9.1803036 0 2.7928243 0 4.1892362 
1.813 0.025896905 -6.2615595 0.065867759 -9.1744986 0 2.7906919 0 4.1860375 
1.814 0.025867684 -6.2584963 0.065750234 -9.1686983 0 2.7885602 0 4.1828403 
1.8150001 0.025838515 -6.255435 0.065632991 -9.1629038 0 2.7864296 0 4.1796446 
1.816 0.025809398 -6.2523751 0.06551604 -9.1571159 0 2.7843001 0 4.1764503 
1.817 0.025780333 -6.2493167 0.065399379 -9.1513338 0 2.7821712 0 4.1732569 
1.818 0.025751319 -6.2462597 0.065283008 -9.1455574 0 2.7800436 0 4.1700654 
1.819 0.025722358 -6.2432046 0.065166928 -9.1397867 0 2.7779169 0 4.1668754 
1.8200001 0.02569345 -6.2401509 0.065051131 -9.1340227 0 2.7757912 0 4.1636868 
1.821 0.025664592 -6.2370987 0.064935625 -9.1282635 0 2.7736664 0 4.1604996 
1.822 0.025635786 -6.2340479 0.064820394 -9.1225109 0 2.7715425 0 4.1573138 
1.823 0.025607033 -6.2309985 0.064705461 -9.1167631 0 2.7694197 0 4.1541295 
1.824 0.025578329 -6.227951 0.064590804 -9.111022 0 2.7672977 0 4.1509466 
1.825 0.025549678 -6.224905 0.06447643 -9.1052866 0 2.765177 0 4.1477652 
1.826 0.025521079 -6.2218604 0.06436234 -9.0995569 0 2.763057 0 4.1445856 
1.827 0.02549253 -6.2188172 0.064248525 -9.093833 0 2.7609382 0 4.141407 
1.8279999 0.025464032 -6.2157755 0.064135 -9.0881147 0 2.7588201 0 4.1382303 
1.829 0.025435584 -6.2127357 0.064021744 -9.0824032 0 2.7567031 0 4.1350546 
1.83 0.025407188 -6.2096972 0.063908771 -9.0766964 0 2.7545872 0 4.1318808 
1.831 0.025378842 -6.2066603 0.063796081 -9.0709953 0 2.7524722 0 4.1287084 
1.832 0.025350546 -6.2036247 0.063683659 -9.0653009 0 2.7503581 0 4.1255369 
1.8329999 0.025322301 -6.2005906 0.06357152 -9.0596113 0 2.748245 0 4.1223674 
1.834 0.025294108 -6.1975584 0.063459657 -9.0539274 0 2.7461331 0 4.1191998 
1.835 0.025265964 -6.1945276 0.063348062 -9.0482502 0 2.7440219 0 4.1160331 
1.836 0.025237869 -6.1914978 0.063236743 -9.0425777 0 2.7419119 0 4.1128678 
1.837 0.025209825 -6.1884699 0.0631257 -9.036911 0 2.7398028 0 4.1097045 
1.8380001 0.025181832 -6.1854434 0.063014925 -9.031251 0 2.737695 0 4.1065421 
1.839 0.025153887 -6.1824188 0.062904425 -9.0255957 0 2.7355878 0 4.1033816 
1.84 0.025125993 -6.1793952 0.062794194 -9.0199461 0 2.7334819 0 4.1002226 
1.841 0.025098149 -6.1763735 0.062684231 -9.0143023 0 2.7313766 0 4.097065 
1.842 0.025070352 -6.1733527 0.062574536 -9.0086641 0 2.7292726 0 4.0939093 
1.8430001 0.025042607 -6.1703339 0.062465113 -9.0030317 0 2.7271698 0 4.0907545 
1.844 0.025014911 -6.1673164 0.062355954 -8.9974051 0 2.7250676 0 4.0876017 
1.845 0.024987264 -6.1643004 0.06224706 -8.9917841 0 2.7229667 0 4.0844502 
1.846 0.024959665 -6.1612859 0.062138434 -8.9861679 0 2.7208667 0 4.0813003 
1.847 0.024932116 -6.1582727 0.062030073 -8.9805584 0 2.7187676 0 4.0781517 
1.848 0.024904616 -6.155261 0.061921973 -8.9749537 0 2.7166698 0 4.0750046 
1.849 0.024877165 -6.1522512 0.061814141 -8.9693556 0 2.7145729 0 4.0718594 
1.85 0.024849761 -6.1492424 0.061706565 -8.9637623 0 2.712477 0 4.0687156 
1.851 0.024822408 -6.1462355 0.061599255 -8.9581747 0 2.710382 0 4.0655732 
1.852 0.024795102 -6.1432295 0.061492205 -8.9525928 0 2.7082882 0 4.0624323 
1.853 0.024767846 -6.1402254 0.061385415 -8.9470158 0 2.7061954 0 4.0592928 
1.854 0.024740636 -6.1372228 0.061278883 -8.9414454 0 2.7041035 0 4.0561552 
1.855 0.024713475 -6.1342211 0.061172612 -8.9358797 0 2.7020125 0 4.053019 
1.8559999 0.024686363 -6.1312213 0.061066598 -8.9303198 0 2.6999228 0 4.0498843 
1.857 0.024659298 -6.1282229 0.06096084 -8.9247656 0 2.697834 0 4.046751 
1.858 0.024632283 -6.125226 0.06085534 -8.9192162 0 2.6957464 0 4.0436196 
1.859 0.024605313 -6.1222305 0.060750093 -8.9136734 0 2.6936598 0 4.0404897 
1.86 0.024578393 -6.1192365 0.060645103 -8.9081354 0 2.6915741 0 4.0373611 
1.8609999 0.02455152 -6.1162438 0.060540367 -8.9026031 0 2.6894896 0 4.034234 
1.862 0.024524694 -6.1132526 0.060435884 -8.8970757 0 2.6874058 0 4.0311089 
1.863 0.024497915 -6.1102633 0.06033165 -8.8915548 0 2.6853235 0 4.0279851 
1.864 0.024471184 -6.107275 0.060227674 -8.8860388 0 2.6832418 0 4.0248628 
1.865 0.0244445 -6.1042881 0.060123943 -8.8805275 0 2.6811614 0 4.0217423 
1.8660001 0.024417864 -6.1013026 0.060020465 -8.8750229 0 2.6790822 0 4.0186229 
1.867 0.024391275 -6.0983186 0.059917238 -8.869523 0 2.6770036 0 4.0155058 
1.868 0.024364732 -6.0953364 0.059814256 -8.8640289 0 2.6749265 0 4.0123897 
1.869 0.024338236 -6.0923553 0.059711523 -8.8585396 0 2.6728501 0 4.0092754 
1.87 0.024311787 -6.0893755 0.059609041 -8.853056 0 2.6707749 0 4.0061622 
1.8710001 0.024285385 -6.0863972 0.0595068 -8.847578 0 2.6687007 0 4.0030513 
1.872 0.024259029 -6.0834203 0.059404809 -8.8421059 0 2.6666276 0 3.9999416 
1.873 0.024232719 -6.0804453 0.05930306 -8.8366385 0 2.6645555 0 3.9968333 
1.874 0.024206458 -6.0774713 0.059201557 -8.8311758 0 2.6624846 0 3.993727 
1.875 0.024180241 -6.0744987 0.0591003 -8.8257198 0 2.6604147 0 3.990622 
1.876 0.024154071 -6.0715275 0.058999285 -8.8202686 0 2.6583457 0 3.9875188 
1.877 0.024127945 -6.0685577 0.058898509 -8.8148222 0 2.6562779 0 3.984417 
1.878 0.024101868 -6.0655894 0.058797978 -8.8093815 0 2.6542113 0 3.9813168 
1.8789999 0.024075836 -6.0626225 0.058697686 -8.8039465 0 2.6521456 0 3.9782183 
1.88 0.024049848 -6.0596571 0.058597635 -8.7985163 0 2.6500809 0 3.9751213 
1.881 0.024023907 -6.0566931 0.058497824 -8.7930918 0 2.6480174 0 3.9720259 
1.882 0.023998013 -6.0537305 0.05839825 -8.787672 0 2.6459548 0 3.9689322 
1.883 0.023972163 -6.0507689 0.058298916 -8.782258 0 2.6438932 0 3.9658401 
1.8839999 0.023946358 -6.0478091 0.058199819 -8.7768488 0 2.6418331 0 3.9627495 
1.885 0.023920599 -6.0448508 0.058100957 -8.7714453 0 2.6397736 0 3.9596605 
1.886 0.023894886 -6.0418935 0.05800233 -8.7660465 0 2.6377156 0 3.9565732 
1.887 0.023869218 -6.038938 0.057903942 -8.7606535 0 2.6356583 0 3.9534874 
1.888 0.023843594 -6.0359836 0.057805788 -8.7552662 0 2.6336021 0 3.9504032 
1.8890001 0.023818016 -6.033031 0.057707865 -8.7498837 0 2.6315472 0 3.9473209 
1.89 0.023792483 -6.0300794 0.05761018 -8.7445059 0 2.6294932 0 3.9442399 
1.891 0.023766994 -6.0271292 0.057512723 -8.7391338 0 2.6274405 0 3.9411607 
1.892 0.023741551 -6.0241804 0.0574155 -8.7337666 0 2.6253886 0 3.9380829 
1.893 0.023716152 -6.0212331 0.057318509 -8.728405 0 2.623338 0 3.9350069 
1.8940001 0.023690796 -6.0182872 0.057221748 -8.7230482 0 2.6212883 0 3.9319324 
1.895 0.023665486 -6.0153422 0.057125214 -8.7176962 0 2.6192398 0 3.9288597 
1.896 0.023640221 -6.0123992 0.057028912 -8.7123499 0 2.6171923 0 3.9257886 
1.897 0.023614999 -6.0094571 0.056932837 -8.7070093 0 2.6151459 0 3.922719 
1.898 0.023589822 -6.0065169 0.056836993 -8.7016735 0 2.6131008 0 3.919651 
1.899 0.023564687 -6.0035777 0.056741372 -8.6963425 0 2.6110566 0 3.9165847 
1.9 0.023539599 -6.0006399 0.056645982 -8.6910162 0 2.6090136 0 3.9135201 
1.901 0.023514552 -5.9977036 0.056550816 -8.6856956 0 2.6069715 0 3.9104571 
1.902 0.023489552 -5.9947686 0.056455873 -8.6803808 0 2.6049306 0 3.9073958 
1.903 0.023464592 -5.9918351 0.056361157 -8.6750698 0 2.6028907 0 3.904336 
1.904 0.023439679 -5.9889026 0.056266665 -8.6697645 0 2.600852 0 3.901278 
1.905 0.023414807 -5.9859715 0.056172397 -8.664465 0 2.5988142 0 3.8982215 
1.906 0.02338998 -5.9830422 0.056078348 -8.6591692 0 2.5967777 0 3.8951666 
1.9069999 0.023365198 -5.980114 0.055984527 -8.6538792 0 2.5947423 0 3.8921134 
1.908 0.023340456 -5.9771872 0.055890922 -8.6485949 0 2.5927081 0 3.8890619 
1.909 0.023315759 -5.9742613 0.05579754 -8.6433144 0 2.5906746 0 3.8860121 
1.91 0.023291105 -5.9713373 0.055704378 -8.6380396 0 2.5886426 0 3.8829639 
1.911 0.023266494 -5.9684143 0.055611435 -8.6327696 0 2.5866115 0 3.8799174 
1.9119999 0.023241926 -5.9654932 0.055518713 -8.6275053 0 2.5845816 0 3.8768723 
1.913 0.023217401 -5.9625731 0.055426206 -8.6222448 0 2.5825527 0 3.8738291 
1.914 0.023192918 -5.9596539 0.05533392 -8.6169901 0 2.5805249 0 3.8707876 
1.915 0.023168478 -5.9567366 0.055241846 -8.6117411 0 2.5784984 0 3.8677475 
1.916 0.023144079 -5.9538202 0.055149991 -8.6064959 0 2.5764728 0 3.8647094 
1.9170001 0.023119725 -5.9509058 0.055058353 -8.6012564 0 2.5744483 0 3.8616726 
1.918 0.023095412 -5.9479923 0.05496693 -8.5960217 0 2.5724251 0 3.8586378 
1.919 0.023071144 -5.9450803 0.05487572 -8.5907917 0 2.5704029 0 3.8556044 
1.92 0.023046914 -5.9421692 0.054784726 -8.5855665 0 2.5683818 0 3.8525727 
1.921 0.02302273 -5.93926 0.054693945 -8.5803471 0 2.5663619 0 3.8495429 
1.9220001 0.022998586 -5.9363518 0.054603375 -8.5751314 0 2.564343 0 3.8465145 
1.923 0.022974486 -5.933445 0.054513019 -8.5699215 0 2.5623252 0 3.843488 
1.924 0.022950426 -5.9305391 0.05442287 -8.5647163 0 2.5603087 0 3.8404629 
1.925 0.022926407 -5.9276352 0.054332938 -8.559516 0 2.5582931 0 3.8374395 
1.926 0.022902431 -5.9247322 0.054243211 -8.5543213 0 2.5562787 0 3.8344181 
1.927 0.022878498 -5.9218307 0.054153696 -8.5491304 0 2.5542655 0 3.831398 
1.928 0.022854604 -5.9189305 0.054064393 -8.5439453 0 2.5522532 0 3.8283799 
1.929 0.022830753 -5.9160318 0.053975295 -8.538765 0 2.5502422 0 3.8253632 
1.9299999 0.022806944 -5.9131341 0.053886406 -8.5335894 0 2.5482323 0 3.8223484 
1.931 0.022783175 -5.9102378 0.053797722 -8.5284185 0 2.5462234 0 3.8193352 
1.932 0.022759449 -5.9073429 0.053709246 -8.5232525 0 2.5442157 0 3.8163235 
1.933 0.022735763 -5.904449 0.053620979 -8.5180912 0 2.5422091 0 3.8133137 
1.934 0.022712117 -5.9015565 0.053532913 -8.5129347 0 2.5402038 0 3.8103056 
1.9349999 0.022688514 -5.8986654 0.053445056 -8.5077829 0 2.5381994 0 3.8072991 
1.936 0.022664951 -5.8957758 0.0533574 -8.5026369 0 2.5361962 0 3.8042943 
1.937 0.02264143 -5.8928876 0.053269949 -8.4974947 0 2.5341942 0 3.8012912 
1.938 0.022617947 -5.8900003 0.053182703 -8.4923582 0 2.5321932 0 3.79829 
1.939 0.022594508 -5.8871145 0.053095657 -8.4872255 0 2.5301936 0 3.7952902 
1.9400001 0.022571107 -5.8842297 0.053008813 -8.4820986 0 2.5281949 0 3.7922921 
1.941 0.022547748 -5.8813462 0.052922171 -8.4769754 0 2.5261972 0 3.7892959 
1.942 0.022524429 -5.8784642 0.052835733 -8.471858 0 2.5242009 0 3.7863014 
1.943 0.02250115 -5.8755836 0.052749492 -8.4667454 0 2.5222056 0 3.7833083 
1.944 0.022477912 -5.8727045 0.052663453 -8.4616365 0 2.5202115 0 3.7803171 
1.9450001 0.022454714 -5.8698263 0.052577611 -8.4565334 0 2.5182185 0 3.7773275 
1.946 0.022431556 -5.8669491 0.052491967 -8.4514341 0 2.5162265 0 3.7743399 
1.947 0.022408439 -5.8640738 0.052406523 -8.4463406 0 2.5142357 0 3.7713537 
1.948 0.022385361 -5.8611994 0.052321278 -8.4412508 0 2.5122461 0 3.7683692 
1.949 0.022362323 -5.8583264 0.052236225 -8.4361668 0 2.5102577 0 3.7653866 
1.95 0.022339325 -5.8554544 0.052151371 -8.4310865 0 2.5082705 0 3.7624056 
1.951 0.022316366 -5.8525844 0.052066714 -8.4260111 0 2.5062842 0 3.7594264 
1.952 0.022293447 -5.8497148 0.051982254 -8.4209414 0 2.5042992 0 3.7564487 
1.9529999 0.022270568 -5.8468471 0.051897984 -8.4158754 0 2.5023153 0 3.7534728 
1.954 0.022247728 -5.8439803 0.051813912 -8.4108143 0 2.5003326 0 3.7504988 
1.955 0.022224929 -5.841115 0.051730033 -8.4057579 0 2.4983509 0 3.7475264 
1.956 0.022202168 -5.8382506 0.051646344 -8.4007063 0 2.4963703 0 3.7445557 
1.957 0.022179445 -5.8353882 0.051562853 -8.3956594 0 2.494391 0 3.7415867 
1.9579999 0.022156764 -5.8325262 0.051479552 -8.3906164 0 2.4924128 0 3.7386193 
1.959 0.02213412 -5.8296661 0.051396441 -8.3855791 0 2.4904358 0 3.7356536 
1.96 0.022111516 -5.826807 0.051313519 -8.3805456 0 2.4884598 0 3.7326899 
1.961 0.02208895 -5.8239493 0.051230792 -8.3755178 0 2.4864852 0 3.7297277 
1.962 0.022066424 -5.8210926 0.051148254 -8.3704939 0 2.4845116 0 3.7267673 
1.9630001 0.022043936 -5.8182373 0.051065903 -8.3654747 0 2.4825392 0 3.7238088 
1.964 0.022021487 -5.815383 0.050983742 -8.3604593 0 2.4805679 0 3.7208517 
1.965 0.021999078 -5.8125305 0.050901771 -8.3554497 0 2.4785976 0 3.7178965 
1.966 0.021976706 -5.809679 0.050819986 -8.3504438 0 2.4766288 0 3.7149429 
1.967 0.021954373 -5.8068285 0.050738391 -8.3454437 0 2.4746609 0 3.7119913 
1.9680001 0.021932077 -5.8039794 0.050656978 -8.3404474 0 2.4726942 0 3.7090411 
1.969 0.021909822 -5.8011317 0.050575756 -8.3354559 0 2.4707286 0 3.7060928 
1.97 0.021887602 -5.798285 0.050494716 -8.3304682 0 2.4687641 0 3.7031462 
1.971 0.021865424 -5.7954397 0.050413862 -8.3254852 0 2.4668009 0 3.7002015 
1.972 0.021843281 -5.7925954 0.050333194 -8.320508 0 2.4648387 0 3.6972582 
1.973 0.021821177 -5.7897525 0.05025271 -8.3155336 0 2.462878 0 3.6943169 
1.974 0.021799112 -5.786911 0.050172407 -8.310565 0 2.4609182 0 3.6913772 
1.975 0.021777084 -5.7840705 0.050092291 -8.3056002 0 2.4589596 0 3.6884394 
1.976 0.021755094 -5.7812314 0.050012358 -8.3006411 0 2.4570022 0 3.685503 
1.977 0.021733141 -5.7783937 0.049932603 -8.2956848 0 2.4550457 0 3.6825686 
1.978 0.021711227 -5.775557 0.049853031 -8.2907343 0 2.4530907 0 3.679636 
1.979 0.02168935 -5.7727213 0.049773641 -8.2857876 0 2.4511366 0 3.6767049 
1.98 0.02166751 -5.769887 0.049694434 -8.2808456 0 2.4491839 0 3.6737757 
1.9809999 0.021645708 -5.7670541 0.049615402 -8.2759085 0 2.4472322 0 3.6708484 
1.982 0.021623943 -5.7642221 0.049536552 -8.2709751 0 2.4452817 0 3.6679225 
1.983 0.021602217 -5.7613916 0.049457882 -8.2660465 0 2.4433324 0 3.6649985 
1.984 0.021580527 -5.7585626 0.04937939 -8.2611227 0 2.4413841 0 3.6620762 
1.985 0.021558873 -5.755734 0.049301077 -8.2562027 0 2.4394372 0 3.6591558 
1.9859999 0.021537257 -5.7529073 0.049222942 -8.2512875 0 2.4374914 0 3.6562369 
1.987 0.021515679 -5.7500815 0.049144983 -8.246377 0 2.4355466 0 3.6533198 
1.988 0.021494137 -5.7472572 0.049067199 -8.2414703 0 2.433603 0 3.6504047 
1.989 0.021472633 -5.7444339 0.048989594 -8.2365685 0 2.4316609 0 3.6474912 
1.99 0.021451164 -5.7416115 0.048912164 -8.2316713 0 2.4297197 0 3.6445794 
1.9910001 0.021429732 -5.738791 0.048834909 -8.226778 0 2.4277797 0 3.6416693 
1.992 0.021408338 -5.735971 0.048757829 -8.2218895 0 2.4258406 0 3.638761 
1.993 0.021386979 -5.7331529 0.04868092 -8.2170048 0 2.423903 0 3.6358545 
1.994 0.021365657 -5.7303352 0.04860419 -8.2121248 0 2.4219666 0 3.6329498 
1.995 0.021344373 -5.7275195 0.048527632 -8.2072496 0 2.4200313 0 3.6300468 
1.9960001 0.021323124 -5.7247047 0.048451245 -8.2023783 0 2.418097 0 3.6271455 
1.997 0.021301912 -5.7218909 0.048375029 -8.1975107 0 2.4161639 0 3.6242461 
1.998 0.021280736 -5.7190785 0.048298988 -8.1926489 0 2.4142323 0 3.6213484 
1.999 0.021259595 -5.7162671 0.048223119 -8.1877909 0 2.4123015 0 3.6184523 
2 0.021238491 -5.7134571 0.048147418 -8.1829367 0 2.410372 0 3.6155581 
2.0009999 0.021217424 -5.7106481 0.048071887 -8.1780872 0 2.4084437 0 3.6126657 
2.0020001 0.021196391 -5.7078404 0.047996528 -8.1732416 0 2.4065166 0 3.6097748 
2.003 0.021175396 -5.7050343 0.047921341 -8.1684008 0 2.4045906 0 3.6068859 
2.0039999 0.021154435 -5.7022285 0.047846321 -8.1635647 0 2.4026659 0 3.6039989 
2.0050001 0.02113351 -5.6994247 0.047771469 -8.1587324 0 2.4007423 0 3.6011133 
2.006 0.021112623 -5.6966219 0.047696784 -8.153904 0 2.3988199 0 3.5982296 
2.007 0.021091769 -5.69382 0.047622267 -8.1490803 0 2.3968985 0 3.5953479 
2.0079999 0.021070952 -5.6910195 0.047547918 -8.1442614 0 2.3949785 0 3.5924678 
2.0090001 0.021050168 -5.68822 0.047473736 -8.1394453 0 2.3930595 0 3.5895894 
2.01 0.021029422 -5.6854219 0.047399722 -8.134635 0 2.3911419 0 3.5867128 
2.0109999 0.021008711 -5.6826248 0.047325872 -8.1298285 0 2.3892252 0 3.583838 
2.0120001 0.020988034 -5.6798291 0.047252186 -8.1250257 0 2.3873098 0 3.5809648 
2.013 0.020967394 -5.6770344 0.047178667 -8.1202278 0 2.3853958 0 3.5780935 
2.0139999 0.020946788 -5.6742406 0.047105312 -8.1154337 0 2.3834827 0 3.5752239 
2.0150001 0.020926217 -5.6714482 0.047032122 -8.1106443 0 2.3815708 0 3.5723562 
2.016 0.020905681 -5.6686573 0.046959095 -8.1058588 0 2.3796601 0 3.5694902 
2.017 0.020885181 -5.6658673 0.046886228 -8.1010771 0 2.3777506 0 3.5666261 
2.0179999 0.020864714 -5.6630783 0.046813529 -8.0963001 0 2.3758423 0 3.5637636 
2.0190001 0.020844283 -5.6602907 0.04674099 -8.091527 0 2.3739352 0 3.5609028 
2.02 0.020823887 -5.6575041 0.046668611 -8.0867586 0 2.3720293 0 3.558044 
2.0209999 0.020803524 -5.6547189 0.046596397 -8.0819941 0 2.3701246 0 3.555187 
2.0220001 0.020783197 -5.6519346 0.046524342 -8.0772343 0 2.368221 0 3.5523314 
2.023 0.020762904 -5.6491518 0.046452448 -8.0724783 0 2.3663187 0 3.5494781 
2.0239999 0.020742645 -5.6463699 0.046380714 -8.0677261 0 2.3644173 0 3.5466261 
2.0250001 0.020722423 -5.6435895 0.046309136 -8.0629778 0 2.3625174 0 3.543776 
2.026 0.020702234 -5.6408095 0.046237722 -8.0582342 0 2.3606186 0 3.5409279 
2.027 0.020682078 -5.6380315 0.046166465 -8.0534945 0 2.358721 0 3.5380814 
2.0280001 0.020661956 -5.6352544 0.046095368 -8.0487595 0 2.3568244 0 3.5352366 
2.029 0.020641869 -5.6324782 0.046024427 -8.0440283 0 2.3549292 0 3.5323937 
2.03 0.020621818 -5.629703 0.045953646 -8.0393009 0 2.3530352 0 3.5295527 
2.0309999 0.020601798 -5.6269293 0.045883019 -8.0345783 0 2.3511422 0 3.5267134 
2.0320001 0.020581814 -5.624157 0.045812551 -8.0298595 0 2.3492506 0 3.5238757 
2.033 0.020561863 -5.6213851 0.04574224 -8.0251446 0 2.3473599 0 3.52104 
2.0339999 0.020541945 -5.6186152 0.045672081 -8.0204334 0 2.3454707 0 3.5182059 
2.0350001 0.020522062 -5.6158457 0.045602079 -8.015727 0 2.3435824 0 3.5153737 
2.036 0.020502212 -5.6130776 0.045532234 -8.0110245 0 2.3416955 0 3.5125432 
2.0369999 0.020482395 -5.6103106 0.045462541 -8.0063257 0 2.3398097 0 3.5097146 
2.0380001 0.020462612 -5.6075449 0.045393005 -8.0016317 0 2.3379252 0 3.5068877 
2.039 0.020442864 -5.6047802 0.045323621 -7.9969416 0 2.3360417 0 3.5040627 
2.04 0.020423148 -5.6020169 0.045254391 -7.9922552 0 2.3341594 0 3.5012393 
2.0409999 0.020403465 -5.5992546 0.045185313 -7.9875731 0 2.3322785 0 3.4984176 
2.0420001 0.020383816 -5.5964932 0.045116387 -7.9828949 0 2.3303986 0 3.4955981 
2.043 0.020364201 -5.5937333 0.045047615 -7.9782205 0 2.3285201 0 3.49278 
2.0439999 0.020344617 -5.5909743 0.044978995 -7.9735503 0 2.3266425 0 3.4899638 
2.0450001 0.020325068 -5.5882163 0.044910524 -7.9688845 0 2.3247664 0 3.4871495 
2.046 0.020305552 -5.5854597 0.044842206 -7.9642224 0 2.3228912 0 3.4843369 
2.0469999 0.020286068 -5.5827041 0.044774037 -7.9595642 0 2.3210173 0 3.4815261 
2.0480001 0.020266617 -5.5799494 0.044706021 -7.9549103 0 2.3191447 0 3.4787171 
2.049 0.020247199 -5.5771961 0.044638149 -7.9502602 0 2.3172731 0 3.4759097 
2.05 0.020227814 -5.5744438 0.044570431 -7.9456139 0 2.315403 0 3.4731042 
2.0510001 0.020208461 -5.5716929 0.044502862 -7.9409719 0 2.3135338 0 3.4703007 
2.052 0.020189142 -5.568943 0.044435438 -7.9363337 0 2.3116658 0 3.4674988 
2.053 0.020169856 -5.5661941 0.044368166 -7.9316993 0 2.3097992 0 3.4646988 
2.0539999 0.0201506 -5.5634465 0.04430104 -7.9270692 0 2.3079336 0 3.4619005 
2.0550001 0.020131379 -5.5606999 0.04423406 -7.9224429 0 2.3060694 0 3.4591041 
2.056 0.020112189 -5.5579543 0.044167228 -7.9178205 0 2.3042061 0 3.4563093 
2.0569999 0.020093031 -5.5552096 0.044100545 -7.9132023 0 2.3023443 0 3.4535165 
2.0580001 0.020073907 -5.5524664 0.044034004 -7.9085879 0 2.3004835 0 3.4507253 
2.059 0.020054813 -5.5497241 0.043967612 -7.9039774 0 2.298624 0 3.4479361 
2.0599999 0.020035753 -5.5469832 0.043901362 -7.8993707 0 2.2967656 0 3.4451485 
2.0610001 0.020016724 -5.5442433 0.04383526 -7.8947682 0 2.2949085 0 3.4423628 
2.062 0.019997729 -5.5415044 0.0437693 -7.8901691 0 2.2930524 0 3.4395788 
2.063 0.019978764 -5.5387669 0.043703485 -7.8855743 0 2.2911978 0 3.4367967 
2.0639999 0.019959832 -5.5360298 0.043637816 -7.8809834 0 2.2893441 0 3.4340162 
2.0650001 0.019940931 -5.5332947 0.043572288 -7.8763962 0 2.2874918 0 3.4312377 
2.066 0.019922063 -5.53056 0.043506905 -7.8718133 0 2.2856407 0 3.4284611 
2.0669999 0.019903226 -5.5278268 0.043441664 -7.8672338 0 2.2837906 0 3.4256861 
2.0680001 0.019884421 -5.5250945 0.043376565 -7.8626585 0 2.2819419 0 3.4229128 
2.069 0.019865647 -5.5223632 0.043311607 -7.8580866 0 2.2800944 0 3.4201415 
2.0699999 0.019846903 -5.5196333 0.043246794 -7.853519 0 2.2782478 0 3.417372 
2.0710001 0.019828193 -5.5169044 0.04318212 -7.8489552 0 2.2764027 0 3.4146042 
2.072 0.019809514 -5.5141764 0.043117587 -7.8443952 0 2.2745588 0 3.4118381 
2.073 0.019790865 -5.5114498 0.043053191 -7.839839 0 2.272716 0 3.4090741 
2.0739999 0.01977225 -5.5087237 0.042988937 -7.8352866 0 2.2708745 0 3.4063115 
2.075 0.019753665 -5.5059996 0.042924825 -7.8307381 0 2.2690339 0 3.4035511 
2.076 0.019735111 -5.5032759 0.042860851 -7.8261933 0 2.2671947 0 3.4007924 
2.0769999 0.019716587 -5.5005536 0.042797018 -7.8216524 0 2.2653568 0 3.3980353 
2.0780001 0.019698096 -5.4978318 0.042733319 -7.8171153 0 2.26352 0 3.3952801 
2.079 0.019679636 -5.4951119 0.042669762 -7.812582 0 2.2616844 0 3.3925266 
2.0799999 0.019661205 -5.4923925 0.042606343 -7.8080525 0 2.25985 0 3.389775 
2.0810001 0.019642806 -5.4896746 0.042543061 -7.8035264 0 2.2580168 0 3.3870254 
2.082 0.019624438 -5.4869576 0.042479914 -7.7990046 0 2.2561848 0 3.3842773 
2.0829999 0.0196061 -5.4842415 0.042416904 -7.7944865 0 2.2543542 0 3.3815312 
2.0840001 0.019587794 -5.4815269 0.042354032 -7.7899718 0 2.2525246 0 3.3787868 
2.085 0.019569518 -5.4788127 0.042291295 -7.7854614 0 2.2506962 0 3.3760443 
2.086 0.019551273 -5.4761004 0.042228695 -7.7809544 0 2.2488689 0 3.3733034 
2.0869999 0.019533059 -5.4733887 0.042166229 -7.7764511 0 2.2470429 0 3.3705645 
2.0880001 0.019514875 -5.4706779 0.042103902 -7.7719522 0 2.2452183 0 3.3678274 
2.089 0.019496722 -5.4679685 0.042041704 -7.7674561 0 2.2433946 0 3.365092 
2.0899999 0.019478599 -5.46526 0.041979644 -7.7629642 0 2.2415724 0 3.3623583 
2.0910001 0.019460505 -5.4625525 0.041917715 -7.7584763 0 2.2397511 0 3.3596265 
2.092 0.019442443 -5.4598465 0.041855924 -7.7539916 0 2.237931 0 3.3568966 
2.0929999 0.019424411 -5.4571414 0.041794263 -7.7495108 0 2.2361124 0 3.3541684 
2.0940001 0.019406408 -5.4544373 0.041732736 -7.7450337 0 2.2342949 0 3.3514421 
2.095 0.019388435 -5.4517341 0.041671339 -7.7405605 0 2.2324784 0 3.3487177 
2.096 0.019370494 -5.4490318 0.041610077 -7.7360907 0 2.2306633 0 3.3459949 
2.0969999 0.019352581 -5.446331 0.041548945 -7.7316246 0 2.2288492 0 3.3432739 
2.098 0.0193347 -5.4436312 0.041487947 -7.7271624 0 2.2270365 0 3.3405547 
2.099 0.019316848 -5.4409323 0.04142708 -7.7227039 0 2.225225 0 3.3378375 
2.0999999 0.019299027 -5.4382343 0.041366342 -7.7182488 0 2.2234147 0 3.3351219 
2.1010001 0.019281233 -5.4355378 0.041305736 -7.7137976 0 2.2216055 0 3.3324082 
2.102 0.019263471 -5.4328423 0.041245259 -7.7093501 0 2.2197976 0 3.3296962 
2.1029999 0.019245736 -5.4301472 0.04118491 -7.704906 0 2.2179909 0 3.3269861 
2.1040001 0.019228034 -5.427454 0.041124694 -7.7004657 0 2.2161853 0 3.3242779 
2.105 0.019210359 -5.4247613 0.041064605 -7.6960287 0 2.214381 0 3.3215714 
2.1059999 0.019192714 -5.42207 0.041004647 -7.6915956 0 2.2125778 0 3.3188667 
2.1070001 0.019175099 -5.4193792 0.040944815 -7.6871662 0 2.2107759 0 3.3161638 
2.108 0.019157514 -5.4166899 0.040885113 -7.6827407 0 2.2089751 0 3.3134627 
2.109 0.019139959 -5.4140015 0.040825538 -7.6783185 0 2.2071755 0 3.3107634 
2.1099999 0.019122431 -5.4113145 0.04076609 -7.6738997 0 2.2053773 0 3.3080659 
2.1110001 0.019104933 -5.408628 0.040706769 -7.6694846 0 2.2035801 0 3.3053703 
2.112 0.019087465 -5.4059429 0.040647577 -7.6650734 0 2.2017841 0 3.3026764 
2.1129999 0.019070026 -5.4032588 0.040588509 -7.6606655 0 2.1999896 0 3.2999842 
2.1140001 0.019052615 -5.4005756 0.040529568 -7.6562614 0 2.1981959 0 3.2972941 
2.115 0.019035233 -5.3978934 0.040470753 -7.6518607 0 2.1964037 0 3.2946055 
2.1159999 0.019017881 -5.3952127 0.040412065 -7.6474638 0 2.1946127 0 3.291919 
2.1170001 0.019000558 -5.3925323 0.040353499 -7.6430702 0 2.1928227 0 3.2892342 
2.118 0.018983264 -5.3898535 0.040295061 -7.6386805 0 2.1910341 0 3.286551 
2.119 0.018965997 -5.3871756 0.040236745 -7.634294 0 2.1892467 0 3.28387 
2.1199999 0.01894876 -5.3844986 0.040178552 -7.6299109 0 2.1874604 0 3.2811904 
2.1210001 0.018931551 -5.3818231 0.040120486 -7.6255317 0 2.1856751 0 3.278513 
2.122 0.018914372 -5.379148 0.040062543 -7.6211562 0 2.1838913 0 3.2758369 
2.1229999 0.01889722 -5.3764744 0.040004723 -7.6167841 0 2.1821086 0 3.2731631 
2.1240001 0.018880097 -5.3738012 0.039947029 -7.6124153 0 2.1803272 0 3.2704909 
2.125 0.018863004 -5.3711295 0.039889455 -7.6080503 0 2.1785469 0 3.2678206 
2.1259999 0.018845936 -5.3684587 0.039832 -7.6036887 0 2.1767681 0 3.265152 
2.1270001 0.018828901 -5.3657894 0.039774671 -7.5993304 0 2.1749902 0 3.2624853 
2.128 0.018811891 -5.3631206 0.039717462 -7.5949759 0 2.1732135 0 3.2598202 
2.1289999 0.018794909 -5.3604531 0.039660376 -7.5906248 0 2.171438 0 3.2571571 
2.1300001 0.018777957 -5.3577862 0.039603408 -7.586277 0 2.1696639 0 3.2544956 
2.131 0.018761033 -5.3551207 0.039546564 -7.581933 0 2.1678908 0 3.2518361 
2.132 0.018744137 -5.3524561 0.039489839 -7.5775924 0 2.1661189 0 3.2491784 
2.1329999 0.018727267 -5.3497925 0.039433237 -7.5732551 0 2.1643484 0 3.2465224 
2.1340001 0.018710427 -5.3471298 0.039376751 -7.5689216 0 2.1625788 0 3.2438684 
2.135 0.018693615 -5.3444686 0.039320387 -7.5645914 0 2.1608107 0 3.2412159 
2.1359999 0.01867683 -5.3418078 0.039264139 -7.5602646 0 2.1590438 0 3.2385654 
2.1370001 0.018660074 -5.3391485 0.039208014 -7.5559411 0 2.1572778 0 3.2359169 
2.138 0.018643346 -5.3364897 0.039152004 -7.5516214 0 2.1555133 0 3.2332699 
2.1389999 0.018626645 -5.3338323 0.039096113 -7.5473046 0 2.1537499 0 3.2306249 
2.1400001 0.018609971 -5.3311758 0.039040342 -7.5429921 0 2.1519878 0 3.2279816 
2.141 0.018593326 -5.3285203 0.03898469 -7.5386825 0 2.1502268 0 3.2253401 
2.142 0.018576708 -5.3258657 0.038929153 -7.5343761 0 2.1484671 0 3.2227004 
2.1429999 0.018560117 -5.3232126 0.038873732 -7.5300736 0 2.1467085 0 3.2200625 
2.1440001 0.018543554 -5.32056 0.03881843 -7.525774 0 2.1449511 0 3.2174265 
2.145 0.018527018 -5.3179088 0.038763244 -7.5214782 0 2.1431949 0 3.2147923 
2.1459999 0.018510509 -5.315258 0.038708173 -7.5171857 0 2.1414399 0 3.2121599 
2.1470001 0.018494029 -5.3126087 0.038653217 -7.512897 0 2.1396861 0 3.2095292 
2.148 0.018477576 -5.3099604 0.038598381 -7.5086112 0 2.1379335 0 3.2069004 
2.1489999 0.018461149 -5.307313 0.038543656 -7.5043287 0 2.1361823 0 3.2042735 
2.1500001 0.01844475 -5.3046665 0.038489047 -7.5000501 0 2.1344321 0 3.2016482 
2.151 0.018428378 -5.302021 0.038434554 -7.4957743 0 2.132683 0 3.1990247 
2.152 0.018412033 -5.2993765 0.038380176 -7.4915023 0 2.1309354 0 3.196403 
2.1530001 0.018395714 -5.2967329 0.03832591 -7.4872336 0 2.1291888 0 3.1937833 
2.154 0.018379424 -5.2940907 0.038271759 -7.4829679 0 2.1274436 0 3.1911654 
2.155 0.018363161 -5.2914491 0.038217723 -7.4787059 0 2.1256995 0 3.188549 
2.1559999 0.018346924 -5.2888088 0.038163796 -7.4744473 0 2.1239564 0 3.1859348 
2.1570001 0.018330714 -5.2861691 0.038109988 -7.470192 0 2.1222148 0 3.1833222 
2.158 0.018314529 -5.2835307 0.038056288 -7.46594 0 2.1204743 0 3.1807115 
2.1589999 0.018298373 -5.2808933 0.038002703 -7.4616909 0 2.1187351 0 3.1781025 
2.1600001 0.018282244 -5.2782569 0.037949231 -7.4574456 0 2.1169968 0 3.1754954 
2.161 0.01826614 -5.2756214 0.037895866 -7.4532037 0 2.1152599 0 3.1728899 
2.1619999 0.018250063 -5.2729869 0.037842616 -7.4489651 0 2.1135242 0 3.1702864 
2.1630001 0.018234013 -5.2703533 0.037789479 -7.4447293 0 2.1117897 0 3.1676846 
2.164 0.01821799 -5.2677207 0.037736449 -7.4404974 0 2.1100564 0 3.1650846 
2.165 0.018201992 -5.265089 0.037683532 -7.4362683 0 2.1083243 0 3.1624866 
2.1659999 0.018186022 -5.2624583 0.037630726 -7.4320431 0 2.1065936 0 3.1598902 
2.1670001 0.018170077 -5.2598286 0.037578028 -7.4278207 0 2.1048639 0 3.1572957 
2.168 0.018154159 -5.2572002 0.037525441 -7.4236016 0 2.1031353 0 3.1547029 
2.1689999 0.018138267 -5.2545724 0.037472967 -7.4193864 0 2.101408 0 3.152112 
2.1700001 0.018122403 -5.251946 0.037420597 -7.415174 0 2.0996821 0 3.149523 
2.171 0.018106563 -5.24932 0.037368339 -7.4109645 0 2.0979571 0 3.1469357 
2.1719999 0.018090749 -5.2466955 0.037316192 -7.4067588 0 2.0962334 0 3.1443501 
2.1730001 0.018074963 -5.2440715 0.03726415 -7.4025564 0 2.094511 0 3.1417665 
2.174 0.018059202 -5.2414489 0.037212215 -7.3983569 0 2.0927896 0 3.1391845 
2.175 0.018043466 -5.2388268 0.037160393 -7.3941607 0 2.0910697 0 3.1366045 
2.1760001 0.018027756 -5.2362061 0.037108675 -7.3899679 0 2.0893507 0 3.1340261 
2.177 0.018012073 -5.2335863 0.037057064 -7.3857784 0 2.0876331 0 3.1314497 
2.178 0.017996415 -5.2309675 0.037005562 -7.3815918 0 2.0859165 0 3.128875 
2.1789999 0.017980784 -5.2283492 0.036954168 -7.377409 0 2.0842013 0 3.126302 
2.1800001 0.017965179 -5.2257323 0.036902878 -7.373229 0 2.0824873 0 3.1237309 
2.181 0.017949598 -5.2231164 0.036851697 -7.3690524 0 2.0807745 0 3.1211617 
2.1819999 0.017934043 -5.2205014 0.036800619 -7.3648787 0 2.0790627 0 3.1185942 
2.1830001 0.017918514 -5.2178874 0.03674965 -7.3607082 0 2.0773523 0 3.1160285 
2.184 0.017903011 -5.2152743 0.036698785 -7.3565412 0 2.0756431 0 3.1134646 
2.1849999 0.017887533 -5.2126622 0.036648024 -7.3523774 0 2.073935 0 3.1109025 
2.1860001 0.01787208 -5.2100511 0.036597371 -7.3482165 0 2.0722282 0 3.1083422 
2.187 0.017856654 -5.2074409 0.036546819 -7.3440595 0 2.0705225 0 3.1057837 
2.188 0.017841252 -5.2048316 0.036496375 -7.3399048 0 2.0688181 0 3.1032271 
2.1889999 0.017825875 -5.2022233 0.036446035 -7.3357539 0 2.0671148 0 3.1006722 
2.1900001 0.017810524 -5.1996155 0.036395799 -7.3316059 0 2.0654128 0 3.098119 
2.191 0.017795198 -5.1970091 0.036345664 -7.3274612 0 2.0637119 0 3.0955679 
2.1919999 0.017779898 -5.1944036 0.036295637 -7.3233194 0 2.0620122 0 3.0930183 
2.1930001 0.017764622 -5.1917992 0.036245711 -7.319181 0 2.0603137 0 3.0904708 
2.194 0.017749371 -5.1891956 0.036195885 -7.3150454 0 2.0586166 0 3.0879247 
2.1949999 0.017734146 -5.1865931 0.036146164 -7.3109136 0 2.0569205 0 3.0853808 
2.1960001 0.017718945 -5.1839914 0.036096547 -7.3067842 0 2.0552256 0 3.0828385 
2.197 0.01770377 -5.1813908 0.03604703 -7.3026586 0 2.0535319 0 3.0802979 
2.198 0.017688619 -5.178791 0.035997618 -7.2985358 0 2.0518396 0 3.0777593 
2.1989999 0.017673494 -5.1761923 0.035948306 -7.294416 0 2.0501482 0 3.0752223 
2.2 0.017658394 -5.1735945 0.035899095 -7.2902994 0 2.0484581 0 3.0726871 
2.201 0.017643318 -5.1709976 0.035849985 -7.2861862 0 2.0467694 0 3.070154 
2.2019999 0.017628266 -5.1684017 0.035800979 -7.2820759 0 2.0450816 0 3.0676224 
2.2030001 0.01761324 -5.1658068 0.035752069 -7.2779684 0 2.043395 0 3.0650928 
2.204 0.017598238 -5.1632128 0.035703264 -7.2738643 0 2.0417099 0 3.0625648 
2.2049999 0.01758326 -5.1606193 0.035654556 -7.2697635 0 2.0400257 0 3.0600388 
2.2060001 0.017568307 -5.1580272 0.035605948 -7.2656655 0 2.038343 0 3.0575144 
2.207 0.01755338 -5.155436 0.035557441 -7.2615709 0 2.0366611 0 3.054992 
2.2079999 0.017538475 -5.1528459 0.035509035 -7.2574792 0 2.0349808 0 3.0524712 
2.2090001 0.017523596 -5.1502562 0.035460725 -7.2533903 0 2.0333014 0 3.0499523 
2.21 0.017508741 -5.1476679 0.035412516 -7.2493048 0 2.0316234 0 3.047435 
2.211 0.017493911 -5.1450806 0.035364404 -7.2452226 0 2.0299466 0 3.0449197 
2.2119999 0.017479105 -5.1424937 0.035316393 -7.2411427 0 2.0282707 0 3.0424061 
2.2130001 0.017464323 -5.1399083 0.035268478 -7.2370667 0 2.0265963 0 3.0398943 
2.214 0.017449565 -5.1373234 0.035220664 -7.2329931 0 2.0249228 0 3.0373843 
2.2149999 0.017434832 -5.1347399 0.035172943 -7.2289228 0 2.0232508 0 3.0348761 
2.2160001 0.017420122 -5.1321568 0.035125323 -7.2248559 0 2.02158 0 3.0323699 
2.217 0.017405435 -5.1295748 0.035077799 -7.2207913 0 2.0199101 0 3.0298653 
2.2179999 0.017390775 -5.1269941 0.035030372 -7.2167301 0 2.0182416 0 3.0273623 
2.2190001 0.017376138 -5.124414 0.034983046 -7.2126722 0 2.0165744 0 3.0248613 
2.22 0.017361524 -5.1218348 0.034935813 -7.2086172 0 2.0149081 0 3.0223622 
2.221 0.017346935 -5.1192565 0.034888674 -7.204565 0 2.0132432 0 3.0198648 
2.2219999 0.017332369 -5.1166792 0.034841634 -7.2005157 0 2.0115795 0 3.017369 
2.223 0.017317828 -5.1141028 0.034794692 -7.1964698 0 2.0099168 0 3.0148752 
2.224 0.017303308 -5.1115274 0.034747843 -7.1924267 0 2.0082555 0 3.0123832 
2.2249999 0.017288815 -5.108953 0.034701087 -7.1883869 0 2.0065954 0 3.0098929 
2.2260001 0.017274344 -5.1063795 0.034654431 -7.1843495 0 2.0049362 0 3.0074046 
2.227 0.017259898 -5.103807 0.034607865 -7.1803155 0 2.0032785 0 3.0049179 
2.2279999 0.017245473 -5.1012349 0.034561399 -7.1762848 0 2.001622 0 3.0024328 
2.2290001 0.017231073 -5.0986643 0.034515023 -7.1722565 0 1.9999665 0 2.9999497 
2.23 0.017216697 -5.0960941 0.034468744 -7.1682315 0 1.9983122 0 2.9974685 
2.2309999 0.017202346 -5.0935254 0.034422558 -7.1642094 0 1.9966593 0 2.9949889 
2.2320001 0.017188016 -5.0909572 0.034376465 -7.1601901 0 1.9950074 0 2.992511 
2.233 0.017173709 -5.0883899 0.034330469 -7.1561737 0 1.9933567 0 2.9900351 
2.234 0.017159427 -5.085824 0.034284562 -7.1521606 0 1.9917073 0 2.987561 
2.2349999 0.017145168 -5.0832586 0.034238748 -7.1481504 0 1.990059 0 2.9850886 
2.2360001 0.017130932 -5.0806942 0.034193031 -7.1441431 0 1.9884119 0 2.9826179 
2.237 0.01711672 -5.0781307 0.034147404 -7.1401386 0 1.9867661 0 2.980149 
2.2379999 0.01710253 -5.0755682 0.03410187 -7.136137 0 1.9851214 0 2.9776821 
2.2390001 0.017088363 -5.0730062 0.034056429 -7.1321387 0 1.9834778 0 2.9752169 
2.24 0.01707422 -5.0704455 0.034011077 -7.1281428 0 1.9818356 0 2.9727533 
2.2409999 0.017060101 -5.0678854 0.033965819 -7.1241503 0 1.9801944 0 2.9702916 
2.2420001 0.017046003 -5.0653267 0.033920653 -7.1201606 0 1.9785545 0 2.9678316 
2.243 0.017031929 -5.0627685 0.033875577 -7.1161737 0 1.9769157 0 2.9653735 
2.244 0.017017879 -5.0602112 0.033830594 -7.1121898 0 1.9752781 0 2.9629173 
2.2449999 0.017003849 -5.0576553 0.033785701 -7.1082091 0 1.9736418 0 2.9604626 
2.2460001 0.016989844 -5.0551 0.033740897 -7.1042309 0 1.9720066 0 2.95801 
2.247 0.016975861 -5.0525455 0.033696186 -7.1002555 0 1.9703726 0 2.9555588 
2.2479999 0.016961902 -5.0499916 0.033651561 -7.0962834 0 1.9687397 0 2.9531097 
2.2490001 0.016947964 -5.0474391 0.033607028 -7.0923138 0 1.9671081 0 2.9506621 
2.25 0.01693405 -5.0448875 0.033562589 -7.0883474 0 1.9654777 0 2.9482164 
2.2509999 0.016920159 -5.0423365 0.033518236 -7.084384 0 1.9638485 0 2.9457726 
2.2520001 0.016906289 -5.0397863 0.033473972 -7.0804229 0 1.9622203 0 2.9433305 
2.253 0.016892442 -5.0372376 0.033429798 -7.0764651 0 1.9605935 0 2.9408903 
2.2539999 0.01687862 -5.0346894 0.033385713 -7.0725102 0 1.9589678 0 2.9384518 
2.2550001 0.016864818 -5.0321422 0.033341713 -7.0685582 0 1.9573432 0 2.9360149 
2.256 0.01685104 -5.0295959 0.033297807 -7.0646086 0 1.9557199 0 2.9335799 
2.257 0.016837282 -5.02705 0.033253986 -7.0606623 0 1.9540977 0 2.9311466 
2.2579999 0.016823549 -5.0245056 0.033210255 -7.0567188 0 1.9524769 0 2.9287152 
2.2590001 0.016809836 -5.0219617 0.03316661 -7.0527778 0 1.950857 0 2.9262855 
2.26 0.016796147 -5.0194192 0.033123054 -7.04884 0 1.9492384 0 2.9238577 
2.2609999 0.016782479 -5.0168772 0.033079587 -7.0449052 0 1.947621 0 2.9214315 
2.2620001 0.016768835 -5.0143361 0.033036202 -7.0409727 0 1.9460047 0 2.9190071 
2.263 0.016755212 -5.011796 0.032992907 -7.0370436 0 1.9443897 0 2.9165845 
2.2639999 0.016741613 -5.0092568 0.032949701 -7.0331168 0 1.9427758 0 2.9141638 
2.2650001 0.016728034 -5.0067182 0.032906581 -7.0291929 0 1.9411632 0 2.9117448 
2.266 0.016714478 -5.0041809 0.032863542 -7.0252724 0 1.9395517 0 2.9093275 
2.267 0.016700942 -5.0016441 0.032820594 -7.0213542 0 1.9379413 0 2.9069121 
2.2679999 0.01668743 -4.9991083 0.03277773 -7.0174389 0 1.9363322 0 2.9044983 
2.2690001 0.016673939 -4.9965734 0.032734953 -7.0135264 0 1.9347242 0 2.9020863 
2.27 0.016660472 -4.9940395 0.032692265 -7.0096164 0 1.9331174 0 2.8996761 
2.2709999 0.016647026 -4.9915066 0.032649659 -7.0057096 0 1.9315119 0 2.8972678 
2.2720001 0.0166336 -4.9889741 0.032607134 -7.0018053 0 1.9299074 0 2.894861 
2.273 0.016620198 -4.986443 0.0325647 -6.9979043 0 1.9283042 0 2.8924563 
2.2739999 0.016606817 -4.9839125 0.032522347 -6.9940057 0 1.9267021 0 2.890053 
2.2750001 0.016593456 -4.9813828 0.03248008 -6.9901099 0 1.9251012 0 2.8876517 
2.276 0.01658012 -4.9788542 0.032437898 -6.9862165 0 1.9235015 0 2.8852522 
2.277 0.016566804 -4.9763265 0.032395799 -6.9823265 0 1.9219029 0 2.8828545 
2.2780001 0.016553508 -4.9737992 0.032353785 -6.9784389 0 1.9203056 0 2.8804584 
2.279 0.016540235 -4.9712734 0.032311853 -6.9745545 0 1.9187094 0 2.8780642 
2.28 0.016526984 -4.9687481 0.032270007 -6.9706726 0 1.9171144 0 2.8756716 
2.2809999 0.016513754 -4.9662237 0.032228243 -6.9667931 0 1.9155205 0 2.8732808 
2.2820001 0.016500546 -4.9637003 0.03218656 -6.9629169 0 1.9139279 0 2.8708918 
2.283 0.01648736 -4.9611778 0.032144964 -6.959043 0 1.9123365 0 2.8685048 
2.2839999 0.016474193 -4.9586558 0.032103449 -6.9551721 0 1.9107462 0 2.8661191 
2.2850001 0.01646105 -4.9561353 0.032062016 -6.951304 0 1.909157 0 2.8637354 
2.286 0.016447926 -4.9536152 0.032020666 -6.9474382 0 1.9075691 0 2.8613536 
2.2869999 0.016434824 -4.9510961 0.031979397 -6.9435754 0 1.9059823 0 2.8589735 
2.2880001 0.016421745 -4.9485779 0.03193821 -6.9397154 0 1.9043967 0 2.856595 
2.289 0.016408686 -4.9460602 0.031897105 -6.9358582 0 1.9028122 0 2.8542185 
2.29 0.016395647 -4.9435439 0.031856082 -6.9320035 0 1.901229 0 2.8518436 
2.2909999 0.016382631 -4.9410281 0.031815141 -6.9281516 0 1.899647 0 2.8494704 
2.2920001 0.016369635 -4.9385133 0.031774282 -6.9243026 0 1.898066 0 2.8470991 
2.293 0.01635666 -4.9359994 0.031733502 -6.9204559 0 1.8964863 0 2.8447294 
2.2939999 0.016343707 -4.9334865 0.031692803 -6.9166121 0 1.8949077 0 2.8423617 
2.2950001 0.016330773 -4.930974 0.031652186 -6.9127712 0 1.8933303 0 2.8399956 
2.296 0.016317861 -4.9284625 0.031611647 -6.9089327 0 1.8917542 0 2.8376312 
2.2969999 0.016304972 -4.925952 0.031571191 -6.905097 0 1.890179 0 2.8352685 
2.2980001 0.016292101 -4.9234424 0.031530812 -6.9012637 0 1.8886052 0 2.8329077 
2.299 0.016279252 -4.9209337 0.031490516 -6.8974333 0 1.8870325 0 2.8305488 
2.3 0.016266424 -4.9184256 0.031450298 -6.8936057 0 1.885461 0 2.8281913 
2.3010001 0.016253617 -4.9159188 0.031410161 -6.8897805 0 1.8838905 0 2.8258359 
2.302 0.01624083 -4.9134126 0.0313701 -6.8859582 0 1.8823214 0 2.823482 
2.303 0.016228063 -4.9109073 0.03133012 -6.8821387 0 1.8807533 0 2.82113 
2.3039999 0.016215317 -4.9084024 0.031290218 -6.8783216 0 1.8791864 0 2.8187797 
2.3050001 0.016202593 -4.905899 0.031250399 -6.874507 0 1.8776207 0 2.816431 
2.306 0.016189888 -4.9033961 0.031210653 -6.8706956 0 1.8760562 0 2.8140843 
2.3069999 0.016177205 -4.9008942 0.031170988 -6.8668861 0 1.8744929 0 2.8117392 
2.3080001 0.016164541 -4.8983932 0.0311314 -6.86308 0 1.8729306 0 2.809396 
2.309 0.016151899 -4.8958926 0.031091891 -6.8592758 0 1.8713696 0 2.8070545 
2.3099999 0.016139276 -4.893393 0.031052459 -6.8554749 0 1.8698097 0 2.8047147 
2.3110001 0.016126676 -4.8908944 0.031013105 -6.8516765 0 1.8682511 0 2.8023765 
2.312 0.016114093 -4.8883967 0.030973829 -6.8478804 0 1.8666935 0 2.8000402 
2.313 0.016101532 -4.8859 0.03093463 -6.8440871 0 1.8651371 0 2.7977057 
2.3139999 0.01608899 -4.8834038 0.030895507 -6.8402963 0 1.8635819 0 2.795373 
2.3150001 0.01607647 -4.8809085 0.030856462 -6.8365083 0 1.8620279 0 2.7930417 
2.316 0.01606397 -4.8784142 0.030817494 -6.8327227 0 1.8604749 0 2.7907126 
2.3169999 0.01605149 -4.8759208 0.030778602 -6.8289399 0 1.8589233 0 2.7883849 
2.3180001 0.016039031 -4.8734283 0.030739786 -6.8251595 0 1.8573728 0 2.7860591 
2.319 0.01602659 -4.8709364 0.030701047 -6.821382 0 1.8558233 0 2.783735 
2.3199999 0.01601417 -4.8684454 0.030662382 -6.8176069 0 1.8542751 0 2.7814126 
2.3210001 0.01600177 -4.8659549 0.030623794 -6.8138347 0 1.852728 0 2.7790921 
2.322 0.015989391 -4.8634658 0.030585282 -6.8100648 0 1.8511821 0 2.7767732 
2.323 0.015977031 -4.8609772 0.030546846 -6.8062973 0 1.8496374 0 2.774456 
2.3239999 0.015964692 -4.8584895 0.030508485 -6.8025327 0 1.8480937 0 2.7721407 
2.325 0.015952371 -4.8560028 0.030470198 -6.7987704 0 1.8465513 0 2.7698271 
2.326 0.015940072 -4.8535166 0.030431986 -6.795011 0 1.84501 0 2.7675152 
2.3269999 0.015927792 -4.8510318 0.03039385 -6.791254 0 1.84347 0 2.7652049 
2.3280001 0.015915532 -4.8485475 0.030355787 -6.7874994 0 1.841931 0 2.7628965 
2.329 0.015903292 -4.8460636 0.0303178 -6.7837477 0 1.8403932 0 2.7605898 
2.3299999 0.015891071 -4.8435812 0.030279886 -6.7799983 0 1.8388566 0 2.7582848 
2.3310001 0.015878869 -4.8410993 0.030242046 -6.7762513 0 1.8373212 0 2.7559817 
2.332 0.015866688 -4.8386183 0.030204281 -6.7725072 0 1.8357868 0 2.7536802 
2.3329999 0.015854526 -4.8361382 0.030166589 -6.7687654 0 1.8342537 0 2.7513804 
2.3340001 0.015842384 -4.8336587 0.030128971 -6.7650261 0 1.8327216 0 2.7490823 
2.335 0.015830262 -4.8311801 0.030091425 -6.7612896 0 1.8311907 0 2.7467861 
2.336 0.01581816 -4.8287024 0.030053955 -6.7575555 0 1.829661 0 2.7444916 
2.3369999 0.015806075 -4.8262258 0.030016556 -6.7538242 0 1.8281325 0 2.7421987 
2.3380001 0.015794013 -4.8237495 0.029979231 -6.7500949 0 1.8266051 0 2.7399077 
2.339 0.015781967 -4.8212743 0.029941978 -6.7463684 0 1.8250788 0 2.7376182 
2.3399999 0.015769942 -4.8188 0.029904796 -6.7426443 0 1.8235538 0 2.7353308 
2.3410001 0.015757937 -4.8163266 0.029867688 -6.7389231 0 1.8220298 0 2.7330449 
2.342 0.015745951 -4.8138537 0.029830651 -6.7352042 0 1.820507 0 2.7307606 
2.3429999 0.015733983 -4.8113818 0.029793689 -6.7314878 0 1.8189855 0 2.7284782 
2.3440001 0.015722036 -4.8089108 0.029756796 -6.7277737 0 1.8174649 0 2.7261975 
2.345 0.015710108 -4.8064404 0.029719975 -6.724062 0 1.8159456 0 2.7239184 
2.346 0.015698198 -4.8039708 0.029683227 -6.7203531 0 1.8144275 0 2.7216413 
2.3469999 0.015686309 -4.8015022 0.029646549 -6.7166467 0 1.8129104 0 2.7193658 
2.348 0.015674436 -4.7990346 0.029609943 -6.7129426 0 1.8113946 0 2.717092 
2.349 0.015662586 -4.7965674 0.029573407 -6.7092414 0 1.8098799 0 2.7148199 
2.3499999 0.015650753 -4.7941012 0.029536942 -6.7055421 0 1.8083663 0 2.7125494 
2.3510001 0.015638938 -4.791636 0.02950055 -6.7018456 0 1.8068539 0 2.7102809 
2.352 0.015627144 -4.7891712 0.029464226 -6.6981516 0 1.8053427 0 2.708014 
2.3529999 0.015615369 -4.7867074 0.029427972 -6.6944599 0 1.8038325 0 2.7057488 
2.3540001 0.015603612 -4.7842445 0.02939179 -6.6907711 0 1.8023236 0 2.7034853 
2.355 0.015591875 -4.7817822 0.029355677 -6.6870842 0 1.8008157 0 2.7012236 
2.3559999 0.015580156 -4.7793212 0.029319635 -6.6834002 0 1.799309 0 2.6989634 
2.3570001 0.015568456 -4.7768607 0.029283661 -6.6797185 0 1.7978035 0 2.6967051 
2.358 0.015556774 -4.7744007 0.029247757 -6.6760392 0 1.7962991 0 2.6944487 
2.359 0.015545112 -4.7719417 0.029211923 -6.6723623 0 1.7947959 0 2.6921937 
2.3599999 0.015533469 -4.769484 0.029176159 -6.6686878 0 1.7932937 0 2.6899407 
2.3610001 0.015521844 -4.7670264 0.029140463 -6.6650157 0 1.7917928 0 2.6876891 
2.362 0.015510238 -4.7645702 0.029104836 -6.6613464 0 1.790293 0 2.6854393 
2.3629999 0.01549865 -4.7621145 0.029069278 -6.6576791 0 1.7887943 0 2.6831913 
2.3640001 0.015487081 -4.7596593 0.029033789 -6.6540146 0 1.7872968 0 2.6809452 
2.365 0.015475531 -4.7572055 0.028998367 -6.6503525 0 1.7858003 0 2.6787004 
2.3659999 0.015463999 -4.7547522 0.028963016 -6.6466923 0 1.7843051 0 2.6764576 
2.3670001 0.015452486 -4.7522998 0.02892773 -6.6430349 0 1.782811 0 2.6742165 
2.368 0.015440991 -4.7498479 0.028892515 -6.63938 0 1.7813181 0 2.671977 
2.369 0.015429515 -4.7473974 0.028857365 -6.6357274 0 1.7798262 0 2.6697392 
2.3699999 0.015418057 -4.744947 0.028822284 -6.6320772 0 1.7783356 0 2.6675034 
2.3710001 0.015406618 -4.7424979 0.028787272 -6.6284294 0 1.7768459 0 2.6652689 
2.372 0.015395197 -4.7400494 0.028752325 -6.6247845 0 1.7753576 0 2.6630363 
2.3729999 0.015383795 -4.7376018 0.028717447 -6.6211414 0 1.7738703 0 2.6608055 
2.3740001 0.01537241 -4.7351551 0.028682634 -6.6175008 0 1.7723842 0 2.6585763 
2.375 0.015361045 -4.7327089 0.02864789 -6.6138625 0 1.7708992 0 2.6563487 
2.3759999 0.015349697 -4.7302637 0.028613212 -6.6102266 0 1.7694154 0 2.6541231 
2.3770001 0.015338368 -4.727819 0.0285786 -6.6065936 0 1.7679327 0 2.6518989 
2.378 0.015327057 -4.7253757 0.028544055 -6.6029625 0 1.766451 0 2.6496766 
2.3789999 0.015315764 -4.7229323 0.028509576 -6.5993338 0 1.7649707 0 2.6474559 
2.3800001 0.015304488 -4.7204905 0.028475164 -6.5957074 0 1.7634913 0 2.645237 
2.381 0.015293232 -4.718049 0.028440816 -6.5920835 0 1.7620132 0 2.6430197 
2.382 0.015281993 -4.7156086 0.028406536 -6.5884624 0 1.7605361 0 2.6408041 
2.3829999 0.015270772 -4.7131691 0.028372319 -6.5848432 0 1.7590601 0 2.6385903 
2.3840001 0.01525957 -4.7107301 0.028338172 -6.5812263 0 1.7575854 0 2.636378 
2.385 0.015248385 -4.708292 0.028304087 -6.5776119 0 1.7561117 0 2.6341677 
2.3859999 0.015237219 -4.7058544 0.028270068 -6.5739999 0 1.7546393 0 2.631959 
2.3870001 0.01522607 -4.7034178 0.028236113 -6.5703897 0 1.7531679 0 2.6297519 
2.388 0.015214939 -4.7009821 0.028202225 -6.5667825 0 1.7516977 0 2.6275465 
2.3889999 0.015203826 -4.6985474 0.028168401 -6.5631776 0 1.7502285 0 2.6253428 
2.3900001 0.01519273 -4.6961131 0.028134642 -6.5595746 0 1.7487606 0 2.6231408 
2.391 0.015181653 -4.6936798 0.028100947 -6.5559745 0 1.7472937 0 2.6209407 
2.392 0.015170594 -4.691247 0.028067315 -6.5523763 0 1.745828 0 2.618742 
2.3929999 0.015159552 -4.6888151 0.02803375 -6.5487804 0 1.7443634 0 2.6165452 
2.3940001 0.015148528 -4.6863842 0.028000247 -6.5451875 0 1.7429 0 2.6143498 
2.395 0.015137522 -4.6839538 0.027966809 -6.5415964 0 1.7414377 0 2.6121564 
2.3959999 0.015126533 -4.6815243 0.027933434 -6.5380073 0 1.7399764 0 2.6099646 
2.3970001 0.015115561 -4.6790957 0.027900124 -6.534421 0 1.7385163 0 2.6077745 
2.398 0.015104608 -4.6766677 0.027866876 -6.5308371 0 1.7370574 0 2.6055861 
2.3989999 0.015093672 -4.6742406 0.027833693 -6.5272551 0 1.7355995 0 2.6033993 
2.4000001 0.015082753 -4.671814 0.027800571 -6.5236754 0 1.7341429 0 2.6012144 
2.401 0.015071852 -4.6693883 0.027767513 -6.5200987 0 1.7326872 0 2.599031 
2.402 0.015060969 -4.6669636 0.027734518 -6.5165234 0 1.7312329 0 2.5968492 
2.4030001 0.015050103 -4.6645398 0.027701586 -6.5129509 0 1.7297795 0 2.5946693 
2.404 0.015039255 -4.6621165 0.027668716 -6.5093808 0 1.7283273 0 2.5924909 
2.405 0.015028424 -4.6596937 0.02763591 -6.5058126 0 1.7268763 0 2.5903144 
2.4059999 0.01501761 -4.6572723 0.027603166 -6.5022469 0 1.7254263 0 2.5881395 
2.4070001 0.015006813 -4.654851 0.027570482 -6.4986835 0 1.7239774 0 2.5859661 
2.408 0.014996034 -4.652431 0.027537864 -6.4951224 0 1.7225298 0 2.5837946 
2.4089999 0.014985272 -4.6500115 0.027505305 -6.4915633 0 1.7210832 0 2.5816247 
2.4100001 0.014974528 -4.647593 0.027472809 -6.4880071 0 1.7196376 0 2.5794566 
2.411 0.0149638 -4.645175 0.027440373 -6.4844527 0 1.7181933 0 2.5772901 
2.4119999 0.01495309 -4.6427579 0.027408 -6.4809003 0 1.7167501 0 2.5751252 
2.4130001 0.014942397 -4.6403418 0.027375689 -6.4773507 0 1.715308 0 2.572962 
2.414 0.014931721 -4.6379261 0.027343437 -6.473803 0 1.7138669 0 2.5708005 
2.415 0.014921063 -4.6355114 0.027311247 -6.4702578 0 1.7124271 0 2.5686407 
2.4159999 0.01491042 -4.6330972 0.02727912 -6.4667149 0 1.7109884 0 2.5664825 
2.4170001 0.014899796 -4.6306844 0.027247051 -6.4631739 0 1.7095507 0 2.564326 
2.418 0.014889188 -4.6282716 0.027215045 -6.4596353 0 1.7081141 0 2.5621712 
2.4189999 0.014878597 -4.6258597 0.027183099 -6.456099 0 1.7066787 0 2.5600183 
2.4200001 0.014868024 -4.6234488 0.027151212 -6.4525652 0 1.7052445 0 2.5578668 
2.421 0.014857467 -4.6210389 0.027119385 -6.4490333 0 1.7038113 0 2.555717 
2.4219999 0.014846927 -4.6186295 0.02708762 -6.4455037 0 1.7023792 0 2.5535688 
2.4230001 0.014836404 -4.616221 0.027055915 -6.4419765 0 1.7009484 0 2.5514226 
2.424 0.014825898 -4.6138129 0.027024269 -6.4384513 0 1.6995184 0 2.5492778 
2.425 0.014815409 -4.6114058 0.026992682 -6.4349284 0 1.6980897 0 2.5471346 
2.4260001 0.014804936 -4.6089993 0.026961157 -6.4314075 0 1.6966622 0 2.5449932 
2.427 0.014794481 -4.6065936 0.02692969 -6.4278893 0 1.6952357 0 2.5428536 
2.428 0.014784042 -4.6041889 0.026898284 -6.4243731 0 1.6938103 0 2.5407155 
2.4289999 0.014773619 -4.6017847 0.026866935 -6.4208589 0 1.692386 0 2.538579 
2.4300001 0.014763214 -4.5993814 0.026835645 -6.417347 0 1.6909629 0 2.5364442 
2.431 0.014752825 -4.5969787 0.026804416 -6.4138374 0 1.6895407 0 2.5343113 
2.4319999 0.014742453 -4.5945768 0.026773244 -6.4103303 0 1.6881199 0 2.5321798 
2.4330001 0.014732097 -4.592176 0.026742131 -6.4068251 0 1.6867 0 2.53005 
2.434 0.014721758 -4.5897756 0.026711076 -6.4033217 0 1.6852813 0 2.5279219 
2.4349999 0.014711436 -4.5873761 0.026680082 -6.3998208 0 1.6838636 0 2.5257955 
2.4360001 0.01470113 -4.5849771 0.026649144 -6.3963223 0 1.6824472 0 2.5236707 
2.437 0.01469084 -4.5825791 0.026618265 -6.3928261 0 1.6810318 0 2.5215476 
2.438 0.014680567 -4.5801821 0.026587443 -6.3893318 0 1.6796175 0 2.5194261 
2.4389999 0.014670311 -4.5777855 0.02655668 -6.3858395 0 1.6782043 0 2.5173063 
2.4400001 0.01466007 -4.5753899 0.026525976 -6.38235 0 1.6767921 0 2.5151882 
2.441 0.014649847 -4.5729947 0.026495328 -6.3788619 0 1.6753812 0 2.5130718 
2.4419999 0.014639638 -4.5706005 0.026464738 -6.3753767 0 1.6739713 0 2.510957 
2.4430001 0.014629448 -4.5682068 0.026434205 -6.3718929 0 1.6725626 0 2.5088439 
2.444 0.014619273 -4.565814 0.026403729 -6.368412 0 1.6711549 0 2.5067325 
2.4449999 0.014609114 -4.5634217 0.026373312 -6.364933 0 1.6697483 0 2.5046225 
2.4460001 0.014598972 -4.5610309 0.026342949 -6.3614559 0 1.6683428 0 2.5025144 
2.447 0.014588846 -4.55864 0.026312646 -6.3579812 0 1.6669385 0 2.5004077 
2.448 0.014578736 -4.5562501 0.026282398 -6.3545089 0 1.6655352 0 2.4983029 
2.4489999 0.014568643 -4.5538611 0.026252206 -6.3510385 0 1.6641331 0 2.4961996 
2.45 0.014558565 -4.5514731 0.026222073 -6.3475699 0 1.662732 0 2.4940979 
2.451 0.014548504 -4.5490851 0.026191995 -6.3441038 0 1.661332 0 2.4919982 
2.4519999 0.014538458 -4.5466986 0.026161972 -6.3406401 0 1.6599332 0 2.4898999 
2.4530001 0.014528429 -4.5443125 0.026132006 -6.3371778 0 1.6585355 0 2.4878032 
2.454 0.014518416 -4.5419273 0.026102098 -6.3337183 0 1.6571388 0 2.4857082 
2.4549999 0.014508419 -4.5395427 0.026072243 -6.3302608 0 1.6557432 0 2.4836149 
2.4560001 0.014498437 -4.5371585 0.026042446 -6.3268051 0 1.6543487 0 2.481523 
2.457 0.014488472 -4.5347757 0.026012704 -6.3233519 0 1.6529554 0 2.4794331 
2.4579999 0.014478522 -4.532393 0.025983017 -6.3199005 0 1.651563 0 2.4773445 
2.4590001 0.014468589 -4.5300117 0.025953386 -6.3164515 0 1.6501719 0 2.4752579 
2.46 0.014458671 -4.5276308 0.025923811 -6.3130045 0 1.6487818 0 2.4731727 
2.461 0.01444877 -4.5252504 0.02589429 -6.3095598 0 1.6473927 0 2.4710891 
2.4619999 0.014438884 -4.522871 0.025864823 -6.3061171 0 1.6460049 0 2.4690073 
2.4630001 0.014429014 -4.5204926 0.025835413 -6.3026767 0 1.644618 0 2.4669271 
2.464 0.01441916 -4.5181146 0.025806056 -6.2992377 0 1.6432323 0 2.4648485 
2.4649999 0.014409321 -4.5157371 0.025776755 -6.2958016 0 1.6418477 0 2.4627717 
2.4660001 0.014399499 -4.5133605 0.02574751 -6.2923675 0 1.6404642 0 2.4606962 
2.467 0.014389691 -4.5109849 0.025718316 -6.2889352 0 1.6390817 0 2.4586227 
2.4679999 0.0143799 -4.5086098 0.025689179 -6.2855048 0 1.6377004 0 2.4565506 
2.4690001 0.014370124 -4.5062356 0.025660096 -6.2820768 0 1.6363201 0 2.4544802 
2.47 0.014360364 -4.5038619 0.025631065 -6.2786508 0 1.634941 0 2.4524114 
2.471 0.014350619 -4.5014892 0.025602089 -6.2752271 0 1.6335629 0 2.4503443 
2.4719999 0.014340891 -4.4991174 0.025573168 -6.2718053 0 1.6321859 0 2.4482789 
2.473 0.014331177 -4.4967461 0.025544301 -6.2683854 0 1.63081 0 2.4462149 
2.474 0.014321479 -4.4943752 0.025515486 -6.2649679 0 1.6294352 0 2.4441528 
2.4749999 0.014311797 -4.4920053 0.025486724 -6.2615523 0 1.6280614 0 2.4420922 
2.4760001 0.01430213 -4.4896359 0.025458017 -6.2581391 0 1.6266887 0 2.4400332 
2.477 0.014292479 -4.4872675 0.025429362 -6.2547278 0 1.6253172 0 2.4379759 
2.4779999 0.014282842 -4.4849 0.025400762 -6.2513185 0 1.6239467 0 2.43592 
2.4790001 0.014273222 -4.482533 0.025372213 -6.247911 0 1.6225773 0 2.433866 
2.48 0.014263617 -4.4801669 0.025343718 -6.2445059 0 1.621209 0 2.4318135 
2.4809999 0.014254027 -4.4778013 0.025315275 -6.2411027 0 1.6198418 0 2.4297626 
2.4820001 0.014244452 -4.4754362 0.025286887 -6.2377014 0 1.6184757 0 2.4277134 
2.483 0.014234893 -4.4730725 0.02525855 -6.2343025 0 1.6171106 0 2.4256659 
2.484 0.014225349 -4.4707088 0.025230264 -6.2309055 0 1.6157466 0 2.42362 
2.4849999 0.01421582 -4.4683461 0.025202032 -6.2275105 0 1.6143837 0 2.4215755 
2.4860001 0.014206307 -4.4659843 0.025173852 -6.2241178 0 1.6130219 0 2.4195328 
2.487 0.014196808 -4.463623 0.025145724 -6.220727 0 1.6116611 0 2.4174917 
2.4879999 0.014187325 -4.4612627 0.025117649 -6.2173381 0 1.6103015 0 2.4154522 
2.4890001 0.014177857 -4.4589028 0.025089625 -6.2139511 0 1.6089429 0 2.4134142 
2.49 0.014168404 -4.4565439 0.025061652 -6.2105665 0 1.6075853 0 2.4113781 
2.4909999 0.014158966 -4.4541855 0.025033733 -6.2071838 0 1.6062289 0 2.4093435 
2.4920001 0.014149544 -4.451828 0.025005864 -6.2038031 0 1.6048735 0 2.4073102 
2.493 0.014140137 -4.449471 0.024978045 -6.2004242 0 1.6035193 0 2.4052789 
2.494 0.014130743 -4.4471149 0.024950281 -6.1970477 0 1.6021661 0 2.403249 
2.4949999 0.014121366 -4.4447594 0.024922565 -6.1936731 0 1.600814 0 2.401221 
2.4960001 0.014112003 -4.4424047 0.024894901 -6.1903005 0 1.5994629 0 2.3991945 
2.497 0.014102655 -4.4400506 0.024867289 -6.1869297 0 1.5981129 0 2.3971694 
2.4979999 0.014093323 -4.4376974 0.024839727 -6.1835613 0 1.5967641 0 2.3951461 
2.4990001 0.014084005 -4.4353447 0.024812216 -6.1801944 0 1.5954162 0 2.3931243 
2.5 0.014074702 -4.4329929 0.024784755 -6.1768298 0 1.5940695 0 2.3911042 
2.5009999 0.014065414 -4.4306417 0.024757344 -6.1734672 0 1.5927237 0 2.3890855 
2.5020001 0.014056141 -4.4282913 0.024729986 -6.1701069 0 1.5913792 0 2.3870687 
2.503 0.014046882 -4.4259415 0.024702676 -6.166748 0 1.5900356 0 2.3850534 
2.5039999 0.014037639 -4.4235926 0.024675418 -6.1633916 0 1.5886931 0 2.3830397 
2.5050001 0.014028409 -4.4212441 0.024648208 -6.160037 0 1.5873517 0 2.3810277 
2.506 0.014019196 -4.4188967 0.024621051 -6.1566844 0 1.5860114 0 2.3790171 
2.507 0.014009996 -4.4165497 0.024593942 -6.1533337 0 1.5846721 0 2.3770082 
2.5079999 0.014000812 -4.4142036 0.024566883 -6.1499848 0 1.583334 0 2.375001 
2.5090001 0.013991642 -4.4118581 0.024539873 -6.1466384 0 1.5819968 0 2.3729951 
2.51 0.013982486 -4.4095135 0.024512913 -6.1432939 0 1.5806607 0 2.370991 
2.5109999 0.013973345 -4.4071693 0.024486003 -6.1399508 0 1.5793257 0 2.3689885 
2.5120001 0.013964219 -4.4048257 0.024459142 -6.13661 0 1.5779918 0 2.3669877 
2.513 0.013955107 -4.402483 0.024432331 -6.1332712 0 1.576659 0 2.3649883 
2.5139999 0.013946011 -4.4001412 0.024405569 -6.1299348 0 1.5753272 0 2.3629906 
2.5150001 0.013936928 -4.3978 0.024378855 -6.1265998 0 1.5739964 0 2.3609946 
2.516 0.01392786 -4.3954592 0.024352191 -6.1232667 0 1.5726668 0 2.359 
2.517 0.013918806 -4.3931193 0.024325576 -6.119936 0 1.5713381 0 2.357007 
2.5179999 0.013909767 -4.3907804 0.024299009 -6.1166072 0 1.5700105 0 2.3550158 
2.5190001 0.013900743 -4.388442 0.02427249 -6.1132798 0 1.5686841 0 2.3530262 
2.52 0.013891732 -4.3861041 0.024246022 -6.1099548 0 1.5673586 0 2.351038 
2.5209999 0.013882737 -4.3837671 0.0242196 -6.1066318 0 1.5660342 0 2.3490515 
2.5220001 0.013873755 -4.3814311 0.024193227 -6.1033106 0 1.564711 0 2.3470664 
2.523 0.013864788 -4.3790951 0.024166903 -6.0999913 0 1.5633887 0 2.345083 
2.5239999 0.013855835 -4.3767605 0.024140626 -6.096674 0 1.5620675 0 2.3431013 
2.5250001 0.013846897 -4.3744259 0.024114398 -6.0933585 0 1.5607474 0 2.341121 
2.526 0.013837973 -4.3720927 0.024088217 -6.0900455 0 1.5594283 0 2.3391426 
2.527 0.013829063 -4.3697596 0.024062084 -6.0867338 0 1.5581102 0 2.3371654 
2.5280001 0.013820167 -4.3674273 0.024036 -6.0834241 0 1.5567933 0 2.3351901 
2.529 0.013811286 -4.3650961 0.024009962 -6.0801167 0 1.5554774 0 2.3332162 
2.53 0.013802418 -4.3627653 0.023983972 -6.0768108 0 1.5541626 0 2.3312438 
2.5309999 0.013793564 -4.3604355 0.023958031 -6.0735073 0 1.5528488 0 2.3292732 
2.5320001 0.013784726 -4.3581061 0.023932135 -6.0702052 0 1.5515361 0 2.3273041 
2.533 0.013775901 -4.3557773 0.023906287 -6.0669055 0 1.5502243 0 2.3253365 
2.5339999 0.01376709 -4.3534493 0.023880485 -6.0636072 0 1.5489137 0 2.3233705 
2.5350001 0.013758293 -4.3511219 0.023854733 -6.0603113 0 1.5476041 0 2.3214061 
2.536 0.013749511 -4.3487954 0.023829026 -6.0570168 0 1.5462956 0 2.3194435 
2.5369999 0.013740742 -4.3464694 0.023803366 -6.0537248 0 1.5449882 0 2.3174822 
2.5380001 0.013731987 -4.3441443 0.023777753 -6.0504341 0 1.5436817 0 2.3155224 
2.539 0.013723247 -4.3418198 0.023752185 -6.0471458 0 1.5423763 0 2.3135645 
2.54 0.01371452 -4.3394961 0.023726664 -6.043859 0 1.541072 0 2.3116081 
2.5409999 0.013705807 -4.337173 0.023701191 -6.0405746 0 1.5397687 0 2.309653 
2.5420001 0.013697108 -4.3348503 0.023675764 -6.0372915 0 1.5384665 0 2.3076997 
2.543 0.013688424 -4.3325286 0.023650382 -6.0340104 0 1.5371653 0 2.305748 
2.5439999 0.013679752 -4.3302073 0.023625048 -6.0307317 0 1.5358652 0 2.3037977 
2.5450001 0.013671095 -4.3278871 0.023599759 -6.0274544 0 1.534566 0 2.3018491 
2.546 0.013662452 -4.3255672 0.023574514 -6.024179 0 1.533268 0 2.299902 
2.5469999 0.013653822 -4.3232484 0.023549318 -6.020906 0 1.531971 0 2.2979565 
2.5480001 0.013645207 -4.32093 0.023524165 -6.0176344 0 1.5306751 0 2.2960126 
2.549 0.013636605 -4.3186126 0.02349906 -6.0143647 0 1.5293801 0 2.2940702 
2.55 0.013628016 -4.3162956 0.023473999 -6.011097 0 1.5280863 0 2.2921293 
2.5510001 0.013619442 -4.3139791 0.023448985 -6.0078311 0 1.5267935 0 2.2901902 
2.552 0.013610881 -4.3116636 0.023424014 -6.0045671 0 1.5255016 0 2.2882526 
2.553 0.013602333 -4.3093486 0.02339909 -6.0013051 0 1.5242109 0 2.2863164 
2.5539999 0.0135938 -4.3070345 0.023374211 -5.9980445 0 1.5229212 0 2.2843819 
2.5550001 0.013585281 -4.3047209 0.023349376 -5.9947863 0 1.5216326 0 2.2824488 
2.556 0.013576774 -4.3024077 0.023324586 -5.9915295 0 1.520345 0 2.2805173 
2.5569999 0.013568281 -4.3000956 0.023299843 -5.9882751 0 1.5190583 0 2.2785876 
2.5580001 0.013559802 -4.2977843 0.023275143 -5.9850221 0 1.5177728 0 2.2766593 
2.559 0.013551337 -4.2954736 0.023250489 -5.981771 0 1.5164883 0 2.2747326 
2.5599999 0.013542885 -4.2931633 0.023225877 -5.9785218 0 1.5152049 0 2.2728074 
2.5610001 0.013534446 -4.290854 0.023201311 -5.9752746 0 1.5139225 0 2.2708836 
2.562 0.013526021 -4.2885451 0.023176789 -5.9720292 0 1.5126411 0 2.2689614 
2.563 0.01351761 -4.2862368 0.023152312 -5.9687858 0 1.5113606 0 2.267041 
2.5639999 0.013509211 -4.2839293 0.02312788 -5.9655437 0 1.5100814 0 2.2651219 
2.5650001 0.013500826 -4.2816224 0.02310349 -5.9623036 0 1.5088031 0 2.2632046 
2.566 0.013492456 -4.2793164 0.023079146 -5.9590659 0 1.5075258 0 2.2612886 
2.5669999 0.013484097 -4.2770109 0.023054844 -5.9558296 0 1.5062495 0 2.2593744 
2.5680001 0.013475752 -4.2747064 0.023030587 -5.9525952 0 1.5049744 0 2.2574615 
2.569 0.013467422 -4.2724023 0.023006374 -5.9493623 0 1.5037003 0 2.2555504 
2.5699999 0.013459104 -4.2700987 0.022982204 -5.9461317 0 1.5024271 0 2.2536407 
2.5710001 0.0134508 -4.267796 0.022958077 -5.9429026 0 1.501155 0 2.2517326 
2.572 0.013442508 -4.2654939 0.022933995 -5.9396753 0 1.499884 0 2.249826 
2.573 0.013434229 -4.2631927 0.022909956 -5.93645 0 1.498614 0 2.247921 
2.5739999 0.013425965 -4.2608919 0.02288596 -5.9332266 0 1.497345 0 2.2460175 
2.575 0.013417713 -4.2585921 0.022862008 -5.9300051 0 1.4960769 0 2.2441156 
2.576 0.013409475 -4.2562923 0.022838097 -5.926785 0 1.4948101 0 2.2422152 
2.5769999 0.013401249 -4.253994 0.022814231 -5.9235668 0 1.4935441 0 2.2403162 
2.5780001 0.013393038 -4.2516956 0.022790408 -5.9203506 0 1.4922793 0 2.2384188 
2.579 0.013384839 -4.2493982 0.022766626 -5.9171362 0 1.4910154 0 2.2365232 
2.5799999 0.013376653 -4.2471018 0.022742888 -5.9139237 0 1.4897525 0 2.2346289 
2.5810001 0.01336848 -4.2448058 0.022719193 -5.9107127 0 1.4884907 0 2.2327361 
2.582 0.013360321 -4.2425103 0.02269554 -5.9075036 0 1.4872299 0 2.230845 
2.5829999 0.013352173 -4.2402158 0.022671929 -5.9042964 0 1.4859701 0 2.2289553 
2.5840001 0.01334404 -4.2379217 0.022648361 -5.9010911 0 1.4847114 0 2.2270672 
2.585 0.01333592 -4.2356281 0.022624835 -5.8978872 0 1.4834538 0 2.2251806 
2.586 0.013327812 -4.2333355 0.022601351 -5.8946853 0 1.482197 0 2.2232955 
2.5869999 0.013319717 -4.2310433 0.02257791 -5.8914852 0 1.4809414 0 2.2214119 
2.5880001 0.013311636 -4.2287521 0.022554511 -5.8882866 0 1.4796867 0 2.2195301 
2.589 0.013303567 -4.2264614 0.022531154 -5.8850904 0 1.4784331 0 2.2176497 
2.5899999 0.013295511 -4.2241712 0.022507837 -5.8818955 0 1.4771805 0 2.2157707 
2.5910001 0.013287468 -4.2218819 0.022484563 -5.8787026 0 1.4759289 0 2.2138934 
2.592 0.013279438 -4.219593 0.022461332 -5.8755112 0 1.4746783 0 2.2120175 
2.5929999 0.01327142 -4.2173047 0.022438141 -5.8723216 0 1.4734287 0 2.2101431 
2.5940001 0.013263416 -4.2150173 0.022414992 -5.8691339 0 1.4721802 0 2.2082703 
2.595 0.013255425 -4.2127309 0.022391886 -5.8659482 0 1.4709327 0 2.206399 
2.596 0.013247446 -4.2104445 0.022368819 -5.8627639 0 1.4696862 0 2.2045293 
2.5969999 0.01323948 -4.208159 0.022345794 -5.8595815 0 1.4684407 0 2.202661 
2.598 0.013231526 -4.2058744 0.022322809 -5.856401 0 1.4671962 0 2.2007942 
2.599 0.013223586 -4.2035904 0.022299867 -5.8532219 0 1.4659528 0 2.1989291 
2.5999999 0.013215658 -4.2013068 0.022276966 -5.8500447 0 1.4647104 0 2.1970654 
2.6010001 0.013207743 -4.1990242 0.022254106 -5.8468695 0 1.4634689 0 2.1952033 
2.602 0.013199841 -4.1967416 0.022231285 -5.8436956 0 1.4622284 0 2.1933427 
2.6029999 0.013191951 -4.1944604 0.022208506 -5.8405237 0 1.460989 0 2.1914835 
2.6040001 0.013184073 -4.1921792 0.022185767 -5.8373537 0 1.4597507 0 2.189626 
2.605 0.013176208 -4.1898994 0.022163071 -5.8341856 0 1.4585133 0 2.1877699 
2.6059999 0.013168356 -4.1876197 0.022140412 -5.8310189 0 1.4572768 0 2.1859152 
2.6070001 0.013160517 -4.1853409 0.022117795 -5.8278537 0 1.4560415 0 2.1840622 
2.608 0.013152691 -4.1830626 0.022095218 -5.8246908 0 1.4548072 0 2.1822107 
2.609 0.013144876 -4.1807852 0.022072682 -5.8215294 0 1.4535738 0 2.1803608 
2.6099999 0.013137074 -4.1785078 0.022050187 -5.8183694 0 1.4523414 0 2.1785121 
2.6110001 0.013129285 -4.1762319 0.022027731 -5.8152118 0 1.4511101 0 2.1766651 
2.612 0.013121508 -4.1739559 0.022005314 -5.8120551 0 1.4498798 0 2.1748197 
2.6129999 0.013113744 -4.1716809 0.021982938 -5.8089008 0 1.4486505 0 2.1729758 
2.6140001 0.013105991 -4.1694069 0.021960601 -5.805748 0 1.4474221 0 2.1711333 
2.615 0.013098252 -4.1671329 0.021938305 -5.802597 0 1.4461949 0 2.1692922 
2.6159999 0.013090525 -4.1648598 0.021916049 -5.7994475 0 1.4449686 0 2.1674528 
2.6170001 0.013082811 -4.1625876 0.021893831 -5.7962999 0 1.4437432 0 2.1656148 
2.618 0.013075108 -4.160316 0.021871652 -5.7931538 0 1.4425189 0 2.1637783 
2.619 0.013067418 -4.1580448 0.021849515 -5.79001 0 1.4412956 0 2.1619434 
2.6199999 0.01305974 -4.1557741 0.021827416 -5.7868671 0 1.4400734 0 2.16011 
2.6210001 0.013052074 -4.1535044 0.021805355 -5.7837262 0 1.4388521 0 2.158278 
2.622 0.013044422 -4.1512351 0.021783335 -5.7805872 0 1.4376317 0 2.1564476 
2.6229999 0.013036781 -4.1489668 0.021761354 -5.7774501 0 1.4364125 0 2.1546187 
2.6240001 0.013029153 -4.146699 0.021739412 -5.7743144 0 1.4351941 0 2.1527913 
2.625 0.013021536 -4.1444316 0.021717507 -5.7711802 0 1.4339768 0 2.1509652 
2.6259999 0.013013932 -4.1421652 0.021695644 -5.7680478 0 1.4327605 0 2.1491408 
2.6270001 0.01300634 -4.1398993 0.021673817 -5.7649174 0 1.4315453 0 2.1473179 
2.628 0.01299876 -4.1376338 0.02165203 -5.7617884 0 1.4303309 0 2.1454964 
2.6289999 0.012991192 -4.1353693 0.021630282 -5.7586613 0 1.4291176 0 2.1436763 
2.6300001 0.012983637 -4.1331048 0.021608572 -5.7555356 0 1.4279053 0 2.1418579 
2.631 0.012976093 -4.1308417 0.021586901 -5.7524118 0 1.4266939 0 2.1400409 
2.632 0.012968562 -4.1285787 0.021565268 -5.74929 0 1.4254836 0 2.1382253 
2.6329999 0.012961043 -4.1263165 0.021543672 -5.7461696 0 1.4242743 0 2.1364114 
2.6340001 0.012953536 -4.1240554 0.021522116 -5.7430506 0 1.4230659 0 2.134599 
2.635 0.01294604 -4.1217947 0.021500599 -5.7399335 0 1.4218585 0 2.1327879 
2.6359999 0.012938557 -4.1195345 0.021479119 -5.7368178 0 1.4206523 0 2.1309783 
2.6370001 0.012931086 -4.1172748 0.021457676 -5.7337041 0 1.4194468 0 2.1291704 
2.638 0.012923627 -4.115016 0.02143627 -5.7305923 0 1.4182425 0 2.1273637 
2.6389999 0.01291618 -4.1127577 0.021414904 -5.7274818 0 1.4170392 0 2.1255586 
2.6400001 0.012908745 -4.1104999 0.021393577 -5.7243729 0 1.4158367 0 2.123755 
2.641 0.012901322 -4.108243 0.021372285 -5.7212658 0 1.4146353 0 2.121953 
2.642 0.012893911 -4.1059866 0.021351032 -5.7181606 0 1.4134349 0 2.1201522 
2.6429999 0.012886511 -4.1037307 0.021329816 -5.7150569 0 1.4122355 0 2.1183531 
2.6440001 0.012879124 -4.1014757 0.021308636 -5.7119546 0 1.411037 0 2.1165555 
2.645 0.012871748 -4.0992212 0.021287495 -5.7088542 0 1.4098395 0 2.1147594 
2.6459999 0.012864384 -4.0969672 0.021266393 -5.7057552 0 1.4086431 0 2.1129646 
2.6470001 0.012857032 -4.0947142 0.021245327 -5.7026582 0 1.4074476 0 2.1111715 
2.648 0.012849692 -4.0924616 0.021224298 -5.6995625 0 1.4062531 0 2.1093798 
2.6489999 0.012842364 -4.0902095 0.021203304 -5.6964688 0 1.4050596 0 2.1075895 
2.6500001 0.012835047 -4.0879583 0.021182349 -5.6933765 0 1.403867 0 2.1058006 
2.651 0.012827742 -4.0857072 0.021161431 -5.6902862 0 1.4026755 0 2.1040132 
2.652 0.012820449 -4.0834575 0.021140549 -5.6871972 0 1.401485 0 2.1022274 
2.6530001 0.012813168 -4.0812078 0.021119704 -5.6841102 0 1.4002954 0 2.1004429 
2.654 0.012805898 -4.078959 0.021098897 -5.6810246 0 1.3991067 0 2.09866 
2.655 0.01279864 -4.0767107 0.021078127 -5.6779404 0 1.3979191 0 2.0968788 
2.6559999 0.012791393 -4.0744634 0.021057392 -5.6748581 0 1.3967324 0 2.0950987 
2.6570001 0.012784159 -4.0722165 0.021036694 -5.6717772 0 1.3955468 0 2.0933201 
2.658 0.012776935 -4.0699701 0.021016032 -5.6686983 0 1.3943621 0 2.0915432 
2.6589999 0.012769724 -4.0677242 0.020995406 -5.6656208 0 1.3931783 0 2.0897675 
2.6600001 0.012762524 -4.0654793 0.020974817 -5.6625447 0 1.3919957 0 2.0879934 
2.661 0.012755336 -4.0632348 0.020954264 -5.6594706 0 1.3908138 0 2.0862207 
2.6619999 0.012748159 -4.0609913 0.020933747 -5.6563983 0 1.3896331 0 2.0844498 
2.6630001 0.012740995 -4.0587478 0.020913266 -5.653327 0 1.3884532 0 2.08268 
2.664 0.01273384 -4.0565052 0.020892821 -5.6502576 0 1.3872745 0 2.0809116 
2.665 0.012726699 -4.0542636 0.020872412 -5.6471901 0 1.3860966 0 2.079145 
2.6659999 0.012719568 -4.052022 0.020852039 -5.644124 0 1.3849198 0 2.0773795 
2.6670001 0.012712449 -4.0497813 0.020831702 -5.6410594 0 1.3837438 0 2.0756156 
2.668 0.012705341 -4.0475416 0.020811399 -5.6379967 0 1.3825688 0 2.0738533 
2.6689999 0.012698245 -4.0453019 0.020791134 -5.6349354 0 1.3813949 0 2.0720923 
2.6700001 0.01269116 -4.0430632 0.020770904 -5.6318755 0 1.3802218 0 2.0703328 
2.671 0.012684086 -4.0408249 0.020750709 -5.6288176 0 1.3790499 0 2.0685749 
2.6719999 0.012677024 -4.0385871 0.020730549 -5.625761 0 1.3778788 0 2.0668182 
2.6730001 0.012669974 -4.0363503 0.020710425 -5.6227059 0 1.3767087 0 2.065063 
2.674 0.012662934 -4.0341139 0.020690335 -5.6196527 0 1.3755395 0 2.0633094 
2.675 0.012655906 -4.0318785 0.020670282 -5.616601 0 1.3743714 0 2.0615571 
2.6760001 0.01264889 -4.0296431 0.020650264 -5.6135511 0 1.3732042 0 2.0598063 
2.677 0.012641884 -4.0274086 0.02063028 -5.6105022 0 1.372038 0 2.0580571 
2.678 0.01263489 -4.0251746 0.020610331 -5.6074557 0 1.3708727 0 2.0563092 
2.6789999 0.012627908 -4.0229416 0.020590417 -5.6044102 0 1.3697085 0 2.0545628 
2.6800001 0.012620936 -4.020709 0.020570539 -5.6013665 0 1.3685452 0 2.0528178 
2.681 0.012613975 -4.018477 0.020550694 -5.5983243 0 1.3673829 0 2.0510743 
2.6819999 0.012607027 -4.0162454 0.020530885 -5.5952835 0 1.3662214 0 2.0493321 
2.6830001 0.012600088 -4.0140147 0.020511109 -5.5922446 0 1.365061 0 2.0475914 
2.684 0.012593162 -4.0117846 0.020491369 -5.5892072 0 1.3639015 0 2.0458522 
2.6849999 0.012586246 -4.0095549 0.020471664 -5.5861716 0 1.362743 0 2.0441146 
2.6860001 0.012579342 -4.0073256 0.020451993 -5.583137 0 1.3615855 0 2.0423782 
2.687 0.012572449 -4.0050974 0.020432355 -5.5801044 0 1.3604289 0 2.0406435 
2.688 0.012565567 -4.0028696 0.020412752 -5.5770736 0 1.3592733 0 2.0389099 
2.6889999 0.012558696 -4.0006428 0.020393183 -5.5740438 0 1.3581187 0 2.0371778 
2.6900001 0.012551836 -3.9984162 0.02037365 -5.5710158 0 1.3569649 0 2.0354474 
2.691 0.012544987 -3.9961901 0.02035415 -5.5679893 0 1.3558122 0 2.0337181 
2.6919999 0.012538149 -3.9939649 0.020334683 -5.5649648 0 1.3546604 0 2.0319905 
2.6930001 0.012531322 -3.9917402 0.02031525 -5.5619411 0 1.3535095 0 2.0302644 
2.694 0.012524507 -3.989516 0.020295853 -5.5589194 0 1.3523597 0 2.0285394 
2.6949999 0.012517702 -3.9872925 0.020276489 -5.5558991 0 1.3512107 0 2.0268161 
2.6960001 0.012510908 -3.9850698 0.020257156 -5.5528808 0 1.3500627 0 2.025094 
2.697 0.012504125 -3.9828475 0.020237859 -5.5498638 0 1.3489157 0 2.0233736 
2.698 0.012497353 -3.9806259 0.020218596 -5.5468483 0 1.3477696 0 2.0216546 
2.6989999 0.012490593 -3.9784048 0.020199366 -5.5438342 0 1.3466246 0 2.0199368 
2.7 0.012483843 -3.9761844 0.020180169 -5.5408216 0 1.3454804 0 2.0182207 
2.701 0.012477104 -3.9739645 0.020161007 -5.5378108 0 1.3443372 0 2.0165057 
2.7019999 0.012470376 -3.9717453 0.020141877 -5.5348015 0 1.343195 0 2.0147924 
2.7030001 0.012463658 -3.9695265 0.02012278 -5.5317936 0 1.3420537 0 2.0130806 
2.704 0.012456952 -3.9673085 0.020103717 -5.5287876 0 1.3409133 0 2.0113699 
2.7049999 0.012450256 -3.9650912 0.020084687 -5.5257826 0 1.3397739 0 2.009661 
2.7060001 0.012443571 -3.9628744 0.020065689 -5.5227795 0 1.3386354 0 2.0079532 
2.707 0.012436897 -3.9606581 0.020046726 -5.5197778 0 1.3374979 0 2.0062468 
2.7079999 0.012430234 -3.9584424 0.020027794 -5.5167775 0 1.3363614 0 2.0045421 
2.7090001 0.012423581 -3.9562275 0.020008896 -5.5137792 0 1.3352258 0 2.0028386 
2.71 0.01241694 -3.9540131 0.019990031 -5.5107822 0 1.3340911 0 2.0011368 
2.711 0.012410309 -3.9517992 0.019971197 -5.5077868 0 1.3329574 0 1.9994361 
2.7119999 0.012403689 -3.9495862 0.019952398 -5.5047927 0 1.3318247 0 1.9977369 
2.7130001 0.01239708 -3.9473734 0.019933632 -5.5018001 0 1.3306928 0 1.9960392 
2.714 0.012390481 -3.9451613 0.019914895 -5.4988089 0 1.3295619 0 1.9943428 
2.7149999 0.012383893 -3.94295 0.019896194 -5.4958196 0 1.328432 0 1.992648 
2.7160001 0.012377315 -3.9407392 0.019877523 -5.4928317 0 1.3273029 0 1.9909544 
2.717 0.012370748 -3.938529 0.019858886 -5.4898453 0 1.3261749 0 1.9892623 
2.7179999 0.012364193 -3.9363194 0.019840281 -5.4868603 0 1.3250479 0 1.9875717 
2.7190001 0.012357648 -3.9341104 0.019821709 -5.4838772 0 1.3239217 0 1.9858824 
2.72 0.012351112 -3.9319019 0.019803168 -5.480895 0 1.3227963 0 1.9841946 
2.721 0.012344589 -3.9296939 0.019784659 -5.4779148 0 1.3216721 0 1.9825082 
2.7219999 0.012338075 -3.9274869 0.019766182 -5.474936 0 1.3205488 0 1.9808232 
2.723 0.012331571 -3.9252801 0.019747738 -5.4719586 0 1.3194263 0 1.9791394 
2.724 0.012325078 -3.923074 0.019729326 -5.4689827 0 1.3183049 0 1.9774573 
2.7249999 0.012318596 -3.9208686 0.019710943 -5.4660082 0 1.3171843 0 1.9757764 
2.7260001 0.012312125 -3.9186637 0.019692594 -5.4630356 0 1.3160647 0 1.974097 
2.727 0.012305664 -3.9164596 0.019674277 -5.4600639 0 1.3149461 0 1.972419 
2.7279999 0.012299214 -3.9142559 0.019655991 -5.4570942 0 1.3138282 0 1.9707425 
2.7290001 0.012292773 -3.9120529 0.019637737 -5.4541259 0 1.3127115 0 1.9690672 
2.73 0.012286344 -3.9098504 0.019619515 -5.451159 0 1.3115956 0 1.9673934 
2.7309999 0.012279924 -3.9076483 0.019601325 -5.4481936 0 1.3104807 0 1.965721 
2.7320001 0.012273516 -3.905447 0.019583166 -5.4452295 0 1.3093667 0 1.9640501 
2.733 0.012267117 -3.9032464 0.019565037 -5.4422674 0 1.3082536 0 1.9623804 
2.734 0.012260729 -3.9010463 0.019546939 -5.4393063 0 1.3071414 0 1.9607122 
2.7349999 0.012254352 -3.8988466 0.019528873 -5.436347 0 1.3060303 0 1.9590454 
2.7360001 0.012247984 -3.8966477 0.019510839 -5.4333892 0 1.30492 0 1.9573799 
2.737 0.012241627 -3.8944492 0.019492837 -5.4304323 0 1.3038106 0 1.955716 
2.7379999 0.012235281 -3.8922515 0.019474864 -5.4274774 0 1.3027022 0 1.9540533 
2.7390001 0.012228944 -3.8900545 0.019456923 -5.4245238 0 1.3015947 0 1.9523921 
2.74 0.012222618 -3.8878577 0.019439012 -5.4215717 0 1.3004881 0 1.9507322 
2.7409999 0.012216303 -3.8856618 0.019421132 -5.4186215 0 1.2993826 0 1.9490738 
2.7420001 0.012209998 -3.8834662 0.019403284 -5.4156723 0 1.2982779 0 1.9474168 
2.743 0.012203702 -3.8812714 0.019385466 -5.4127245 0 1.2971741 0 1.9457611 
2.744 0.012197417 -3.8790772 0.01936768 -5.4097786 0 1.2960712 0 1.9441068 
2.7449999 0.012191142 -3.8768835 0.019349923 -5.4068336 0 1.2949692 0 1.9424539 
2.7460001 0.012184878 -3.8746905 0.019332197 -5.4038906 0 1.2938683 0 1.9408023 
2.747 0.012178623 -3.872498 0.019314501 -5.4009485 0 1.2927681 0 1.9391522 
2.7479999 0.01217238 -3.870306 0.019296836 -5.3980083 0 1.291669 0 1.9375035 
2.7490001 0.012166145 -3.8681147 0.019279201 -5.3950696 0 1.2905707 0 1.9358561 
2.75 0.012159921 -3.8659239 0.019261597 -5.3921323 0 1.2894734 0 1.9342102 
2.7509999 0.012153707 -3.8637338 0.019244023 -5.3891959 0 1.288377 0 1.9325656 
2.7520001 0.012147504 -3.8615441 0.01922648 -5.3862615 0 1.2872815 0 1.9309224 
2.753 0.012141311 -3.8593552 0.019208966 -5.3833284 0 1.2861871 0 1.9292805 
2.7539999 0.012135128 -3.8571668 0.019191483 -5.3803968 0 1.2850934 0 1.9276401 
2.7550001 0.012128954 -3.8549788 0.019174028 -5.3774667 0 1.2840006 0 1.926001 
2.756 0.01212279 -3.8527915 0.019156605 -5.3745379 0 1.2829088 0 1.9243633 
2.757 0.012116637 -3.8506048 0.019139212 -5.3716111 0 1.2818179 0 1.922727 
2.7579999 0.012110494 -3.8484187 0.019121848 -5.3686852 0 1.280728 0 1.921092 
2.7590001 0.012104361 -3.8462331 0.019104514 -5.3657608 0 1.279639 0 1.9194584 
2.76 0.012098238 -3.8440483 0.01908721 -5.3628378 0 1.2785509 0 1.9178262 
2.7609999 0.012092125 -3.8418639 0.019069936 -5.3599162 0 1.2774636 0 1.9161954 
2.7620001 0.012086022 -3.83968 0.019052692 -5.3569961 0 1.2763773 0 1.9145659 
2.763 0.012079928 -3.8374968 0.019035475 -5.3540773 0 1.2752919 0 1.9129379 
2.7639999 0.012073846 -3.835314 0.019018291 -5.3511605 0 1.2742075 0 1.9113111 
2.7650001 0.012067772 -3.833132 0.019001134 -5.3482447 0 1.2731239 0 1.9096857 
2.766 0.012061709 -3.8309505 0.018984007 -5.3453302 0 1.2720412 0 1.9080617 
2.767 0.012055655 -3.8287697 0.018966909 -5.3424172 0 1.2709595 0 1.9064392 
2.7679999 0.012049612 -3.8265893 0.018949842 -5.3395057 0 1.2698786 0 1.9048179 
2.7690001 0.012043578 -3.8244095 0.018932803 -5.336596 0 1.2687987 0 1.903198 
2.77 0.012037554 -3.8222303 0.018915793 -5.3336873 0 1.2677196 0 1.9015795 
2.7709999 0.012031539 -3.8200517 0.018898813 -5.33078 0 1.2666416 0 1.8999623 
2.7720001 0.012025535 -3.8178735 0.018881861 -5.3278742 0 1.2655643 0 1.8983465 
2.773 0.012019541 -3.815696 0.018864939 -5.3249698 0 1.2644881 0 1.8967321 
2.7739999 0.012013556 -3.8135192 0.018848045 -5.3220668 0 1.2634127 0 1.8951191 
2.7750001 0.012007582 -3.8113427 0.01883118 -5.3191652 0 1.2623382 0 1.8935072 
2.776 0.012001617 -3.8091669 0.018814346 -5.3162651 0 1.2612647 0 1.891897 
2.777 0.011995661 -3.8069918 0.018797539 -5.3133664 0 1.2601919 0 1.890288 
2.7780001 0.011989716 -3.8048172 0.01878076 -5.3104692 0 1.2591202 0 1.8886803 
2.779 0.01198378 -3.8026431 0.018764012 -5.3075733 0 1.2580494 0 1.887074 
2.78 0.011977854 -3.8004696 0.018747291 -5.3046784 0 1.2569793 0 1.8854691 
2.7809999 0.011971937 -3.7982967 0.018730598 -5.3017855 0 1.2559103 0 1.8838655 
2.7820001 0.011966031 -3.7961242 0.018713934 -5.2988939 0 1.2548422 0 1.8822633 
2.783 0.011960134 -3.7939525 0.018697299 -5.2960033 0 1.2537749 0 1.8806623 
2.7839999 0.011954247 -3.7917812 0.018680692 -5.2931147 0 1.2527086 0 1.8790629 
2.7850001 0.011948369 -3.7896106 0.018664112 -5.2902269 0 1.2516431 0 1.8774647 
2.786 0.011942501 -3.7874405 0.018647563 -5.2873411 0 1.2505785 0 1.8758678 
2.7869999 0.011936643 -3.7852709 0.018631041 -5.2844563 0 1.2495149 0 1.8742723 
2.7880001 0.011930794 -3.783102 0.018614547 -5.2815728 0 1.2484522 0 1.8726783 
2.789 0.011924955 -3.7809336 0.018598082 -5.2786908 0 1.2473903 0 1.8710854 
2.79 0.011919125 -3.7787657 0.018581644 -5.2758107 0 1.2463293 0 1.869494 
2.7909999 0.011913305 -3.7765985 0.018565234 -5.2729316 0 1.2452693 0 1.8679039 
2.7920001 0.011907495 -3.7744317 0.018548852 -5.2700534 0 1.2442101 0 1.8663151 
2.793 0.011901693 -3.7722657 0.0185325 -5.2671771 0 1.2431518 0 1.8647277 
2.7939999 0.011895902 -3.7701001 0.018516174 -5.2643023 0 1.2420944 0 1.8631417 
2.7950001 0.011890121 -3.767935 0.018499875 -5.2614284 0 1.241038 0 1.8615569 
2.796 0.011884348 -3.7657707 0.018483605 -5.2585564 0 1.2399824 0 1.8599735 
2.7969999 0.011878585 -3.7636065 0.018467363 -5.2556853 0 1.2389277 0 1.8583915 
2.7980001 0.011872832 -3.7614434 0.018451149 -5.2528162 0 1.2378739 0 1.8568108 
2.799 0.011867087 -3.7592804 0.01843496 -5.249948 0 1.2368209 0 1.8552314 
2.8 0.011861353 -3.7571182 0.018418802 -5.2470813 0 1.2357689 0 1.8536533 
2.8010001 0.011855628 -3.7549567 0.01840267 -5.244216 0 1.2347177 0 1.8520766 
2.802 0.011849913 -3.7527955 0.018386563 -5.2413516 0 1.2336675 0 1.8505013 
2.803 0.011844207 -3.7506349 0.018370487 -5.2384892 0 1.2326182 0 1.8489273 
2.8039999 0.01183851 -3.7484751 0.018354436 -5.2356281 0 1.2315696 0 1.8473545 
2.8050001 0.011832822 -3.7463157 0.018338414 -5.2327681 0 1.2305222 0 1.8457832 
2.806 0.011827144 -3.7441568 0.018322419 -5.2299094 0 1.2294754 0 1.8442131 
2.8069999 0.011821475 -3.7419984 0.018306451 -5.2270522 0 1.2284297 0 1.8426445 
2.8080001 0.011815815 -3.7398407 0.01829051 -5.2241964 0 1.2273847 0 1.8410771 
2.809 0.011810166 -3.7376835 0.018274596 -5.2213421 0 1.2263407 0 1.839511 
2.8099999 0.011804525 -3.7355268 0.018258709 -5.2184892 0 1.2252975 0 1.8379463 
2.8110001 0.011798893 -3.7333708 0.018242849 -5.2156372 0 1.2242552 0 1.8363829 
2.812 0.011793271 -3.7312152 0.018227015 -5.2127867 0 1.2232139 0 1.8348207 
2.813 0.011787658 -3.7290602 0.01821121 -5.209938 0 1.2221733 0 1.8332601 
2.8139999 0.011782055 -3.7269058 0.01819543 -5.2070904 0 1.2211337 0 1.8317006 
2.8150001 0.01177646 -3.7247519 0.018179677 -5.2042437 0 1.220095 0 1.8301425 
2.816 0.011770875 -3.7225986 0.018163951 -5.2013988 0 1.2190571 0 1.8285857 
2.8169999 0.011765299 -3.7204459 0.018148253 -5.198555 0 1.2180202 0 1.8270302 
2.8180001 0.011759732 -3.7182937 0.01813258 -5.195713 0 1.216984 0 1.8254761 
2.819 0.011754175 -3.7161419 0.018116934 -5.192872 0 1.2159488 0 1.8239232 
2.8199999 0.011748626 -3.7139909 0.018101314 -5.1900325 0 1.2149144 0 1.8223717 
2.8210001 0.011743087 -3.7118404 0.018085722 -5.1871943 0 1.213881 0 1.8208215 
2.822 0.011737557 -3.7096903 0.018070156 -5.1843572 0 1.2128484 0 1.8192726 
2.823 0.011732036 -3.7075408 0.018054616 -5.1815214 0 1.2118168 0 1.8177251 
2.8239999 0.011726525 -3.7053919 0.018039102 -5.1786876 0 1.2107859 0 1.8161789 
2.825 0.011721021 -3.7032435 0.018023614 -5.1758542 0 1.2097559 0 1.814634 
2.826 0.011715529 -3.7010958 0.018008152 -5.1730227 0 1.2087269 0 1.8130903 
2.8269999 0.011710044 -3.6989484 0.017992716 -5.1701927 0 1.2076987 0 1.811548 
2.8280001 0.011704569 -3.6968017 0.017977308 -5.1673636 0 1.2066714 0 1.810007 
2.829 0.011699103 -3.6946557 0.017961925 -5.164536 0 1.2056448 0 1.8084673 
2.8299999 0.011693645 -3.6925099 0.017946567 -5.1617098 0 1.2046193 0 1.8069289 
2.8310001 0.011688197 -3.6903648 0.017931238 -5.158885 0 1.2035946 0 1.8053918 
2.832 0.011682758 -3.6882203 0.017915932 -5.1560612 0 1.2025707 0 1.803856 
2.8329999 0.011677328 -3.6860764 0.017900653 -5.1532388 0 1.2015477 0 1.8023216 
2.8340001 0.011671906 -3.683933 0.0178854 -5.1504178 0 1.2005256 0 1.8007884 
2.835 0.011666494 -3.6817901 0.017870173 -5.1475983 0 1.1995044 0 1.7992566 
2.836 0.011661092 -3.6796477 0.01785497 -5.1447802 0 1.1984841 0 1.797726 
2.8369999 0.011655698 -3.677506 0.017839795 -5.141963 0 1.1974645 0 1.7961968 
2.8380001 0.011650312 -3.6753647 0.017824644 -5.1391473 0 1.1964459 0 1.7946688 
2.839 0.011644936 -3.673224 0.01780952 -5.136333 0 1.1954281 0 1.7931422 
2.8399999 0.011639568 -3.6710837 0.017794421 -5.1335196 0 1.1944113 0 1.7916168 
2.8410001 0.01163421 -3.6689441 0.017779347 -5.1307077 0 1.1933951 0 1.7900928 
2.842 0.011628861 -3.666805 0.017764298 -5.1278973 0 1.1923801 0 1.78857 
2.8429999 0.01162352 -3.6646664 0.017749276 -5.1250882 0 1.1913657 0 1.7870486 
2.8440001 0.011618189 -3.6625285 0.017734278 -5.1222806 0 1.1903523 0 1.7855284 
2.845 0.011612865 -3.6603911 0.017719306 -5.1194739 0 1.1893396 0 1.7840096 
2.846 0.011607551 -3.6582541 0.017704358 -5.1166687 0 1.188328 0 1.7824919 
2.8469999 0.011602246 -3.6561177 0.017689437 -5.1138649 0 1.1873171 0 1.7809757 
2.848 0.01159695 -3.6539819 0.017674539 -5.111062 0 1.1863072 0 1.7794607 
2.849 0.011591663 -3.6518466 0.017659668 -5.1082606 0 1.185298 0 1.7779469 
2.8499999 0.011586384 -3.6497118 0.017644823 -5.1054606 0 1.1842897 0 1.7764345 
2.8510001 0.011581114 -3.6475775 0.017630002 -5.1026616 0 1.1832824 0 1.7749234 
2.852 0.011575853 -3.6454439 0.017615205 -5.0998645 0 1.1822758 0 1.7734137 
2.8529999 0.011570601 -3.6433108 0.017600432 -5.0970683 0 1.1812701 0 1.7719051 
2.8540001 0.011565357 -3.6411781 0.017585685 -5.0942731 0 1.1802652 0 1.7703979 
2.855 0.011560122 -3.639046 0.017570965 -5.0914798 0 1.1792612 0 1.7688919 
2.8559999 0.011554896 -3.6369145 0.017556267 -5.0886874 0 1.1782582 0 1.7673872 
2.8570001 0.011549679 -3.6347835 0.017541595 -5.0858965 0 1.1772559 0 1.7658838 
2.858 0.01154447 -3.632653 0.017526949 -5.0831065 0 1.1762545 0 1.7643816 
2.859 0.01153927 -3.630523 0.017512325 -5.080318 0 1.1752539 0 1.7628808 
2.8599999 0.011534079 -3.6283937 0.017497728 -5.0775309 0 1.1742542 0 1.7613813 
2.8610001 0.011528896 -3.6262648 0.017483152 -5.0747452 0 1.1732553 0 1.759883 
2.862 0.011523722 -3.6241364 0.017468603 -5.0719604 0 1.1722573 0 1.758386 
2.8629999 0.011518557 -3.6220086 0.017454078 -5.0691772 0 1.1712602 0 1.7568903 
2.8640001 0.0115134 -3.6198814 0.01743958 -5.0663953 0 1.1702639 0 1.7553959 
2.865 0.011508252 -3.6177547 0.017425103 -5.0636144 0 1.1692685 0 1.7539027 
2.8659999 0.011503113 -3.6156285 0.017410651 -5.0608349 0 1.1682739 0 1.7524108 
2.8670001 0.011497982 -3.6135027 0.017396225 -5.0580564 0 1.1672801 0 1.7509202 
2.868 0.01149286 -3.6113775 0.017381821 -5.0552797 0 1.1662872 0 1.7494309 
2.869 0.011487746 -3.6092529 0.017367443 -5.0525041 0 1.1652952 0 1.7479428 
2.8699999 0.011482641 -3.6071289 0.017353088 -5.0497293 0 1.164304 0 1.746456 
2.8710001 0.011477545 -3.6050053 0.017338758 -5.0469561 0 1.1633136 0 1.7449704 
2.872 0.011472456 -3.6028821 0.017324451 -5.0441842 0 1.1623242 0 1.7434862 
2.8729999 0.011467377 -3.6007597 0.017310169 -5.0414138 0 1.1613355 0 1.7420032 
2.8740001 0.011462307 -3.5986378 0.01729591 -5.0386443 0 1.1603477 0 1.7405216 
2.875 0.011457244 -3.5965164 0.017281676 -5.0358763 0 1.1593606 0 1.7390411 
2.8759999 0.01145219 -3.5943954 0.017267466 -5.0331092 0 1.1583745 0 1.7375618 
2.8770001 0.011447145 -3.5922751 0.017253278 -5.030344 0 1.1573893 0 1.736084 
2.878 0.011442108 -3.5901551 0.017239114 -5.0275793 0 1.1564049 0 1.7346073 
2.8789999 0.011437079 -3.5880358 0.017224977 -5.0248165 0 1.1554213 0 1.7331319 
2.8800001 0.011432059 -3.585917 0.01721086 -5.0220547 0 1.1544385 0 1.7316577 
2.881 0.011427048 -3.5837989 0.017196769 -5.0192938 0 1.1534566 0 1.7301849 
2.882 0.011422045 -3.581681 0.0171827 -5.0165348 0 1.1524756 0 1.7287133 
2.8829999 0.01141705 -3.5795639 0.017168656 -5.0137763 0 1.1514953 0 1.7272429 
2.8840001 0.011412064 -3.5774472 0.017154634 -5.0110197 0 1.1505159 0 1.7257739 
2.885 0.011407086 -3.575331 0.017140636 -5.0082641 0 1.1495373 0 1.7243061 
2.8859999 0.011402116 -3.5732152 0.017126663 -5.0055099 0 1.1485597 0 1.7228395 
2.8870001 0.011397155 -3.5711002 0.017112711 -5.0027566 0 1.1475828 0 1.7213742 
2.888 0.011392202 -3.5689855 0.017098784 -5.0000048 0 1.1466068 0 1.7199101 
2.8889999 0.011387258 -3.5668714 0.01708488 -4.9972544 0 1.1456316 0 1.7184473 
2.8900001 0.011382322 -3.5647578 0.017070999 -4.9945049 0 1.1446571 0 1.7169858 
2.891 0.011377393 -3.5626447 0.017057143 -4.9917564 0 1.1436837 0 1.7155255 
2.892 0.011372474 -3.5605323 0.017043307 -4.9890099 0 1.1427109 0 1.7140665 
2.8929999 0.011367563 -3.5584202 0.017029496 -4.9862642 0 1.1417391 0 1.7126087 
2.8940001 0.01136266 -3.5563087 0.017015709 -4.9835196 0 1.1407681 0 1.7111521 
2.895 0.011357766 -3.5541978 0.017001944 -4.9807763 0 1.1397979 0 1.7096968 
2.8959999 0.011352879 -3.5520873 0.016988201 -4.9780345 0 1.1388285 0 1.7082428 
2.8970001 0.011348002 -3.5499775 0.016974483 -4.9752936 0 1.1378599 0 1.70679 
2.898 0.011343132 -3.547868 0.016960787 -4.9725542 0 1.1368923 0 1.7053385 
2.8989999 0.01133827 -3.5457592 0.016947113 -4.9698157 0 1.1359254 0 1.7038882 
2.9000001 0.011333416 -3.5436509 0.016933464 -4.9670787 0 1.1349593 0 1.7024391 
2.901 0.011328571 -3.541543 0.016919836 -4.9643431 0 1.1339942 0 1.7009913 
2.902 0.011323734 -3.5394356 0.016906232 -4.9616084 0 1.1330298 0 1.6995447 
2.9030001 0.011318905 -3.5373287 0.016892649 -4.9588752 0 1.1320662 0 1.6980994 
2.904 0.011314085 -3.5352225 0.016879089 -4.9561429 0 1.1311035 0 1.6966553 
2.905 0.011309273 -3.5331168 0.016865553 -4.9534121 0 1.1301416 0 1.6952124 
2.9059999 0.011304469 -3.5310113 0.01685204 -4.9506822 0 1.1291806 0 1.6937708 
2.9070001 0.011299673 -3.5289066 0.016838549 -4.9479537 0 1.1282203 0 1.6923305 
2.908 0.011294885 -3.5268025 0.016825078 -4.9452262 0 1.1272609 0 1.6908913 
2.9089999 0.011290105 -3.5246987 0.016811632 -4.9425001 0 1.1263022 0 1.6894534 
2.9100001 0.011285333 -3.5225956 0.016798209 -4.9397755 0 1.1253445 0 1.6880168 
2.911 0.011280569 -3.5204928 0.016784808 -4.9370518 0 1.1243875 0 1.6865814 
2.9119999 0.011275814 -3.5183907 0.016771428 -4.934329 0 1.1234314 0 1.6851472 
2.9130001 0.011271067 -3.516289 0.016758071 -4.9316082 0 1.1224761 0 1.6837142 
2.914 0.011266327 -3.5141878 0.016744737 -4.9288878 0 1.1215216 0 1.6822824 
2.915 0.011261596 -3.5120871 0.016731424 -4.9261689 0 1.1205679 0 1.6808519 
2.9159999 0.011256873 -3.5099871 0.016718134 -4.9234514 0 1.1196151 0 1.6794226 
2.9170001 0.011252157 -3.5078874 0.016704865 -4.9207349 0 1.1186631 0 1.6779946 
2.918 0.01124745 -3.5057883 0.01669162 -4.9180198 0 1.1177119 0 1.6765678 
2.9189999 0.011242751 -3.5036898 0.016678397 -4.9153056 0 1.1167614 0 1.6751423 
2.9200001 0.01123806 -3.5015917 0.016665194 -4.9125929 0 1.1158119 0 1.6737179 
2.921 0.011233377 -3.4994941 0.016652014 -4.9098816 0 1.1148632 0 1.6722947 
2.9219999 0.011228702 -3.4973969 0.016638856 -4.9071708 0 1.1139152 0 1.6708729 
2.9230001 0.011224035 -3.4953003 0.016625721 -4.9044619 0 1.1129681 0 1.6694522 
2.924 0.011219376 -3.4932044 0.016612606 -4.9017534 0 1.1120218 0 1.6680328 
2.925 0.011214725 -3.4911089 0.016599515 -4.8990469 0 1.1110764 0 1.6666145 
2.9260001 0.011210081 -3.4890137 0.016586443 -4.8963413 0 1.1101316 0 1.6651975 
2.927 0.011205446 -3.4869192 0.016573396 -4.8936367 0 1.1091878 0 1.6637816 
2.928 0.011200818 -3.4848251 0.016560368 -4.8909335 0 1.1082448 0 1.6623671 
2.9289999 0.011196199 -3.4827316 0.016547363 -4.8882313 0 1.1073025 0 1.6609538 
2.9300001 0.011191587 -3.4806387 0.016534381 -4.8855305 0 1.1063612 0 1.6595416 
2.931 0.011186983 -3.4785461 0.016521418 -4.8828306 0 1.1054205 0 1.6581308 
2.9319999 0.011182387 -3.476454 0.016508477 -4.8801322 0 1.1044807 0 1.656721 
2.9330001 0.0111778 -3.4743626 0.016495559 -4.8774347 0 1.1035417 0 1.6553125 
2.934 0.011173219 -3.4722717 0.016482661 -4.8747387 0 1.1026036 0 1.6539053 
2.9349999 0.011168648 -3.4701812 0.016469786 -4.8720436 0 1.1016661 0 1.6524992 
2.9360001 0.011164083 -3.4680912 0.016456932 -4.86935 0 1.1007296 0 1.6510943 
2.937 0.011159526 -3.4660017 0.016444098 -4.8666573 0 1.0997938 0 1.6496907 
2.938 0.011154978 -3.4639127 0.016431287 -4.8639655 0 1.0988588 0 1.6482882 
2.9389999 0.011150436 -3.4618242 0.016418496 -4.8612752 0 1.0979247 0 1.6468871 
2.9400001 0.011145903 -3.4597363 0.016405726 -4.8585863 0 1.0969914 0 1.6454871 
2.941 0.011141378 -3.4576488 0.016392978 -4.8558984 0 1.0960588 0 1.6440883 
2.9419999 0.011136861 -3.4555619 0.016380252 -4.8532114 0 1.0951271 0 1.6426907 
2.9430001 0.01113235 -3.4534752 0.016367545 -4.8505259 0 1.0941962 0 1.6412944 
2.944 0.011127848 -3.4513893 0.016354861 -4.8478413 0 1.0932661 0 1.6398991 
2.9449999 0.011123354 -3.4493039 0.016342198 -4.8451581 0 1.0923368 0 1.6385051 
2.9460001 0.011118867 -3.4472189 0.016329555 -4.8424759 0 1.0914083 0 1.6371124 
2.947 0.011114389 -3.4451344 0.016316934 -4.8397951 0 1.0904806 0 1.6357208 
2.948 0.011109917 -3.4430504 0.016304333 -4.8371153 0 1.0895536 0 1.6343305 
2.9489999 0.011105454 -3.4409671 0.016291754 -4.8344369 0 1.0886276 0 1.6329412 
2.95 0.011100998 -3.438884 0.016279195 -4.8317595 0 1.0877023 0 1.6315533 
2.951 0.01109655 -3.4368014 0.016266657 -4.829083 0 1.0867777 0 1.6301665 
2.9519999 0.01109211 -3.4347196 0.01625414 -4.8264079 0 1.0858541 0 1.628781 
2.9530001 0.011087677 -3.4326382 0.016241644 -4.8237338 0 1.0849311 0 1.6273966 
2.954 0.011083252 -3.430557 0.016229168 -4.8210611 0 1.0840089 0 1.6260134 
2.9549999 0.011078835 -3.4284766 0.016216712 -4.8183894 0 1.0830877 0 1.6246315 
2.9560001 0.011074425 -3.4263966 0.016204279 -4.8157187 0 1.0821671 0 1.6232507 
2.957 0.011070022 -3.4243171 0.016191864 -4.8130493 0 1.0812474 0 1.6218711 
2.9579999 0.011065628 -3.4222381 0.016179472 -4.8103814 0 1.0803285 0 1.6204927 
2.9590001 0.011061241 -3.4201596 0.016167099 -4.807714 0 1.0794103 0 1.6191155 
2.96 0.011056862 -3.4180815 0.016154747 -4.805048 0 1.078493 0 1.6177394 
2.961 0.01105249 -3.4160039 0.016142415 -4.8023834 0 1.0775764 0 1.6163646 
2.9619999 0.011048126 -3.4139271 0.016130105 -4.7997198 0 1.0766606 0 1.6149911 
2.9630001 0.011043769 -3.4118505 0.016117813 -4.7970572 0 1.0757457 0 1.6136186 
2.964 0.01103942 -3.4097745 0.016105544 -4.7943959 0 1.0748316 0 1.6122473 
2.9649999 0.011035078 -3.4076989 0.016093293 -4.7917356 0 1.0739182 0 1.6108773 
2.9660001 0.011030745 -3.4056239 0.016081063 -4.7890768 0 1.0730056 0 1.6095084 
2.967 0.011026418 -3.4035492 0.016068853 -4.7864189 0 1.0720937 0 1.6081407 
2.9679999 0.011022099 -3.4014752 0.016056664 -4.783762 0 1.0711827 0 1.6067741 
2.9690001 0.011017787 -3.3994017 0.016044496 -4.7811065 0 1.0702726 0 1.6054088 
2.97 0.011013484 -3.3973286 0.016032347 -4.7784519 0 1.0693631 0 1.6040447 
2.971 0.011009187 -3.3952558 0.016020218 -4.7757983 0 1.0684545 0 1.6026816 
2.9719999 0.011004899 -3.3931837 0.016008109 -4.7731462 0 1.0675466 0 1.6013199 
2.973 0.011000616 -3.3911121 0.01599602 -4.7704949 0 1.0666395 0 1.5999593 
2.974 0.010996343 -3.3890409 0.015983952 -4.7678452 0 1.0657332 0 1.5985999 
2.9749999 0.010992076 -3.3869703 0.015971903 -4.7651963 0 1.0648278 0 1.5972416 
2.9760001 0.010987817 -3.3849001 0.015959874 -4.7625484 0 1.063923 0 1.5958846 
2.977 0.010983565 -3.3828306 0.015947865 -4.759902 0 1.063019 0 1.5945287 
2.9779999 0.010979321 -3.3807614 0.015935877 -4.7572565 0 1.0621159 0 1.5931739 
2.9790001 0.010975084 -3.3786926 0.015923908 -4.754612 0 1.0612136 0 1.5918204 
2.98 0.010970855 -3.3766243 0.015911957 -4.7519689 0 1.060312 0 1.590468 
2.9809999 0.010966633 -3.3745568 0.015900029 -4.7493267 0 1.0594112 0 1.5891168 
2.9820001 0.010962418 -3.3724895 0.015888119 -4.746686 0 1.0585111 0 1.5877668 
2.983 0.010958211 -3.3704228 0.015876228 -4.7440457 0 1.0576119 0 1.5864179 
2.984 0.01095401 -3.3683565 0.015864357 -4.7414069 0 1.0567135 0 1.5850703 
2.9849999 0.010949817 -3.3662906 0.015852507 -4.7387695 0 1.0558158 0 1.5837237 
2.9860001 0.010945633 -3.3642254 0.015840676 -4.7361331 0 1.0549189 0 1.5823784 
2.987 0.010941454 -3.3621604 0.015828863 -4.7334976 0 1.0540228 0 1.5810342 
2.9879999 0.010937284 -3.3600962 0.01581707 -4.7308636 0 1.0531274 0 1.5796912 
2.9890001 0.010933121 -3.3580325 0.015805298 -4.72823 0 1.0522329 0 1.5783492 
2.99 0.010928965 -3.355969 0.015793545 -4.7255983 0 1.051339 0 1.5770086 
2.9909999 0.010924816 -3.3539062 0.015781811 -4.7229671 0 1.050446 0 1.5756691 
2.9920001 0.010920675 -3.3518438 0.015770096 -4.7203374 0 1.0495538 0 1.5743307 
2.993 0.01091654 -3.3497818 0.015758401 -4.7177086 0 1.0486623 0 1.5729935 
2.994 0.010912414 -3.3477204 0.015746726 -4.7150812 0 1.0477717 0 1.5716575 
2.9949999 0.010908294 -3.3456595 0.015735069 -4.7124543 0 1.0468818 0 1.5703226 
2.9960001 0.010904182 -3.3435988 0.015723431 -4.7098289 0 1.0459926 0 1.5689889 
2.997 0.010900076 -3.3415389 0.015711812 -4.7072048 0 1.0451043 0 1.5676563 
2.9979999 0.010895979 -3.3394794 0.015700214 -4.7045817 0 1.0442166 0 1.5663249 
2.9990001 0.010891888 -3.3374205 0.015688634 -4.7019596 0 1.0433298 0 1.5649947 
3 0.010887804 -3.3353617 0.015677072 -4.6993384 0 1.0424438 0 1.5636656 
3.0009999 0.010883728 -3.3333037 0.015665531 -4.6967187 0 1.0415584 0 1.5623376 
3.0020001 0.010879659 -3.3312461 0.015654009 -4.6940999 0 1.040674 0 1.5610108 
3.003 0.010875598 -3.3291891 0.015642505 -4.6914821 0 1.0397902 0 1.5596852 
3.0039999 0.010871543 -3.3271325 0.01563102 -4.6888652 0 1.0389072 0 1.5583608 
3.0050001 0.010867495 -3.3250761 0.015619555 -4.6862497 0 1.038025 0 1.5570375 
3.006 0.010863455 -3.3230205 0.015608108 -4.6836352 0 1.0371436 0 1.5557153 
3.007 0.010859421 -3.3209653 0.015596679 -4.6810222 0 1.0362629 0 1.5543942 
3.0079999 0.010855395 -3.3189106 0.01558527 -4.6784101 0 1.035383 0 1.5530744 
3.0090001 0.010851377 -3.3168561 0.01557388 -4.6757989 0 1.0345038 0 1.5517557 
3.01 0.010847365 -3.3148024 0.015562508 -4.6731887 0 1.0336254 0 1.5504382 
3.0109999 0.01084336 -3.3127491 0.015551155 -4.6705794 0 1.0327477 0 1.5491217 
3.0120001 0.010839363 -3.3106964 0.015539821 -4.6679716 0 1.031871 0 1.5478064 
3.013 0.010835372 -3.3086441 0.015528506 -4.6653647 0 1.0309949 0 1.5464922 
3.0139999 0.010831389 -3.306592 0.015517209 -4.6627593 0 1.0301195 0 1.5451792 
3.0150001 0.010827412 -3.3045406 0.01550593 -4.6601543 0 1.0292449 0 1.5438675 
3.016 0.010823443 -3.3024898 0.015494671 -4.6575508 0 1.0283711 0 1.5425568 
3.017 0.010819481 -3.3004391 0.01548343 -4.6549487 0 1.0274981 0 1.5412471 
3.0179999 0.010815525 -3.2983892 0.015472207 -4.6523471 0 1.0266259 0 1.5399387 
3.0190001 0.010811577 -3.2963398 0.015461003 -4.6497469 0 1.0257543 0 1.5386314 
3.02 0.010807636 -3.2942905 0.015449818 -4.6471477 0 1.0248835 0 1.5373253 
3.0209999 0.010803702 -3.2922421 0.015438651 -4.6445494 0 1.0240135 0 1.5360203 
3.0220001 0.010799775 -3.290194 0.015427502 -4.641952 0 1.0231442 0 1.5347164 
3.023 0.010795855 -3.2881463 0.015416372 -4.6393561 0 1.0222758 0 1.5334136 
3.0239999 0.010791942 -3.2860992 0.015405259 -4.6367612 0 1.0214081 0 1.5321121 
3.0250001 0.010788036 -3.2840524 0.015394165 -4.6341672 0 1.0205411 0 1.5308117 
3.026 0.010784136 -3.2820063 0.01538309 -4.6315746 0 1.0196749 0 1.5295123 
3.027 0.010780244 -3.2799604 0.015372032 -4.628983 0 1.0188094 0 1.5282141 
3.0280001 0.010776359 -3.277915 0.015360993 -4.6263919 0 1.0179447 0 1.526917 
3.029 0.010772481 -3.2758703 0.015349972 -4.6238027 0 1.0170807 0 1.5256211 
3.03 0.01076861 -3.2738259 0.015338969 -4.6212139 0 1.0162175 0 1.5243263 
3.0309999 0.010764745 -3.2717819 0.015327984 -4.6186266 0 1.0153551 0 1.5230325 
3.0320001 0.010760888 -3.2697387 0.015317018 -4.6160402 0 1.0144933 0 1.5217401 
3.033 0.010757037 -3.2676957 0.015306069 -4.6134548 0 1.0136324 0 1.5204486 
3.0339999 0.010753194 -3.2656531 0.015295139 -4.6108704 0 1.0127722 0 1.5191584 
3.0350001 0.010749357 -3.2636111 0.015284225 -4.6082873 0 1.0119128 0 1.5178691 
3.036 0.010745527 -3.2615695 0.015273331 -4.6057048 0 1.011054 0 1.5165811 
3.0369999 0.010741704 -3.2595284 0.015262454 -4.6031237 0 1.0101961 0 1.5152942 
3.0380001 0.010737889 -3.2574878 0.015251596 -4.600544 0 1.009339 0 1.5140084 
3.039 0.010734079 -3.2554476 0.015240754 -4.5979648 0 1.0084825 0 1.5127237 
3.04 0.010730277 -3.253408 0.015229931 -4.595387 0 1.0076268 0 1.5114402 
3.0409999 0.010726482 -3.2513685 0.015219125 -4.5928102 0 1.0067718 0 1.5101577 
3.0420001 0.010722693 -3.2493298 0.015208337 -4.5902343 0 1.0059177 0 1.5088764 
3.043 0.010718911 -3.2472916 0.015197568 -4.5876594 0 1.0050641 0 1.5075963 
3.0439999 0.010715136 -3.2452538 0.015186816 -4.5850854 0 1.0042114 0 1.5063171 
3.0450001 0.010711368 -3.2432163 0.01517608 -4.5825129 0 1.0033594 0 1.5050392 
3.046 0.010707607 -3.2411795 0.015165363 -4.5799413 0 1.0025083 0 1.5037624 
3.0469999 0.010703851 -3.2391429 0.015154664 -4.5773706 0 1.0016577 0 1.5024867 
3.0480001 0.010700104 -3.2371068 0.015143982 -4.574801 0 1.000808 0 1.501212 
3.049 0.010696363 -3.2350714 0.015133318 -4.5722327 0 0.99995905 0 1.4999385 
3.05 0.010692629 -3.2330363 0.015122672 -4.569665 0 0.99911076 0 1.4986662 
3.0510001 0.010688902 -3.2310016 0.015112042 -4.5670986 0 0.99826324 0 1.4973949 
3.052 0.01068518 -3.2289674 0.01510143 -4.5645332 0 0.9974165 0 1.4961247 
3.053 0.010681467 -3.2269337 0.015090836 -4.5619688 0 0.99657047 0 1.4948556 
3.0539999 0.01067776 -3.2249005 0.015080259 -4.5594058 0 0.99572515 0 1.4935877 
3.0550001 0.010674059 -3.2228677 0.015069699 -4.5568433 0 0.99488062 0 1.4923209 
3.056 0.010670366 -3.2208354 0.015059157 -4.5542822 0 0.99403679 0 1.4910553 
3.0569999 0.010666679 -3.2188034 0.015048631 -4.551722 0 0.99319375 0 1.4897906 
3.0580001 0.010662998 -3.2167721 0.015038124 -4.5491629 0 0.99235141 0 1.4885271 
3.059 0.010659324 -3.2147412 0.015027634 -4.5466046 0 0.9915098 0 1.4872646 
3.0599999 0.010655657 -3.2127106 0.01501716 -4.5440474 0 0.99066889 0 1.4860034 
3.0610001 0.010651997 -3.2106805 0.015006704 -4.5414915 0 0.98982877 0 1.4847432 
3.062 0.010648344 -3.2086511 0.014996266 -4.5389366 0 0.98898941 0 1.483484 
3.063 0.010644697 -3.2066219 0.014985844 -4.5363827 0 0.98815072 0 1.4822261 
3.0639999 0.010641056 -3.2045932 0.014975439 -4.5338297 0 0.98731279 0 1.4809692 
3.0650001 0.010637423 -3.202565 0.014965052 -4.5312777 0 0.98647559 0 1.4797134 
3.066 0.010633796 -3.2005372 0.014954681 -4.5287266 0 0.98563915 0 1.4784588 
3.0669999 0.010630175 -3.1985099 0.014944327 -4.5261769 0 0.98480344 0 1.4772052 
3.0680001 0.010626562 -3.1964829 0.014933991 -4.5236278 0 0.98396844 0 1.4759526 
3.069 0.010622954 -3.1944566 0.014923671 -4.52108 0 0.98313415 0 1.4747013 
3.0699999 0.010619354 -3.1924305 0.014913369 -4.5185332 0 0.98230064 0 1.473451 
3.0710001 0.01061576 -3.1904051 0.014903083 -4.5159874 0 0.98146784 0 1.4722017 
3.072 0.010612173 -3.18838 0.014892814 -4.5134425 0 0.98063576 0 1.4709537 
3.073 0.010608592 -3.1863554 0.014882562 -4.5108991 0 0.9798044 0 1.4697067 
3.0739999 0.010605018 -3.1843314 0.014872327 -4.5083561 0 0.97897381 0 1.4684607 
3.075 0.01060145 -3.1823077 0.014862108 -4.5058146 0 0.97814393 0 1.4672159 
3.076 0.010597889 -3.1802843 0.014851906 -4.5032735 0 0.97731477 0 1.4659722 
3.0769999 0.010594334 -3.1782615 0.014841721 -4.5007339 0 0.97648633 0 1.4647295 
3.0780001 0.010590787 -3.1762393 0.014831553 -4.4981952 0 0.9756586 0 1.463488 
3.079 0.010587245 -3.1742172 0.014821402 -4.4956574 0 0.97483164 0 1.4622475 
3.0799999 0.010583711 -3.1721959 0.014811266 -4.4931211 0 0.9740054 0 1.4610081 
3.0810001 0.010580182 -3.1701748 0.014801148 -4.4905853 0 0.97317988 0 1.4597698 
3.082 0.01057666 -3.1681542 0.014791046 -4.4880505 0 0.97235507 0 1.4585326 
3.0829999 0.010573145 -3.1661341 0.014780961 -4.485517 0 0.97153097 0 1.4572965 
3.0840001 0.010569636 -3.1641145 0.014770892 -4.4829845 0 0.9707076 0 1.4560614 
3.085 0.010566134 -3.1620953 0.014760841 -4.480453 0 0.96988499 0 1.4548274 
3.086 0.010562638 -3.1600766 0.014750805 -4.477922 0 0.96906304 0 1.4535946 
3.0869999 0.010559148 -3.1580584 0.014740786 -4.4753923 0 0.96824187 0 1.4523628 
3.0880001 0.010555665 -3.1560404 0.014730782 -4.4728642 0 0.96742141 0 1.4511321 
3.089 0.010552189 -3.1540229 0.014720796 -4.4703364 0 0.96660161 0 1.4499024 
3.0899999 0.010548719 -3.1520061 0.014710826 -4.4678097 0 0.96578258 0 1.4486738 
3.0910001 0.010545256 -3.1499896 0.014700872 -4.4652843 0 0.96496427 0 1.4474465 
3.092 0.010541798 -3.1479735 0.014690935 -4.4627595 0 0.96414667 0 1.44622 
3.0929999 0.010538347 -3.1459577 0.014681013 -4.4602361 0 0.96332979 0 1.4449947 
3.0940001 0.010534903 -3.1439426 0.014671109 -4.4577131 0 0.96251363 0 1.4437705 
3.095 0.010531465 -3.141928 0.01466122 -4.4551916 0 0.96169823 0 1.4425473 
3.096 0.010528034 -3.1399136 0.014651347 -4.4526711 0 0.9608835 0 1.4413252 
3.0969999 0.010524608 -3.1378996 0.014641491 -4.4501514 0 0.96006948 0 1.4401042 
3.098 0.010521189 -3.1358862 0.01463165 -4.4476328 0 0.95925617 0 1.4388843 
3.099 0.010517777 -3.1338732 0.014621827 -4.4451151 0 0.95844358 0 1.4376653 
3.0999999 0.010514371 -3.1318607 0.014612019 -4.4425988 0 0.95763171 0 1.4364476 
3.1010001 0.010510972 -3.1298487 0.014602227 -4.440083 0 0.95682055 0 1.4352309 
3.102 0.010507578 -3.1278369 0.014592451 -4.4375682 0 0.9560101 0 1.4340152 
3.1029999 0.010504192 -3.1258259 0.014582691 -4.4350548 0 0.95520037 0 1.4328005 
3.1040001 0.010500811 -3.1238151 0.014572947 -4.4325418 0 0.95439136 0 1.4315871 
3.105 0.010497437 -3.1218047 0.014563219 -4.4300303 0 0.95358306 0 1.4303746 
3.1059999 0.010494068 -3.1197948 0.014553507 -4.4275193 0 0.95277548 0 1.4291632 
3.1070001 0.010490707 -3.1177855 0.014543811 -4.4250097 0 0.95196861 0 1.4279529 
3.108 0.010487352 -3.1157763 0.014534131 -4.4225011 0 0.9511624 0 1.4267436 
3.109 0.010484003 -3.1137679 0.014524466 -4.4199934 0 0.95035696 0 1.4255354 
3.1099999 0.01048066 -3.1117597 0.014514818 -4.4174867 0 0.94955218 0 1.4243283 
3.1110001 0.010477324 -3.1097519 0.014505185 -4.4149809 0 0.94874811 0 1.4231222 
3.112 0.010473994 -3.1077447 0.014495567 -4.4124761 0 0.94794482 0 1.4219172 
3.1129999 0.01047067 -3.1057379 0.014485966 -4.4099722 0 0.94714218 0 1.4207132 
3.1140001 0.010467352 -3.1037316 0.014476381 -4.4074693 0 0.9463402 0 1.4195104 
3.115 0.010464041 -3.1017256 0.014466811 -4.4049673 0 0.945539 0 1.4183085 
3.1159999 0.010460735 -3.09972 0.014457257 -4.4024663 0 0.94473851 0 1.4171077 
3.1170001 0.010457437 -3.0977151 0.014447718 -4.3999662 0 0.94393867 0 1.415908 
3.118 0.010454144 -3.0957103 0.014438195 -4.3974676 0 0.94313955 0 1.4147093 
3.119 0.010450858 -3.0937061 0.014428687 -4.3949695 0 0.94234115 0 1.4135118 
3.1199999 0.010447578 -3.0917025 0.014419196 -4.3924723 0 0.94154346 0 1.4123151 
3.1210001 0.010444304 -3.089699 0.01440972 -4.3899765 0 0.94074643 0 1.4111197 
3.122 0.010441036 -3.0876963 0.014400259 -4.3874812 0 0.93995017 0 1.4099252 
3.1229999 0.010437774 -3.0856938 0.014390813 -4.3849869 0 0.93915457 0 1.4087318 
3.1240001 0.010434519 -3.0836916 0.014381384 -4.382494 0 0.93835968 0 1.4075395 
3.125 0.01043127 -3.0816901 0.014371969 -4.3800015 0 0.93756545 0 1.4063482 
3.1259999 0.010428027 -3.079689 0.01436257 -4.3775105 0 0.93677199 0 1.4051579 
3.1270001 0.01042479 -3.0776882 0.014353186 -4.37502 0 0.93597919 0 1.4039688 
3.128 0.010421559 -3.0756879 0.014343818 -4.3725309 0 0.9351871 0 1.4027807 
3.1289999 0.010418335 -3.073688 0.014334465 -4.3700428 0 0.93439567 0 1.4015936 
3.1300001 0.010415116 -3.0716887 0.014325127 -4.3675551 0 0.93360496 0 1.4004074 
3.131 0.010411904 -3.0696898 0.014315804 -4.3650689 0 0.93281496 0 1.3992225 
3.132 0.010408698 -3.0676911 0.014306498 -4.3625832 0 0.93202567 0 1.3980385 
3.1329999 0.010405499 -3.0656929 0.014297206 -4.3600988 0 0.93123704 0 1.3968556 
3.1340001 0.010402304 -3.0636952 0.014287929 -4.3576155 0 0.93044913 0 1.3956738 
3.135 0.010399116 -3.061698 0.014278667 -4.3551326 0 0.92966193 0 1.3944929 
3.1359999 0.010395935 -3.0597012 0.014269421 -4.3526511 0 0.92887539 0 1.3933131 
3.1370001 0.010392759 -3.0577047 0.01426019 -4.3501706 0 0.92808956 0 1.3921343 
3.138 0.01038959 -3.0557086 0.014250973 -4.3476906 0 0.92730439 0 1.3909566 
3.1389999 0.010386427 -3.0537131 0.014241773 -4.345212 0 0.92651993 0 1.3897799 
3.1400001 0.010383269 -3.051718 0.014232586 -4.3427343 0 0.92573619 0 1.3886043 
3.141 0.010380118 -3.0497234 0.014223415 -4.3402572 0 0.92495316 0 1.3874297 
3.142 0.010376973 -3.047729 0.014214259 -4.3377814 0 0.92417073 0 1.3862561 
3.1429999 0.010373834 -3.0457351 0.014205118 -4.3353066 0 0.92338908 0 1.3850836 
3.1440001 0.010370701 -3.0437417 0.014195992 -4.3328323 0 0.92260808 0 1.3839121 
3.145 0.010367573 -3.0417488 0.014186881 -4.3303595 0 0.92182779 0 1.3827417 
3.1459999 0.010364452 -3.0397561 0.014177784 -4.3278871 0 0.92104816 0 1.3815722 
3.1470001 0.010361338 -3.0377641 0.014168703 -4.3254161 0 0.92026925 0 1.3804039 
3.148 0.010358228 -3.0357723 0.014159637 -4.3229456 0 0.91949099 0 1.3792365 
3.1489999 0.010355126 -3.0337811 0.014150584 -4.3204765 0 0.91871345 0 1.3780701 
3.1500001 0.010352029 -3.03179 0.014141547 -4.3180079 0 0.91793656 0 1.3769048 
3.151 0.010348937 -3.0297997 0.014132526 -4.3155408 0 0.91716039 0 1.3757406 
3.152 0.010345853 -3.0278096 0.014123518 -4.3130741 0 0.91638494 0 1.3745774 
3.1530001 0.010342774 -3.02582 0.014114525 -4.3106089 0 0.91561013 0 1.3734151 
3.154 0.010339701 -3.0238309 0.014105547 -4.3081441 0 0.91483599 0 1.372254 
3.155 0.010336634 -3.021842 0.014096584 -4.3056808 0 0.91406256 0 1.3710939 
3.1559999 0.010333573 -3.0198538 0.014087635 -4.3032179 0 0.91328979 0 1.3699347 
3.1570001 0.010330518 -3.0178659 0.014078701 -4.300756 0 0.91251773 0 1.3687766 
3.158 0.010327469 -3.0158784 0.014069782 -4.298295 0 0.91174632 0 1.3676195 
3.1589999 0.010324425 -3.0138912 0.014060877 -4.2958355 0 0.91097564 0 1.3664634 
3.1600001 0.010321388 -3.0119047 0.014051987 -4.2933764 0 0.9102056 0 1.3653084 
3.161 0.010318357 -3.0099185 0.014043111 -4.2909184 0 0.90943623 0 1.3641543 
3.1619999 0.010315332 -3.0079327 0.01403425 -4.2884612 0 0.90866756 0 1.3630013 
3.1630001 0.010312312 -3.0059471 0.014025403 -4.286005 0 0.90789962 0 1.3618494 
3.164 0.010309299 -3.0039623 0.014016571 -4.2835498 0 0.90713227 0 1.3606985 
3.165 0.01030629 -3.0019777 0.014007753 -4.2810955 0 0.90636569 0 1.3595484 
3.1659999 0.010303289 -2.9999936 0.01399895 -4.2786422 0 0.90559971 0 1.3583996 
3.1670001 0.010300293 -2.9980099 0.013990161 -4.2761893 0 0.90483445 0 1.3572516 
3.168 0.010297303 -2.9960265 0.013981386 -4.2737379 0 0.90406984 0 1.3561047 
3.1689999 0.010294318 -2.9940436 0.013972626 -4.2712874 0 0.90330595 0 1.3549589 
3.1700001 0.010291341 -2.9920611 0.01396388 -4.2688375 0 0.90254271 0 1.353814 
3.171 0.010288368 -2.9900792 0.013955148 -4.2663889 0 0.90178013 0 1.3526702 
3.1719999 0.010285402 -2.9880977 0.013946431 -4.2639408 0 0.90101826 0 1.3515273 
3.1730001 0.01028244 -2.9861164 0.013937728 -4.2614942 0 0.90025699 0 1.3503855 
3.174 0.010279486 -2.9841356 0.013929038 -4.259048 0 0.8994965 0 1.3492447 
3.175 0.010276536 -2.9821553 0.013920364 -4.2566028 0 0.8987366 0 1.348105 
3.1760001 0.010273593 -2.9801753 0.013911704 -4.254159 0 0.89797741 0 1.3469661 
3.177 0.010270656 -2.9781957 0.013903057 -4.2517157 0 0.89721888 0 1.3458283 
3.178 0.010267724 -2.9762166 0.013894425 -4.2492733 0 0.89646101 0 1.3446915 
3.1789999 0.010264799 -2.9742379 0.013885807 -4.2468319 0 0.89570385 0 1.3435558 
3.1800001 0.010261878 -2.9722595 0.013877203 -4.2443914 0 0.89494735 0 1.3424211 
3.181 0.010258964 -2.9702816 0.013868613 -4.2419515 0 0.8941915 0 1.3412873 
3.1819999 0.010256056 -2.9683042 0.013860037 -4.2395129 0 0.89343631 0 1.3401545 
3.1830001 0.010253154 -2.9663272 0.013851475 -4.2370753 0 0.89268184 0 1.3390228 
3.184 0.010250256 -2.9643505 0.013842927 -4.2346382 0 0.89192802 0 1.3378919 
3.1849999 0.010247366 -2.9623742 0.013834394 -4.2322025 0 0.89117485 0 1.3367622 
3.1860001 0.01024448 -2.9603984 0.013825874 -4.2297673 0 0.89042234 0 1.3356335 
3.187 0.010241601 -2.9584231 0.013817367 -4.2273331 0 0.88967049 0 1.3345058 
3.188 0.010238727 -2.9564481 0.013808875 -4.2248998 0 0.88891935 0 1.333379 
3.1889999 0.010235858 -2.9544735 0.013800398 -4.2224674 0 0.88816887 0 1.3322532 
3.1900001 0.010232996 -2.9524994 0.013791933 -4.220036 0 0.88741899 0 1.3311285 
3.191 0.01023014 -2.9505255 0.013783483 -4.2176056 0 0.88666981 0 1.3300048 
3.1919999 0.010227289 -2.9485521 0.013775046 -4.2151761 0 0.88592136 0 1.328882 
3.1930001 0.010224444 -2.9465792 0.013766623 -4.2127471 0 0.8851735 0 1.3277602 
3.194 0.010221604 -2.9446068 0.013758214 -4.2103195 0 0.88442636 0 1.3266395 
3.1949999 0.01021877 -2.9426346 0.013749818 -4.2078924 0 0.88367981 0 1.3255197 
3.1960001 0.010215942 -2.9406629 0.013741437 -4.2054667 0 0.88293397 0 1.3244009 
3.197 0.01021312 -2.9386916 0.013733069 -4.2030416 0 0.8821888 0 1.3232832 
3.198 0.010210303 -2.9367206 0.013724715 -4.2006173 0 0.88144428 0 1.3221663 
3.1989999 0.010207492 -2.9347501 0.013716375 -4.198194 0 0.88070035 0 1.3210505 
3.2 0.010204687 -2.93278 0.013708048 -4.1957717 0 0.8799572 0 1.3199358 
3.201 0.010201887 -2.9308105 0.013699735 -4.1933498 0 0.87921464 0 1.3188219 
3.2019999 0.010199093 -2.9288411 0.013691435 -4.1909294 0 0.87847275 0 1.3177091 
3.2030001 0.010196305 -2.9268723 0.013683149 -4.1885095 0 0.8777315 0 1.3165972 
3.204 0.010193522 -2.9249036 0.013674876 -4.1860909 0 0.87699091 0 1.3154864 
3.2049999 0.010190745 -2.9229357 0.013666617 -4.1836729 0 0.87625104 0 1.3143766 
3.2060001 0.010187973 -2.9209681 0.013658372 -4.1812558 0 0.87551177 0 1.3132677 
3.207 0.010185207 -2.9190009 0.01365014 -4.1788397 0 0.87477314 0 1.3121598 
3.2079999 0.010182448 -2.9170339 0.013641921 -4.1764245 0 0.87403524 0 1.3110528 
3.2090001 0.010179693 -2.9150674 0.013633716 -4.1740098 0 0.87329793 0 1.3099469 
3.21 0.010176944 -2.9131014 0.013625524 -4.1715965 0 0.87256128 0 1.3088419 
3.211 0.0101742 -2.9111359 0.013617346 -4.1691837 0 0.87182534 0 1.3077379 
3.2119999 0.010171463 -2.9091706 0.013609181 -4.1667724 0 0.87108999 0 1.306635 
3.2130001 0.01016873 -2.9072058 0.013601029 -4.1643615 0 0.87035531 0 1.3055329 
3.214 0.010166003 -2.9052413 0.013592891 -4.1619515 0 0.86962134 0 1.3044319 
3.2149999 0.010163283 -2.9032774 0.013584767 -4.1595421 0 0.86888796 0 1.303332 
3.2160001 0.010160567 -2.9013138 0.013576656 -4.1571341 0 0.86815524 0 1.3022329 
3.217 0.010157857 -2.8993504 0.013568557 -4.154727 0 0.86742318 0 1.3011347 
3.2179999 0.010155153 -2.8973877 0.013560472 -4.1523204 0 0.86669177 0 1.3000376 
3.2190001 0.010152454 -2.8954253 0.0135524 -4.1499147 0 0.86596102 0 1.2989415 
3.22 0.010149761 -2.8934634 0.013544342 -4.1475101 0 0.86523086 0 1.2978463 
3.221 0.010147073 -2.8915017 0.013536296 -4.1451063 0 0.86450142 0 1.2967521 
3.2219999 0.010144391 -2.8895404 0.013528264 -4.1427035 0 0.86377257 0 1.2956589 
3.223 0.010141714 -2.8875797 0.013520245 -4.1403012 0 0.86304444 0 1.2945666 
3.224 0.010139043 -2.8856192 0.013512239 -4.1379004 0 0.86231691 0 1.2934754 
3.2249999 0.010136377 -2.8836591 0.013504246 -4.1355 0 0.86159003 0 1.2923851 
3.2260001 0.010133717 -2.8816996 0.013496267 -4.1331005 0 0.8608638 0 1.2912958 
3.227 0.010131063 -2.8797402 0.0134883 -4.130702 0 0.86013824 0 1.2902074 
3.2279999 0.010128413 -2.8777816 0.013480347 -4.1283045 0 0.85941333 0 1.28912 
3.2290001 0.01012577 -2.875823 0.013472405 -4.1259074 0 0.85868901 0 1.2880335 
3.23 0.010123132 -2.8738651 0.013464478 -4.1235118 0 0.85796541 0 1.2869481 
3.2309999 0.010120499 -2.8719075 0.013456563 -4.1211166 0 0.85724241 0 1.2858635 
3.2320001 0.010117872 -2.8699503 0.013448662 -4.1187224 0 0.85652006 0 1.28478 
3.233 0.01011525 -2.8679934 0.013440773 -4.1163292 0 0.8557983 0 1.2836975 
3.234 0.010112634 -2.8660369 0.013432898 -4.1139364 0 0.85507727 0 1.2826159 
3.2349999 0.010110023 -2.8640809 0.013425034 -4.1115451 0 0.85435683 0 1.2815353 
3.2360001 0.010107418 -2.8621252 0.013417184 -4.1091542 0 0.85363704 0 1.2804556 
3.237 0.010104818 -2.8601699 0.013409347 -4.1067643 0 0.85291791 0 1.2793769 
3.2379999 0.010102224 -2.8582151 0.013401523 -4.1043754 0 0.85219938 0 1.2782991 
3.2390001 0.010099635 -2.8562605 0.013393711 -4.1019874 0 0.8514815 0 1.2772223 
3.24 0.010097051 -2.8543065 0.013385913 -4.0995998 0 0.85076427 0 1.2761464 
3.2409999 0.010094472 -2.8523529 0.013378127 -4.0972137 0 0.85004771 0 1.2750716 
3.2420001 0.0100919 -2.8503995 0.013370354 -4.0948281 0 0.84933174 0 1.2739977 
3.243 0.010089332 -2.8484466 0.013362594 -4.0924435 0 0.84861648 0 1.2729247 
3.244 0.01008677 -2.8464942 0.013354846 -4.0900593 0 0.84790176 0 1.2718526 
3.2449999 0.010084214 -2.844542 0.013347111 -4.0876765 0 0.84718776 0 1.2707816 
3.2460001 0.010081663 -2.8425903 0.013339388 -4.0852942 0 0.84647435 0 1.2697115 
3.247 0.010079117 -2.8406389 0.013331679 -4.0829129 0 0.8457616 0 1.2686424 
3.2479999 0.010076576 -2.8386881 0.013323982 -4.0805326 0 0.84504944 0 1.2675742 
3.2490001 0.010074041 -2.8367374 0.013316298 -4.0781531 0 0.84433794 0 1.2665069 
3.25 0.010071511 -2.8347874 0.013308626 -4.0757747 0 0.8436271 0 1.2654407 
3.2509999 0.010068987 -2.8328376 0.013300966 -4.0733967 0 0.84291691 0 1.2643753 
3.2520001 0.010066468 -2.8308883 0.01329332 -4.0710196 0 0.84220731 0 1.2633109 
3.253 0.010063955 -2.8289392 0.013285686 -4.0686436 0 0.84149832 0 1.2622474 
3.2539999 0.010061447 -2.8269906 0.013278064 -4.0662684 0 0.84079003 0 1.2611851 
3.2550001 0.010058943 -2.8250425 0.013270455 -4.0638938 0 0.84008229 0 1.2601235 
3.256 0.010056445 -2.8230946 0.013262859 -4.0615201 0 0.83937526 0 1.2590629 
3.257 0.010053953 -2.8211472 0.013255275 -4.0591474 0 0.83866882 0 1.2580032 
3.2579999 0.010051467 -2.8192 0.013247702 -4.0567756 0 0.83796304 0 1.2569445 
3.2590001 0.010048985 -2.8172534 0.013240144 -4.0544043 0 0.83725786 0 1.2558868 
3.26 0.010046508 -2.8153071 0.013232596 -4.0520344 0 0.83655334 0 1.25483 
3.2609999 0.010044037 -2.8133612 0.013225062 -4.049665 0 0.8358494 0 1.253774 
3.2620001 0.010041571 -2.8114157 0.01321754 -4.0472965 0 0.83514613 0 1.2527192 
3.263 0.010039111 -2.8094707 0.01321003 -4.0449286 0 0.83444345 0 1.2516652 
3.2639999 0.010036656 -2.8075259 0.013202532 -4.042562 0 0.83374143 0 1.2506121 
3.2650001 0.010034206 -2.8055816 0.013195047 -4.0401959 0 0.83304 0 1.24956 
3.266 0.010031762 -2.8036375 0.013187574 -4.0378308 0 0.83233923 0 1.2485088 
3.267 0.010029322 -2.8016942 0.013180114 -4.0354662 0 0.83163911 0 1.2474587 
3.2679999 0.010026888 -2.7997508 0.013172666 -4.033103 0 0.83093959 0 1.2464093 
3.2690001 0.010024459 -2.7978079 0.01316523 -4.0307403 0 0.83024067 0 1.245361 
3.27 0.010022036 -2.7958655 0.013157805 -4.0283785 0 0.8295424 0 1.2443136 
3.2709999 0.010019617 -2.7939236 0.013150394 -4.0260177 0 0.82884473 0 1.2432671 
3.2720001 0.010017204 -2.7919819 0.013142995 -4.0236573 0 0.82814771 0 1.2422216 
3.273 0.010014797 -2.7900407 0.013135606 -4.0212979 0 0.82745129 0 1.241177 
3.2739999 0.010012394 -2.7880998 0.013128231 -4.0189395 0 0.82675552 0 1.2401333 
3.2750001 0.010009997 -2.7861593 0.013120868 -4.016582 0 0.82606035 0 1.2390906 
3.276 0.010007604 -2.784219 0.013113517 -4.014225 0 0.82536584 0 1.2380487 
3.277 0.010005217 -2.7822795 0.013106178 -4.0118694 0 0.82467192 0 1.2370079 
3.2780001 0.010002836 -2.78034 0.013098852 -4.0095143 0 0.8239786 0 1.2359679 
3.279 0.010000459 -2.7784011 0.013091536 -4.0071597 0 0.82328594 0 1.2349288 
3.28 0.0099980878 -2.7764623 0.013084234 -4.0048065 0 0.82259387 0 1.2338908 
3.2809999 0.0099957213 -2.7745242 0.013076942 -4.0024538 0 0.82190239 0 1.2328537 
3.2820001 0.0099933604 -2.7725863 0.013069664 -4.000102 0 0.82121158 0 1.2318174 
3.283 0.0099910041 -2.770649 0.013062397 -3.9977508 0 0.82052135 0 1.230782 
3.2839999 0.0099886535 -2.7687118 0.013055142 -3.9954007 0 0.81983179 0 1.2297477 
3.2850001 0.0099863084 -2.7667751 0.013047899 -3.9930513 0 0.81914282 0 1.2287142 
3.286 0.009983968 -2.7648387 0.013040667 -3.9907029 0 0.81845444 0 1.2276818 
3.2869999 0.0099816332 -2.7629027 0.013033449 -3.9883552 0 0.81776673 0 1.2266501 
3.2880001 0.009979303 -2.7609673 0.013026241 -3.9860084 0 0.8170796 0 1.2256194 
3.289 0.0099769784 -2.759032 0.013019046 -3.9836621 0 0.81639308 0 1.2245896 
3.29 0.0099746585 -2.7570972 0.013011862 -3.981317 0 0.81570721 0 1.2235608 
3.2909999 0.0099723442 -2.7551627 0.01300469 -3.9789727 0 0.81502193 0 1.2225329 
3.2920001 0.0099700345 -2.7532287 0.01299753 -3.976629 0 0.81433725 0 1.2215059 
3.293 0.0099677304 -2.7512951 0.012990382 -3.9742863 0 0.81365317 0 1.2204797 
3.2939999 0.0099654309 -2.7493618 0.012983245 -3.9719443 0 0.81296974 0 1.2194546 
3.2950001 0.0099631371 -2.7474287 0.01297612 -3.9696031 0 0.81228691 0 1.2184304 
3.296 0.0099608479 -2.7454963 0.012969008 -3.9672627 0 0.81160468 0 1.217407 
3.2969999 0.0099585643 -2.7435639 0.012961906 -3.9649234 0 0.8109231 0 1.2163846 
3.2980001 0.0099562854 -2.7416322 0.012954816 -3.9625847 0 0.81024206 0 1.2153631 
3.299 0.009954012 -2.7397008 0.012947738 -3.9602468 0 0.80956167 0 1.2143426 
3.3 0.0099517433 -2.7377696 0.012940672 -3.9579098 0 0.80888194 0 1.2133229 
3.3010001 0.0099494793 -2.7358389 0.012933617 -3.9555736 0 0.80820274 0 1.2123041 
3.302 0.0099472217 -2.7339087 0.012926575 -3.953238 0 0.8075242 0 1.2112863 
3.303 0.0099449679 -2.7319787 0.012919543 -3.9509034 0 0.8068462 0 1.2102693 
3.3039999 0.0099427197 -2.7300491 0.012912523 -3.9485695 0 0.80616885 0 1.2092533 
3.3050001 0.0099404762 -2.7281199 0.012905515 -3.9462366 0 0.80549216 0 1.2082382 
3.306 0.0099382382 -2.726191 0.012898518 -3.9439044 0 0.80481601 0 1.207224 
3.3069999 0.0099360049 -2.7242627 0.012891533 -3.9415729 0 0.80414051 0 1.2062107 
3.3080001 0.0099337772 -2.7223346 0.012884559 -3.9392424 0 0.80346555 0 1.2051983 
3.309 0.0099315541 -2.7204068 0.012877597 -3.9369125 0 0.80279124 0 1.2041869 
3.3099999 0.0099293366 -2.7184794 0.012870646 -3.9345837 0 0.80211753 0 1.2031763 
3.3110001 0.0099271238 -2.7165525 0.012863707 -3.9322555 0 0.80144441 0 1.2021667 
3.312 0.0099249156 -2.7146258 0.012856779 -3.9299281 0 0.80077189 0 1.2011578 
3.313 0.009922713 -2.7126997 0.012849863 -3.9276016 0 0.80010003 0 1.20015 
3.3139999 0.0099205151 -2.7107737 0.012842957 -3.9252758 0 0.7994287 0 1.1991431 
3.3150001 0.0099183219 -2.7088482 0.012836063 -3.9229507 0 0.79875803 0 1.198137 
3.316 0.0099161342 -2.7069232 0.012829182 -3.9206266 0 0.79808789 0 1.1971319 
3.3169999 0.0099139512 -2.7049983 0.01282231 -3.9183033 0 0.79741842 0 1.1961277 
3.3180001 0.0099117737 -2.703074 0.012815451 -3.9159808 0 0.79674953 0 1.1951243 
3.319 0.009909601 -2.7011499 0.012808602 -3.9136591 0 0.79608124 0 1.1941218 
3.3199999 0.0099074328 -2.6992264 0.012801765 -3.9113381 0 0.79541355 0 1.1931202 
3.3210001 0.0099052694 -2.6973031 0.01279494 -3.9090178 0 0.79474646 0 1.1921196 
3.322 0.0099031115 -2.69538 0.012788125 -3.9066985 0 0.79407996 0 1.1911199 
3.323 0.0099009592 -2.6934574 0.012781323 -3.9043801 0 0.79341406 0 1.1901211 
3.3239999 0.0098988106 -2.6915352 0.012774531 -3.9020622 0 0.79274875 0 1.1891232 
3.325 0.0098966677 -2.6896133 0.01276775 -3.8997452 0 0.79208404 0 1.1881261 
3.326 0.0098945294 -2.6876919 0.01276098 -3.897429 0 0.79141992 0 1.1871299 
3.3269999 0.0098923966 -2.685771 0.012754222 -3.8951137 0 0.7907564 0 1.1861346 
3.3280001 0.0098902686 -2.68385 0.012747475 -3.8927991 0 0.79009348 0 1.1851403 
3.329 0.0098881451 -2.6819298 0.012740739 -3.8904853 0 0.78943115 0 1.1841468 
3.3299999 0.0098860273 -2.6800098 0.012734015 -3.8881721 0 0.78876942 0 1.1831542 
3.3310001 0.0098839132 -2.6780901 0.012727301 -3.88586 0 0.78810829 0 1.1821625 
3.332 0.0098818056 -2.6761708 0.012720598 -3.8835485 0 0.78744775 0 1.1811717 
3.3329999 0.0098797018 -2.6742518 0.012713906 -3.8812377 0 0.78678781 0 1.1801817 
3.3340001 0.0098776035 -2.6723332 0.012707226 -3.8789279 0 0.78612846 0 1.1791927 
3.335 0.009875509 -2.6704152 0.012700556 -3.8766189 0 0.78546971 0 1.1782045 
3.336 0.0098734209 -2.6684973 0.012693898 -3.8743105 0 0.78481156 0 1.1772174 
3.3369999 0.0098713366 -2.6665797 0.01268725 -3.8720031 0 0.784154 0 1.1762309 
3.3380001 0.0098692579 -2.6646626 0.012680613 -3.8696964 0 0.78349698 0 1.1752455 
3.339 0.0098671839 -2.662746 0.012673988 -3.8673904 0 0.78284061 0 1.1742609 
3.3399999 0.0098651145 -2.6608295 0.012667374 -3.8650851 0 0.78218478 0 1.1732771 
3.3410001 0.0098630497 -2.6589136 0.012660771 -3.8627808 0 0.78152955 0 1.1722944 
3.342 0.0098609906 -2.6569979 0.012654178 -3.8604772 0 0.78087497 0 1.1713125 
3.3429999 0.0098589361 -2.6550825 0.012647596 -3.8581743 0 0.78022093 0 1.1703314 
3.3440001 0.0098568862 -2.6531675 0.012641026 -3.8558724 0 0.77956748 0 1.1693512 
3.345 0.009854841 -2.651253 0.012634465 -3.8535712 0 0.77891457 0 1.1683719 
3.346 0.0098528014 -2.6493387 0.012627916 -3.8512707 0 0.77826232 0 1.1673934 
3.3469999 0.0098507665 -2.6474249 0.012621379 -3.8489709 0 0.7776106 0 1.1664159 
3.348 0.0098487362 -2.6455114 0.012614851 -3.8466721 0 0.77695954 0 1.1654392 
3.349 0.0098467106 -2.6435983 0.012608334 -3.8443739 0 0.77630901 0 1.1644635 
3.3499999 0.0098446896 -2.6416855 0.012601828 -3.8420765 0 0.77565908 0 1.1634886 
3.3510001 0.0098426742 -2.6397729 0.012595334 -3.8397799 0 0.77500969 0 1.1625146 
3.352 0.0098406626 -2.6378608 0.012588849 -3.8374841 0 0.77436095 0 1.1615415 
3.3529999 0.0098386565 -2.6359491 0.012582376 -3.8351889 0 0.77371275 0 1.1605692 
3.3540001 0.0098366551 -2.6340377 0.012575913 -3.8328946 0 0.77306515 0 1.1595978 
3.355 0.0098346593 -2.6321268 0.012569461 -3.8306012 0 0.77241814 0 1.1586273 
3.3559999 0.0098326672 -2.6302161 0.01256302 -3.8283083 0 0.77177173 0 1.1576576 
3.3570001 0.0098306807 -2.6283057 0.012556589 -3.8260164 0 0.77112585 0 1.1566888 
3.358 0.0098286979 -2.6263957 0.01255017 -3.8237252 0 0.77048063 0 1.1557209 
3.359 0.0098267207 -2.6244862 0.01254376 -3.8214347 0 0.76983595 0 1.1547539 
3.3599999 0.0098247482 -2.622577 0.012537362 -3.8191452 0 0.7691918 0 1.1537877 
3.3610001 0.0098227803 -2.6206679 0.012530974 -3.8168561 0 0.76854831 0 1.1528224 
3.362 0.009820818 -2.6187594 0.012524596 -3.814568 0 0.76790535 0 1.151858 
3.3629999 0.0098188594 -2.6168513 0.01251823 -3.8122807 0 0.76726294 0 1.1508944 
3.3640001 0.0098169064 -2.6149435 0.012511874 -3.8099942 0 0.76662117 0 1.1499318 
3.365 0.0098149572 -2.6130359 0.012505528 -3.8077083 0 0.76597995 0 1.1489699 
3.3659999 0.0098130135 -2.6111288 0.012499193 -3.8054233 0 0.76533931 0 1.1480089 
3.3670001 0.0098110745 -2.6092222 0.012492868 -3.803139 0 0.76469928 0 1.147049 
3.368 0.0098091401 -2.6073155 0.012486554 -3.8008554 0 0.76405978 0 1.1460897 
3.369 0.0098072104 -2.6054096 0.012480251 -3.7985725 0 0.76342088 0 1.1451313 
3.3699999 0.0098052854 -2.6035039 0.012473958 -3.7962904 0 0.76278257 0 1.1441739 
3.3710001 0.009803365 -2.6015985 0.012467675 -3.7940092 0 0.7621448 0 1.1432172 
3.372 0.0098014502 -2.5996935 0.012461402 -3.7917287 0 0.76150763 0 1.1422614 
3.3729999 0.0097995391 -2.5977888 0.012455141 -3.789449 0 0.76087099 0 1.1413065 
3.3740001 0.0097976336 -2.5958846 0.012448889 -3.7871699 0 0.76023495 0 1.1403525 
3.375 0.0097957319 -2.5939806 0.012442648 -3.7848916 0 0.75959951 0 1.1393993 
3.3759999 0.0097938357 -2.5920768 0.012436418 -3.7826142 0 0.7589646 0 1.1384469 
3.3770001 0.0097919442 -2.5901735 0.012430198 -3.7803376 0 0.75833029 0 1.1374955 
3.378 0.0097900564 -2.5882707 0.012423988 -3.7780616 0 0.75769657 0 1.1365448 
3.3789999 0.0097881742 -2.5863681 0.012417789 -3.7757864 0 0.75706339 0 1.1355951 
3.3800001 0.0097862966 -2.5844657 0.012411599 -3.7735119 0 0.7564308 0 1.1346462 
3.381 0.0097844237 -2.5825639 0.012405421 -3.7712381 0 0.75579876 0 1.1336981 
3.382 0.0097825555 -2.5806625 0.012399253 -3.7689652 0 0.75516731 0 1.132751 
3.3829999 0.009780691 -2.5787611 0.012393094 -3.7666929 0 0.75453639 0 1.1318046 
3.3840001 0.0097788321 -2.5768604 0.012386946 -3.7644215 0 0.75390607 0 1.1308591 
3.385 0.0097769778 -2.5749598 0.012380809 -3.7621508 0 0.75327635 0 1.1299145 
3.3859999 0.0097751282 -2.5730596 0.01237468 -3.7598808 0 0.75264716 0 1.1289707 
3.3870001 0.0097732833 -2.5711598 0.012368564 -3.7576115 0 0.75201857 0 1.1280278 
3.388 0.009771443 -2.5692604 0.012362457 -3.7553432 0 0.75139052 0 1.1270857 
3.3889999 0.0097696073 -2.5673614 0.01235636 -3.7530754 0 0.750763 0 1.1261445 
3.3900001 0.0097677764 -2.5654626 0.012350273 -3.7508085 0 0.75013608 0 1.1252041 
3.391 0.00976595 -2.5635641 0.012344196 -3.7485423 0 0.74950975 0 1.1242646 
3.392 0.0097641284 -2.561666 0.01233813 -3.7462769 0 0.74888396 0 1.1233259 
3.3929999 0.0097623114 -2.5597682 0.012332073 -3.7440121 0 0.74825871 0 1.1223881 
3.3940001 0.009760499 -2.5578709 0.012326027 -3.7417481 0 0.74763405 0 1.1214511 
3.395 0.0097586913 -2.5559738 0.012319991 -3.7394848 0 0.74700999 0 1.120515 
3.3959999 0.0097568883 -2.5540769 0.012313966 -3.7372222 0 0.74638647 0 1.1195797 
3.3970001 0.0097550899 -2.5521805 0.012307949 -3.7349606 0 0.74576348 0 1.1186452 
3.398 0.0097532952 -2.5502846 0.012301944 -3.7326994 0 0.74514109 0 1.1177117 
3.3989999 0.0097515061 -2.548389 0.012295948 -3.7304392 0 0.74451923 0 1.1167789 
3.4000001 0.0097497217 -2.5464935 0.012289963 -3.7281797 0 0.74389797 0 1.115847 
3.401 0.009747941 -2.5445986 0.012283986 -3.7259209 0 0.74327725 0 1.1149158 
3.402 0.0097461659 -2.5427039 0.012278021 -3.7236629 0 0.74265712 0 1.1139857 
3.4030001 0.0097443946 -2.5408096 0.012272066 -3.7214055 0 0.74203748 0 1.1130563 
3.404 0.0097426288 -2.5389156 0.012266119 -3.7191489 0 0.74141848 0 1.1121277 
3.405 0.0097408667 -2.5370219 0.012260184 -3.716893 0 0.74079996 0 1.1112 
3.4059999 0.0097391093 -2.5351286 0.012254258 -3.7146378 0 0.74018204 0 1.1102731 
3.4070001 0.0097373575 -2.5332355 0.012248342 -3.7123835 0 0.73956472 0 1.1093471 
3.408 0.0097356094 -2.531343 0.012242435 -3.7101297 0 0.73894793 0 1.1084218 
3.4089999 0.009733866 -2.5294507 0.012236539 -3.7078769 0 0.73833168 0 1.1074975 
3.4100001 0.0097321272 -2.5275588 0.012230653 -3.7056246 0 0.73771596 0 1.1065739 
3.411 0.0097303921 -2.5256672 0.012224777 -3.7033732 0 0.73710084 0 1.1056513 
3.4119999 0.0097286627 -2.5237758 0.01221891 -3.7011225 0 0.73648626 0 1.1047294 
3.4130001 0.0097269379 -2.5218849 0.012213053 -3.6988726 0 0.73587227 0 1.1038084 
3.414 0.0097252168 -2.5199943 0.012207206 -3.6966233 0 0.73525876 0 1.1028882 
3.415 0.0097235003 -2.5181041 0.01220137 -3.6943746 0 0.73464584 0 1.1019688 
3.4159999 0.0097217886 -2.5162141 0.012195542 -3.6921268 0 0.73403352 0 1.1010503 
3.4170001 0.0097200824 -2.5143244 0.012189724 -3.6898797 0 0.73342174 0 1.1001326 
3.418 0.009718379 -2.5124352 0.012183917 -3.6876335 0 0.7328105 0 1.0992157 
3.4189999 0.0097166812 -2.5105462 0.012178119 -3.6853878 0 0.73219979 0 1.0982996 
3.4200001 0.0097149881 -2.5086577 0.012172331 -3.6831429 0 0.73158962 0 1.0973845 
3.421 0.0097132986 -2.5067694 0.012166552 -3.6808987 0 0.73098004 0 1.0964701 
3.4219999 0.0097116148 -2.5048814 0.012160784 -3.6786551 0 0.730371 0 1.0955565 
3.4230001 0.0097099347 -2.5029938 0.012155024 -3.6764126 0 0.72976249 0 1.0946437 
3.424 0.0097082593 -2.5011065 0.012149275 -3.6741705 0 0.72915459 0 1.0937319 
3.425 0.0097065885 -2.4992197 0.012143536 -3.6719291 0 0.72854722 0 1.0928208 
3.4260001 0.0097049214 -2.497333 0.012137805 -3.6696887 0 0.72794038 0 1.0919105 
3.427 0.0097032599 -2.4954467 0.012132085 -3.6674488 0 0.72733408 0 1.0910012 
3.428 0.0097016022 -2.4935608 0.012126374 -3.6652095 0 0.72672832 0 1.0900925 
3.4289999 0.0096999491 -2.4916751 0.012120673 -3.6629713 0 0.72612315 0 1.0891848 
3.4300001 0.0096983006 -2.48979 0.012114981 -3.6607335 0 0.72551847 0 1.0882777 
3.431 0.0096966568 -2.487905 0.012109299 -3.6584966 0 0.72491437 0 1.0873716 
3.4319999 0.0096950177 -2.4860203 0.012103627 -3.6562603 0 0.72431087 0 1.0864663 
3.4330001 0.0096933823 -2.4841361 0.012097963 -3.6540248 0 0.72370785 0 1.0855618 
3.434 0.0096917516 -2.4822521 0.01209231 -3.6517899 0 0.72310537 0 1.0846581 
3.4349999 0.0096901255 -2.4803686 0.012086666 -3.6495559 0 0.72250348 0 1.0837553 
3.4360001 0.009688504 -2.4784853 0.012081032 -3.6473224 0 0.72190213 0 1.0828532 
3.437 0.0096868863 -2.4766023 0.012075406 -3.6450896 0 0.72130132 0 1.081952 
3.438 0.0096852742 -2.4747198 0.012069792 -3.6428578 0 0.72070104 0 1.0810516 
3.4389999 0.0096836658 -2.4728374 0.012064186 -3.6406264 0 0.7201013 0 1.0801519 
3.4400001 0.0096820621 -2.4709554 0.01205859 -3.638396 0 0.71950209 0 1.0792532 
3.441 0.0096804621 -2.4690738 0.012053003 -3.6361661 0 0.71890348 0 1.0783552 
3.4419999 0.0096788667 -2.4671924 0.012047425 -3.6339371 0 0.71830535 0 1.077458 
3.4430001 0.0096772769 -2.4653115 0.012041857 -3.6317086 0 0.71770781 0 1.0765617 
3.444 0.00967569 -2.4634309 0.012036298 -3.6294808 0 0.71711075 0 1.0756662 
3.4449999 0.0096741086 -2.4615505 0.012030749 -3.627254 0 0.71651429 0 1.0747714 
3.4460001 0.0096725309 -2.4596705 0.012025209 -3.6250277 0 0.71591836 0 1.0738776 
3.447 0.0096709579 -2.4577909 0.012019678 -3.622802 0 0.71532297 0 1.0729845 
3.448 0.0096693896 -2.4559114 0.012014157 -3.6205771 0 0.71472812 0 1.0720922 
3.4489999 0.0096678259 -2.4540324 0.012008645 -3.6183529 0 0.7141338 0 1.0712007 
3.45 0.0096662659 -2.4521537 0.012003142 -3.6161296 0 0.71354002 0 1.07031 
3.451 0.0096647106 -2.4502754 0.011997649 -3.6139069 0 0.71294677 0 1.0694202 
3.4519999 0.00966316 -2.4483972 0.011992166 -3.6116848 0 0.71235406 0 1.0685312 
3.4530001 0.009661613 -2.4465196 0.011986691 -3.6094635 0 0.71176189 0 1.0676429 
3.454 0.0096600708 -2.4446421 0.011981226 -3.6072428 0 0.71117032 0 1.0667554 
3.4549999 0.0096585331 -2.442765 0.011975769 -3.6050227 0 0.71057922 0 1.0658689 
3.4560001 0.0096569993 -2.4408882 0.011970323 -3.6028035 0 0.70998865 0 1.064983 
3.457 0.009655471 -2.4390118 0.011964885 -3.600585 0 0.70939863 0 1.064098 
3.4579999 0.0096539455 -2.4371357 0.011959456 -3.5983672 0 0.70880914 0 1.0632137 
3.4590001 0.0096524255 -2.4352598 0.011954037 -3.5961499 0 0.70822018 0 1.0623302 
3.46 0.0096509093 -2.4333844 0.011948627 -3.5939336 0 0.70763177 0 1.0614476 
3.461 0.0096493978 -2.4315093 0.011943227 -3.5917177 0 0.70704389 0 1.0605658 
3.4619999 0.0096478909 -2.4296346 0.011937834 -3.5895028 0 0.70645654 0 1.0596849 
3.4630001 0.0096463878 -2.4277599 0.011932452 -3.5872884 0 0.70586973 0 1.0588046 
3.464 0.0096448893 -2.4258857 0.011927078 -3.5850747 0 0.70528346 0 1.0579252 
3.4649999 0.0096433954 -2.4240119 0.011921715 -3.5828619 0 0.70469773 0 1.0570465 
3.4660001 0.0096419053 -2.4221385 0.01191636 -3.5806496 0 0.70411253 0 1.0561688 
3.467 0.0096404199 -2.4202652 0.011911013 -3.578438 0 0.70352781 0 1.0552918 
3.4679999 0.0096389381 -2.4183922 0.011905677 -3.5762269 0 0.70294368 0 1.0544155 
3.4690001 0.009637462 -2.4165196 0.011900349 -3.5740168 0 0.70236003 0 1.0535401 
3.47 0.0096359886 -2.4146473 0.01189503 -3.5718074 0 0.70177698 0 1.0526655 
3.471 0.0096345209 -2.4127755 0.01188972 -3.5695987 0 0.70119441 0 1.0517915 
3.4719999 0.0096330568 -2.4109037 0.011884419 -3.5673904 0 0.70061237 0 1.0509186 
3.473 0.0096315974 -2.4090323 0.011879127 -3.5651829 0 0.70003086 0 1.0500463 
3.474 0.0096301418 -2.4071615 0.011873845 -3.5629764 0 0.6994499 0 1.0491748 
3.4749999 0.0096286908 -2.4052908 0.011868572 -3.5607703 0 0.69886947 0 1.0483042 
3.4760001 0.0096272444 -2.4034204 0.011863307 -3.5585649 0 0.69828951 0 1.0474343 
3.477 0.0096258018 -2.4015503 0.011858051 -3.5563602 0 0.69771016 0 1.0465652 
3.4779999 0.0096243639 -2.3996806 0.011852805 -3.5541563 0 0.69713128 0 1.0456969 
3.4790001 0.0096229296 -2.3978112 0.011847567 -3.5519528 0 0.69655293 0 1.0448294 
3.48 0.0096215 -2.3959422 0.011842337 -3.5497503 0 0.69597512 0 1.0439627 
3.4809999 0.0096200751 -2.3940732 0.011837118 -3.5475483 0 0.69539779 0 1.0430968 
3.4820001 0.0096186539 -2.3922048 0.011831907 -3.5453472 0 0.69482106 0 1.0422316 
3.483 0.0096172374 -2.3903368 0.011826705 -3.5431466 0 0.6942448 0 1.0413672 
3.484 0.0096158246 -2.388469 0.011821511 -3.5409467 0 0.69366908 0 1.0405036 
3.4849999 0.0096144164 -2.3866014 0.011816327 -3.5387475 0 0.6930939 0 1.0396409 
3.4860001 0.0096130129 -2.3847342 0.011811152 -3.5365491 0 0.69251925 0 1.0387789 
3.487 0.0096116131 -2.3828673 0.011805985 -3.5343511 0 0.69194508 0 1.0379176 
3.4879999 0.009610218 -2.3810008 0.011800827 -3.5321541 0 0.69137144 0 1.0370572 
3.4890001 0.0096088266 -2.3791344 0.011795678 -3.5299575 0 0.69079834 0 1.0361975 
3.49 0.0096074399 -2.3772683 0.011790538 -3.5277617 0 0.69022578 0 1.0353386 
3.4909999 0.0096060568 -2.3754027 0.011785407 -3.5255666 0 0.68965369 0 1.0344806 
3.4920001 0.0096046785 -2.3735375 0.011780284 -3.5233722 0 0.68908221 0 1.0336232 
3.493 0.0096033039 -2.3716724 0.01177517 -3.5211785 0 0.68851119 0 1.0327667 
3.494 0.0096019339 -2.3698077 0.011770066 -3.5189855 0 0.68794066 0 1.031911 
3.4949999 0.0096005686 -2.3679433 0.01176497 -3.516793 0 0.68737066 0 1.031056 
3.4960001 0.009599207 -2.3660791 0.011759882 -3.5146012 0 0.6868012 0 1.0302018 
3.497 0.00959785 -2.3642154 0.011754803 -3.5124102 0 0.68623227 0 1.0293484 
3.4979999 0.0095964968 -2.3623519 0.011749733 -3.5102198 0 0.68566388 0 1.0284958 
3.4990001 0.0095951483 -2.3604889 0.011744672 -3.5080302 0 0.68509597 0 1.0276439 
3.5 0.0095938034 -2.3586259 0.011739619 -3.505841 0 0.68452853 0 1.0267929 
3.5009999 0.0095924623 -2.3567634 0.011734575 -3.5036528 0 0.68396169 0 1.0259426 
3.5020001 0.0095911268 -2.3549011 0.011729539 -3.5014651 0 0.68339533 0 1.025093 
3.503 0.0095897941 -2.3530393 0.011724513 -3.4992781 0 0.6828295 0 1.0242442 
3.5039999 0.009588467 -2.3511777 0.011719495 -3.4970918 0 0.68226415 0 1.0233963 
3.5050001 0.0095871426 -2.3493164 0.011714485 -3.4949059 0 0.68169934 0 1.022549 
3.506 0.0095858239 -2.3474553 0.011709484 -3.4927211 0 0.68113506 0 1.0217025 
3.507 0.0095845079 -2.3455946 0.011704492 -3.4905367 0 0.68057126 0 1.0208569 
3.5079999 0.0095831975 -2.3437343 0.011699509 -3.488353 0 0.68000799 0 1.020012 
3.5090001 0.00958189 -2.3418741 0.011694534 -3.4861701 0 0.67944521 0 1.0191679 
3.51 0.009580588 -2.3400142 0.011689567 -3.4839876 0 0.67888302 0 1.0183245 
3.5109999 0.0095792888 -2.3381548 0.01168461 -3.481806 0 0.67832124 0 1.0174819 
3.5120001 0.0095779942 -2.3362956 0.011679661 -3.479625 0 0.67776006 0 1.0166401 
3.513 0.0095767044 -2.3344369 0.011674719 -3.4774446 0 0.67719936 0 1.015799 
3.5139999 0.0095754182 -2.3325782 0.011669787 -3.475265 0 0.67663914 0 1.0149587 
3.5150001 0.0095741367 -2.3307199 0.011664864 -3.4730859 0 0.67607945 0 1.0141191 
3.516 0.0095728589 -2.3288622 0.011659948 -3.4709074 0 0.6755203 0 1.0132804 
3.517 0.0095715849 -2.3270044 0.011655041 -3.46873 0 0.67496163 0 1.0124425 
3.5179999 0.0095703155 -2.3251472 0.011650143 -3.4665527 0 0.67440343 0 1.0116051 
3.5190001 0.0095690507 -2.3232901 0.011645253 -3.4643764 0 0.67384583 0 1.0107687 
3.52 0.0095677888 -2.3214333 0.011640372 -3.4622009 0 0.67328864 0 1.009933 
3.5209999 0.0095665324 -2.319577 0.011635499 -3.4600258 0 0.67273206 0 1.0090981 
3.5220001 0.0095652789 -2.3177207 0.011630634 -3.4578514 0 0.67217588 0 1.0082638 
3.523 0.0095640309 -2.315865 0.011625778 -3.4556775 0 0.67162031 0 1.0074304 
3.5239999 0.0095627857 -2.3140094 0.01162093 -3.4535046 0 0.67106521 0 1.0065978 
3.5250001 0.0095615452 -2.3121543 0.011616091 -3.4513321 0 0.67051059 0 1.0057659 
3.526 0.0095603094 -2.3102992 0.01161126 -3.4491603 0 0.66995651 0 1.0049348 
3.527 0.0095590763 -2.3084447 0.011606438 -3.4469893 0 0.6694029 0 1.0041044 
3.5280001 0.0095578488 -2.3065903 0.011601623 -3.4448187 0 0.66884983 0 1.0032747 
3.529 0.0095566241 -2.3047364 0.011596818 -3.4426491 0 0.66829723 0 1.0024458 
3.53 0.0095554041 -2.3028827 0.01159202 -3.44048 0 0.66774517 0 1.0016177 
3.5309999 0.0095541887 -2.3010292 0.011587231 -3.4383113 0 0.66719359 0 1.0007904 
3.5320001 0.009552977 -2.299176 0.01158245 -3.4361436 0 0.66664249 0 0.99996376 
3.533 0.0095517691 -2.2973232 0.011577678 -3.4339764 0 0.66609192 0 0.99913794 
3.5339999 0.0095505659 -2.2954707 0.011572913 -3.4318099 0 0.66554189 0 0.99831283 
3.5350001 0.0095493663 -2.2936184 0.011568157 -3.4296439 0 0.66499233 0 0.9974885 
3.536 0.0095481705 -2.2917666 0.01156341 -3.4274788 0 0.66444325 0 0.99666488 
3.5369999 0.0095469793 -2.2899148 0.011558671 -3.4253142 0 0.66389471 0 0.99584204 
3.5380001 0.0095457919 -2.2880635 0.011553939 -3.4231503 0 0.66334665 0 0.99501997 
3.539 0.0095446091 -2.2862124 0.011549216 -3.4209869 0 0.66279906 0 0.99419862 
3.54 0.0095434301 -2.2843618 0.011544501 -3.4188244 0 0.66225201 0 0.99337804 
3.5409999 0.0095422547 -2.2825115 0.011539795 -3.4166625 0 0.66170549 0 0.99255818 
3.5420001 0.0095410841 -2.2806613 0.011535097 -3.414501 0 0.6611594 0 0.99173909 
3.543 0.0095399171 -2.2788115 0.011530407 -3.4123404 0 0.66061383 0 0.99092078 
3.5439999 0.0095387548 -2.2769618 0.011525724 -3.4101803 0 0.66006881 0 0.99010319 
3.5450001 0.0095375953 -2.2751126 0.011521051 -3.408021 0 0.6595242 0 0.98928636 
3.546 0.0095364414 -2.2732637 0.011516385 -3.4058621 0 0.65898019 0 0.98847026 
3.5469999 0.0095352903 -2.271415 0.011511727 -3.4037042 0 0.6584366 0 0.98765486 
3.5480001 0.0095341438 -2.2695665 0.011507078 -3.4015465 0 0.65789354 0 0.98684031 
3.549 0.0095330011 -2.2677186 0.011502437 -3.3993897 0 0.65735096 0 0.98602641 
3.55 0.009531863 -2.2658706 0.011497804 -3.3972335 0 0.65680885 0 0.98521328 
3.5510001 0.0095307287 -2.2640233 0.011493179 -3.3950779 0 0.65626729 0 0.98440093 
3.552 0.0095295981 -2.262176 0.011488562 -3.3929231 0 0.65572619 0 0.98358929 
3.553 0.0095284712 -2.260329 0.011483953 -3.390769 0 0.65518558 0 0.98277843 
3.5539999 0.0095273489 -2.2584825 0.011479353 -3.3886154 0 0.6546455 0 0.98196828 
3.5550001 0.0095262304 -2.2566361 0.011474759 -3.3864622 0 0.6541059 0 0.98115885 
3.556 0.0095251165 -2.2547901 0.011470175 -3.38431 0 0.65356678 0 0.9803502 
3.5569999 0.0095240064 -2.2529445 0.011465599 -3.3821583 0 0.65302819 0 0.97954226 
3.5580001 0.0095229 -2.2510989 0.01146103 -3.3800073 0 0.65249002 0 0.97873509 
3.559 0.0095217973 -2.2492537 0.011456469 -3.3778567 0 0.65195239 0 0.97792864 
3.5599999 0.0095206993 -2.2474089 0.011451917 -3.3757069 0 0.65141529 0 0.9771229 
3.5610001 0.009519605 -2.2455642 0.011447372 -3.3735578 0 0.65087861 0 0.97631794 
3.562 0.0095185144 -2.2437201 0.011442835 -3.3714094 0 0.65034246 0 0.9755137 
3.563 0.0095174285 -2.2418761 0.011438307 -3.3692615 0 0.6498068 0 0.97471017 
3.5639999 0.0095163463 -2.2400324 0.011433787 -3.3671141 0 0.64927161 0 0.97390741 
3.5650001 0.0095152678 -2.238189 0.011429274 -3.3649676 0 0.64873695 0 0.97310537 
3.566 0.0095141931 -2.2363458 0.011424769 -3.3628216 0 0.64820272 0 0.97230411 
3.5669999 0.009513123 -2.234503 0.011420272 -3.3606763 0 0.64766902 0 0.9715035 
3.5680001 0.0095120566 -2.2326603 0.011415783 -3.3585315 0 0.64713579 0 0.97070366 
3.569 0.0095109949 -2.230818 0.011411302 -3.3563874 0 0.64660305 0 0.9699046 
3.5699999 0.009509936 -2.228976 0.011406829 -3.354244 0 0.64607084 0 0.9691062 
3.5710001 0.0095088817 -2.2271345 0.011402364 -3.3521011 0 0.64553905 0 0.96830857 
3.572 0.0095078312 -2.2252929 0.011397907 -3.3499589 0 0.64500779 0 0.96751165 
3.573 0.0095067844 -2.2234519 0.011393457 -3.3478174 0 0.64447701 0 0.96671551 
3.5739999 0.0095057422 -2.221611 0.011389015 -3.3456764 0 0.64394671 0 0.96592003 
3.575 0.0095047038 -2.2197704 0.011384581 -3.3435361 0 0.64341688 0 0.96512532 
3.576 0.0095036691 -2.2179303 0.011380156 -3.3413963 0 0.64288753 0 0.96433133 
3.5769999 0.0095026381 -2.2160902 0.011375737 -3.3392572 0 0.64235872 0 0.96353805 
3.5780001 0.0095016118 -2.2142506 0.011371328 -3.3371189 0 0.64183033 0 0.96274555 
3.579 0.0095005892 -2.2124112 0.011366925 -3.334981 0 0.64130247 0 0.9619537 
3.5799999 0.0094995704 -2.210572 0.01136253 -3.3328438 0 0.64077508 0 0.96116263 
3.5810001 0.0094985552 -2.2087333 0.011358143 -3.3307073 0 0.64024818 0 0.96037227 
3.582 0.0094975447 -2.2068946 0.011353764 -3.3285713 0 0.63972175 0 0.95958263 
3.5829999 0.009496538 -2.2050564 0.011349393 -3.326436 0 0.6391958 0 0.9587937 
3.5840001 0.0094955349 -2.2032185 0.011345029 -3.3243012 0 0.63867033 0 0.95800555 
3.585 0.0094945356 -2.2013807 0.011340673 -3.3221672 0 0.63814539 0 0.95721805 
3.586 0.00949354 -2.1995432 0.011336325 -3.3200338 0 0.63762087 0 0.95643133 
3.5869999 0.0094925491 -2.1977062 0.011331985 -3.3179009 0 0.63709688 0 0.95564526 
3.5880001 0.0094915619 -2.1958692 0.011327652 -3.3157687 0 0.63657331 0 0.95485997 
3.589 0.0094905784 -2.1940327 0.011323327 -3.313637 0 0.63605028 0 0.9540754 
3.5899999 0.0094895987 -2.1921964 0.01131901 -3.311506 0 0.63552767 0 0.95329154 
3.5910001 0.0094886236 -2.1903603 0.011314699 -3.3093758 0 0.63500559 0 0.95250839 
3.592 0.0094876522 -2.1885247 0.011310398 -3.307246 0 0.63448399 0 0.95172596 
3.5929999 0.0094866846 -2.1866891 0.011306103 -3.3051169 0 0.63396281 0 0.95094424 
3.5940001 0.0094857207 -2.184854 0.011301816 -3.3029883 0 0.63344216 0 0.95016325 
3.595 0.0094847605 -2.1830192 0.011297538 -3.3008604 0 0.63292199 0 0.94938296 
3.596 0.009483804 -2.1811845 0.011293266 -3.2987332 0 0.63240224 0 0.94860339 
3.5969999 0.0094828522 -2.1793501 0.011289002 -3.2966065 0 0.63188303 0 0.94782454 
3.598 0.0094819041 -2.177516 0.011284746 -3.2944806 0 0.63136429 0 0.9470464 
3.599 0.0094809597 -2.1756823 0.011280498 -3.2923551 0 0.63084602 0 0.94626898 
3.5999999 0.0094800191 -2.1738489 0.011276257 -3.2902303 0 0.63032818 0 0.94549233 
3.6010001 0.0094790822 -2.1720157 0.011272023 -3.288106 0 0.62981087 0 0.94471633 
3.602 0.0094781499 -2.1701827 0.011267798 -3.2859824 0 0.62929404 0 0.943941 
3.6029999 0.0094772214 -2.16835 0.011263579 -3.2838595 0 0.62877762 0 0.94316643 
3.6040001 0.0094762957 -2.1665175 0.011259369 -3.2817371 0 0.62826174 0 0.94239259 
3.605 0.0094753746 -2.1646855 0.011255166 -3.2796152 0 0.62774628 0 0.94161946 
3.6059999 0.0094744582 -2.1628537 0.01125097 -3.2774942 0 0.62723136 0 0.94084704 
3.6070001 0.0094735445 -2.1610219 0.011246782 -3.2753735 0 0.62671685 0 0.94007528 
3.608 0.0094726346 -2.1591907 0.011242601 -3.2732537 0 0.62620282 0 0.93930429 
3.609 0.0094717294 -2.1573598 0.011238428 -3.2711344 0 0.62568933 0 0.93853396 
3.6099999 0.0094708279 -2.155529 0.011234262 -3.2690156 0 0.62517625 0 0.93776435 
3.6110001 0.0094699301 -2.1536984 0.011230104 -3.2668974 0 0.62466365 0 0.93699545 
3.612 0.009469036 -2.1518683 0.011225954 -3.2647798 0 0.62415153 0 0.93622726 
3.6129999 0.0094681457 -2.1500385 0.01122181 -3.2626631 0 0.62363988 0 0.93545979 
3.6140001 0.009467259 -2.1482089 0.011217674 -3.2605467 0 0.62312865 0 0.93469298 
3.615 0.0094663762 -2.1463795 0.011213546 -3.258431 0 0.62261796 0 0.93392694 
3.6159999 0.0094654979 -2.1445503 0.011209426 -3.2563159 0 0.62210768 0 0.93316156 
3.6170001 0.0094646234 -2.1427214 0.011205312 -3.2542014 0 0.62159795 0 0.93239689 
3.618 0.0094637517 -2.140893 0.011201206 -3.2520876 0 0.62108862 0 0.93163294 
3.619 0.0094628846 -2.1390648 0.011197107 -3.2499743 0 0.62057978 0 0.93086964 
3.6199999 0.0094620213 -2.1372366 0.011193016 -3.2478616 0 0.62007141 0 0.93010712 
3.6210001 0.0094611617 -2.1354089 0.011188932 -3.2457495 0 0.61956346 0 0.92934525 
3.622 0.0094603067 -2.1335814 0.011184855 -3.243638 0 0.61905605 0 0.9285841 
3.6229999 0.0094594546 -2.1317544 0.011180786 -3.2415271 0 0.61854905 0 0.9278236 
3.6240001 0.0094586061 -2.1299274 0.011176724 -3.2394168 0 0.61804259 0 0.92706382 
3.625 0.0094577624 -2.1281006 0.01117267 -3.2373071 0 0.61753654 0 0.92630476 
3.6259999 0.0094569223 -2.1262743 0.011168622 -3.235198 0 0.61703092 0 0.92554641 
3.6270001 0.009456085 -2.1244483 0.011164583 -3.2330894 0 0.61652583 0 0.92478877 
3.628 0.0094552524 -2.1226225 0.011160551 -3.2309816 0 0.61602116 0 0.92403179 
3.6289999 0.0094544236 -2.1207969 0.011156525 -3.2288742 0 0.61551702 0 0.92327547 
3.6300001 0.0094535984 -2.1189716 0.011152508 -3.2267675 0 0.6150133 0 0.92251992 
3.631 0.009452777 -2.1171465 0.011148497 -3.2246616 0 0.61451 0 0.92176503 
3.632 0.0094519593 -2.1153216 0.011144494 -3.2225559 0 0.61400723 0 0.92101085 
3.6329999 0.0094511453 -2.1134973 0.011140497 -3.2204511 0 0.61350489 0 0.92025733 
3.6340001 0.009450336 -2.1116729 0.011136509 -3.2183468 0 0.61300302 0 0.91950452 
3.635 0.0094495295 -2.109849 0.011132527 -3.216243 0 0.61250162 0 0.91875243 
3.6359999 0.0094487267 -2.1080253 0.011128553 -3.2141399 0 0.6120007 0 0.918001 
3.6370001 0.0094479285 -2.1062019 0.011124586 -3.2120373 0 0.6115002 0 0.91725028 
3.638 0.0094471332 -2.1043787 0.011120627 -3.2099354 0 0.61100018 0 0.91650027 
3.6389999 0.0094463425 -2.1025558 0.011116673 -3.207834 0 0.61050063 0 0.91575092 
3.6400001 0.0094455546 -2.1007333 0.011112728 -3.2057333 0 0.6100015 0 0.91500223 
3.641 0.0094447713 -2.0989108 0.011108791 -3.2036331 0 0.60950285 0 0.91425431 
3.642 0.0094439918 -2.0970888 0.011104859 -3.2015333 0 0.60900468 0 0.91350698 
3.6429999 0.009443216 -2.0952668 0.011100935 -3.1994345 0 0.60850692 0 0.91276044 
3.6440001 0.009442444 -2.0934453 0.011097019 -3.197336 0 0.6080097 0 0.91201448 
3.645 0.0094416747 -2.091624 0.011093109 -3.1952381 0 0.60751289 0 0.91126931 
3.6459999 0.0094409101 -2.089803 0.011089207 -3.193141 0 0.6070165 0 0.91052479 
3.6470001 0.0094401492 -2.0879822 0.011085312 -3.1910443 0 0.60652059 0 0.90978092 
3.648 0.009439392 -2.0861616 0.011081424 -3.1889482 0 0.60602516 0 0.90903777 
3.6489999 0.0094386386 -2.0843413 0.011077543 -3.1868527 0 0.6055302 0 0.90829527 
3.6500001 0.0094378889 -2.0825214 0.011073668 -3.1847577 0 0.60503566 0 0.90755349 
3.651 0.0094371429 -2.0807016 0.011069802 -3.1826634 0 0.6045416 0 0.90681237 
3.652 0.0094364006 -2.0788822 0.011065942 -3.1805696 0 0.60404795 0 0.90607196 
3.6530001 0.0094356621 -2.0770631 0.011062089 -3.1784766 0 0.60355484 0 0.90533221 
3.654 0.0094349273 -2.0752439 0.011058244 -3.176384 0 0.60306209 0 0.90459317 
3.655 0.0094341971 -2.0734253 0.011054406 -3.1742921 0 0.60256988 0 0.90385479 
3.6559999 0.0094334697 -2.0716069 0.011050574 -3.1722007 0 0.60207808 0 0.90311706 
3.6570001 0.0094327461 -2.0697887 0.01104675 -3.1701097 0 0.6015867 0 0.90238005 
3.658 0.0094320262 -2.0679708 0.011042933 -3.1680195 0 0.6010958 0 0.90164375 
3.6589999 0.00943131 -2.0661533 0.011039123 -3.1659298 0 0.60060537 0 0.90090805 
3.6600001 0.0094305975 -2.0643358 0.011035319 -3.1638408 0 0.60011542 0 0.90017307 
3.661 0.0094298888 -2.0625186 0.011031523 -3.1617522 0 0.59962589 0 0.8994388 
3.6619999 0.0094291838 -2.0607018 0.011027734 -3.1596644 0 0.59913677 0 0.89870518 
3.6630001 0.0094284834 -2.0588851 0.011023952 -3.157577 0 0.59864813 0 0.89797223 
3.664 0.0094277859 -2.0570688 0.011020177 -3.1554902 0 0.59815997 0 0.89723992 
3.665 0.009427092 -2.0552528 0.011016408 -3.153404 0 0.59767222 0 0.89650834 
3.6659999 0.0094264019 -2.053437 0.011012647 -3.1513183 0 0.59718496 0 0.8957774 
3.6670001 0.0094257155 -2.0516214 0.011008893 -3.1492333 0 0.59669811 0 0.89504713 
3.668 0.0094250329 -2.0498061 0.011005145 -3.1471488 0 0.59621173 0 0.89431757 
3.6689999 0.0094243539 -2.047991 0.011001405 -3.1450651 0 0.59572577 0 0.89358866 
3.6700001 0.0094236787 -2.0461762 0.010997672 -3.1429818 0 0.59524029 0 0.89286047 
3.671 0.0094230073 -2.0443616 0.010993945 -3.1408989 0 0.59475523 0 0.89213288 
3.6719999 0.0094223395 -2.0425472 0.010990226 -3.1388168 0 0.59427065 0 0.891406 
3.6730001 0.0094216745 -2.0407333 0.010986513 -3.1367352 0 0.59378654 0 0.89067978 
3.674 0.0094210142 -2.0389194 0.010982807 -3.134654 0 0.59330285 0 0.88995421 
3.675 0.0094203576 -2.037106 0.010979109 -3.1325736 0 0.59281957 0 0.88922936 
3.6760001 0.0094197048 -2.0352926 0.010975416 -3.1304936 0 0.59233677 0 0.88850516 
3.677 0.0094190547 -2.0334797 0.010971731 -3.1284144 0 0.59185439 0 0.88778162 
3.678 0.0094184093 -2.031667 0.010968053 -3.1263356 0 0.59137249 0 0.88705873 
3.6789999 0.0094177676 -2.0298543 0.010964382 -3.1242576 0 0.590891 0 0.88633651 
3.6800001 0.0094171287 -2.0280421 0.010960717 -3.12218 0 0.59040999 0 0.88561499 
3.681 0.0094164945 -2.0262301 0.010957059 -3.1201029 0 0.5899294 0 0.88489413 
3.6819999 0.0094158631 -2.0244184 0.010953408 -3.1180263 0 0.58944929 0 0.88417393 
3.6830001 0.0094152354 -2.0226068 0.010949763 -3.1159503 0 0.58896959 0 0.88345438 
3.684 0.0094146123 -2.0207956 0.010946127 -3.1138752 0 0.58849031 0 0.88273549 
3.6849999 0.0094139921 -2.0189846 0.010942496 -3.1118004 0 0.5880115 0 0.88201731 
3.6860001 0.0094133755 -2.0171738 0.010938873 -3.1097262 0 0.58753318 0 0.88129973 
3.687 0.0094127627 -2.0153635 0.010935255 -3.1076524 0 0.58705527 0 0.88058287 
3.688 0.0094121536 -2.0135531 0.010931646 -3.1055794 0 0.58657777 0 0.87986666 
3.6889999 0.0094115483 -2.0117431 0.010928042 -3.1035068 0 0.5861007 0 0.87915105 
3.6900001 0.0094109466 -2.0099335 0.010924445 -3.1014349 0 0.5856241 0 0.87843615 
3.691 0.0094103478 -2.0081239 0.010920855 -3.0993636 0 0.58514798 0 0.87772191 
3.6919999 0.0094097536 -2.0063148 0.010917272 -3.0972927 0 0.58467221 0 0.87700838 
3.6930001 0.0094091631 -2.0045056 0.010913696 -3.0952225 0 0.58419698 0 0.87629545 
3.694 0.0094085755 -2.002697 0.010910126 -3.0931528 0 0.58372211 0 0.87558317 
3.6949999 0.0094079915 -2.0008883 0.010906564 -3.0910835 0 0.58324772 0 0.87487155 
3.6960001 0.0094074123 -1.9990802 0.010903007 -3.089015 0 0.58277375 0 0.87416065 
3.697 0.0094068358 -1.9972721 0.010899458 -3.086947 0 0.58230025 0 0.87345034 
3.698 0.009406263 -1.9954644 0.010895915 -3.0848794 0 0.58182716 0 0.87274069 
3.6989999 0.009405694 -1.993657 0.010892379 -3.0828125 0 0.5813545 0 0.87203175 
3.7 0.0094051287 -1.9918497 0.01088885 -3.0807462 0 0.58088225 0 0.87132341 
3.701 0.0094045671 -1.9900427 0.010885327 -3.0786805 0 0.58041048 0 0.87061578 
3.7019999 0.0094040083 -1.988236 0.010881811 -3.0766151 0 0.57993919 0 0.86990875 
3.7030001 0.0094034541 -1.9864293 0.010878302 -3.0745504 0 0.57946825 0 0.86920238 
3.704 0.0094029028 -1.9846231 0.010874799 -3.0724864 0 0.57899779 0 0.86849672 
3.7049999 0.0094023561 -1.9828171 0.010871303 -3.0704229 0 0.57852775 0 0.86779165 
3.7060001 0.0094018122 -1.9810113 0.010867814 -3.0683599 0 0.57805818 0 0.86708724 
3.707 0.0094012721 -1.9792057 0.01086433 -3.0662973 0 0.57758898 0 0.86638349 
3.7079999 0.0094007356 -1.9774004 0.010860854 -3.0642354 0 0.57712024 0 0.8656804 
3.7090001 0.009400202 -1.9755955 0.010857385 -3.0621741 0 0.57665199 0 0.86497796 
3.71 0.009399673 -1.9737906 0.010853922 -3.0601132 0 0.57618409 0 0.86427617 
3.711 0.0093991477 -1.9719861 0.010850465 -3.058053 0 0.57571667 0 0.86357504 
3.7119999 0.0093986252 -1.9701817 0.010847015 -3.0559933 0 0.57524967 0 0.86287451 
3.7130001 0.0093981065 -1.9683777 0.010843572 -3.0539341 0 0.57478315 0 0.86217469 
3.714 0.0093975915 -1.9665738 0.010840136 -3.0518756 0 0.57431698 0 0.86147547 
3.7149999 0.0093970802 -1.9647703 0.010836705 -3.0498176 0 0.57385129 0 0.86077696 
3.7160001 0.0093965726 -1.9629669 0.010833281 -3.04776 0 0.57338601 0 0.86007905 
3.717 0.0093960688 -1.9611639 0.010829864 -3.0457032 0 0.57292122 0 0.85938179 
3.7179999 0.0093955686 -1.959361 0.010826454 -3.0436466 0 0.57245678 0 0.8586852 
3.7190001 0.0093950713 -1.9575584 0.01082305 -3.0415909 0 0.57199281 0 0.85798919 
3.72 0.0093945777 -1.9557559 0.010819652 -3.0395355 0 0.57152927 0 0.8572939 
3.721 0.0093940878 -1.9539539 0.010816261 -3.0374808 0 0.57106614 0 0.85659921 
3.7219999 0.0093936017 -1.9521519 0.010812877 -3.0354266 0 0.57060343 0 0.85590518 
3.723 0.0093931193 -1.9503503 0.010809499 -3.0333729 0 0.5701412 0 0.85521179 
3.724 0.0093926396 -1.9485488 0.010806127 -3.0313199 0 0.56967938 0 0.85451901 
3.7249999 0.0093921646 -1.9467477 0.010802763 -3.0292673 0 0.56921798 0 0.85382694 
3.7260001 0.0093916925 -1.9449468 0.010799403 -3.0272152 0 0.568757 0 0.85313547 
3.727 0.009391224 -1.943146 0.010796051 -3.0251637 0 0.56829643 0 0.85244465 
3.7279999 0.0093907593 -1.9413456 0.010792706 -3.0231128 0 0.56783628 0 0.85175449 
3.7290001 0.0093902983 -1.9395454 0.010789366 -3.0210624 0 0.56737661 0 0.85106492 
3.73 0.0093898401 -1.9377453 0.010786034 -3.0190125 0 0.56691736 0 0.85037601 
3.7309999 0.0093893865 -1.9359456 0.010782707 -3.0169632 0 0.56645852 0 0.84968776 
3.7320001 0.0093889358 -1.934146 0.010779388 -3.0149145 0 0.5660001 0 0.8490001 
3.733 0.0093884887 -1.9323468 0.010776075 -3.0128663 0 0.5655421 0 0.84831309 
3.734 0.0093880454 -1.9305478 0.010772767 -3.0108185 0 0.56508452 0 0.84762675 
3.7349999 0.0093876049 -1.928749 0.010769467 -3.0087714 0 0.56462735 0 0.84694105 
3.7360001 0.009387169 -1.9269505 0.010766172 -3.0067246 0 0.56417066 0 0.84625596 
3.737 0.009386736 -1.9251521 0.010762884 -3.0046787 0 0.56371433 0 0.84557152 
3.7379999 0.0093863066 -1.923354 0.010759603 -3.0026331 0 0.56325847 0 0.84488773 
3.7390001 0.009385881 -1.9215561 0.010756328 -3.0005882 0 0.56280303 0 0.84420455 
3.74 0.0093854582 -1.9197586 0.010753059 -2.9985437 0 0.56234801 0 0.84352201 
3.7409999 0.00938504 -1.9179611 0.010749796 -2.9964998 0 0.5618934 0 0.84284008 
3.7420001 0.0093846247 -1.916164 0.010746541 -2.9944563 0 0.56143922 0 0.84215879 
3.743 0.009384213 -1.9143671 0.010743291 -2.9924135 0 0.56098545 0 0.84147817 
3.744 0.0093838051 -1.9125704 0.010740047 -2.9903712 0 0.56053209 0 0.84079814 
3.7449999 0.0093834 -1.9107739 0.01073681 -2.9883294 0 0.56007916 0 0.84011877 
3.7460001 0.0093829995 -1.9089777 0.010733579 -2.9862881 0 0.5596267 0 0.83943999 
3.747 0.0093826018 -1.9071817 0.010730355 -2.9842474 0 0.5591746 0 0.83876193 
3.7479999 0.0093822079 -1.905386 0.010727136 -2.9822073 0 0.55872291 0 0.8380844 
3.7490001 0.0093818177 -1.9035904 0.010723925 -2.9801676 0 0.55827171 0 0.83740753 
3.75 0.0093814302 -1.9017951 0.01072072 -2.9781284 0 0.55782086 0 0.83673131 
3.7509999 0.0093810465 -1.9000001 0.01071752 -2.97609 0 0.55737048 0 0.8360557 
3.7520001 0.0093806665 -1.8982053 0.010714327 -2.9740517 0 0.55692047 0 0.83538073 
3.753 0.0093802903 -1.8964107 0.01071114 -2.9720142 0 0.55647093 0 0.83470637 
3.7539999 0.0093799178 -1.8946162 0.01070796 -2.9699774 0 0.55602175 0 0.83403265 
3.7550001 0.009379548 -1.8928221 0.010704786 -2.9679408 0 0.55557305 0 0.83335954 
3.756 0.009379182 -1.8910283 0.010701617 -2.965905 0 0.5551247 0 0.83268708 
3.757 0.0093788197 -1.8892345 0.010698455 -2.9638696 0 0.55467683 0 0.83201522 
3.7579999 0.0093784612 -1.8874412 0.0106953 -2.9618347 0 0.55422932 0 0.83134401 
3.7590001 0.0093781054 -1.8856479 0.010692151 -2.9598002 0 0.55378228 0 0.8306734 
3.76 0.0093777534 -1.8838549 0.010689008 -2.9577665 0 0.55333561 0 0.83000338 
3.7609999 0.009377405 -1.8820622 0.01068587 -2.9557331 0 0.55288935 0 0.82933402 
3.7620001 0.0093770605 -1.8802696 0.01068274 -2.9537003 0 0.55244356 0 0.82866532 
3.763 0.0093767187 -1.8784773 0.010679616 -2.9516683 0 0.55199814 0 0.82799721 
3.7639999 0.0093763806 -1.8766853 0.010676498 -2.9496365 0 0.55155313 0 0.8273297 
3.7650001 0.0093760462 -1.8748934 0.010673385 -2.9476051 0 0.55110854 0 0.82666284 
3.766 0.0093757156 -1.8731017 0.010670279 -2.9455745 0 0.55066437 0 0.82599658 
3.767 0.0093753878 -1.8713104 0.010667179 -2.9435444 0 0.55022061 0 0.82533097 
3.7679999 0.0093750637 -1.8695192 0.010664086 -2.9415147 0 0.54977727 0 0.82466596 
3.7690001 0.0093747433 -1.8677282 0.010660998 -2.9394858 0 0.54933435 0 0.82400155 
3.77 0.0093744267 -1.8659376 0.010657917 -2.9374571 0 0.54889184 0 0.82333779 
3.7709999 0.0093741128 -1.8641471 0.010654842 -2.9354291 0 0.54844975 0 0.82267463 
3.7720001 0.0093738027 -1.8623568 0.010651772 -2.9334016 0 0.54800802 0 0.82201207 
3.773 0.0093734963 -1.8605667 0.010648709 -2.9313745 0 0.54756677 0 0.82135016 
3.7739999 0.0093731927 -1.8587769 0.010645652 -2.929348 0 0.54712588 0 0.82068884 
3.7750001 0.0093728928 -1.8569874 0.010642601 -2.9273221 0 0.5466854 0 0.82002813 
3.776 0.0093725966 -1.8551979 0.010639557 -2.9252965 0 0.54624534 0 0.81936806 
3.777 0.0093723042 -1.8534088 0.010636518 -2.9232717 0 0.54580569 0 0.8187086 
3.7780001 0.0093720146 -1.8516198 0.010633485 -2.9212472 0 0.54536647 0 0.81804973 
3.779 0.0093717286 -1.8498311 0.010630459 -2.9192233 0 0.54492766 0 0.81739146 
3.78 0.0093714464 -1.8480427 0.010627438 -2.9171999 0 0.5444892 0 0.81673384 
3.7809999 0.009371168 -1.8462545 0.010624425 -2.9151771 0 0.54405123 0 0.81607682 
3.7820001 0.0093708923 -1.8444663 0.010621416 -2.9131548 0 0.54361361 0 0.81542045 
3.783 0.0093706204 -1.8426785 0.010618414 -2.9111328 0 0.54317641 0 0.81476462 
3.7839999 0.0093703512 -1.840891 0.010615418 -2.9091115 0 0.54273963 0 0.81410944 
3.7850001 0.0093700867 -1.8391036 0.010612427 -2.9070909 0 0.54230326 0 0.81345487 
3.786 0.009369825 -1.8373165 0.010609443 -2.9050705 0 0.54186726 0 0.81280094 
3.7869999 0.0093695661 -1.8355296 0.010606465 -2.9030507 0 0.54143173 0 0.81214756 
3.7880001 0.0093693119 -1.8337429 0.010603493 -2.9010315 0 0.54099655 0 0.81149483 
3.789 0.0093690604 -1.8319563 0.010600527 -2.8990128 0 0.5405618 0 0.81084269 
3.79 0.0093688127 -1.83017 0.010597567 -2.8969946 0 0.54012746 0 0.81019115 
3.7909999 0.0093685677 -1.828384 0.010594613 -2.8949769 0 0.53969347 0 0.80954021 
3.7920001 0.0093683265 -1.8265982 0.010591664 -2.8929596 0 0.53925991 0 0.80888993 
3.793 0.009368089 -1.8248125 0.010588722 -2.8909428 0 0.53882682 0 0.80824018 
3.7939999 0.0093678553 -1.8230271 0.010585786 -2.8889267 0 0.53839403 0 0.80759108 
3.7950001 0.0093676243 -1.821242 0.010582856 -2.8869109 0 0.53796172 0 0.80694258 
3.796 0.0093673971 -1.8194571 0.010579932 -2.8848958 0 0.53752977 0 0.80629468 
3.7969999 0.0093671726 -1.8176723 0.010577014 -2.8828812 0 0.53709829 0 0.80564737 
3.7980001 0.0093669528 -1.8158877 0.010574101 -2.880867 0 0.53666711 0 0.80500072 
3.799 0.0093667358 -1.8141035 0.010571195 -2.8788533 0 0.53623641 0 0.80435461 
3.8 0.0093665216 -1.8123194 0.010568294 -2.8768401 0 0.53580606 0 0.80370915 
3.8010001 0.0093663121 -1.8105354 0.010565399 -2.8748276 0 0.53537619 0 0.80306423 
3.802 0.0093661053 -1.8087518 0.01056251 -2.8728154 0 0.53494662 0 0.80241996 
3.803 0.0093659014 -1.8069683 0.010559628 -2.8708038 0 0.53451753 0 0.80177629 
3.8039999 0.0093657011 -1.8051851 0.010556751 -2.8687928 0 0.53408879 0 0.80113322 
3.8050001 0.0093655046 -1.8034021 0.01055388 -2.8667819 0 0.53366047 0 0.80049074 
3.806 0.0093653118 -1.8016193 0.010551015 -2.8647718 0 0.53323257 0 0.79984885 
3.8069999 0.0093651218 -1.7998368 0.010548156 -2.8627625 0 0.53280503 0 0.79920757 
3.8080001 0.0093649356 -1.7980543 0.010545302 -2.8607533 0 0.5323779 0 0.79856688 
3.809 0.009364753 -1.7962722 0.010542455 -2.8587446 0 0.53195119 0 0.79792678 
3.8099999 0.0093645733 -1.7944902 0.010539614 -2.8567364 0 0.53152484 0 0.79728729 
3.8110001 0.0093643973 -1.7927085 0.010536778 -2.8547289 0 0.5310989 0 0.79664838 
3.812 0.009364224 -1.7909269 0.010533947 -2.8527219 0 0.53067338 0 0.79601008 
3.813 0.0093640555 -1.7891457 0.010531124 -2.8507152 0 0.53024828 0 0.79537237 
3.8139999 0.0093638888 -1.7873646 0.010528306 -2.8487091 0 0.52982354 0 0.79473525 
3.8150001 0.0093637267 -1.7855837 0.010525493 -2.8467035 0 0.52939916 0 0.79409873 
3.816 0.0093635675 -1.783803 0.010522686 -2.8446984 0 0.52897525 0 0.79346281 
3.8169999 0.0093634119 -1.7820226 0.010519885 -2.8426938 0 0.5285517 0 0.79282749 
3.8180001 0.0093632592 -1.7802423 0.010517091 -2.8406899 0 0.5281285 0 0.79219276 
3.819 0.0093631102 -1.7784623 0.010514301 -2.8386862 0 0.52770579 0 0.79155862 
3.8199999 0.0093629649 -1.7766825 0.010511518 -2.836683 0 0.52728337 0 0.79092509 
3.8210001 0.0093628224 -1.7749028 0.01050874 -2.8346806 0 0.52686143 0 0.79029214 
3.822 0.0093626836 -1.7731234 0.010505969 -2.8326783 0 0.52643985 0 0.7896598 
3.823 0.0093625486 -1.7713442 0.010503203 -2.8306768 0 0.52601868 0 0.78902799 
3.8239999 0.0093624163 -1.7695652 0.010500442 -2.8286757 0 0.52559787 0 0.78839684 
3.825 0.0093622878 -1.7677865 0.010497688 -2.8266752 0 0.52517748 0 0.78776622 
3.826 0.0093621621 -1.7660079 0.010494939 -2.8246751 0 0.52475744 0 0.7871362 
3.8269999 0.0093620401 -1.7642295 0.010492196 -2.8226755 0 0.52433789 0 0.78650677 
3.8280001 0.0093619218 -1.7624513 0.010489459 -2.8206763 0 0.52391863 0 0.78587794 
3.829 0.0093618063 -1.7606734 0.010486728 -2.8186777 0 0.52349979 0 0.78524971 
3.8299999 0.0093616946 -1.7588956 0.010484002 -2.8166795 0 0.52308136 0 0.78462207 
3.8310001 0.0093615865 -1.7571181 0.010481281 -2.8146818 0 0.52266335 0 0.78399497 
3.832 0.0093614813 -1.7553408 0.010478567 -2.8126845 0 0.52224571 0 0.78336853 
3.8329999 0.0093613788 -1.7535636 0.010475859 -2.810688 0 0.52182841 0 0.78274262 
3.8340001 0.0093612811 -1.7517867 0.010473155 -2.8086917 0 0.52141154 0 0.78211731 
3.835 0.0093611861 -1.75001 0.010470458 -2.8066962 0 0.52099508 0 0.78149259 
3.836 0.0093610939 -1.7482336 0.010467767 -2.8047009 0 0.52057898 0 0.78086841 
3.8369999 0.0093610063 -1.7464572 0.010465081 -2.8027062 0 0.52016324 0 0.78024489 
3.8380001 0.0093609206 -1.7446811 0.010462401 -2.8007119 0 0.51974791 0 0.7796219 
3.839 0.0093608396 -1.7429053 0.010459727 -2.7987182 0 0.519333 0 0.77899951 
3.8399999 0.0093607614 -1.7411295 0.010457058 -2.796725 0 0.51891845 0 0.77837771 
3.8410001 0.0093606859 -1.739354 0.010454395 -2.7947323 0 0.51850432 0 0.77775645 
3.842 0.0093606152 -1.7375787 0.010451737 -2.7927399 0 0.51809055 0 0.77713579 
3.8429999 0.0093605462 -1.7358037 0.010449085 -2.7907481 0 0.51767713 0 0.77651572 
3.8440001 0.009360482 -1.7340288 0.010446439 -2.7887568 0 0.51726419 0 0.77589625 
3.845 0.0093604205 -1.7322541 0.010443798 -2.7867661 0 0.51685154 0 0.77527732 
3.846 0.0093603618 -1.7304797 0.010441164 -2.7847757 0 0.51643932 0 0.77465898 
3.8469999 0.0093603069 -1.7287054 0.010438533 -2.7827859 0 0.51602751 0 0.77404124 
3.848 0.0093602557 -1.7269313 0.01043591 -2.7807965 0 0.51561606 0 0.77342409 
3.849 0.0093602072 -1.7251575 0.010433292 -2.7788076 0 0.51520497 0 0.77280748 
3.8499999 0.0093601625 -1.7233838 0.01043068 -2.7768192 0 0.51479429 0 0.77219146 
3.8510001 0.0093601216 -1.7216103 0.010428073 -2.7748315 0 0.51438403 0 0.77157605 
3.852 0.0093600834 -1.7198371 0.010425471 -2.7728441 0 0.51397413 0 0.77096117 
3.8529999 0.0093600489 -1.7180641 0.010422875 -2.7708571 0 0.51356459 0 0.77034688 
3.8540001 0.0093600173 -1.7162912 0.010420285 -2.7688706 0 0.51315546 0 0.76973313 
3.855 0.0093599893 -1.7145185 0.010417701 -2.7668846 0 0.51274669 0 0.76911998 
3.8559999 0.0093599642 -1.712746 0.010415122 -2.7648993 0 0.51233828 0 0.76850742 
3.8570001 0.0093599427 -1.7109737 0.010412548 -2.7629142 0 0.51193029 0 0.76789546 
3.858 0.0093599241 -1.7092017 0.01040998 -2.7609296 0 0.51152271 0 0.76728404 
3.859 0.0093599092 -1.7074299 0.010407418 -2.7589455 0 0.51111543 0 0.76667315 
3.8599999 0.009359898 -1.7056582 0.010404862 -2.7569621 0 0.51070857 0 0.76606292 
3.8610001 0.0093598897 -1.7038867 0.01040231 -2.7549789 0 0.51030213 0 0.76545322 
3.862 0.009359885 -1.7021154 0.010399764 -2.7529962 0 0.50989604 0 0.76484406 
3.8629999 0.0093598831 -1.7003443 0.010397224 -2.7510142 0 0.50949031 0 0.7642355 
3.8640001 0.009359885 -1.6985735 0.010394689 -2.7490325 0 0.509085 0 0.76362753 
3.865 0.0093598906 -1.6968027 0.01039216 -2.7470512 0 0.50868005 0 0.7630201 
3.8659999 0.009359899 -1.6950322 0.010389636 -2.7450705 0 0.50827551 0 0.7624132 
3.8670001 0.0093599102 -1.693262 0.010387118 -2.7430904 0 0.50787127 0 0.76180696 
3.868 0.0093599251 -1.6914918 0.010384605 -2.7411106 0 0.50746751 0 0.7612012 
3.869 0.0093599437 -1.6897219 0.010382098 -2.7391312 0 0.50706404 0 0.7605961 
3.8699999 0.0093599651 -1.6879523 0.010379597 -2.7371526 0 0.506661 0 0.75999153 
3.8710001 0.0093599902 -1.6861827 0.0103771 -2.7351742 0 0.50625831 0 0.75938749 
3.872 0.0093600182 -1.6844134 0.010374609 -2.7331963 0 0.50585604 0 0.75878406 
3.8729999 0.0093600499 -1.6826444 0.010372124 -2.7312188 0 0.50545412 0 0.75818115 
3.8740001 0.0093600843 -1.6808754 0.010369644 -2.7292418 0 0.50505257 0 0.75757885 
3.875 0.0093601225 -1.6791066 0.010367169 -2.7272656 0 0.50465137 0 0.75697708 
3.8759999 0.0093601644 -1.6773381 0.0103647 -2.7252896 0 0.50425059 0 0.75637591 
3.8770001 0.0093602091 -1.6755698 0.010362237 -2.723314 0 0.50385016 0 0.75577527 
3.878 0.0093602566 -1.6738015 0.010359779 -2.721339 0 0.50345016 0 0.75517523 
3.8789999 0.0093603078 -1.6720337 0.010357326 -2.7193644 0 0.50305051 0 0.75457573 
3.8800001 0.0093603628 -1.6702658 0.010354879 -2.7173903 0 0.50265121 0 0.75397676 
3.881 0.0093604205 -1.6684983 0.010352437 -2.7154167 0 0.50225228 0 0.75337839 
3.882 0.009360482 -1.6667309 0.010350001 -2.7134435 0 0.50185376 0 0.75278062 
3.8829999 0.0093605462 -1.6649637 0.010347569 -2.7114708 0 0.50145555 0 0.75218338 
3.8840001 0.0093606142 -1.6631967 0.010345144 -2.7094986 0 0.5010578 0 0.75158668 
3.885 0.009360685 -1.6614299 0.010342724 -2.7075269 0 0.50066036 0 0.75099051 
3.8859999 0.0093607595 -1.6596632 0.010340309 -2.7055557 0 0.50026333 0 0.75039494 
3.8870001 0.0093608368 -1.6578968 0.010337899 -2.7035847 0 0.49986663 0 0.74979997 
3.888 0.0093609178 -1.6561306 0.010335496 -2.7016144 0 0.49947032 0 0.74920547 
3.8889999 0.0093610017 -1.6543645 0.010333097 -2.6996446 0 0.4990744 0 0.74861163 
3.8900001 0.0093610892 -1.6525986 0.010330703 -2.697675 0 0.49867883 0 0.74801826 
3.891 0.0093611805 -1.6508329 0.010328315 -2.6957061 0 0.49828365 0 0.7474255 
3.892 0.0093612745 -1.6490674 0.010325933 -2.6937375 0 0.49788883 0 0.74683326 
3.8929999 0.0093613714 -1.647302 0.010323555 -2.6917696 0 0.4974944 0 0.74624163 
3.8940001 0.009361472 -1.6455369 0.010321183 -2.6898019 0 0.49710032 0 0.74565047 
3.895 0.0093615754 -1.643772 0.010318817 -2.687835 0 0.49670663 0 0.74505991 
3.8959999 0.0093616825 -1.6420072 0.010316456 -2.6858683 0 0.4963133 0 0.74446994 
3.8970001 0.0093617933 -1.6402427 0.010314099 -2.683902 0 0.49592033 0 0.74388051 
3.898 0.0093619069 -1.6384783 0.010311749 -2.6819363 0 0.49552774 0 0.74329162 
3.8989999 0.0093620233 -1.6367141 0.010309404 -2.679971 0 0.49513552 0 0.74270326 
3.9000001 0.0093621435 -1.6349502 0.010307063 -2.6780064 0 0.49474365 0 0.7421155 
3.901 0.0093622673 -1.6331863 0.010304729 -2.6760418 0 0.49435216 0 0.74152821 
3.902 0.009362394 -1.6314226 0.010302399 -2.674078 0 0.49396104 0 0.74094158 
3.9030001 0.0093625234 -1.6296592 0.010300075 -2.6721146 0 0.4935703 0 0.74035543 
3.904 0.0093626566 -1.627896 0.010297757 -2.6701517 0 0.49317989 0 0.73976988 
3.905 0.0093627935 -1.6261328 0.010295442 -2.6681893 0 0.49278989 0 0.7391848 
3.9059999 0.0093629332 -1.62437 0.010293134 -2.6662271 0 0.49240023 0 0.73860031 
3.9070001 0.0093630757 -1.6226072 0.010290831 -2.6642656 0 0.49201095 0 0.73801643 
3.908 0.0093632219 -1.6208447 0.010288534 -2.6623044 0 0.49162203 0 0.73743302 
3.9089999 0.0093633719 -1.6190825 0.010286241 -2.6603436 0 0.49123347 0 0.7368502 
3.9100001 0.0093635246 -1.6173202 0.010283954 -2.6583836 0 0.49084529 0 0.73626792 
3.911 0.0093636801 -1.6155583 0.010281672 -2.6564238 0 0.49045745 0 0.73568618 
3.9119999 0.0093638394 -1.6137965 0.010279395 -2.6544645 0 0.49006999 0 0.73510498 
3.9130001 0.0093640024 -1.6120348 0.010277123 -2.6525056 0 0.48968291 0 0.73452437 
3.914 0.0093641682 -1.6102734 0.010274857 -2.6505473 0 0.48929617 0 0.73394424 
3.915 0.0093643367 -1.6085122 0.010272596 -2.6485891 0 0.48890981 0 0.7333647 
3.9159999 0.009364509 -1.6067511 0.01027034 -2.6466317 0 0.48852381 0 0.7327857 
3.9170001 0.0093646841 -1.6049901 0.010268089 -2.6446748 0 0.48813817 0 0.73220724 
3.918 0.0093648629 -1.6032294 0.010265844 -2.6427181 0 0.48775288 0 0.73162931 
3.9189999 0.0093650445 -1.6014689 0.010263604 -2.6407619 0 0.48736799 0 0.73105198 
3.9200001 0.0093652299 -1.5997086 0.010261369 -2.6388063 0 0.48698342 0 0.73047513 
3.921 0.0093654189 -1.5979484 0.010259139 -2.6368511 0 0.48659924 0 0.72989887 
3.9219999 0.0093656098 -1.5961884 0.010256914 -2.6348963 0 0.48621541 0 0.72932315 
3.9230001 0.0093658054 -1.5944285 0.010254695 -2.632942 0 0.48583195 0 0.7287479 
3.924 0.0093660029 -1.5926689 0.01025248 -2.6309881 0 0.48544884 0 0.72817326 
3.925 0.009366204 -1.5909095 0.010250271 -2.6290345 0 0.48506609 0 0.72759914 
3.9260001 0.0093664089 -1.5891502 0.010248068 -2.6270816 0 0.48468372 0 0.72702557 
3.927 0.0093666166 -1.587391 0.010245869 -2.625129 0 0.48430169 0 0.72645253 
3.928 0.009366828 -1.5856321 0.010243675 -2.6231771 0 0.48392004 0 0.72588003 
3.9289999 0.0093670422 -1.5838734 0.010241486 -2.6212254 0 0.48353872 0 0.72530806 
3.9300001 0.0093672592 -1.5821148 0.010239303 -2.6192741 0 0.48315778 0 0.72473669 
3.931 0.0093674799 -1.5803564 0.010237125 -2.6173234 0 0.48277721 0 0.7241658 
3.9319999 0.0093677044 -1.5785981 0.010234952 -2.6153731 0 0.48239696 0 0.72359544 
3.9330001 0.0093679316 -1.5768402 0.010232784 -2.6134231 0 0.4820171 0 0.72302568 
3.934 0.0093681617 -1.5750822 0.01023062 -2.6114738 0 0.4816376 0 0.7224564 
3.9349999 0.0093683954 -1.5733246 0.010228463 -2.6095247 0 0.48125845 0 0.72188765 
3.9360001 0.009368632 -1.5715671 0.01022631 -2.6075764 0 0.48087963 0 0.72131944 
3.937 0.0093688723 -1.5698097 0.010224163 -2.6056283 0 0.4805012 0 0.72075182 
3.938 0.0093691153 -1.5680524 0.010222021 -2.6036806 0 0.48012313 0 0.72018468 
3.9389999 0.0093693621 -1.5662955 0.010219883 -2.6017334 0 0.47974539 0 0.71961808 
3.9400001 0.0093696117 -1.5645386 0.01021775 -2.5997865 0 0.47936803 0 0.71905208 
3.941 0.0093698641 -1.5627819 0.010215623 -2.5978403 0 0.47899103 0 0.71848655 
3.9419999 0.0093701202 -1.5610255 0.010213502 -2.5958943 0 0.47861436 0 0.71792156 
3.9430001 0.0093703801 -1.5592692 0.010211385 -2.5939491 0 0.47823805 0 0.7173571 
3.944 0.0093706418 -1.557513 0.010209273 -2.5920041 0 0.47786212 0 0.71679318 
3.9449999 0.0093709081 -1.555757 0.010207166 -2.5900595 0 0.47748652 0 0.7162298 
3.9460001 0.0093711773 -1.5540012 0.010205064 -2.5881155 0 0.47711128 0 0.71566695 
3.947 0.0093714492 -1.5522456 0.010202968 -2.5861716 0 0.4767364 0 0.71510458 
3.948 0.009371724 -1.5504901 0.010200876 -2.5842285 0 0.47636187 0 0.71454281 
3.9489999 0.0093720024 -1.5487349 0.010198789 -2.5822856 0 0.4759877 0 0.71398157 
3.95 0.0093722846 -1.5469798 0.010196707 -2.5803432 0 0.47561386 0 0.71342081 
3.951 0.0093725696 -1.5452248 0.01019463 -2.5784013 0 0.47524041 0 0.71286058 
3.9519999 0.0093728574 -1.54347 0.010192559 -2.5764599 0 0.47486728 0 0.7123009 
3.9530001 0.0093731489 -1.5417154 0.010190492 -2.5745189 0 0.47449452 0 0.71174175 
3.954 0.0093734432 -1.539961 0.010188431 -2.5725782 0 0.47412211 0 0.71118313 
3.9549999 0.0093737412 -1.5382067 0.010186374 -2.5706382 0 0.47375005 0 0.71062505 
3.9560001 0.009374042 -1.5364527 0.010184323 -2.5686984 0 0.47337833 0 0.71006751 
3.957 0.0093743466 -1.5346987 0.010182276 -2.5667591 0 0.47300696 0 0.70951045 
3.9579999 0.0093746539 -1.5329449 0.010180235 -2.5648203 0 0.47263595 0 0.70895392 
3.9590001 0.0093749641 -1.5311913 0.010178199 -2.5628817 0 0.4722653 0 0.70839792 
3.96 0.0093752779 -1.5294379 0.010176167 -2.5609438 0 0.47189501 0 0.70784247 
3.961 0.0093755946 -1.5276847 0.01017414 -2.5590062 0 0.47152504 0 0.70728755 
3.9619999 0.0093759149 -1.5259316 0.010172119 -2.5570691 0 0.47115543 0 0.70673317 
3.9630001 0.0093762381 -1.5241786 0.010170102 -2.5551324 0 0.47078615 0 0.70617926 
3.964 0.009376565 -1.5224259 0.01016809 -2.5531962 0 0.47041726 0 0.70562589 
3.9649999 0.0093768947 -1.5206733 0.010166084 -2.5512602 0 0.4700487 0 0.70507306 
3.9660001 0.0093772272 -1.5189208 0.010164083 -2.5493248 0 0.46968049 0 0.7045207 
3.967 0.0093775634 -1.5171685 0.010162086 -2.54739 0 0.46931261 0 0.70396894 
3.9679999 0.0093779024 -1.5154164 0.010160094 -2.5454555 0 0.46894509 0 0.70341766 
3.9690001 0.0093782451 -1.5136645 0.010158108 -2.5435212 0 0.46857792 0 0.70286691 
3.97 0.0093785906 -1.5119127 0.010156125 -2.5415876 0 0.46821111 0 0.70231664 
3.971 0.0093789389 -1.510161 0.010154149 -2.5396543 0 0.46784464 0 0.70176697 
3.9719999 0.009379291 -1.5084096 0.010152176 -2.5377214 0 0.46747848 0 0.70121777 
3.973 0.0093796467 -1.5066583 0.010150209 -2.535789 0 0.46711272 0 0.70066905 
3.974 0.0093800044 -1.5049073 0.010148247 -2.5338571 0 0.46674728 0 0.70012093 
3.9749999 0.0093803667 -1.5031563 0.01014629 -2.5319254 0 0.46638218 0 0.69957328 
3.9760001 0.0093807308 -1.5014055 0.010144337 -2.5299945 0 0.46601743 0 0.69902617 
3.977 0.0093810987 -1.4996548 0.01014239 -2.5280638 0 0.46565303 0 0.69847953 
3.9779999 0.0093814693 -1.4979043 0.010140447 -2.5261335 0 0.46528897 0 0.6979335 
3.9790001 0.0093818437 -1.4961541 0.01013851 -2.5242035 0 0.46492526 0 0.69738787 
3.98 0.0093822209 -1.4944038 0.010136576 -2.5222743 0 0.46456191 0 0.69684285 
3.9809999 0.0093826018 -1.4926538 0.010134649 -2.5203452 0 0.46419889 0 0.6962983 
3.9820001 0.0093829855 -1.4909041 0.010132725 -2.5184166 0 0.46383619 0 0.69575429 
3.983 0.009383372 -1.4891543 0.010130808 -2.5164886 0 0.46347386 0 0.69521075 
3.984 0.0093837623 -1.4874048 0.010128895 -2.5145607 0 0.46311185 0 0.69466782 
3.9849999 0.0093841553 -1.4856555 0.010126986 -2.5126336 0 0.4627502 0 0.69412529 
3.9860001 0.009384552 -1.4839063 0.010125082 -2.5107067 0 0.4623889 0 0.69358337 
3.987 0.0093849516 -1.4821572 0.010123184 -2.5087802 0 0.46202794 0 0.69304192 
3.9879999 0.0093853539 -1.4804084 0.01012129 -2.5068541 0 0.4616673 0 0.69250095 
3.9890001 0.0093857599 -1.4786596 0.010119401 -2.5049286 0 0.46130702 0 0.69196051 
3.99 0.0093861688 -1.4769111 0.010117517 -2.5030034 0 0.4609471 0 0.69142061 
3.9909999 0.0093865814 -1.4751627 0.010115637 -2.5010786 0 0.46058747 0 0.69088119 
3.9920001 0.0093869967 -1.4734144 0.010113763 -2.4991543 0 0.46022823 0 0.69034231 
3.993 0.0093874149 -1.4716663 0.010111894 -2.4972303 0 0.4598693 0 0.68980396 
3.994 0.0093878368 -1.4699185 0.010110028 -2.4953067 0 0.45951071 0 0.68926609 
3.9949999 0.0093882615 -1.4681706 0.010108168 -2.4933836 0 0.45915249 0 0.68872869 
3.9960001 0.009388689 -1.466423 0.010106313 -2.491461 0 0.45879456 0 0.68819189 
3.997 0.0093891202 -1.4646755 0.010104463 -2.4895387 0 0.45843703 0 0.68765551 
3.9979999 0.0093895551 -1.4629283 0.010102618 -2.487617 0 0.45807979 0 0.68711966 
3.9990001 0.0093899919 -1.461181 0.010100776 -2.4856956 0 0.4577229 0 0.68658435 
4 0.0093904324 -1.459434 0.010098941 -2.4837744 0 0.45736638 0 0.68604952 
4.0009999 0.0093908766 -1.4576873 0.010097109 -2.481854 0 0.45701015 0 0.68551522 
4.0019999 0.0093913237 -1.4559406 0.010095282 -2.4799337 0 0.45665428 0 0.68498141 
4.0029998 0.0093917735 -1.4541939 0.010093461 -2.478014 0 0.45629874 0 0.68444812 
4.0040002 0.009392227 -1.4524477 0.010091645 -2.4760947 0 0.45594355 0 0.68391532 
4.0050001 0.0093926825 -1.4507014 0.010089832 -2.4741757 0 0.4555887 0 0.68338305 
4.006 0.0093931425 -1.4489553 0.010088025 -2.4722571 0 0.45523417 0 0.68285125 
4.007 0.0093936054 -1.4472094 0.010086223 -2.4703391 0 0.45488 0 0.68232 
4.0079999 0.0093940711 -1.4454637 0.010084424 -2.4684215 0 0.45452613 0 0.68178922 
4.0089998 0.0093945395 -1.443718 0.010082631 -2.4665041 0 0.45417261 0 0.68125892 
4.0100002 0.0093950117 -1.4419725 0.010080843 -2.4645872 0 0.45381945 0 0.68072915 
4.0110002 0.0093954867 -1.4402272 0.01007906 -2.4626708 0 0.45346659 0 0.68019992 
4.0120001 0.0093959654 -1.438482 0.010077281 -2.4607546 0 0.45311409 0 0.67967117 
4.013 0.0093964469 -1.4367369 0.010075507 -2.4588392 0 0.45276192 0 0.67914289 
4.0139999 0.0093969312 -1.4349921 0.010073737 -2.456924 0 0.45241007 0 0.67861509 
4.0149999 0.0093974192 -1.4332474 0.010071972 -2.455009 0 0.45205858 0 0.67808789 
4.0159998 0.00939791 -1.4315028 0.010070213 -2.4530947 0 0.45170739 0 0.6775611 
4.0170002 0.0093984045 -1.4297584 0.010068458 -2.4511807 0 0.45135656 0 0.67703485 
4.0180001 0.0093989009 -1.4280142 0.010066708 -2.4492671 0 0.45100605 0 0.67650908 
4.0190001 0.009399402 -1.42627 0.010064961 -2.4473538 0 0.45065588 0 0.67598385 
4.02 0.0093999049 -1.424526 0.010063221 -2.4454412 0 0.45030606 0 0.67545909 
4.0209999 0.0094004115 -1.4227822 0.010061484 -2.4435289 0 0.44995654 0 0.6749348 
4.0219998 0.0094009209 -1.4210385 0.010059753 -2.4416168 0 0.44960737 0 0.67441106 
4.0229998 0.0094014341 -1.419295 0.010058026 -2.4397054 0 0.44925851 0 0.67388779 
4.0240002 0.0094019501 -1.4175516 0.010056303 -2.4377942 0 0.44891 0 0.673365 
4.0250001 0.0094024697 -1.4158083 0.010054586 -2.4358835 0 0.44856182 0 0.67284274 
4.026 0.0094029913 -1.4140652 0.010052873 -2.4339731 0 0.44821396 0 0.67232096 
4.027 0.0094035165 -1.4123223 0.010051165 -2.4320631 0 0.44786644 0 0.67179966 
4.0279999 0.0094040455 -1.4105796 0.01004946 -2.4301536 0 0.44751927 0 0.67127889 
4.0289998 0.0094045773 -1.4088368 0.010047762 -2.4282446 0 0.4471724 0 0.67075861 
4.0300002 0.0094051119 -1.4070944 0.010046068 -2.4263358 0 0.44682586 0 0.67023879 
4.0310001 0.0094056493 -1.405352 0.010044378 -2.4244275 0 0.44647968 0 0.66971952 
4.0320001 0.0094061904 -1.4036098 0.010042693 -2.4225197 0 0.44613379 0 0.66920072 
4.033 0.0094067352 -1.4018677 0.010041012 -2.4206121 0 0.44578826 0 0.6686824 
4.0339999 0.0094072819 -1.4001257 0.010039337 -2.418705 0 0.44544303 0 0.66816455 
4.0349998 0.0094078323 -1.398384 0.010037666 -2.4167984 0 0.44509816 0 0.66764724 
4.0359998 0.0094083864 -1.3966423 0.010036 -2.414892 0 0.44475362 0 0.66713041 
4.0370002 0.0094089424 -1.3949009 0.010034338 -2.412986 0 0.44440937 0 0.66661406 
4.0380001 0.0094095021 -1.3931595 0.010032681 -2.4110806 0 0.44406548 0 0.66609818 
4.039 0.0094100656 -1.3914183 0.010031029 -2.4091754 0 0.44372189 0 0.66558284 
4.04 0.0094106309 -1.3896772 0.01002938 -2.4072709 0 0.44337866 0 0.66506797 
4.0409999 0.0094111999 -1.3879364 0.010027737 -2.4053664 0 0.44303572 0 0.66455358 
4.0419998 0.0094117727 -1.3861955 0.010026098 -2.4034626 0 0.44269314 0 0.66403967 
4.0430002 0.0094123483 -1.3844548 0.010024465 -2.4015591 0 0.44235086 0 0.6635263 
4.0440001 0.0094129266 -1.3827144 0.010022835 -2.3996561 0 0.44200891 0 0.6630134 
4.0450001 0.0094135078 -1.3809739 0.01002121 -2.3977532 0 0.44166729 0 0.66250098 
4.046 0.0094140926 -1.3792337 0.01001959 -2.3958509 0 0.44132602 0 0.66198903 
4.0469999 0.0094146803 -1.3774936 0.010017974 -2.393949 0 0.44098505 0 0.66147757 
4.0479999 0.0094152717 -1.3757538 0.010016363 -2.3920476 0 0.44064438 0 0.66096658 
4.0489998 0.0094158659 -1.3740139 0.010014757 -2.3901465 0 0.44030407 0 0.66045612 
4.0500002 0.0094164629 -1.3722743 0.010013155 -2.3882456 0 0.43996409 0 0.65994614 
4.0510001 0.0094170626 -1.3705348 0.010011557 -2.3863454 0 0.43962443 0 0.65943664 
4.052 0.0094176661 -1.3687953 0.010009964 -2.3844454 0 0.43928507 0 0.65892762 
4.053 0.0094182724 -1.3670561 0.010008376 -2.3825459 0 0.43894604 0 0.65841907 
4.0539999 0.0094188824 -1.365317 0.010006792 -2.3806467 0 0.43860734 0 0.657911 
4.0549998 0.0094194952 -1.363578 0.010005213 -2.3787479 0 0.43826896 0 0.65740347 
4.0560002 0.0094201108 -1.3618392 0.010003638 -2.3768497 0 0.43793091 0 0.65689635 
4.0570002 0.0094207302 -1.3601004 0.010002068 -2.3749516 0 0.43759316 0 0.65638977 
4.0580001 0.0094213514 -1.3583618 0.010000503 -2.373054 0 0.43725577 0 0.65588367 
4.059 0.0094219772 -1.3566234 0.0099989418 -2.3711569 0 0.43691868 0 0.65537798 
4.0599999 0.0094226049 -1.3548851 0.0099973856 -2.3692601 0 0.43658191 0 0.65487283 
4.0609999 0.0094232364 -1.353147 0.009995834 -2.3673637 0 0.43624547 0 0.65436816 
4.0619998 0.0094238706 -1.351409 0.0099942861 -2.3654675 0 0.43590933 0 0.65386397 
4.0630002 0.0094245085 -1.3496711 0.0099927429 -2.3635721 0 0.43557352 0 0.65336031 
4.0640001 0.0094251493 -1.3479333 0.0099912053 -2.3616767 0 0.43523803 0 0.65285707 
4.0650001 0.0094257928 -1.3461957 0.0099896714 -2.359782 0 0.43490288 0 0.6523543 
4.066 0.0094264401 -1.3444582 0.0099881422 -2.3578875 0 0.43456802 0 0.65185201 
4.0669999 0.0094270892 -1.3427209 0.0099866167 -2.3559933 0 0.43423349 0 0.65135026 
4.0679998 0.009427743 -1.3409836 0.0099850968 -2.3540998 0 0.43389928 0 0.65084893 
4.0689998 0.0094283987 -1.3392465 0.0099835806 -2.3522065 0 0.43356541 0 0.65034813 
4.0700002 0.0094290581 -1.3375096 0.009982069 -2.3503134 0 0.43323183 0 0.64984775 
4.0710001 0.0094297202 -1.3357728 0.0099805621 -2.3484211 0 0.43289858 0 0.64934784 
4.072 0.0094303861 -1.3340361 0.0099790599 -2.3465288 0 0.43256566 0 0.64884847 
4.073 0.0094310548 -1.3322996 0.0099775624 -2.3446372 0 0.43223304 0 0.64834952 
4.0739999 0.0094317263 -1.3305631 0.0099760685 -2.3427458 0 0.43190074 0 0.64785111 
4.0749998 0.0094324006 -1.3288268 0.0099745803 -2.3408546 0 0.43156874 0 0.64735311 
4.0760002 0.0094330786 -1.3270906 0.0099730957 -2.3389642 0 0.43123707 0 0.64685565 
4.0770001 0.0094337594 -1.3253547 0.0099716159 -2.337074 0 0.43090573 0 0.64635861 
4.0780001 0.0094344439 -1.3236188 0.0099701397 -2.3351841 0 0.43057472 0 0.64586204 
4.079 0.0094351312 -1.321883 0.0099686692 -2.3332946 0 0.430244 0 0.64536601 
4.0799999 0.0094358213 -1.3201473 0.0099672023 -2.3314056 0 0.42991358 0 0.6448704 
4.0809999 0.0094365142 -1.3184118 0.0099657401 -2.3295169 0 0.42958352 0 0.64437526 
4.0819998 0.0094372109 -1.3166764 0.0099642826 -2.3276286 0 0.42925373 0 0.64388061 
4.0830002 0.0094379103 -1.3149412 0.0099628288 -2.3257408 0 0.42892429 0 0.64338642 
4.0840001 0.0094386125 -1.3132061 0.0099613797 -2.3238533 0 0.42859516 0 0.64289272 
4.085 0.0094393184 -1.311471 0.0099599352 -2.3219659 0 0.42826632 0 0.64239949 
4.086 0.0094400272 -1.3097361 0.0099584954 -2.3200793 0 0.42793781 0 0.64190674 
4.0869999 0.0094407387 -1.3080014 0.0099570602 -2.318193 0 0.42760962 0 0.6414144 
4.0879998 0.009441454 -1.3062668 0.0099556288 -2.3163068 0 0.42728174 0 0.64092261 
4.0890002 0.009442172 -1.3045323 0.009954202 -2.3144212 0 0.42695418 0 0.64043123 
4.0900002 0.0094428929 -1.3027979 0.0099527799 -2.312536 0 0.42662692 0 0.63994038 
4.0910001 0.0094436174 -1.3010637 0.0099513615 -2.3106511 0 0.42629996 0 0.63944995 
4.092 0.0094443448 -1.2993296 0.0099499486 -2.3087666 0 0.42597333 0 0.63896 
4.0929999 0.0094450749 -1.2975956 0.0099485395 -2.3068824 0 0.42564702 0 0.63847053 
4.0939999 0.0094458088 -1.2958617 0.0099471342 -2.3049986 0 0.42532101 0 0.63798153 
4.0949998 0.0094465455 -1.2941281 0.0099457344 -2.3031154 0 0.42499533 0 0.63749295 
4.0960002 0.009447285 -1.2923944 0.0099443384 -2.3012323 0 0.42466995 0 0.63700491 
4.0970001 0.0094480272 -1.290661 0.009942947 -2.2993498 0 0.42434487 0 0.63651729 
4.098 0.0094487732 -1.2889276 0.0099415593 -2.2974675 0 0.42402011 0 0.63603014 
4.099 0.009449522 -1.2871944 0.0099401763 -2.2955856 0 0.42369565 0 0.63554347 
4.0999999 0.0094502745 -1.2854612 0.0099387979 -2.2937043 0 0.42337152 0 0.63505727 
4.1009998 0.0094510289 -1.2837282 0.0099374242 -2.2918231 0 0.42304769 0 0.63457155 
4.1020002 0.009451787 -1.2819953 0.0099360542 -2.2899423 0 0.42272416 0 0.63408625 
4.1030002 0.0094525488 -1.2802626 0.0099346889 -2.2880619 0 0.42240095 0 0.63360143 
4.1040001 0.0094533125 -1.27853 0.0099333283 -2.2861819 0 0.42207807 0 0.63311708 
4.105 0.0094540799 -1.2767974 0.0099319713 -2.2843022 0 0.42175546 0 0.63263321 
4.1059999 0.009454851 -1.2750651 0.009930619 -2.282423 0 0.42143318 0 0.63214982 
4.1069999 0.009455624 -1.2733328 0.0099292714 -2.2805443 0 0.42111123 0 0.63166684 
4.1079998 0.0094564008 -1.2716007 0.0099279275 -2.2786658 0 0.42078957 0 0.63118434 
4.1090002 0.0094571803 -1.2698686 0.0099265883 -2.2767875 0 0.42046821 0 0.63070232 
4.1100001 0.0094579635 -1.2681367 0.0099252537 -2.2749097 0 0.42014715 0 0.63022071 
4.1110001 0.0094587486 -1.266405 0.0099239228 -2.2730324 0 0.41982642 0 0.62973964 
4.112 0.0094595384 -1.2646734 0.0099225966 -2.2711554 0 0.41950598 0 0.62925899 
4.1129999 0.00946033 -1.2629417 0.0099212751 -2.2692788 0 0.41918585 0 0.62877876 
4.1139998 0.0094611254 -1.2612103 0.0099199573 -2.2674024 0 0.41886604 0 0.62829906 
4.1149998 0.0094619235 -1.259479 0.0099186441 -2.2655265 0 0.41854653 0 0.62781978 
4.1160002 0.0094627244 -1.2577479 0.0099173356 -2.2636509 0 0.41822731 0 0.62734097 
4.1170001 0.0094635291 -1.2560167 0.0099160308 -2.2617757 0 0.4179084 0 0.62686259 
4.118 0.0094643356 -1.2542858 0.0099147307 -2.259901 0 0.41758981 0 0.62638474 
4.119 0.0094651468 -1.252555 0.0099134343 -2.2580266 0 0.41727152 0 0.6259073 
4.1199999 0.0094659599 -1.2508242 0.0099121425 -2.2561524 0 0.41695353 0 0.62543029 
4.1209998 0.0094667766 -1.2490937 0.0099108554 -2.2542787 0 0.41663587 0 0.62495381 
4.1220002 0.0094675962 -1.2473632 0.0099095721 -2.2524054 0 0.41631848 0 0.62447774 
4.1230001 0.0094684185 -1.2456328 0.0099082934 -2.2505324 0 0.41600141 0 0.6240021 
4.1240001 0.0094692446 -1.2439026 0.0099070184 -2.2486598 0 0.41568464 0 0.62352699 
4.125 0.0094700735 -1.2421725 0.009905749 -2.2467875 0 0.41536817 0 0.6230523 
4.1259999 0.0094709052 -1.2404424 0.0099044824 -2.2449157 0 0.41505203 0 0.62257802 
4.1269999 0.0094717406 -1.2387125 0.0099032205 -2.2430441 0 0.41473618 0 0.62210423 
4.1279998 0.0094725788 -1.2369827 0.0099019632 -2.241173 0 0.4144206 0 0.62163091 
4.1290002 0.0094734197 -1.235253 0.0099007105 -2.2393022 0 0.41410536 0 0.62115806 
4.1300001 0.0094742645 -1.2335235 0.0098994616 -2.2374318 0 0.41379043 0 0.62068564 
4.131 0.009475111 -1.231794 0.0098982165 -2.2355616 0 0.41347578 0 0.62021369 
4.132 0.0094759613 -1.2300646 0.0098969759 -2.2336919 0 0.41316143 0 0.61974216 
4.1329999 0.0094768154 -1.2283355 0.0098957401 -2.2318227 0 0.4128474 0 0.6192711 
4.1339998 0.0094776712 -1.2266064 0.0098945079 -2.2299538 0 0.41253364 0 0.61880046 
4.1350002 0.0094785308 -1.2248774 0.0098932805 -2.228085 0 0.41222021 0 0.6183303 
4.1360002 0.0094793942 -1.2231485 0.0098920576 -2.2262168 0 0.41190708 0 0.61786062 
4.1370001 0.0094802594 -1.2214197 0.0098908385 -2.2243488 0 0.41159424 0 0.61739135 
4.138 0.0094811283 -1.219691 0.0098896232 -2.2224813 0 0.4112817 0 0.61692256 
4.1389999 0.009482 -1.2179624 0.0098884124 -2.2206142 0 0.41096947 0 0.61645418 
4.1399999 0.0094828745 -1.216234 0.0098872064 -2.2187474 0 0.41065753 0 0.61598629 
4.1409998 0.0094837528 -1.2145057 0.009886004 -2.2168808 0 0.41034591 0 0.61551887 
4.1420002 0.0094846338 -1.2127774 0.0098848054 -2.2150147 0 0.41003457 0 0.61505187 
4.1430001 0.0094855176 -1.2110493 0.0098836124 -2.2131491 0 0.40972352 0 0.61458528 
4.1440001 0.0094864052 -1.2093213 0.0098824222 -2.2112834 0 0.4094128 0 0.61411917 
4.145 0.0094872955 -1.2075934 0.0098812375 -2.2094185 0 0.40910235 0 0.61365354 
4.1459999 0.0094881887 -1.2058656 0.0098800557 -2.2075539 0 0.4087922 0 0.61318833 
4.1469998 0.0094890846 -1.2041379 0.0098788794 -2.2056894 0 0.40848237 0 0.61272353 
4.1479998 0.0094899843 -1.2024103 0.0098777059 -2.2038255 0 0.40817282 0 0.61225921 
4.1490002 0.0094908867 -1.2006829 0.0098765381 -2.201962 0 0.40786359 0 0.61179537 
4.1500001 0.0094917919 -1.1989555 0.009875373 -2.2000988 0 0.40755463 0 0.61133194 
4.151 0.0094927009 -1.1972283 0.0098742135 -2.1982358 0 0.40724596 0 0.61086893 
4.152 0.0094936127 -1.1955012 0.0098730568 -2.1963732 0 0.40693763 0 0.6104064 
4.1529999 0.0094945272 -1.1937741 0.0098719057 -2.1945109 0 0.40662956 0 0.60994434 
4.1539998 0.0094954446 -1.1920472 0.0098707573 -2.1926491 0 0.40632179 0 0.60948271 
4.1550002 0.0094963657 -1.1903204 0.0098696146 -2.1907876 0 0.40601432 0 0.60902148 
4.1560001 0.0094972895 -1.1885936 0.0098684747 -2.1889265 0 0.40570715 0 0.60856074 
4.1570001 0.0094982171 -1.186867 0.0098673403 -2.1870656 0 0.40540028 0 0.60810041 
4.158 0.0094991466 -1.1851405 0.0098662088 -2.1852052 0 0.4050937 0 0.60764056 
4.1589999 0.0095000798 -1.1834141 0.0098650819 -2.1833451 0 0.40478742 0 0.60718113 
4.1599998 0.0095010158 -1.1816878 0.0098639596 -2.1814854 0 0.40448144 0 0.60672218 
4.1609998 0.0095019555 -1.1799617 0.0098628411 -2.179626 0 0.40417573 0 0.60626358 
4.1620002 0.009502897 -1.1782355 0.0098617272 -2.177767 0 0.40387034 0 0.60580552 
4.1630001 0.0095038423 -1.1765095 0.0098606171 -2.1759083 0 0.40356523 0 0.60534787 
4.164 0.0095047913 -1.1747837 0.0098595107 -2.1740501 0 0.40326041 0 0.60489064 
4.165 0.0095057422 -1.1730579 0.0098584089 -2.1721921 0 0.40295589 0 0.60443383 
4.1659999 0.0095066968 -1.1713322 0.0098573109 -2.1703343 0 0.40265167 0 0.6039775 
4.1669998 0.0095076542 -1.1696066 0.0098562175 -2.1684771 0 0.40234774 0 0.60352165 
4.1680002 0.0095086154 -1.1678811 0.0098551279 -2.16662 0 0.40204412 0 0.60306615 
4.1690001 0.0095095783 -1.1661558 0.0098540429 -2.1647635 0 0.40174076 0 0.60261112 
4.1700001 0.0095105451 -1.1644305 0.0098529616 -2.1629074 0 0.4014377 0 0.60215658 
4.171 0.0095115146 -1.1627053 0.009851885 -2.1610513 0 0.40113494 0 0.60170239 
4.1719999 0.0095124878 -1.1609802 0.0098508121 -2.1591959 0 0.40083247 0 0.60124868 
4.1729999 0.0095134638 -1.1592553 0.009849743 -2.1573405 0 0.40053028 0 0.60079545 
4.1739998 0.0095144426 -1.1575304 0.0098486785 -2.1554856 0 0.40022841 0 0.60034263 
4.1750002 0.0095154243 -1.1558056 0.0098476177 -2.1536312 0 0.39992681 0 0.59989023 
4.1760001 0.0095164096 -1.154081 0.0098465616 -2.151777 0 0.39962551 0 0.59943825 
4.177 0.0095173977 -1.1523564 0.0098455092 -2.1499231 0 0.39932448 0 0.59898674 
4.178 0.0095183887 -1.1506319 0.0098444605 -2.1480696 0 0.39902377 0 0.59853566 
4.1789999 0.0095193833 -1.1489075 0.0098434165 -2.1462166 0 0.39872333 0 0.59808499 
4.1799998 0.0095203808 -1.1471832 0.0098423762 -2.1443636 0 0.39842319 0 0.59763479 
4.1810002 0.009521381 -1.1454591 0.0098413406 -2.1425114 0 0.39812332 0 0.59718502 
4.1820002 0.009522384 -1.1437349 0.0098403087 -2.1406591 0 0.39782378 0 0.59673566 
4.1830001 0.0095233908 -1.1420109 0.0098392805 -2.1388073 0 0.39752451 0 0.59628671 
4.184 0.0095243994 -1.140287 0.009838257 -2.136956 0 0.3972255 0 0.59583825 
4.1849999 0.0095254127 -1.1385633 0.0098372372 -2.1351049 0 0.39692682 0 0.5953902 
4.1859999 0.0095264278 -1.1368395 0.009836222 -2.1332541 0 0.39662841 0 0.59494257 
4.1869998 0.0095274467 -1.135116 0.0098352106 -2.1314037 0 0.39633027 0 0.59449542 
4.1880002 0.0095284684 -1.1333925 0.0098342029 -2.1295536 0 0.39603245 0 0.59404868 
4.1890001 0.0095294928 -1.131669 0.0098331999 -2.1277039 0 0.39573491 0 0.59360236 
4.1900001 0.009530521 -1.1299458 0.0098322006 -2.1258545 0 0.39543763 0 0.59315646 
4.191 0.009531552 -1.1282225 0.009831205 -2.1240053 0 0.39514065 0 0.59271097 
4.1919999 0.0095325857 -1.1264993 0.0098302141 -2.1221566 0 0.39484397 0 0.59226596 
4.1929998 0.0095336223 -1.1247762 0.0098292269 -2.1203084 0 0.39454758 0 0.59182137 
4.1939998 0.0095346626 -1.1230533 0.0098282434 -2.1184602 0 0.39425147 0 0.5913772 
4.1950002 0.0095357057 -1.1213305 0.0098272646 -2.1166124 0 0.39395565 0 0.59093344 
4.1960001 0.0095367515 -1.1196077 0.0098262895 -2.1147652 0 0.3936601 0 0.59049016 
4.197 0.0095378002 -1.1178851 0.0098253191 -2.1129181 0 0.39336485 0 0.59004724 
4.198 0.0095388526 -1.1161625 0.0098243514 -2.1110713 0 0.39306986 0 0.58960479 
4.1989999 0.0095399078 -1.11444 0.0098233884 -2.109225 0 0.39277518 0 0.58916277 
4.1999998 0.0095409667 -1.1127176 0.0098224301 -2.107379 0 0.39248079 0 0.58872122 
4.2010002 0.0095420275 -1.1109953 0.0098214755 -2.1055334 0 0.39218667 0 0.58828002 
4.2020001 0.009543092 -1.1092731 0.0098205246 -2.103688 0 0.39189285 0 0.58783925 
4.2030001 0.0095441593 -1.107551 0.0098195774 -2.1018429 0 0.3915993 0 0.58739895 
4.204 0.0095452303 -1.1058289 0.0098186349 -2.0999982 0 0.39130604 0 0.58695906 
4.2049999 0.0095463032 -1.104107 0.0098176962 -2.0981538 0 0.39101306 0 0.5865196 
4.2059999 0.0095473798 -1.1023852 0.0098167611 -2.0963099 0 0.39072037 0 0.58608055 
4.2069998 0.0095484601 -1.1006634 0.0098158307 -2.0944662 0 0.39042795 0 0.58564192 
4.2080002 0.0095495423 -1.0989417 0.0098149041 -2.0926228 0 0.39013582 0 0.58520377 
4.2090001 0.0095506283 -1.0972201 0.0098139811 -2.0907798 0 0.38984397 0 0.58476597 
4.21 0.009551717 -1.0954986 0.0098130628 -2.088937 0 0.38955241 0 0.58432865 
4.211 0.0095528085 -1.0937772 0.0098121483 -2.0870948 0 0.38926113 0 0.58389169 
4.2119999 0.0095539037 -1.0920559 0.0098112375 -2.0852528 0 0.38897014 0 0.5834552 
4.2129998 0.0095550017 -1.0903347 0.0098103303 -2.083411 0 0.38867941 0 0.58301914 
4.2140002 0.0095561026 -1.0886135 0.0098094279 -2.0815697 0 0.38838899 0 0.58258349 
4.2150002 0.0095572071 -1.0868925 0.0098085292 -2.0797286 0 0.38809884 0 0.58214825 
4.2160001 0.0095583135 -1.0851715 0.0098076351 -2.0778878 0 0.38780895 0 0.58171344 
4.217 0.0095594237 -1.0834506 0.0098067438 -2.0760474 0 0.38751936 0 0.58127904 
4.2179999 0.0095605375 -1.0817298 0.0098058572 -2.0742073 0 0.38723007 0 0.58084512 
4.2189999 0.0095616532 -1.080009 0.0098049743 -2.0723677 0 0.38694102 0 0.58041155 
4.2199998 0.0095627727 -1.0782884 0.0098040951 -2.0705283 0 0.38665229 0 0.57997841 
4.2210002 0.0095638949 -1.0765679 0.0098032206 -2.0686891 0 0.3863638 0 0.57954574 
4.2220001 0.00956502 -1.0748473 0.0098023498 -2.0668504 0 0.38607562 0 0.57911342 
4.223 0.0095661487 -1.073127 0.0098014828 -2.065012 0 0.3857877 0 0.57868153 
4.224 0.0095672803 -1.0714067 0.0098006204 -2.0631738 0 0.38550007 0 0.57825011 
4.2249999 0.0095684147 -1.0696865 0.0097997608 -2.061336 0 0.38521272 0 0.57781905 
4.2259998 0.0095695527 -1.0679663 0.0097989058 -2.0594985 0 0.38492563 0 0.57738847 
4.2270002 0.0095706927 -1.0662463 0.0097980546 -2.0576615 0 0.38463885 0 0.57695824 
4.2280002 0.0095718363 -1.0645263 0.009797208 -2.0558248 0 0.38435233 0 0.57652849 
4.2290001 0.0095729837 -1.0628065 0.0097963642 -2.0539882 0 0.38406608 0 0.5760991 
4.23 0.009574133 -1.0610867 0.0097955251 -2.0521522 0 0.38378012 0 0.57567018 
4.2309999 0.0095752859 -1.0593669 0.0097946897 -2.0503163 0 0.38349444 0 0.57524163 
4.2319999 0.0095764417 -1.0576472 0.009793859 -2.0484807 0 0.38320902 0 0.57481354 
4.2329998 0.0095776012 -1.0559278 0.009793031 -2.0466456 0 0.3829239 0 0.57438582 
4.2340002 0.0095787626 -1.0542083 0.0097922077 -2.0448108 0 0.38263902 0 0.57395858 
4.2350001 0.0095799277 -1.0524888 0.0097913882 -2.0429761 0 0.38235447 0 0.57353169 
4.2360001 0.0095810955 -1.0507696 0.0097905723 -2.041142 0 0.38207015 0 0.57310522 
4.237 0.0095822671 -1.0490503 0.0097897602 -2.0393081 0 0.38178614 0 0.57267916 
4.2379999 0.0095834415 -1.0473311 0.0097889528 -2.0374744 0 0.38150236 0 0.57225358 
4.2389998 0.0095846187 -1.045612 0.009788149 -2.0356412 0 0.38121891 0 0.57182837 
4.2399998 0.0095857987 -1.043893 0.009787349 -2.0338082 0 0.3809357 0 0.57140356 
4.2410002 0.0095869824 -1.0421741 0.0097865527 -2.0319757 0 0.38065279 0 0.57097918 
4.2420001 0.009588168 -1.0404552 0.0097857611 -2.0301433 0 0.38037011 0 0.57055521 
4.243 0.0095893582 -1.0387365 0.0097849723 -2.0283113 0 0.38008776 0 0.5701316 
4.244 0.0095905503 -1.0370178 0.0097841881 -2.0264797 0 0.37980565 0 0.56970847 
4.2449999 0.0095917461 -1.0352992 0.0097834077 -2.0246484 0 0.37952381 0 0.56928575 
4.2459998 0.0095929448 -1.0335807 0.009782631 -2.0228174 0 0.37924227 0 0.56886339 
4.2470002 0.0095941462 -1.0318621 0.0097818589 -2.0209866 0 0.378961 0 0.56844151 
4.2480001 0.0095953504 -1.0301437 0.0097810896 -2.0191562 0 0.37867999 0 0.56801999 
4.2490001 0.0095965583 -1.0284255 0.009780325 -2.0173261 0 0.37839925 0 0.56759888 
4.25 0.009597769 -1.0267072 0.0097795641 -2.0154965 0 0.37811878 0 0.56717819 
4.2509999 0.0095989825 -1.024989 0.0097788069 -2.0136669 0 0.37783861 0 0.56675792 
4.2519999 0.0096001998 -1.023271 0.0097780535 -2.0118377 0 0.37755868 0 0.56633806 
4.2529998 0.0096014198 -1.0215529 0.0097773038 -2.0100091 0 0.37727904 0 0.56591856 
4.2540002 0.0096026426 -1.019835 0.0097765587 -2.0081804 0 0.37699968 0 0.56549954 
4.2550001 0.0096038682 -1.0181171 0.0097758174 -2.0063522 0 0.37672058 0 0.56508088 
4.256 0.0096050976 -1.0163994 0.0097750798 -2.0045245 0 0.37644175 0 0.56466264 
4.257 0.0096063297 -1.0146816 0.0097743459 -2.0026968 0 0.37616318 0 0.56424481 
4.2579999 0.0096075647 -1.012964 0.0097736157 -2.0008695 0 0.37588492 0 0.5638274 
4.2589998 0.0096088033 -1.0112463 0.0097728893 -1.9990426 0 0.37560689 0 0.56341034 
4.2600002 0.0096100448 -1.0095289 0.0097721675 -1.997216 0 0.37532917 0 0.56299376 
4.2610002 0.009611289 -1.0078114 0.0097714486 -1.9953897 0 0.37505168 0 0.56257755 
4.2620001 0.0096125361 -1.0060941 0.0097707342 -1.9935638 0 0.37477449 0 0.56216174 
4.263 0.0096137868 -1.0043768 0.0097700236 -1.9917381 0 0.37449756 0 0.5617463 
4.2639999 0.0096150395 -1.0026596 0.0097693168 -1.9899126 0 0.37422088 0 0.56133133 
4.2649999 0.0096162967 -1.0009423 0.0097686136 -1.9880875 0 0.37394449 0 0.56091672 
4.2659998 0.0096175559 -0.99922532 0.0097679151 -1.9862628 0 0.37366837 0 0.56050253 
4.2670002 0.0096188188 -0.99750829 0.0097672194 -1.9844384 0 0.37339252 0 0.56008875 
4.2680001 0.0096200844 -0.99579138 0.0097665275 -1.9826143 0 0.37311694 0 0.5596754 
4.2690001 0.0096213529 -0.99407446 0.0097658401 -1.9807904 0 0.37284163 0 0.55926239 
4.27 0.0096226251 -0.99235767 0.0097651565 -1.9789668 0 0.37256655 0 0.55884987 
4.2709999 0.0096238991 -0.99064094 0.0097644767 -1.9771436 0 0.37229177 0 0.55843771 
4.2719998 0.0096251769 -0.98892426 0.0097638005 -1.9753207 0 0.37201726 0 0.5580259 
4.2729998 0.0096264584 -0.98720765 0.0097631281 -1.9734981 0 0.37174302 0 0.55761456 
4.2740002 0.0096277418 -0.98549116 0.0097624594 -1.9716759 0 0.37146905 0 0.55720359 
4.2750001 0.0096290288 -0.98377466 0.0097617945 -1.9698539 0 0.37119535 0 0.55679303 
4.276 0.0096303197 -0.98205829 0.0097611342 -1.9680322 0 0.37092188 0 0.55638283 
4.277 0.0096316123 -0.98034191 0.0097604766 -1.9662108 0 0.37064871 0 0.55597305 
4.2779999 0.0096329087 -0.97862566 0.0097598238 -1.9643898 0 0.37037581 0 0.55556369 
4.2789998 0.0096342079 -0.97690946 0.0097591747 -1.962569 0 0.37010315 0 0.55515474 
4.2800002 0.0096355099 -0.97519332 0.0097585283 -1.9607486 0 0.36983079 0 0.55474615 
4.2810001 0.0096368156 -0.97347724 0.0097578866 -1.9589283 0 0.36955866 0 0.55433798 
4.2820001 0.0096381241 -0.97176123 0.0097572487 -1.9571085 0 0.36928684 0 0.55393022 
4.283 0.0096394354 -0.97004527 0.0097566145 -1.955289 0 0.36901525 0 0.55352288 
4.2839999 0.0096407495 -0.96832943 0.0097559839 -1.9534698 0 0.36874393 0 0.5531159 
4.2849998 0.0096420674 -0.96661359 0.0097553581 -1.9516507 0 0.36847287 0 0.55270928 
4.2859998 0.009643388 -0.96489781 0.009754735 -1.9498321 0 0.36820209 0 0.55230314 
4.2870002 0.0096447114 -0.96318215 0.0097541157 -1.9480138 0 0.36793157 0 0.55189735 
4.2880001 0.0096460385 -0.96146649 0.009753501 -1.9461957 0 0.3676613 0 0.55149198 
4.289 0.0096473675 -0.95975095 0.0097528892 -1.944378 0 0.36739132 0 0.55108696 
4.29 0.0096487012 -0.95803547 0.0097522819 -1.9425606 0 0.36712158 0 0.55068237 
4.2909999 0.0096500367 -0.95631999 0.0097516775 -1.9407434 0 0.3668521 0 0.55027819 
4.2919998 0.0096513759 -0.95460463 0.0097510777 -1.9389266 0 0.3665829 0 0.54987437 
4.2930002 0.009652717 -0.95288932 0.0097504808 -1.9371101 0 0.36631396 0 0.54947096 
4.2940001 0.0096540628 -0.95117402 0.0097498884 -1.9352938 0 0.3660453 0 0.54906791 
4.2950001 0.0096554104 -0.94945884 0.0097492998 -1.9334779 0 0.36577687 0 0.54866529 
4.296 0.0096567618 -0.94774371 0.009748715 -1.9316623 0 0.36550874 0 0.54826307 
4.2969999 0.0096581159 -0.94602865 0.0097481338 -1.9298469 0 0.36524084 0 0.54786122 
4.2979999 0.0096594729 -0.94431359 0.0097475564 -1.9280319 0 0.36497322 0 0.54745978 
4.2989998 0.0096608335 -0.94259864 0.0097469818 -1.9262172 0 0.36470583 0 0.54705876 
4.3000002 0.009662197 -0.94088376 0.0097464118 -1.9244027 0 0.36443874 0 0.5466581 
4.3010001 0.0096635632 -0.93916887 0.0097458465 -1.9225886 0 0.36417189 0 0.54625785 
4.302 0.0096649332 -0.9374541 0.009745284 -1.9207747 0 0.36390531 0 0.54585797 
4.303 0.009666305 -0.9357394 0.0097447252 -1.9189612 0 0.363639 0 0.5454585 
4.3039999 0.0096676806 -0.93402469 0.0097441701 -1.9171479 0 0.36337292 0 0.54505938 
4.3049998 0.0096690599 -0.9323101 0.0097436188 -1.9153349 0 0.36310712 0 0.54466069 
4.3060002 0.009670441 -0.93059552 0.0097430712 -1.9135222 0 0.36284158 0 0.54426235 
4.3070002 0.0096718259 -0.92888105 0.0097425273 -1.9117099 0 0.36257631 0 0.54386443 
4.3080001 0.0096732136 -0.92716658 0.0097419871 -1.9098978 0 0.36231127 0 0.54346693 
4.309 0.009674605 -0.92545217 0.0097414507 -1.9080859 0 0.36204651 0 0.54306978 
4.3099999 0.0096759992 -0.92373788 0.0097409189 -1.9062744 0 0.36178201 0 0.54267299 
4.3109999 0.0096773962 -0.92202359 0.0097403899 -1.9044633 0 0.36151776 0 0.54227668 
4.3119998 0.0096787959 -0.92030936 0.0097398646 -1.9026524 0 0.3612538 0 0.54188067 
4.3130002 0.0096801994 -0.91859519 0.0097393431 -1.9008417 0 0.36099005 0 0.54148507 
4.3140001 0.0096816048 -0.91688108 0.0097388253 -1.8990314 0 0.36072659 0 0.54108989 
4.3150001 0.0096830148 -0.91516703 0.0097383121 -1.8972213 0 0.36046338 0 0.54069507 
4.316 0.0096844267 -0.91345298 0.0097378017 -1.8954116 0 0.36020043 0 0.54030067 
4.3169999 0.0096858423 -0.91173905 0.0097372951 -1.8936021 0 0.35993773 0 0.53990662 
4.3179998 0.0096872607 -0.91002512 0.0097367922 -1.891793 0 0.35967529 0 0.53951293 
4.3189998 0.0096886819 -0.90831131 0.009736293 -1.8899841 0 0.35941312 0 0.53911966 
4.3200002 0.0096901068 -0.9065975 0.0097357975 -1.8881756 0 0.35915121 0 0.53872681 
4.3210001 0.0096915346 -0.90488374 0.0097353067 -1.8863673 0 0.35888955 0 0.53833431 
4.322 0.0096929651 -0.90317005 0.0097348187 -1.8845593 0 0.35862812 0 0.53794217 
4.323 0.0096943984 -0.90145642 0.0097343344 -1.8827516 0 0.35836697 0 0.53755045 
4.3239999 0.0096958354 -0.89974278 0.0097338539 -1.8809441 0 0.35810608 0 0.53715914 
4.3249998 0.0096972752 -0.89802927 0.009733377 -1.8791369 0 0.35784546 0 0.53676814 
4.3260002 0.0096987179 -0.89631575 0.0097329039 -1.8773301 0 0.35758504 0 0.53637761 
4.3270001 0.0097001642 -0.8946023 0.0097324345 -1.8755236 0 0.35732493 0 0.53598738 
4.3280001 0.0097016133 -0.8928889 0.0097319689 -1.8737173 0 0.35706505 0 0.53559756 
4.329 0.0097030653 -0.89117557 0.0097315069 -1.8719113 0 0.35680544 0 0.53520817 
4.3299999 0.0097045209 -0.88946229 0.0097310478 -1.8701056 0 0.35654607 0 0.53481913 
4.3309999 0.0097059794 -0.88774902 0.0097305933 -1.8683002 0 0.35628697 0 0.53443044 
4.3319998 0.0097074406 -0.88603586 0.0097301425 -1.866495 0 0.35602811 0 0.53404218 
4.3330002 0.0097089047 -0.8843227 0.0097296955 -1.8646902 0 0.35576952 0 0.53365427 
4.3340001 0.0097103724 -0.88260961 0.0097292513 -1.8628856 0 0.35551116 0 0.53326672 
4.335 0.009711843 -0.88089651 0.0097288117 -1.8610814 0 0.35525307 0 0.53287959 
4.336 0.0097133163 -0.87918353 0.0097283749 -1.8592774 0 0.35499525 0 0.53249288 
4.3369999 0.0097147934 -0.87747055 0.0097279428 -1.8574736 0 0.35473764 0 0.53210646 
4.3379998 0.0097162724 -0.87575763 0.0097275134 -1.8556702 0 0.35448033 0 0.53172046 
4.3390002 0.009717756 -0.87404478 0.0097270887 -1.8538671 0 0.35422325 0 0.53133488 
4.3400002 0.0097192414 -0.87233192 0.0097266668 -1.8520641 0 0.35396641 0 0.53094965 
4.3410001 0.0097207306 -0.87061912 0.0097262487 -1.8502616 0 0.35370985 0 0.53056479 
4.342 0.0097222226 -0.86890638 0.0097258342 -1.8484592 0 0.35345352 0 0.53018028 
4.3429999 0.0097237173 -0.8671937 0.0097254235 -1.8466573 0 0.35319746 0 0.52979618 
4.3439999 0.0097252158 -0.86548102 0.0097250175 -1.8448555 0 0.35294163 0 0.52941245 
4.3449998 0.0097267171 -0.86376846 0.0097246133 -1.8430541 0 0.35268608 0 0.52902913 
4.3460002 0.0097282212 -0.8620559 0.0097242137 -1.8412528 0 0.35243076 0 0.52864611 
4.3470001 0.009729729 -0.86034334 0.0097238179 -1.8394519 0 0.35217568 0 0.52826351 
4.348 0.0097312387 -0.8586309 0.0097234258 -1.8376514 0 0.35192087 0 0.52788132 
4.349 0.009732753 -0.85691845 0.0097230365 -1.835851 0 0.35166633 0 0.5274995 
4.3499999 0.0097342692 -0.85520607 0.0097226519 -1.8340509 0 0.351412 0 0.52711803 
4.3509998 0.0097357891 -0.85349369 0.0097222701 -1.8322511 0 0.35115793 0 0.52673692 
4.3520002 0.0097373119 -0.85178137 0.0097218929 -1.8304516 0 0.35090414 0 0.52635622 
4.3530002 0.0097388374 -0.85006911 0.0097215185 -1.8286524 0 0.35065058 0 0.52597588 
4.3540001 0.0097403666 -0.8483569 0.0097211478 -1.8268534 0 0.35039726 0 0.5255959 
4.355 0.0097418986 -0.8466447 0.0097207809 -1.8250548 0 0.35014421 0 0.52521628 
4.3559999 0.0097434334 -0.84493256 0.0097204177 -1.8232564 0 0.34989139 0 0.52483708 
4.3569999 0.009744972 -0.84322041 0.0097200582 -1.8214582 0 0.34963882 0 0.52445823 
4.3579998 0.0097465124 -0.84150833 0.0097197024 -1.8196604 0 0.34938651 0 0.5240798 
4.3590002 0.0097480575 -0.8397963 0.0097193494 -1.8178627 0 0.34913445 0 0.52370167 
4.3600001 0.0097496044 -0.83808434 0.0097190011 -1.8160655 0 0.34888265 0 0.52332395 
4.3610001 0.009751155 -0.83637238 0.0097186556 -1.8142685 0 0.34863105 0 0.5229466 
4.362 0.0097527085 -0.83466047 0.0097183138 -1.8124717 0 0.34837976 0 0.5225696 
4.3629999 0.0097542647 -0.83294857 0.0097179757 -1.8106753 0 0.34812868 0 0.52219301 
4.3639998 0.0097558247 -0.83123672 0.0097176414 -1.808879 0 0.34787786 0 0.52181679 
4.3649998 0.0097573875 -0.82952493 0.0097173108 -1.8070831 0 0.34762728 0 0.52144092 
4.3660002 0.009758953 -0.82781315 0.0097169839 -1.8052875 0 0.34737694 0 0.52106541 
4.3670001 0.0097605223 -0.82610142 0.0097166607 -1.8034921 0 0.34712684 0 0.52069026 
4.368 0.0097620944 -0.82438976 0.0097163403 -1.8016969 0 0.34687701 0 0.52031553 
4.369 0.0097636692 -0.82267809 0.0097160246 -1.7999021 0 0.34662741 0 0.51994115 
4.3699999 0.0097652478 -0.82096642 0.0097157117 -1.7981075 0 0.34637809 0 0.51956713 
4.3709998 0.0097668283 -0.81925488 0.0097154025 -1.7963133 0 0.346129 0 0.51919347 
4.3720002 0.0097684134 -0.81754327 0.009715097 -1.7945192 0 0.34588012 0 0.51882023 
4.3730001 0.0097700004 -0.81583178 0.0097147953 -1.7927254 0 0.34563154 0 0.51844728 
4.3740001 0.0097715911 -0.81412029 0.0097144973 -1.7909319 0 0.34538317 0 0.51807475 
4.375 0.0097731845 -0.8124088 0.009714202 -1.7891387 0 0.34513506 0 0.51770258 
4.3759999 0.0097747808 -0.81069738 0.0097139115 -1.7873458 0 0.34488717 0 0.51733077 
4.3769999 0.0097763808 -0.80898601 0.0097136237 -1.7855531 0 0.34463957 0 0.51695931 
4.3779998 0.0097779837 -0.80727464 0.0097133396 -1.7837607 0 0.34439218 0 0.51658827 
4.3790002 0.0097795902 -0.80556333 0.0097130593 -1.7819686 0 0.34414503 0 0.51621753 
4.3800001 0.0097811986 -0.80385202 0.0097127827 -1.7801766 0 0.34389815 0 0.51584721 
4.381 0.0097828107 -0.80214077 0.0097125089 -1.778385 0 0.3436515 0 0.51547724 
4.382 0.0097844265 -0.80042952 0.0097122397 -1.7765937 0 0.3434051 0 0.51510763 
4.3829999 0.0097860442 -0.79871833 0.0097119734 -1.7748027 0 0.34315893 0 0.51473838 
4.3839998 0.0097876657 -0.7970072 0.0097117107 -1.7730118 0 0.342913 0 0.51436955 
4.3850002 0.0097892899 -0.79529601 0.0097114518 -1.7712213 0 0.34266734 0 0.51400101 
4.3860002 0.0097909179 -0.79358494 0.0097111966 -1.769431 0 0.34242192 0 0.51363283 
4.3870001 0.0097925486 -0.79187387 0.0097109452 -1.7676409 0 0.34217671 0 0.51326507 
4.388 0.0097941821 -0.7901628 0.0097106965 -1.7658513 0 0.34193176 0 0.51289767 
4.3889999 0.0097958194 -0.78845179 0.0097104525 -1.7640617 0 0.34168708 0 0.51253062 
4.3899999 0.0097974595 -0.78674078 0.0097102113 -1.7622725 0 0.34144261 0 0.51216394 
4.3909998 0.0097991023 -0.78502983 0.0097099738 -1.7604835 0 0.34119838 0 0.51179761 
4.3920002 0.009800748 -0.78331888 0.0097097401 -1.7586949 0 0.34095442 0 0.51143163 
4.3930001 0.0098023973 -0.78160799 0.0097095091 -1.7569064 0 0.34071067 0 0.51106602 
4.3940001 0.0098040495 -0.77989709 0.0097092828 -1.7551183 0 0.34046718 0 0.51070076 
4.395 0.0098057054 -0.7781862 0.0097090593 -1.7533303 0 0.34022394 0 0.51033586 
4.3959999 0.0098073641 -0.77647543 0.0097088395 -1.7515427 0 0.3399809 0 0.50997138 
4.3969998 0.0098090256 -0.7747646 0.0097086234 -1.7497553 0 0.33973813 0 0.5096072 
4.3979998 0.0098106898 -0.77305382 0.0097084101 -1.7479682 0 0.3394956 0 0.50924343 
4.3990002 0.0098123578 -0.77134305 0.0097082015 -1.7461814 0 0.33925331 0 0.50887996 
4.4000001 0.0098140286 -0.76963234 0.0097079957 -1.7443948 0 0.33901128 0 0.50851691 
4.401 0.0098157031 -0.76792163 0.0097077936 -1.7426084 0 0.33876947 0 0.50815415 
4.402 0.0098173795 -0.76621097 0.0097075952 -1.7408223 0 0.33852789 0 0.50779182 
4.4029999 0.0098190596 -0.76450032 0.0097074006 -1.7390364 0 0.33828655 0 0.50742984 
4.4039998 0.0098207435 -0.76278967 0.0097072087 -1.7372509 0 0.33804545 0 0.50706822 
4.4050002 0.0098224301 -0.76107907 0.0097070206 -1.7354656 0 0.33780462 0 0.50670689 
4.4060001 0.0098241195 -0.75936848 0.0097068362 -1.7336806 0 0.33756399 0 0.50634599 
4.4070001 0.0098258117 -0.75765789 0.0097066555 -1.7318958 0 0.33732361 0 0.50598544 
4.408 0.0098275077 -0.75594735 0.0097064786 -1.7301112 0 0.33708349 0 0.50562519 
4.4089999 0.0098292064 -0.75423682 0.0097063044 -1.7283269 0 0.33684358 0 0.50526536 
4.4099998 0.0098309088 -0.75252634 0.009706134 -1.7265429 0 0.33660391 0 0.50490588 
4.4109998 0.0098326132 -0.75081587 0.0097059673 -1.7247592 0 0.33636448 0 0.50454676 
4.4120002 0.0098343212 -0.74910539 0.0097058043 -1.7229756 0 0.33612531 0 0.50418794 
4.4130001 0.009836033 -0.74739498 0.0097056441 -1.7211924 0 0.33588636 0 0.50382954 
4.414 0.0098377476 -0.74568456 0.0097054886 -1.7194095 0 0.33564764 0 0.50347149 
4.415 0.0098394649 -0.74397415 0.0097053358 -1.7176267 0 0.33540916 0 0.50311375 
4.4159999 0.0098411851 -0.74226379 0.0097051868 -1.7158442 0 0.33517092 0 0.50275642 
4.4169998 0.0098429089 -0.74055344 0.0097050406 -1.714062 0 0.33493292 0 0.50239938 
4.4180002 0.0098446356 -0.73884308 0.009704899 -1.71228 0 0.33469516 0 0.50204277 
4.4190001 0.009846366 -0.73713279 0.0097047603 -1.7104982 0 0.33445764 0 0.50168645 
4.4200001 0.0098480992 -0.73542249 0.0097046252 -1.7087168 0 0.33422035 0 0.50133049 
4.421 0.0098498352 -0.7337122 0.009704493 -1.7069355 0 0.3339833 0 0.50097495 
4.4219999 0.009851574 -0.73200196 0.0097043654 -1.7051547 0 0.33374646 0 0.50061971 
4.4229999 0.0098533165 -0.73029166 0.0097042406 -1.7033739 0 0.33350989 0 0.50026482 
4.4239998 0.0098550618 -0.72858143 0.0097041195 -1.7015934 0 0.33327353 0 0.4999103 
4.4250002 0.0098568108 -0.72687125 0.0097040012 -1.6998132 0 0.33303744 0 0.49955612 
4.4260001 0.0098585626 -0.72516102 0.0097038876 -1.6980332 0 0.33280155 0 0.49920231 
4.427 0.0098603172 -0.72345084 0.0097037768 -1.6962535 0 0.3325659 0 0.49884886 
4.428 0.0098620756 -0.72174066 0.0097036697 -1.6944741 0 0.3323305 0 0.49849573 
4.4289999 0.0098638367 -0.72003055 0.0097035663 -1.6926949 0 0.3320953 0 0.49814296 
4.4299998 0.0098656006 -0.71832037 0.0097034657 -1.6909159 0 0.33186036 0 0.49779055 
4.4310002 0.0098673683 -0.71661025 0.0097033689 -1.6891372 0 0.33162567 0 0.49743849 
4.4320002 0.0098691387 -0.71490014 0.0097032757 -1.6873587 0 0.33139119 0 0.49708676 
4.4330001 0.0098709119 -0.71319008 0.0097031863 -1.6855805 0 0.33115694 0 0.49673542 
4.434 0.0098726889 -0.71147996 0.0097030997 -1.6838026 0 0.33092293 0 0.49638438 
4.4349999 0.0098744687 -0.7097699 0.0097030168 -1.6820248 0 0.33068916 0 0.49603373 
4.4359999 0.0098762512 -0.70805985 0.0097029377 -1.6802473 0 0.3304556 0 0.49568343 
4.4369998 0.0098780375 -0.70634979 0.0097028622 -1.6784701 0 0.33022231 0 0.49533346 
4.4380002 0.0098798266 -0.70463973 0.0097027896 -1.6766932 0 0.32998922 0 0.49498385 
4.4390001 0.0098816194 -0.70292974 0.0097027207 -1.6749164 0 0.32975638 0 0.49463457 
4.4400001 0.009883414 -0.70121974 0.0097026555 -1.6731399 0 0.32952377 0 0.49428564 
4.441 0.0098852133 -0.69950974 0.0097025931 -1.6713637 0 0.32929137 0 0.49393708 
4.4419999 0.0098870145 -0.69779974 0.0097025344 -1.6695877 0 0.32905924 0 0.49358886 
4.4429998 0.0098888194 -0.69608974 0.0097024795 -1.667812 0 0.32882732 0 0.49324098 
4.4439998 0.0098906271 -0.69437981 0.0097024282 -1.6660365 0 0.32859564 0 0.49289346 
4.4450002 0.0098924385 -0.69266981 0.0097023798 -1.6642612 0 0.32836416 0 0.49254626 
4.4460001 0.0098942528 -0.69095987 0.0097023351 -1.6624862 0 0.32813296 0 0.49219942 
4.447 0.0098960698 -0.68924993 0.0097022941 -1.6607114 0 0.32790196 0 0.49185294 
4.448 0.0098978905 -0.68753999 0.0097022569 -1.6589369 0 0.3276712 0 0.49150679 
4.4489999 0.009899714 -0.68583006 0.0097022224 -1.6571625 0 0.32744065 0 0.49116099 
4.4499998 0.0099015413 -0.68412012 0.0097021917 -1.6553885 0 0.32721037 0 0.49081552 
4.4510002 0.0099033713 -0.68241024 0.0097021637 -1.6536148 0 0.32698029 0 0.49047041 
4.4520001 0.0099052042 -0.6807003 0.0097021405 -1.6518412 0 0.32675043 0 0.49012566 
4.4530001 0.0099070398 -0.67899042 0.00970212 -1.6500678 0 0.32652083 0 0.48978123 
4.454 0.0099088792 -0.67728055 0.0097021032 -1.6482948 0 0.32629144 0 0.48943716 
4.4549999 0.0099107223 -0.67557067 0.0097020892 -1.6465219 0 0.32606229 0 0.48909342 
4.4559999 0.0099125672 -0.67386079 0.009702079 -1.6447493 0 0.32583335 0 0.48875004 
4.4569998 0.0099144159 -0.67215091 0.0097020725 -1.642977 0 0.32560465 0 0.48840699 
4.4580002 0.0099162683 -0.67044103 0.0097020697 -1.6412048 0 0.32537618 0 0.48806429 
4.4590001 0.0099181235 -0.66873115 0.0097020697 -1.6394329 0 0.32514796 0 0.48772192 
4.46 0.0099199815 -0.66702127 0.0097020734 -1.6376613 0 0.32491994 0 0.48737991 
4.461 0.0099218423 -0.66531146 0.0097020799 -1.6358899 0 0.32469216 0 0.48703822 
4.4619999 0.0099237068 -0.66360158 0.0097020911 -1.6341188 0 0.32446459 0 0.4866969 
4.4629998 0.009925575 -0.66189176 0.0097021041 -1.6323478 0 0.32423726 0 0.4863559 
4.4640002 0.0099274451 -0.66018188 0.0097021218 -1.6305771 0 0.32401016 0 0.48601523 
4.4650002 0.0099293189 -0.65847206 0.0097021423 -1.6288067 0 0.32378328 0 0.48567492 
4.4660001 0.0099311965 -0.65676218 0.0097021665 -1.6270365 0 0.32355663 0 0.48533496 
4.467 0.0099330768 -0.65505236 0.0097021945 -1.6252664 0 0.32333022 0 0.48499531 
4.4679999 0.0099349599 -0.65334255 0.0097022261 -1.6234968 0 0.32310402 0 0.48465604 
4.4689999 0.0099368459 -0.65163267 0.0097022606 -1.6217272 0 0.32287806 0 0.48431706 
4.4699998 0.0099387355 -0.64992285 0.0097022979 -1.6199579 0 0.32265231 0 0.48397845 
4.4710002 0.0099406289 -0.64821303 0.0097023398 -1.6181889 0 0.3224268 0 0.48364019 
4.4720001 0.0099425251 -0.64650315 0.0097023845 -1.6164201 0 0.32220149 0 0.48330224 
4.473 0.009944424 -0.64479333 0.0097024329 -1.6146516 0 0.32197642 0 0.48296466 
4.474 0.0099463258 -0.64308345 0.0097024841 -1.6128832 0 0.32175159 0 0.48262739 
4.4749999 0.0099482313 -0.64137363 0.0097025391 -1.6111151 0 0.32152697 0 0.48229048 
4.4759998 0.0099501396 -0.63966382 0.0097025977 -1.6093472 0 0.32130259 0 0.48195389 
4.4770002 0.0099520516 -0.63795394 0.0097026592 -1.6075796 0 0.32107842 0 0.48161763 
4.4780002 0.0099539664 -0.63624412 0.0097027244 -1.6058122 0 0.32085449 0 0.48128173 
4.4790001 0.0099558849 -0.63453424 0.0097027933 -1.604045 0 0.32063079 0 0.48094615 
4.48 0.0099578062 -0.63282442 0.009702865 -1.6022781 0 0.32040727 0 0.48061094 
4.4809999 0.0099597303 -0.63111454 0.0097029405 -1.6005113 0 0.32018402 0 0.48027602 
4.4819999 0.0099616582 -0.62940472 0.0097030196 -1.5987449 0 0.31996098 0 0.47994146 
4.4829998 0.0099635888 -0.62769485 0.0097031016 -1.5969787 0 0.31973815 0 0.47960722 
4.4840002 0.0099655222 -0.62598497 0.0097031873 -1.5952126 0 0.31951556 0 0.47927335 
4.4850001 0.0099674594 -0.62427509 0.0097032767 -1.5934469 0 0.3192932 0 0.47893977 
4.4860001 0.0099693993 -0.62256521 0.0097033689 -1.5916812 0 0.31907102 0 0.47860655 
4.487 0.009971343 -0.62085533 0.0097034648 -1.5899159 0 0.31884912 0 0.47827366 
4.4879999 0.0099732894 -0.61914545 0.0097035645 -1.5881509 0 0.31862742 0 0.47794113 
4.4889998 0.0099752396 -0.61743557 0.0097036669 -1.586386 0 0.31840593 0 0.47760889 
4.4899998 0.0099771917 -0.61572564 0.0097037731 -1.5846213 0 0.31818467 0 0.47727701 
4.4910002 0.0099791484 -0.61401576 0.009703882 -1.5828569 0 0.31796363 0 0.47694546 
4.4920001 0.009981107 -0.61230582 0.0097039947 -1.5810927 0 0.31774282 0 0.47661424 
4.493 0.0099830693 -0.61059594 0.0097041111 -1.5793288 0 0.31752223 0 0.47628334 
4.494 0.0099850353 -0.608886 0.0097042313 -1.577565 0 0.31730187 0 0.47595277 
4.4949999 0.0099870041 -0.60717607 0.0097043542 -1.5758015 0 0.31708172 0 0.47562256 
4.4959998 0.0099889757 -0.60546613 0.0097044799 -1.5740381 0 0.31686178 0 0.47529268 
4.4970002 0.009990951 -0.60375619 0.0097046103 -1.5722752 0 0.31664208 0 0.47496313 
4.4980001 0.0099929292 -0.60204619 0.0097047435 -1.5705123 0 0.31642258 0 0.47463387 
4.4990001 0.009994911 -0.60033625 0.0097048795 -1.5687497 0 0.31620333 0 0.47430497 
4.5 0.0099968957 -0.59862626 0.0097050192 -1.5669873 0 0.31598428 0 0.47397643 
4.5009999 0.0099988831 -0.59691626 0.0097051626 -1.5652251 0 0.31576547 0 0.47364819 
4.5019999 0.010000874 -0.59520626 0.0097053098 -1.5634632 0 0.31554684 0 0.47332028 
4.5029998 0.010002868 -0.5934962 0.0097054597 -1.5617015 0 0.31532848 0 0.47299272 
4.5040002 0.010004866 -0.59178621 0.0097056124 -1.55994 0 0.3151103 0 0.47266546 
4.5050001 0.010006866 -0.59007615 0.0097057698 -1.5581788 0 0.31489235 0 0.47233853 
4.506 0.01000887 -0.58836609 0.00970593 -1.5564177 0 0.31467465 0 0.47201195 
4.507 0.010010877 -0.58665603 0.009706093 -1.5546569 0 0.31445712 0 0.47168571 
4.5079999 0.010012887 -0.58494598 0.0097062597 -1.5528963 0 0.31423983 0 0.47135976 
4.5089998 0.0100149 -0.58323592 0.0097064301 -1.5511359 0 0.31402278 0 0.47103417 
4.5100002 0.010016916 -0.5815258 0.0097066043 -1.5493758 0 0.31380594 0 0.47070888 
4.5110002 0.010018936 -0.57981569 0.0097067812 -1.5476158 0 0.3135893 0 0.47038394 
4.5120001 0.010020959 -0.57810557 0.009706961 -1.5458561 0 0.31337288 0 0.47005934 
4.513 0.010022986 -0.57639539 0.0097071445 -1.5440966 0 0.31315669 0 0.46973503 
4.5139999 0.010025014 -0.57468522 0.0097073317 -1.5423373 0 0.31294072 0 0.46941108 
4.5149999 0.010027047 -0.5729751 0.0097075226 -1.5405782 0 0.31272495 0 0.46908742 
4.5159998 0.010029083 -0.57126486 0.0097077163 -1.5388194 0 0.31250942 0 0.46876413 
4.5170002 0.010031122 -0.56955469 0.0097079128 -1.5370607 0 0.3122941 0 0.46844113 
4.5180001 0.010033163 -0.56784445 0.009708113 -1.5353024 0 0.31207898 0 0.46811849 
4.5190001 0.010035208 -0.56613421 0.009708317 -1.5335442 0 0.31186411 0 0.46779615 
4.52 0.010037257 -0.56442398 0.0097085247 -1.5317862 0 0.31164941 0 0.46747413 
4.5209999 0.010039309 -0.56271368 0.0097087352 -1.5300285 0 0.31143495 0 0.46715245 
4.5219998 0.010041364 -0.56100339 0.0097089484 -1.528271 0 0.31122074 0 0.46683109 
4.5229998 0.010043422 -0.55929309 0.0097091664 -1.5265136 0 0.3110067 0 0.46651006 
4.5240002 0.010045483 -0.55758274 0.0097093862 -1.5247566 0 0.31079289 0 0.46618935 
4.5250001 0.010047548 -0.55587238 0.0097096106 -1.5229996 0 0.3105793 0 0.46586895 
4.526 0.010049615 -0.55416203 0.0097098378 -1.521243 0 0.31036595 0 0.4655489 
4.527 0.010051686 -0.55245167 0.0097100679 -1.5194865 0 0.31015277 0 0.46522915 
4.5279999 0.01005376 -0.55074126 0.0097103016 -1.5177302 0 0.30993983 0 0.46490973 
4.5289998 0.010055837 -0.54903084 0.0097105391 -1.5159742 0 0.3097271 0 0.46459064 
4.5300002 0.010057918 -0.54732037 0.0097107794 -1.5142184 0 0.30951458 0 0.46427187 
4.5310001 0.010060002 -0.54560989 0.0097110234 -1.5124629 0 0.30930227 0 0.46395344 
4.5320001 0.010062088 -0.54389942 0.0097112712 -1.5107074 0 0.3090902 0 0.4636353 
4.533 0.010064179 -0.54218888 0.0097115217 -1.5089523 0 0.30887833 0 0.46331748 
4.5339999 0.010066272 -0.54047835 0.0097117759 -1.5071973 0 0.30866668 0 0.463 
4.5349998 0.010068369 -0.53876781 0.009712033 -1.5054425 0 0.30845523 0 0.46268284 
4.5359998 0.010070468 -0.53705722 0.0097122937 -1.503688 0 0.30824399 0 0.46236601 
4.5370002 0.010072571 -0.53534663 0.0097125573 -1.5019337 0 0.30803299 0 0.46204948 
4.5380001 0.010074678 -0.53363603 0.0097128246 -1.5001795 0 0.3078222 0 0.46173328 
4.539 0.010076787 -0.53192538 0.0097130947 -1.4984256 0 0.30761161 0 0.46141741 
4.54 0.0100789 -0.53021467 0.0097133694 -1.4966719 0 0.30740124 0 0.46110183 
4.5409999 0.010081016 -0.52850401 0.009713646 -1.4949185 0 0.30719107 0 0.46078661 
4.5419998 0.010083135 -0.5267933 0.0097139264 -1.4931653 0 0.30698112 0 0.46047169 
4.5430002 0.010085258 -0.52508253 0.0097142104 -1.4914122 0 0.30677137 0 0.46015707 
4.5440001 0.010087383 -0.52337176 0.0097144982 -1.4896593 0 0.30656186 0 0.4598428 
4.5450001 0.010089512 -0.52166092 0.0097147878 -1.4879066 0 0.30635256 0 0.45952883 
4.546 0.010091644 -0.51995015 0.0097150821 -1.4861542 0 0.30614346 0 0.45921516 
4.5469999 0.010093779 -0.51823926 0.0097153792 -1.4844019 0 0.30593455 0 0.45890185 
4.5479999 0.010095918 -0.51652837 0.00971568 -1.4826499 0 0.30572587 0 0.45858884 
4.5489998 0.01009806 -0.51481748 0.0097159836 -1.4808981 0 0.30551744 0 0.45827612 
4.5500002 0.010100204 -0.51310652 0.00971629 -1.4791465 0 0.30530918 0 0.45796376 
4.5510001 0.010102353 -0.51139557 0.0097166011 -1.4773951 0 0.30510113 0 0.4576517 
4.552 0.010104504 -0.50968456 0.009716915 -1.4756439 0 0.30489331 0 0.45733994 
4.553 0.010106659 -0.50797355 0.0097172316 -1.4738929 0 0.30468568 0 0.45702854 
4.5539999 0.010108816 -0.50626254 0.009717552 -1.4721421 0 0.30447829 0 0.4567174 
4.5549998 0.010110978 -0.50455141 0.0097178752 -1.4703915 0 0.30427107 0 0.45640662 
4.5560002 0.010113142 -0.50284034 0.0097182021 -1.4686412 0 0.3040641 0 0.45609614 
4.5570002 0.01011531 -0.50112915 0.0097185327 -1.4668911 0 0.30385733 0 0.45578596 
4.5580001 0.010117481 -0.49941802 0.0097188661 -1.4651411 0 0.30365074 0 0.45547611 
4.559 0.010119655 -0.4977068 0.0097192032 -1.4633913 0 0.30344439 0 0.45516658 
4.5599999 0.010121833 -0.49599558 0.0097195432 -1.4616417 0 0.30323824 0 0.45485735 
4.5609999 0.010124013 -0.4942843 0.0097198868 -1.4598924 0 0.30303231 0 0.45454845 
4.5619998 0.010126197 -0.49257299 0.0097202333 -1.4581432 0 0.30282658 0 0.45423988 
4.5630002 0.010128384 -0.49086165 0.0097205834 -1.4563942 0 0.30262107 0 0.45393157 
4.5640001 0.010130575 -0.48915032 0.0097209373 -1.4546455 0 0.30241576 0 0.45362362 
4.5650001 0.010132768 -0.48743892 0.0097212931 -1.452897 0 0.30221063 0 0.45331597 
4.566 0.010134965 -0.48572746 0.0097216535 -1.4511486 0 0.30200574 0 0.45300862 
4.5669999 0.010137165 -0.484016 0.0097220168 -1.4494004 0 0.30180106 0 0.4527016 
4.5679998 0.010139368 -0.48230451 0.0097223837 -1.4476525 0 0.30159658 0 0.45239487 
4.5689998 0.010141576 -0.48059297 0.0097227534 -1.4459047 0 0.30139232 0 0.45208848 
4.5700002 0.010143786 -0.47888139 0.009723126 -1.4441572 0 0.30118826 0 0.45178238 
4.5710001 0.010145999 -0.47716978 0.0097235022 -1.4424099 0 0.30098441 0 0.4514766 
4.572 0.010148215 -0.47545815 0.0097238822 -1.4406627 0 0.30078074 0 0.45117113 
4.573 0.010150434 -0.47374648 0.009724265 -1.4389157 0 0.30057731 0 0.45086598 
4.5739999 0.010152658 -0.47203475 0.0097246515 -1.4371691 0 0.30037409 0 0.45056114 
4.5749998 0.010154884 -0.470323 0.0097250408 -1.4354224 0 0.30017108 0 0.45025659 
4.5760002 0.010157113 -0.46861121 0.0097254338 -1.4336761 0 0.29996824 0 0.44995236 
4.5770001 0.010159346 -0.46689937 0.0097258296 -1.4319299 0 0.29976565 0 0.44964847 
4.5780001 0.010161582 -0.46518752 0.0097262291 -1.430184 0 0.29956323 0 0.44934484 
4.579 0.010163821 -0.46347561 0.0097266324 -1.4284382 0 0.29936102 0 0.44904155 
4.5799999 0.010166064 -0.46176365 0.0097270384 -1.4266927 0 0.29915905 0 0.44873857 
4.5809999 0.01016831 -0.46005169 0.0097274473 -1.4249473 0 0.29895726 0 0.44843587 
4.5819998 0.010170559 -0.45833966 0.0097278599 -1.4232022 0 0.29875568 0 0.44813353 
4.5830002 0.010172811 -0.45662761 0.0097282752 -1.4214572 0 0.2985543 0 0.44783145 
4.5840001 0.010175067 -0.45491549 0.0097286943 -1.4197124 0 0.29835314 0 0.4475297 
4.585 0.010177326 -0.45320335 0.0097291172 -1.4179678 0 0.29815218 0 0.44722825 
4.586 0.010179589 -0.45149118 0.0097295428 -1.4162234 0 0.2979514 0 0.44692713 
4.5869999 0.010181854 -0.44977894 0.0097299712 -1.4144791 0 0.29775086 0 0.44662628 
4.5879998 0.010184123 -0.44806668 0.0097304033 -1.4127352 0 0.2975505 0 0.44632578 
4.5890002 0.010186395 -0.44635436 0.0097308392 -1.4109913 0 0.29735038 0 0.44602555 
4.5900002 0.010188671 -0.44464201 0.0097312778 -1.4092478 0 0.29715043 0 0.44572565 
4.5910001 0.010190949 -0.4429296 0.0097317202 -1.4075043 0 0.2969507 0 0.44542605 
4.592 0.010193232 -0.44121718 0.0097321654 -1.4057611 0 0.29675117 0 0.44512674 
4.5929999 0.010195516 -0.43950468 0.0097326133 -1.404018 0 0.29655182 0 0.44482774 
4.5939999 0.010197805 -0.43779215 0.009733065 -1.4022752 0 0.29635271 0 0.44452906 
4.5949998 0.010200096 -0.43607959 0.0097335204 -1.4005325 0 0.29615378 0 0.44423068 
4.5960002 0.010202392 -0.43436697 0.0097339787 -1.39879 0 0.29595506 0 0.44393259 
4.5970001 0.010204691 -0.43265432 0.0097344406 -1.3970478 0 0.29575655 0 0.44363484 
4.598 0.010206992 -0.43094161 0.0097349053 -1.3953056 0 0.29555824 0 0.44333738 
4.599 0.010209297 -0.42922884 0.0097353728 -1.3935637 0 0.29536015 0 0.44304019 
4.5999999 0.010211606 -0.42751604 0.0097358441 -1.3918221 0 0.29516223 0 0.44274336 
4.6009998 0.010213917 -0.42580321 0.0097363191 -1.3900806 0 0.29496452 0 0.4424468 
4.6020002 0.010216232 -0.4240903 0.0097367968 -1.3883392 0 0.29476702 0 0.44215053 
4.6030002 0.01021855 -0.42237738 0.0097372783 -1.386598 0 0.29456973 0 0.4418546 
4.6040001 0.010220871 -0.42066437 0.0097377626 -1.3848571 0 0.29437265 0 0.44155896 
4.605 0.010223197 -0.41895133 0.0097382506 -1.3831162 0 0.29417574 0 0.44126362 
4.6059999 0.010225525 -0.41723827 0.0097387414 -1.3813757 0 0.29397905 0 0.44096857 
4.6069999 0.010227856 -0.41552511 0.009739235 -1.3796353 0 0.29378256 0 0.44067383 
4.6079998 0.010230191 -0.41381195 0.0097397324 -1.3778951 0 0.29358628 0 0.44037941 
4.6090002 0.010232529 -0.41209871 0.0097402334 -1.3761551 0 0.29339018 0 0.44008526 
4.6100001 0.01023487 -0.41038543 0.0097407373 -1.3744153 0 0.29319429 0 0.43979144 
4.6110001 0.010237215 -0.40867209 0.0097412448 -1.3726755 0 0.29299861 0 0.43949792 
4.612 0.010239563 -0.4069587 0.0097417552 -1.3709362 0 0.29280311 0 0.43920469 
4.6129999 0.010241915 -0.40524527 0.0097422684 -1.3691969 0 0.29260784 0 0.43891177 
4.6139998 0.010244269 -0.40353179 0.0097427852 -1.3674577 0 0.29241276 0 0.43861914 
4.6149998 0.010246627 -0.40181825 0.0097433059 -1.3657188 0 0.29221788 0 0.43832681 
4.6160002 0.010248989 -0.40010464 0.0097438293 -1.3639801 0 0.29202318 0 0.43803477 
4.6170001 0.010251353 -0.39839101 0.0097443555 -1.3622415 0 0.29182869 0 0.43774304 
4.618 0.010253721 -0.39667732 0.0097448854 -1.3605032 0 0.29163441 0 0.43745163 
4.619 0.010256092 -0.39496356 0.009745419 -1.358765 0 0.29144034 0 0.43716049 
4.6199999 0.010258467 -0.39324975 0.0097459545 -1.3570271 0 0.29124644 0 0.43686965 
4.6209998 0.010260845 -0.39153588 0.0097464947 -1.3552892 0 0.29105276 0 0.43657914 
4.6220002 0.010263226 -0.38982198 0.0097470377 -1.3535515 0 0.29085925 0 0.43628889 
4.6230001 0.010265611 -0.38810802 0.0097475834 -1.3518142 0 0.29066598 0 0.43599895 
4.6240001 0.010267999 -0.38639399 0.0097481329 -1.3500768 0 0.29047289 0 0.43570933 
4.625 0.01027039 -0.38467991 0.0097486852 -1.3483397 0 0.29027998 0 0.43541998 
4.6259999 0.010272784 -0.38296577 0.0097492412 -1.3466028 0 0.29008728 0 0.43513095 
4.6269999 0.010275182 -0.38125157 0.0097498 -1.344866 0 0.28989479 0 0.4348422 
4.6279998 0.010277583 -0.37953734 0.0097503625 -1.3431295 0 0.2897025 0 0.43455374 
4.6290002 0.010279988 -0.37782302 0.0097509278 -1.3413931 0 0.2895104 0 0.43426561 
4.6300001 0.010282396 -0.37610865 0.0097514968 -1.3396569 0 0.2893185 0 0.43397775 
4.631 0.010284808 -0.37439424 0.0097520687 -1.3379209 0 0.28912678 0 0.43369019 
4.632 0.010287222 -0.37267977 0.0097526442 -1.3361851 0 0.28893527 0 0.43340293 
4.6329999 0.01028964 -0.37096521 0.0097532226 -1.3344494 0 0.28874397 0 0.43311596 
4.6339998 0.010292062 -0.36925063 0.0097538037 -1.332714 0 0.28855285 0 0.43282929 
4.6350002 0.010294487 -0.36753598 0.0097543886 -1.3309786 0 0.28836194 0 0.43254292 
4.6360002 0.010296915 -0.36582124 0.0097549772 -1.3292435 0 0.28817123 0 0.43225685 
4.6370001 0.010299345 -0.36410648 0.0097555686 -1.3275086 0 0.28798071 0 0.43197104 
4.638 0.010301781 -0.36239162 0.0097561628 -1.3257738 0 0.28779039 0 0.43168557 
4.6389999 0.010304219 -0.36067674 0.0097567607 -1.3240392 0 0.28760025 0 0.43140036 
4.6399999 0.01030666 -0.35896179 0.0097573623 -1.3223048 0 0.28741032 0 0.43111548 
4.6409998 0.010309105 -0.35724676 0.0097579667 -1.3205706 0 0.28722057 0 0.43083087 
4.6420002 0.010311553 -0.35553166 0.009758574 -1.3188365 0 0.28703102 0 0.43054655 
4.6430001 0.010314004 -0.35381651 0.0097591849 -1.3171026 0 0.28684169 0 0.43026254 
4.6440001 0.010316459 -0.35210133 0.0097597986 -1.3153689 0 0.28665254 0 0.42997879 
4.645 0.010318918 -0.35038605 0.0097604152 -1.3136352 0 0.28646359 0 0.42969537 
4.6459999 0.01032138 -0.34867069 0.0097610364 -1.3119019 0 0.28627482 0 0.42941222 
4.6469998 0.010323845 -0.3469553 0.0097616594 -1.3101687 0 0.28608623 0 0.42912936 
4.6479998 0.010326313 -0.34523985 0.0097622862 -1.3084357 0 0.28589788 0 0.42884681 
4.6490002 0.010328785 -0.34352431 0.0097629167 -1.3067029 0 0.28570971 0 0.42856455 
4.6500001 0.01033126 -0.34180871 0.00976355 -1.3049701 0 0.28552172 0 0.42828256 
4.651 0.010333738 -0.34009305 0.0097641861 -1.3032376 0 0.28533393 0 0.4280009 
4.652 0.01033622 -0.33837733 0.0097648259 -1.3015052 0 0.28514633 0 0.4277195 
4.6529999 0.010338706 -0.33666155 0.0097654685 -1.2997731 0 0.28495893 0 0.42743838 
4.6539998 0.010341194 -0.33494568 0.0097661149 -1.2980411 0 0.28477171 0 0.42715758 
4.6550002 0.010343687 -0.33322975 0.009766764 -1.2963092 0 0.2845847 0 0.42687705 
4.6560001 0.010346182 -0.33151376 0.0097674169 -1.2945776 0 0.28439787 0 0.42659682 
4.6570001 0.01034868 -0.32979769 0.0097680725 -1.2928461 0 0.28421125 0 0.42631689 
4.658 0.010351183 -0.32808158 0.0097687319 -1.2911147 0 0.28402483 0 0.42603722 
4.6589999 0.010353688 -0.32636538 0.0097693941 -1.2893835 0 0.28383857 0 0.42575788 
4.6599998 0.010356197 -0.3246491 0.009770059 -1.2876526 0 0.28365254 0 0.42547882 
4.6609998 0.01035871 -0.32293278 0.0097707277 -1.2859218 0 0.28346667 0 0.42520002 
4.6620002 0.010361225 -0.32121637 0.0097713992 -1.2841911 0 0.28328103 0 0.42492151 
4.6630001 0.010363745 -0.31949988 0.0097720744 -1.2824607 0 0.28309554 0 0.42464331 
4.664 0.010366268 -0.31778333 0.0097727533 -1.2807304 0 0.28291026 0 0.4243654 
4.665 0.010368793 -0.31606671 0.0097734341 -1.2790002 0 0.28272519 0 0.42408776 
4.6659999 0.010371323 -0.31435004 0.0097741187 -1.2772702 0 0.28254029 0 0.42381042 
4.6669998 0.010373855 -0.31263328 0.0097748069 -1.2755404 0 0.28235558 0 0.42353338 
4.6680002 0.010376392 -0.31091642 0.009775498 -1.2738107 0 0.28217107 0 0.42325661 
4.6690001 0.010378931 -0.30919954 0.0097761918 -1.2720813 0 0.28198674 0 0.42298013 
4.6700001 0.010381474 -0.30748254 0.0097768893 -1.2703519 0 0.28180262 0 0.42270392 
4.671 0.01038402 -0.30576551 0.0097775906 -1.2686228 0 0.28161868 0 0.42242801 
4.6719999 0.01038657 -0.30404836 0.0097782947 -1.2668937 0 0.28143492 0 0.4221524 
4.6729999 0.010389123 -0.30233118 0.0097790016 -1.2651649 0 0.28125137 0 0.42187706 
4.6739998 0.01039168 -0.30061391 0.0097797113 -1.2634362 0 0.281068 0 0.42160201 
4.6750002 0.01039424 -0.29889655 0.0097804256 -1.2617078 0 0.28088483 0 0.42132726 
4.6760001 0.010396804 -0.29717913 0.0097811418 -1.2599794 0 0.28070185 0 0.42105278 
4.677 0.01039937 -0.29546162 0.0097818617 -1.2582512 0 0.28051907 0 0.42077857 
4.678 0.010401941 -0.29374406 0.0097825844 -1.2565233 0 0.28033644 0 0.42050466 
4.6789999 0.010404514 -0.2920264 0.0097833108 -1.2547953 0 0.28015402 0 0.42023104 
4.6799998 0.010407091 -0.29030868 0.009784041 -1.2530676 0 0.27997181 0 0.4199577 
4.6810002 0.010409672 -0.28859088 0.009784773 -1.2513402 0 0.27978978 0 0.41968465 
4.6820002 0.010412256 -0.28687298 0.0097855087 -1.2496128 0 0.27960792 0 0.4194119 
4.6830001 0.010414843 -0.28515503 0.0097862482 -1.2478856 0 0.27942628 0 0.41913939 
4.684 0.010417434 -0.28343698 0.0097869905 -1.2461585 0 0.27924478 0 0.4188672 
4.6849999 0.010420028 -0.28171888 0.0097877355 -1.2444316 0 0.27906352 0 0.41859528 
4.6859999 0.010422627 -0.28000069 0.0097884843 -1.2427049 0 0.27888241 0 0.41832364 
4.6869998 0.010425228 -0.2782824 0.0097892368 -1.2409782 0 0.27870151 0 0.41805229 
4.6880002 0.010427832 -0.27656403 0.0097899912 -1.2392519 0 0.27852079 0 0.4177812 
4.6890001 0.01043044 -0.2748456 0.0097907502 -1.2375256 0 0.27834028 0 0.41751042 
4.6900001 0.010433052 -0.27312708 0.0097915111 -1.2357996 0 0.27815995 0 0.4172399 
4.691 0.010435666 -0.2714085 0.0097922757 -1.2340736 0 0.27797979 0 0.41696969 
4.6919999 0.010438285 -0.2696898 0.0097930441 -1.2323478 0 0.27779981 0 0.41669974 
4.6929998 0.010440907 -0.26797104 0.0097938143 -1.2306222 0 0.27762005 0 0.41643009 
4.6939998 0.010443532 -0.26625222 0.0097945891 -1.2288967 0 0.27744046 0 0.4161607 
4.6950002 0.01044616 -0.26453328 0.0097953659 -1.2271714 0 0.27726105 0 0.41589159 
4.6960001 0.010448793 -0.26281428 0.0097961472 -1.2254462 0 0.27708185 0 0.41562277 
4.697 0.010451429 -0.2610952 0.0097969305 -1.2237213 0 0.27690282 0 0.41535422 
4.698 0.010454067 -0.25937602 0.0097977174 -1.2219964 0 0.27672398 0 0.41508597 
4.6989999 0.01045671 -0.25765675 0.0097985072 -1.2202717 0 0.27654532 0 0.41481799 
4.6999998 0.010459356 -0.2559374 0.0097993007 -1.2185472 0 0.27636686 0 0.41455027 
4.7010002 0.010462006 -0.25421798 0.0098000979 -1.2168229 0 0.27618858 0 0.41428286 
4.7020001 0.010464658 -0.25249845 0.009800897 -1.2150986 0 0.27601048 0 0.41401571 
4.7030001 0.010467314 -0.25077885 0.0098016998 -1.2133745 0 0.27583256 0 0.41374886 
4.704 0.010469974 -0.24905917 0.0098025063 -1.2116506 0 0.27565485 0 0.41348228 
4.7049999 0.010472638 -0.2473394 0.0098033156 -1.2099268 0 0.27547732 0 0.41321597 
4.7059999 0.010475305 -0.24561955 0.0098041277 -1.2082032 0 0.27529997 0 0.41294995 
4.7069998 0.010477975 -0.2438996 0.0098049436 -1.2064798 0 0.27512279 0 0.4126842 
4.7080002 0.010480649 -0.24217956 0.0098057622 -1.2047564 0 0.27494583 0 0.41241872 
4.7090001 0.010483325 -0.24045944 0.0098065846 -1.2030332 0 0.27476901 0 0.41215354 
4.71 0.010486007 -0.23873924 0.0098074097 -1.2013103 0 0.2745924 0 0.41188863 
4.711 0.010488691 -0.23701893 0.0098082377 -1.1995873 0 0.27441597 0 0.41162398 
4.7119999 0.010491378 -0.23529854 0.0098090693 -1.1978647 0 0.27423975 0 0.41135961 
4.7129998 0.010494069 -0.23357807 0.0098099038 -1.1961422 0 0.27406368 0 0.41109553 
4.7140002 0.010496764 -0.23185749 0.009810742 -1.1944197 0 0.27388781 0 0.41083172 
4.7150002 0.010499462 -0.23013684 0.009811583 -1.1926975 0 0.27371213 0 0.41056818 
4.7160001 0.010502163 -0.22841609 0.0098124268 -1.1909753 0 0.27353662 0 0.41030493 
4.717 0.010504869 -0.22669525 0.0098132743 -1.1892534 0 0.2733613 0 0.41004196 
4.7179999 0.010507577 -0.22497432 0.0098141255 -1.1875316 0 0.27318618 0 0.40977925 
4.7189999 0.010510289 -0.22325329 0.0098149786 -1.18581 0 0.27301121 0 0.40951681 
4.7199998 0.010513005 -0.22153218 0.0098158354 -1.1840885 0 0.27283645 0 0.40925467 
4.7210002 0.010515723 -0.21981096 0.0098166959 -1.1823671 0 0.27266186 0 0.40899277 
4.7220001 0.010518447 -0.21808966 0.0098175593 -1.1806458 0 0.27248746 0 0.40873116 
4.723 0.010521173 -0.21636827 0.0098184254 -1.1789248 0 0.27231324 0 0.40846986 
4.724 0.010523902 -0.21464677 0.0098192953 -1.1772038 0 0.27213919 0 0.40820879 
4.7249999 0.010526635 -0.2129252 0.0098201679 -1.175483 0 0.27196532 0 0.40794802 
4.7259998 0.010529372 -0.21120352 0.0098210443 -1.1737624 0 0.27179167 0 0.40768749 
4.7270002 0.010532112 -0.20948173 0.0098219234 -1.1720419 0 0.27161819 0 0.40742725 
4.7280002 0.010534856 -0.20775987 0.0098228054 -1.1703216 0 0.27144486 0 0.40716732 
4.7290001 0.010537602 -0.20603791 0.0098236911 -1.1686014 0 0.27127174 0 0.40690762 
4.73 0.010540353 -0.20431584 0.0098245796 -1.1668813 0 0.27109879 0 0.40664819 
4.7309999 0.010543107 -0.20259368 0.0098254718 -1.1651614 0 0.27092603 0 0.40638906 
4.7319999 0.010545865 -0.20087142 0.0098263668 -1.1634417 0 0.27075344 0 0.40613019 
4.7329998 0.010548626 -0.19914907 0.0098272646 -1.1617219 0 0.27058107 0 0.40587157 
4.7340002 0.010551391 -0.19742662 0.0098281661 -1.1600025 0 0.27040884 0 0.40561324 
4.7350001 0.010554159 -0.19570407 0.0098290714 -1.1582831 0 0.27023679 0 0.40535522 
4.7360001 0.010556931 -0.19398142 0.0098299785 -1.156564 0 0.27006495 0 0.40509742 
4.737 0.010559706 -0.19225867 0.0098308893 -1.1548449 0 0.26989326 0 0.4048399 
4.7379999 0.010562485 -0.19053583 0.0098318039 -1.153126 0 0.26972178 0 0.40458268 
4.7389998 0.010565267 -0.18881288 0.0098327212 -1.1514072 0 0.26955047 0 0.40432569 
4.7399998 0.010568053 -0.18708983 0.0098336414 -1.1496886 0 0.26937932 0 0.40406901 
4.7410002 0.010570843 -0.18536668 0.0098345643 -1.1479701 0 0.26920837 0 0.40381256 
4.7420001 0.010573636 -0.18364343 0.0098354919 -1.1462517 0 0.2690376 0 0.40355641 
4.743 0.010576432 -0.18192008 0.0098364213 -1.1445335 0 0.26886702 0 0.40330052 
4.744 0.010579232 -0.18019663 0.0098373545 -1.1428155 0 0.26869661 0 0.40304491 
4.7449999 0.010582035 -0.17847307 0.0098382905 -1.1410974 0 0.26852638 0 0.40278956 
4.7459998 0.010584842 -0.17674941 0.0098392302 -1.1393797 0 0.26835632 0 0.40253446 
4.7470002 0.010587653 -0.17502566 0.0098401727 -1.1376621 0 0.26818645 0 0.40227965 
4.7480001 0.010590468 -0.17330179 0.009841118 -1.1359445 0 0.26801676 0 0.4020251 
4.7490001 0.010593286 -0.17157781 0.009842067 -1.1342272 0 0.26784724 0 0.40177083 
4.75 0.010596107 -0.16985375 0.0098430188 -1.1325098 0 0.2676779 0 0.40151682 
4.7509999 0.010598931 -0.16812956 0.0098439744 -1.1307927 0 0.26750875 0 0.40126309 
4.7519999 0.010601761 -0.16640528 0.0098449327 -1.1290758 0 0.26733977 0 0.40100962 
4.7529998 0.010604592 -0.1646809 0.0098458948 -1.1273589 0 0.26717097 0 0.40075642 
4.7540002 0.010607428 -0.1629564 0.0098468587 -1.1256423 0 0.26700231 0 0.40050349 
4.7550001 0.010610268 -0.1612318 0.0098478273 -1.1239257 0 0.26683387 0 0.40025082 
4.756 0.01061311 -0.15950708 0.0098487977 -1.1222092 0 0.26666561 0 0.39999843 
4.757 0.010615956 -0.15778227 0.0098497719 -1.1204929 0 0.26649752 0 0.3997463 
4.7579999 0.010618806 -0.15605734 0.0098507497 -1.1187768 0 0.26632962 0 0.39949444 
4.7589998 0.010621659 -0.15433232 0.0098517304 -1.1170608 0 0.26616189 0 0.39924282 
4.7600002 0.010624517 -0.15260717 0.0098527139 -1.1153449 0 0.26599434 0 0.3989915 
4.7610002 0.010627377 -0.15088193 0.0098537011 -1.1136291 0 0.26582694 0 0.39874041 
4.7620001 0.010630242 -0.14915657 0.0098546911 -1.1119134 0 0.26565975 0 0.39848962 
4.763 0.010633109 -0.14743111 0.0098556839 -1.110198 0 0.26549274 0 0.39823908 
4.7639999 0.01063598 -0.14570552 0.0098566804 -1.1084826 0 0.26532587 0 0.39798883 
4.7649999 0.010638855 -0.14397985 0.0098576797 -1.1067674 0 0.26515922 0 0.39773881 
4.7659998 0.010641734 -0.14225404 0.0098586818 -1.1050524 0 0.26499271 0 0.39748907 
4.7670002 0.010644617 -0.14052813 0.0098596876 -1.1033373 0 0.26482639 0 0.3972396 
4.7680001 0.010647502 -0.13880211 0.0098606972 -1.1016225 0 0.26466024 0 0.39699039 
4.7690001 0.010650392 -0.13707598 0.0098617096 -1.0999078 0 0.2644943 0 0.39674142 
4.77 0.010653284 -0.13534974 0.0098627247 -1.0981932 0 0.26432851 0 0.39649275 
4.7709999 0.010656181 -0.13362338 0.0098637426 -1.0964788 0 0.2641629 0 0.39624432 
4.7719998 0.010659081 -0.1318969 0.0098647643 -1.0947645 0 0.26399744 0 0.39599618 
4.7729998 0.010661985 -0.13017032 0.0098657897 -1.0930502 0 0.26383218 0 0.39574829 
4.7740002 0.010664891 -0.12844361 0.0098668169 -1.0913363 0 0.26366711 0 0.39550066 
4.7750001 0.010667803 -0.12671681 0.0098678479 -1.0896223 0 0.26350218 0 0.39525327 
4.776 0.010670717 -0.12498987 0.0098688826 -1.0879085 0 0.26333746 0 0.39500618 
4.777 0.010673636 -0.12326283 0.0098699201 -1.0861949 0 0.26317289 0 0.39475933 
4.7779999 0.010676557 -0.12153567 0.0098709604 -1.0844812 0 0.26300851 0 0.39451274 
4.7789998 0.010679482 -0.11980839 0.0098720044 -1.0827678 0 0.26284429 0 0.39426643 
4.7800002 0.010682411 -0.118081 0.0098730512 -1.0810546 0 0.26268026 0 0.39402038 
4.7810001 0.010685344 -0.11635349 0.0098741008 -1.0793414 0 0.26251638 0 0.3937746 
4.7820001 0.010688281 -0.11462586 0.0098751541 -1.0776284 0 0.26235271 0 0.39352906 
4.783 0.010691221 -0.11289812 0.0098762102 -1.0759155 0 0.26218918 0 0.39328378 
4.7839999 0.010694164 -0.11117025 0.0098772701 -1.0742027 0 0.26202586 0 0.39303878 
4.7849998 0.010697111 -0.10944227 0.0098783327 -1.07249 0 0.2618627 0 0.39279401 
4.7859998 0.010700062 -0.10771417 0.0098793982 -1.0707774 0 0.26169968 0 0.39254954 
4.7870002 0.010703016 -0.10598595 0.0098804673 -1.0690651 0 0.26153687 0 0.39230531 
4.7880001 0.010705974 -0.10425761 0.0098815393 -1.0673528 0 0.26137424 0 0.39206135 
4.789 0.010708936 -0.10252915 0.0098826149 -1.0656406 0 0.26121175 0 0.39181763 
4.79 0.010711901 -0.10080057 0.0098836934 -1.0639286 0 0.26104945 0 0.39157417 
4.7909999 0.01071487 -0.09907186 0.0098847747 -1.0622166 0 0.26088732 0 0.39133099 
4.7919998 0.010717843 -0.097343042 0.0098858597 -1.0605048 0 0.26072538 0 0.39108807 
4.7930002 0.010720819 -0.095614098 0.0098869475 -1.0587932 0 0.26056358 0 0.39084539 
4.7940001 0.010723799 -0.093885027 0.009888038 -1.0570816 0 0.26040199 0 0.39060298 
4.7950001 0.010726782 -0.092155837 0.0098891323 -1.0553702 0 0.26024055 0 0.39036083 
4.796 0.01072977 -0.09042652 0.0098902294 -1.0536588 0 0.26007929 0 0.39011893 
4.7969999 0.010732761 -0.088697083 0.0098913303 -1.0519477 0 0.25991821 0 0.38987729 
4.7979999 0.010735755 -0.08696752 0.0098924339 -1.0502366 0 0.25975728 0 0.38963592 
4.7989998 0.010738754 -0.085237838 0.0098935412 -1.0485257 0 0.25959653 0 0.38939479 
4.8000002 0.010741755 -0.083508022 0.0098946504 -1.0468149 0 0.25943595 0 0.38915393 
4.8010001 0.010744761 -0.081778087 0.0098957643 -1.0451041 0 0.25927556 0 0.38891333 
4.802 0.01074777 -0.080048025 0.00989688 -1.0433936 0 0.25911531 0 0.38867298 
4.803 0.010750783 -0.078317843 0.0098979995 -1.0416831 0 0.25895527 0 0.38843289 
4.8039999 0.010753799 -0.076587528 0.0098991217 -1.0399728 0 0.25879538 0 0.38819307 
4.8049998 0.01075682 -0.074857086 0.0099002477 -1.0382625 0 0.25863564 0 0.38795349 
4.8060002 0.010759844 -0.073126517 0.0099013764 -1.0365524 0 0.25847611 0 0.38771415 
4.8070002 0.010762871 -0.071395822 0.0099025089 -1.0348424 0 0.25831673 0 0.3874751 
4.8080001 0.010765903 -0.069664992 0.0099036442 -1.0331326 0 0.25815752 0 0.38723627 
4.809 0.010768937 -0.067934044 0.0099047823 -1.0314227 0 0.2579985 0 0.38699773 
4.8099999 0.010771976 -0.066202961 0.0099059232 -1.0297132 0 0.25783962 0 0.38675943 
4.8109999 0.010775018 -0.064471751 0.0099070687 -1.0280036 0 0.25768092 0 0.3865214 
4.8119998 0.010778064 -0.062740408 0.0099082161 -1.0262942 0 0.2575224 0 0.38628361 
4.8130002 0.010781114 -0.061008938 0.0099093672 -1.0245849 0 0.25736403 0 0.38604605 
4.8140001 0.010784168 -0.059277337 0.0099105211 -1.0228757 0 0.25720584 0 0.3858088 
4.8150001 0.010787224 -0.057545602 0.0099116778 -1.0211667 0 0.25704783 0 0.38557178 
4.816 0.010790286 -0.055813737 0.0099128382 -1.0194577 0 0.25689 0 0.385335 
4.8169999 0.01079335 -0.054081742 0.0099140024 -1.0177488 0 0.25673231 0 0.38509849 
4.8179998 0.010796418 -0.052349612 0.0099151684 -1.0160401 0 0.25657481 0 0.38486221 
4.8189998 0.01079949 -0.050617352 0.0099163391 -1.0143316 0 0.25641748 0 0.38462621 
4.8200002 0.010802565 -0.048884958 0.0099175116 -1.0126231 0 0.25626031 0 0.38439044 
4.8210001 0.010805645 -0.04715243 0.0099186879 -1.0109147 0 0.25610331 0 0.38415495 
4.822 0.010808728 -0.045419767 0.0099198669 -1.0092064 0 0.25594646 0 0.38391972 
4.823 0.010811815 -0.043686971 0.0099210497 -1.0074981 0 0.25578982 0 0.38368472 
4.8239999 0.010814905 -0.041954041 0.0099222353 -1.0057901 0 0.25563332 0 0.38344997 
4.8249998 0.010817999 -0.040220972 0.0099234236 -1.0040822 0 0.25547698 0 0.38321549 
4.8260002 0.010821098 -0.03848777 0.0099246157 -1.0023744 0 0.25532082 0 0.38298124 
4.8270001 0.010824199 -0.036754433 0.0099258106 -1.0006666 0 0.25516483 0 0.38274726 
4.8280001 0.010827305 -0.035020955 0.0099270092 -0.99895906 0 0.25500903 0 0.38251352 
4.829 0.010830414 -0.033287346 0.0099282106 -0.99725157 0 0.25485337 0 0.38228002 
4.8299999 0.010833526 -0.031553596 0.0099294148 -0.9955442 0 0.25469786 0 0.38204682 
4.8309999 0.010836643 -0.029819708 0.0099306228 -0.99383688 0 0.25454256 0 0.38181382 
4.8319998 0.010839763 -0.028085683 0.0099318335 -0.99212974 0 0.25438741 0 0.3815811 
4.8330002 0.010842888 -0.026351519 0.009933047 -0.99042267 0 0.25423241 0 0.38134861 
4.8340001 0.010846015 -0.024617216 0.0099342642 -0.98871571 0 0.25407758 0 0.38111639 
4.835 0.010849147 -0.022882773 0.0099354843 -0.98700887 0 0.25392294 0 0.38088441 
4.836 0.010852282 -0.02114819 0.009936708 -0.98530215 0 0.25376844 0 0.3806527 
4.8369999 0.010855421 -0.019413467 0.0099379346 -0.98359549 0 0.25361413 0 0.38042122 
4.8379998 0.010858564 -0.017678604 0.0099391639 -0.98188895 0 0.25345999 0 0.38018999 
4.8390002 0.010861711 -0.0159436 0.009940397 -0.98018253 0 0.253306 0 0.37995902 
4.8400002 0.010864861 -0.014208453 0.0099416329 -0.97847623 0 0.25315219 0 0.37972829 
4.8410001 0.010868015 -0.012473164 0.0099428724 -0.97677004 0 0.25299853 0 0.3794978 
4.842 0.010871173 -0.010737733 0.0099441139 -0.97506392 0 0.25284505 0 0.37926757 
4.8429999 0.010874335 -0.0090021593 0.00994536 -0.97335792 0 0.25269172 0 0.37903759 
4.8439999 0.0108775 -0.0072664423 0.009946608 -0.97165203 0 0.25253856 0 0.37880784 
4.8449998 0.01088067 -0.0055305813 0.0099478597 -0.96994627 0 0.25238559 0 0.37857836 
4.8460002 0.010883842 -0.003794576 0.0099491151 -0.96824056 0 0.25223276 0 0.37834913 
4.8470001 0.010887018 -0.0020584264 0.0099503733 -0.96653497 0 0.25208008 0 0.37812015 
4.848 0.0108902 -0.00032213161 0.0099516343 -0.9648295 0 0.25192761 0 0.37789139 
4.849 0.010893384 0.0014143086 0.0099528991 -0.96312416 0 0.25177526 0 0.3776629 
4.8499999 0.010896572 0.0031508948 0.0099541657 -0.96141887 0 0.25162309 0 0.37743467 
4.8509998 0.010899764 0.004887627 0.0099554369 -0.9597137 0 0.2514711 0 0.37720665 
4.8520002 0.010902959 0.0066245063 0.009956711 -0.95800865 0 0.25131929 0 0.3769789 
4.8530002 0.010906159 0.0083615324 0.0099579878 -0.95630372 0 0.2511676 0 0.37675139 
4.8540001 0.010909362 0.010098707 0.0099592675 -0.95459884 0 0.25101611 0 0.37652415 
4.855 0.010912569 0.011836029 0.0099605508 -0.95289403 0 0.25086474 0 0.37629715 
4.8559999 0.01091578 0.013573498 0.009961837 -0.9511894 0 0.25071359 0 0.37607038 
4.8569999 0.010918994 0.015311118 0.0099631269 -0.94948483 0 0.25056258 0 0.37584385 
4.8579998 0.010922213 0.017048886 0.0099644195 -0.94778037 0 0.25041172 0 0.37561756 
4.8590002 0.010925435 0.018786805 0.009965715 -0.94607604 0 0.25026104 0 0.37539154 
4.8600001 0.010928662 0.020524874 0.0099670142 -0.94437176 0 0.25011051 0 0.37516576 
4.8610001 0.010931891 0.022263093 0.0099683162 -0.9426676 0 0.24996015 0 0.37494022 
4.862 0.010935125 0.024001462 0.0099696219 -0.94096351 0 0.24980995 0 0.37471494 
4.8629999 0.010938362 0.025739985 0.0099709304 -0.93925953 0 0.24965993 0 0.37448987 
4.8639998 0.010941603 0.027478658 0.0099722417 -0.93755567 0 0.24951005 0 0.37426507 
4.8649998 0.010944849 0.029217483 0.0099735567 -0.93585193 0 0.24936035 0 0.37404051 
4.8660002 0.010948097 0.030956464 0.0099748746 -0.93414825 0 0.2492108 0 0.37381622 
4.8670001 0.01095135 0.032695595 0.0099761961 -0.93244463 0 0.24906142 0 0.37359214 
4.868 0.010954607 0.034434881 0.0099775195 -0.93074119 0 0.2489122 0 0.37336832 
4.869 0.010957868 0.03617432 0.0099788476 -0.92903781 0 0.24876314 0 0.37314472 
4.8699999 0.010961132 0.037913915 0.0099801775 -0.92733449 0 0.24861425 0 0.37292138 
4.8709998 0.0109644 0.039653663 0.0099815112 -0.92563128 0 0.24846552 0 0.37269828 
4.8720002 0.010967672 0.041393567 0.0099828485 -0.9239282 0 0.24831696 0 0.37247545 
4.8730001 0.010970947 0.043133628 0.0099841887 -0.92222518 0 0.24816854 0 0.37225282 
4.8740001 0.010974227 0.044873845 0.0099855317 -0.92052227 0 0.24802031 0 0.37203047 
4.875 0.010977511 0.046614219 0.0099868774 -0.91881949 0 0.24787222 0 0.37180832 
4.8759999 0.010980798 0.048354749 0.0099882269 -0.91711676 0 0.24772429 0 0.37158644 
4.8769999 0.010984089 0.050095435 0.0099895801 -0.91541409 0 0.24757653 0 0.3713648 
4.8779998 0.010987384 0.051836282 0.0099909352 -0.91371155 0 0.24742894 0 0.3711434 
4.8790002 0.010990684 0.053577285 0.0099922949 -0.91200912 0 0.24728149 0 0.37092224 
4.8800001 0.010993986 0.055318449 0.0099936565 -0.91030675 0 0.24713422 0 0.37070131 
4.881 0.010997293 0.057059772 0.0099950219 -0.9086045 0 0.2469871 0 0.37048066 
4.882 0.011000603 0.058801252 0.00999639 -0.90690237 0 0.24684015 0 0.37026021 
4.8829999 0.011003918 0.060542896 0.0099977618 -0.90520024 0 0.24669334 0 0.37004003 
4.8839998 0.011007236 0.062284697 0.0099991364 -0.90349829 0 0.24654672 0 0.36982006 
4.8850002 0.011010558 0.064026661 0.010000514 -0.9017964 0 0.24640024 0 0.36960036 
4.8860002 0.011013884 0.065768786 0.010001895 -0.90009457 0 0.24625392 0 0.36938089 
4.8870001 0.011017215 0.067511074 0.010003279 -0.89839286 0 0.24610777 0 0.36916164 
4.888 0.011020548 0.069253527 0.010004667 -0.8966912 0 0.24596177 0 0.36894265 
4.8889999 0.011023886 0.070996135 0.010006057 -0.89498967 0 0.24581593 0 0.3687239 
4.8899999 0.011027227 0.072738916 0.01000745 -0.89328825 0 0.24567026 0 0.36850539 
4.8909998 0.011030572 0.074481852 0.010008847 -0.8915869 0 0.24552475 0 0.36828712 
4.8920002 0.011033922 0.076224953 0.010010247 -0.8898856 0 0.24537939 0 0.36806908 
4.8930001 0.011037275 0.077968225 0.010011651 -0.88818443 0 0.24523419 0 0.36785129 
4.8940001 0.011040633 0.079711653 0.010013057 -0.88648331 0 0.24508916 0 0.36763373 
4.895 0.011043994 0.081455253 0.010014466 -0.88478231 0 0.24494427 0 0.36741641 
4.8959999 0.011047359 0.083199017 0.010015879 -0.88308138 0 0.24479955 0 0.36719933 
4.8969998 0.011050727 0.084942952 0.010017294 -0.88138056 0 0.244655 0 0.36698249 
4.8979998 0.0110541 0.086687043 0.010018713 -0.8796798 0 0.24451059 0 0.36676589 
4.8990002 0.011057477 0.088431314 0.010020135 -0.8779791 0 0.24436635 0 0.36654952 
4.9000001 0.011060857 0.09017574 0.010021561 -0.87627852 0 0.24422225 0 0.3663334 
4.901 0.011064243 0.091920346 0.010022989 -0.874578 0 0.24407834 0 0.36611751 
4.902 0.011067631 0.093665116 0.01002442 -0.8728776 0 0.24393456 0 0.36590186 
4.9029999 0.011071023 0.095410049 0.010025855 -0.87117726 0 0.24379095 0 0.36568642 
4.9039998 0.011074419 0.097155161 0.010027293 -0.86947703 0 0.2436475 0 0.36547124 
4.9050002 0.011077819 0.098900437 0.010028734 -0.86777687 0 0.2435042 0 0.36525631 
4.9060001 0.011081223 0.10064588 0.010030178 -0.86607677 0 0.24336107 0 0.36504158 
4.9070001 0.011084632 0.1023915 0.010031626 -0.86437678 0 0.24321808 0 0.36482713 
4.908 0.011088044 0.10413729 0.010033076 -0.86267686 0 0.24307527 0 0.36461288 
4.9089999 0.01109146 0.10588325 0.010034529 -0.86097705 0 0.24293259 0 0.3643989 
4.9099998 0.01109488 0.10762938 0.010035986 -0.85927731 0 0.24279009 0 0.36418512 
4.9109998 0.011098304 0.10937569 0.010037446 -0.85757762 0 0.24264774 0 0.36397159 
4.9120002 0.011101732 0.11112217 0.01003891 -0.85587806 0 0.24250554 0 0.3637583 
4.9130001 0.011105164 0.11286882 0.010040375 -0.85417855 0 0.2423635 0 0.36354524 
4.914 0.0111086 0.11461565 0.010041845 -0.8524791 0 0.24222162 0 0.36333242 
4.915 0.011112039 0.11636265 0.010043317 -0.85077977 0 0.2420799 0 0.36311984 
4.9159999 0.011115483 0.11810982 0.010044794 -0.8490805 0 0.24193832 0 0.3629075 
4.9169998 0.011118931 0.11985717 0.010046272 -0.84738129 0 0.24179691 0 0.36269537 
4.9180002 0.011122382 0.1216047 0.010047754 -0.8456822 0 0.24165566 0 0.36248347 
4.9190001 0.011125837 0.1233524 0.01004924 -0.84398317 0 0.24151456 0 0.36227185 
4.9200001 0.011129297 0.12510027 0.010050728 -0.8422842 0 0.24137361 0 0.36206043 
4.921 0.011132761 0.12684833 0.010052219 -0.84058535 0 0.24123283 0 0.36184925 
4.9219999 0.011136228 0.12859656 0.010053714 -0.83888656 0 0.24109219 0 0.36163828 
4.9229999 0.011139699 0.13034497 0.010055212 -0.83718783 0 0.24095172 0 0.36142758 
4.9239998 0.011143175 0.13209356 0.010056713 -0.83548915 0 0.24081139 0 0.36121708 
4.9250002 0.011146654 0.13384233 0.010058218 -0.8337906 0 0.24067123 0 0.36100683 
4.9260001 0.011150138 0.13559128 0.010059725 -0.83209211 0 0.24053122 0 0.36079681 
4.927 0.011153625 0.13734041 0.010061235 -0.83039373 0 0.24039136 0 0.36058703 
4.928 0.011157117 0.13908972 0.010062749 -0.82869536 0 0.24025166 0 0.36037749 
4.9289999 0.011160612 0.1408392 0.010064266 -0.8269971 0 0.24011211 0 0.36016816 
4.9299998 0.011164112 0.14258887 0.010065786 -0.82529891 0 0.23997271 0 0.35995907 
4.9310002 0.011167616 0.14433871 0.010067309 -0.82360077 0 0.23983347 0 0.35975021 
4.9320002 0.011171123 0.14608875 0.010068836 -0.82190275 0 0.2396944 0 0.35954159 
4.9330001 0.011174634 0.14783897 0.010070365 -0.82020479 0 0.23955546 0 0.35933319 
4.934 0.01117815 0.14958936 0.010071898 -0.8185069 0 0.23941669 0 0.35912505 
4.9349999 0.011181669 0.15133995 0.010073434 -0.81680906 0 0.23927808 0 0.35891712 
4.9359999 0.011185193 0.1530907 0.010074973 -0.81511134 0 0.2391396 0 0.35870939 
4.9369998 0.01118872 0.15484166 0.010076515 -0.81341362 0 0.23900129 0 0.35850194 
4.9380002 0.011192252 0.15659279 0.01007806 -0.81171602 0 0.23886314 0 0.3582947 
4.9390001 0.011195788 0.1583441 0.010079609 -0.81001848 0 0.23872513 0 0.35808769 
4.9400001 0.011199327 0.16009562 0.010081161 -0.80832106 0 0.23858728 0 0.35788092 
4.941 0.011202871 0.16184731 0.010082716 -0.80662364 0 0.23844957 0 0.35767436 
4.9419999 0.011206419 0.16359918 0.010084274 -0.80492634 0 0.23831204 0 0.35746804 
4.9429998 0.011209971 0.16535124 0.010085835 -0.80322909 0 0.23817463 0 0.35726196 
4.9439998 0.011213527 0.16710348 0.0100874 -0.80153191 0 0.23803739 0 0.35705608 
4.9450002 0.011217087 0.16885594 0.010088967 -0.79983479 0 0.23790032 0 0.35685048 
4.9460001 0.011220651 0.17060855 0.010090538 -0.79813772 0 0.23776338 0 0.35664508 
4.947 0.011224219 0.17236137 0.010092112 -0.79644078 0 0.2376266 0 0.35643989 
4.948 0.01122779 0.17411438 0.010093689 -0.79474384 0 0.23748997 0 0.35623494 
4.9489999 0.011231367 0.17586757 0.010095269 -0.79304701 0 0.23735349 0 0.35603023 
4.9499998 0.011234947 0.17762096 0.010096853 -0.79135025 0 0.23721716 0 0.35582575 
4.9510002 0.011238531 0.17937453 0.01009844 -0.78965354 0 0.23708099 0 0.35562149 
4.9520001 0.01124212 0.18112829 0.010100029 -0.78795689 0 0.23694497 0 0.35541746 
4.9530001 0.011245712 0.18288225 0.010101622 -0.78626037 0 0.2368091 0 0.35521364 
4.954 0.011249308 0.1846364 0.010103218 -0.78456384 0 0.23667338 0 0.35501006 
4.9549999 0.011252909 0.18639074 0.010104817 -0.78286743 0 0.23653781 0 0.35480672 
4.9559999 0.011256513 0.18814528 0.01010642 -0.78117102 0 0.23640241 0 0.35460362 
4.9569998 0.011260122 0.18990001 0.010108026 -0.77947474 0 0.23626715 0 0.35440072 
4.9580002 0.011263735 0.19165494 0.010109635 -0.77777851 0 0.23613203 0 0.35419804 
4.9590001 0.011267352 0.19341005 0.010111247 -0.77608234 0 0.23599707 0 0.35399562 
4.96 0.011270973 0.19516537 0.010112862 -0.77438623 0 0.23586226 0 0.35379338 
4.961 0.011274598 0.19692087 0.010114481 -0.77269018 0 0.23572761 0 0.35359141 
4.9619999 0.011278227 0.19867657 0.010116102 -0.77099419 0 0.2355931 0 0.35338965 
4.9629998 0.01128186 0.20043246 0.010117727 -0.76929826 0 0.23545875 0 0.3531881 
4.9640002 0.011285498 0.20218857 0.010119355 -0.76760238 0 0.23532453 0 0.35298681 
4.9650002 0.011289139 0.20394486 0.010120986 -0.76590657 0 0.23519048 0 0.35278571 
4.9660001 0.011292785 0.20570135 0.010122621 -0.76421088 0 0.23505658 0 0.35258487 
4.967 0.011296434 0.20745803 0.010124258 -0.76251519 0 0.23492281 0 0.35238424 
4.9679999 0.011300089 0.20921493 0.010125899 -0.76081955 0 0.23478921 0 0.35218382 
4.9689999 0.011303746 0.21097201 0.010127543 -0.75912404 0 0.23465575 0 0.35198364 
4.9699998 0.011307409 0.21272929 0.01012919 -0.75742853 0 0.23452245 0 0.35178366 
4.9710002 0.011311075 0.21448678 0.01013084 -0.75573307 0 0.23438929 0 0.35158396 
4.9720001 0.011314745 0.21624446 0.010132493 -0.75403774 0 0.23425628 0 0.35138443 
4.973 0.01131842 0.21800233 0.01013415 -0.7523424 0 0.23412344 0 0.35118514 
4.974 0.011322099 0.21976043 0.01013581 -0.75064719 0 0.23399073 0 0.35098609 
4.9749999 0.011325781 0.22151871 0.010137473 -0.74895197 0 0.23385817 0 0.35078725 
4.9759998 0.011329468 0.22327721 0.010139139 -0.74725682 0 0.23372576 0 0.35058865 
4.9770002 0.011333159 0.22503589 0.010140808 -0.74556178 0 0.23359349 0 0.35039026 
4.9780002 0.011336855 0.22679479 0.010142481 -0.74386674 0 0.23346139 0 0.35019207 
4.9790001 0.011340554 0.22855389 0.010144157 -0.74217176 0 0.23332943 0 0.34999415 
4.98 0.011344258 0.2303132 0.010145836 -0.74047691 0 0.23319761 0 0.34979641 
4.9809999 0.011347965 0.2320727 0.010147518 -0.73878205 0 0.23306595 0 0.34959891 
4.9819999 0.011351678 0.23383242 0.010149203 -0.73708725 0 0.23293443 0 0.34940165 
4.9829998 0.011355394 0.23559234 0.010150892 -0.73539251 0 0.23280306 0 0.3492046 
4.9840002 0.011359113 0.23735246 0.010152584 -0.73369783 0 0.23267184 0 0.34900776 
4.9850001 0.011362838 0.23911279 0.010154279 -0.73200321 0 0.23254077 0 0.34881115 
4.9860001 0.011366567 0.24087332 0.010155977 -0.73030865 0 0.23240985 0 0.34861478 
4.987 0.011370299 0.24263407 0.010157678 -0.72861415 0 0.23227908 0 0.34841859 
4.9879999 0.011374036 0.24439502 0.010159383 -0.72691965 0 0.23214844 0 0.34822267 
4.9889998 0.011377777 0.24615619 0.01016109 -0.72522527 0 0.23201796 0 0.34802693 
4.9899998 0.011381523 0.24791755 0.010162801 -0.72353089 0 0.23188762 0 0.34783143 
4.9910002 0.011385272 0.24967913 0.010164515 -0.72183663 0 0.23175745 0 0.34763616 
4.9920001 0.011389025 0.25144091 0.010166232 -0.72014236 0 0.2316274 0 0.34744111 
4.993 0.011392784 0.25320292 0.010167953 -0.71844816 0 0.23149751 0 0.34724626 
4.994 0.011396546 0.25496513 0.010169677 -0.71675402 0 0.23136777 0 0.34705165 
4.9949999 0.011400312 0.25672755 0.010171403 -0.71505994 0 0.23123817 0 0.34685725 
4.9959998 0.011404083 0.25849018 0.010173134 -0.71336591 0 0.23110873 0 0.34666309 
4.9970002 0.011407858 0.26025301 0.010174867 -0.71167195 0 0.23097941 0 0.34646913 
4.9980001 0.011411637 0.26201609 0.010176603 -0.70997798 0 0.23085025 0 0.34627539 
4.9990001 0.01141542 0.26377934 0.010178342 -0.70828408 0 0.23072125 0 0.34608188 
5 0.011419208 0.26554283 0.010180086 -0.70659029 0 0.23059238 0 0.34588858 
5.0009999 0.011422999 0.26730654 0.010181832 -0.70489651 0 0.23046367 0 0.3456955 
5.0019999 0.011426795 0.26907045 0.010183581 -0.70320272 0 0.23033509 0 0.34550264 
5.0029998 0.011430595 0.27083457 0.010185334 -0.70150906 0 0.23020667 0 0.34531 
5.0040002 0.0114344 0.27259889 0.010187089 -0.69981545 0 0.23007838 0 0.34511757 
5.0050001 0.011438208 0.27436346 0.010188848 -0.69812185 0 0.22995025 0 0.34492537 
5.006 0.011442021 0.27612823 0.01019061 -0.6964283 0 0.22982226 0 0.34473339 
5.007 0.011445838 0.27789322 0.010192376 -0.69473481 0 0.22969441 0 0.34454164 
5.0079999 0.011449659 0.27965844 0.010194144 -0.69304132 0 0.22956672 0 0.34435007 
5.0089998 0.011453485 0.28142384 0.010195916 -0.69134796 0 0.22943917 0 0.34415874 
5.0100002 0.011457315 0.28318951 0.010197691 -0.68965459 0 0.22931176 0 0.34396765 
5.0110002 0.011461149 0.28495535 0.010199469 -0.68796128 0 0.22918449 0 0.34377673 
5.0120001 0.011464988 0.28672144 0.01020125 -0.68626803 0 0.22905737 0 0.34358606 
5.013 0.011468831 0.28848773 0.010203035 -0.68457478 0 0.22893041 0 0.34339562 
5.0139999 0.011472677 0.29025427 0.010204823 -0.68288165 0 0.22880358 0 0.34320536 
5.0149999 0.011476529 0.29202101 0.010206614 -0.68118852 0 0.2286769 0 0.34301534 
5.0159998 0.011480384 0.29378796 0.010208407 -0.67949545 0 0.22855036 0 0.34282553 
5.0170002 0.011484244 0.29555514 0.010210205 -0.67780238 0 0.22842397 0 0.34263596 
5.0180001 0.011488108 0.29732254 0.010212005 -0.67610937 0 0.22829771 0 0.34244657 
5.0190001 0.011491976 0.29909018 0.010213809 -0.67441642 0 0.2281716 0 0.34225741 
5.02 0.011495849 0.30085802 0.010215616 -0.67272353 0 0.22804564 0 0.34206846 
5.0209999 0.011499726 0.3026261 0.010217426 -0.67103064 0 0.22791983 0 0.34187976 
5.0219998 0.011503607 0.30439439 0.01021924 -0.66933787 0 0.22779416 0 0.34169123 
5.0229998 0.011507493 0.30616292 0.010221057 -0.66764504 0 0.22766863 0 0.34150293 
5.0240002 0.011511383 0.30793166 0.010222876 -0.66595232 0 0.22754323 0 0.34131485 
5.0250001 0.011515277 0.30970064 0.0102247 -0.66425961 0 0.22741799 0 0.34112701 
5.026 0.011519175 0.31146985 0.010226526 -0.66256696 0 0.2272929 0 0.34093934 
5.027 0.011523078 0.31323928 0.010228355 -0.66087437 0 0.22716793 0 0.34075192 
5.0279999 0.011526985 0.31500891 0.010230188 -0.65918177 0 0.22704312 0 0.3405647 
5.0289998 0.011530897 0.31677881 0.010232025 -0.65748924 0 0.22691846 0 0.34037769 
5.0300002 0.011534813 0.31854892 0.010233863 -0.65579671 0 0.22679393 0 0.34019089 
5.0310001 0.011538733 0.32031924 0.010235706 -0.65410429 0 0.22666955 0 0.34000432 
5.0320001 0.011542657 0.32208982 0.010237551 -0.65241188 0 0.2265453 0 0.33981797 
5.033 0.011546586 0.32386062 0.010239401 -0.65071946 0 0.22642121 0 0.33963183 
5.0339999 0.01155052 0.32563162 0.010241252 -0.64902711 0 0.22629726 0 0.33944589 
5.0349998 0.011554456 0.32740289 0.010243108 -0.64733481 0 0.22617345 0 0.33926016 
5.0359998 0.011558399 0.32917437 0.010244966 -0.64564252 0 0.22604977 0 0.33907464 
5.0370002 0.011562345 0.33094609 0.010246828 -0.64395028 0 0.22592624 0 0.33888936 
5.0380001 0.011566295 0.33271804 0.010248694 -0.64225811 0 0.22580285 0 0.33870429 
5.039 0.011570251 0.33449021 0.010250562 -0.64056593 0 0.22567961 0 0.33851942
[truncated: 277,243 more chars]
