# Supplementary material for: Macroscopic phase resetting-curves determine oscillatory coherence and signal transfer in inter-coupled neural circuits
Source: PLoS Comput Biol. 2019 May 9;15(5):e1007019. doi: 10.1371/journal.pcbi.1007019 (PMC6529019; doi:10.1371/journal.pcbi.1007019)
Supplement: S1 Code — It also contains the XPPAUT code for the nonlinear analysis. (ZIP) [file pcbi.1007019.s011.zip › Code/Fig07/PanelG/Adjoint_ING.dat]

0 1.8801272e-14 4.1057406e-15 0.76350713 0.065640002 -1.038099e-13 1.038099e-13 0.023512373 -0.023512371 
0.001 1.9686003e-14 4.1015271e-15 0.76457858 0.065458871 -1.0391787e-13 1.0391787e-13 0.023470314 -0.023470314 
0.0020000001 2.0570276e-14 4.0972157e-15 0.76564425 0.065277904 -1.0402594e-13 1.0402594e-13 0.023428395 -0.023428395 
0.003 2.1454093e-14 4.0928064e-15 0.76670408 0.065097108 -1.0413412e-13 1.0413412e-13 0.023386614 -0.023386614 
0.0040000002 2.233745e-14 4.0882998e-15 0.76775813 0.064916484 -1.042424e-13 1.042424e-13 0.023344975 -0.023344975 
0.0049999999 2.3220348e-14 4.0836953e-15 0.7688064 0.064736024 -1.0435078e-13 1.0435078e-13 0.023303473 -0.023303472 
0.0060000001 2.4102787e-14 4.078993e-15 0.76984882 0.064555734 -1.0445926e-13 1.0445926e-13 0.023262108 -0.023262108 
0.0070000002 2.4984767e-14 4.0741933e-15 0.77088547 0.064375617 -1.0456786e-13 1.0456786e-13 0.023220886 -0.023220886 
0.0080000004 2.5866282e-14 4.0692958e-15 0.77191627 0.06419567 -1.0467654e-13 1.0467654e-13 0.023179799 -0.023179799 
0.0089999996 2.6747337e-14 4.0643008e-15 0.77294129 0.064015895 -1.0478535e-13 1.0478535e-13 0.023138853 -0.023138853 
0.0099999998 2.7627933e-14 4.0592076e-15 0.77396053 0.063836299 -1.0489425e-13 1.0489425e-13 0.023098044 -0.023098044 
0.011 2.8508066e-14 4.0540174e-15 0.77497405 0.063656859 -1.0500325e-13 1.0500325e-13 0.023057377 -0.023057377 
0.012 2.9387737e-14 4.048729e-15 0.77598166 0.063477598 -1.0511236e-13 1.0511236e-13 0.023016848 -0.023016846 
0.013 3.0266947e-14 4.0433431e-15 0.77698356 0.063298509 -1.0522158e-13 1.0522158e-13 0.022976454 -0.022976454 
0.014 3.1145686e-14 4.0378594e-15 0.77797973 0.063119583 -1.053309e-13 1.053309e-13 0.022936203 -0.022936203 
0.015 3.2023968e-14 4.0322783e-15 0.77897006 0.062940836 -1.0544031e-13 1.0544031e-13 0.022896089 -0.022896089 
0.016000001 3.2901785e-14 4.0265994e-15 0.77995461 0.062762253 -1.0554984e-13 1.0554984e-13 0.022856114 -0.022856113 
0.017000001 3.3779135e-14 4.020823e-15 0.78093344 0.062583849 -1.0565947e-13 1.0565947e-13 0.022816276 -0.022816274 
0.017999999 3.4656024e-14 4.0149489e-15 0.78190649 0.062405609 -1.0576919e-13 1.0576919e-13 0.022776578 -0.022776578 
0.018999999 3.5532443e-14 4.0089769e-15 0.78287375 0.062227543 -1.0587904e-13 1.0587904e-13 0.022737017 -0.022737017 
0.02 3.64084e-14 4.0029075e-15 0.78383529 0.06204965 -1.0598898e-13 1.0598898e-13 0.022697596 -0.022697596 
0.021 3.7283887e-14 3.9967398e-15 0.78479105 0.061871931 -1.0609902e-13 1.0609902e-13 0.022658315 -0.022658315 
0.022 3.8158912e-14 3.9904751e-15 0.78574103 0.06169438 -1.0620916e-13 1.0620916e-13 0.022619169 -0.022619169 
0.023 3.9033464e-14 3.9841126e-15 0.78668529 0.061517004 -1.0631942e-13 1.0631942e-13 0.022580164 -0.022580164 
0.024 3.9907551e-14 3.9776523e-15 0.78762382 0.061339796 -1.0642978e-13 1.0642978e-13 0.022541296 -0.022541294 
0.025 4.078117e-14 3.971095e-15 0.78855664 0.061162766 -1.0654024e-13 1.0654024e-13 0.022502568 -0.022502566 
0.026000001 4.1654322e-14 3.9644395e-15 0.78948361 0.060985908 -1.0665079e-13 1.0665079e-13 0.022463975 -0.022463975 
0.027000001 4.2527004e-14 3.9576865e-15 0.79040492 0.060809217 -1.0676146e-13 1.0676146e-13 0.022425523 -0.022425523 
0.028000001 4.3399214e-14 3.9508361e-15 0.79132056 0.060632706 -1.0687223e-13 1.0687223e-13 0.022387207 -0.022387207 
0.028999999 4.4270953e-14 3.9438875e-15 0.79223037 0.060456358 -1.0698311e-13 1.0698311e-13 0.022349032 -0.022349032 
0.029999999 4.5142228e-14 3.9368418e-15 0.79313451 0.060280193 -1.0709408e-13 1.0709408e-13 0.022310995 -0.022310993 
0.030999999 4.6013025e-14 3.929698e-15 0.79403287 0.060104191 -1.0720518e-13 1.0720518e-13 0.022273093 -0.022273093 
0.032000002 4.6883355e-14 3.9224571e-15 0.79492557 0.059928373 -1.0731635e-13 1.0731635e-13 0.02223533 -0.02223533 
0.033 4.7753214e-14 3.915118e-15 0.79581249 0.059752718 -1.0742765e-13 1.0742765e-13 0.022197707 -0.022197707 
0.034000002 4.8622598e-14 3.9076819e-15 0.79669374 0.059577238 -1.0753904e-13 1.0753904e-13 0.022160221 -0.022160221 
0.035 4.9491512e-14 3.900148e-15 0.79756927 0.059401937 -1.0765054e-13 1.0765054e-13 0.022122873 -0.022122873 
0.035999998 5.0359954e-14 3.8925162e-15 0.79843909 0.059226807 -1.0776214e-13 1.0776214e-13 0.022085663 -0.022085663 
0.037 5.1227919e-14 3.884787e-15 0.79930323 0.059051845 -1.0787385e-13 1.0787385e-13 0.022048591 -0.022048591 
0.037999999 5.209541e-14 3.8769604e-15 0.80016166 0.058877062 -1.0798566e-13 1.0798566e-13 0.022011656 -0.022011656 
0.039000001 5.2962429e-14 3.869036e-15 0.80101436 0.058702454 -1.0809757e-13 1.0809757e-13 0.02197486 -0.02197486 
0.039999999 5.3828971e-14 3.8610142e-15 0.80186141 0.058528017 -1.082096e-13 1.082096e-13 0.021938201 -0.021938201 
0.041000001 5.4695045e-14 3.8528945e-15 0.80270272 0.058353756 -1.0832171e-13 1.0832171e-13 0.02190168 -0.02190168 
0.041999999 5.5560635e-14 3.8446775e-15 0.80353838 0.058179665 -1.0843394e-13 1.0843394e-13 0.021865297 -0.021865295 
0.043000001 5.6425754e-14 3.836363e-15 0.80436838 0.05800575 -1.0854627e-13 1.0854627e-13 0.02182905 -0.02182905 
0.044 5.7290395e-14 3.8279507e-15 0.80519265 0.057832014 -1.0865871e-13 1.0865871e-13 0.021792943 -0.021792943 
0.045000002 5.8154558e-14 3.8194405e-15 0.80601126 0.057658449 -1.0877125e-13 1.0877125e-13 0.021756973 -0.021756973 
0.046 5.9018247e-14 3.8108334e-15 0.80682415 0.057485059 -1.088839e-13 1.088839e-13 0.02172114 -0.02172114 
0.046999998 5.9881455e-14 3.8021285e-15 0.80763137 0.057311837 -1.0899664e-13 1.0899664e-13 0.021685446 -0.021685446 
0.048 6.0744189e-14 3.7933257e-15 0.808433 0.057138801 -1.0910949e-13 1.0910949e-13 0.021649888 -0.021649888 
0.048999999 6.1606441e-14 3.7844259e-15 0.80922896 0.056965936 -1.0922245e-13 1.0922245e-13 0.021614468 -0.021614468 
0.050000001 6.2468219e-14 3.7754283e-15 0.8100192 0.056793239 -1.0933551e-13 1.0933551e-13 0.021579184 -0.021579184 
0.050999999 6.3329509e-14 3.7663333e-15 0.81080377 0.056620721 -1.0944866e-13 1.0944866e-13 0.021544039 -0.021544039 
0.052000001 6.4190325e-14 3.7571404e-15 0.81158274 0.056448385 -1.0956193e-13 1.0956193e-13 0.021509031 -0.021509031 
0.052999999 6.5050667e-14 3.7478506e-15 0.81235605 0.05627621 -1.096753e-13 1.096753e-13 0.02147416 -0.02147416 
0.054000001 6.5910514e-14 3.7384625e-15 0.8131237 0.05610422 -1.0978877e-13 1.0978877e-13 0.021439428 -0.021439428 
0.055 6.6769893e-14 3.7289774e-15 0.81388569 0.05593241 -1.0990236e-13 1.0990236e-13 0.021404831 -0.021404831 
0.056000002 6.7628784e-14 3.7193945e-15 0.81464201 0.055760767 -1.1001604e-13 1.1001604e-13 0.021370372 -0.021370372 
0.057 6.8487195e-14 3.7097142e-15 0.81539279 0.055589303 -1.1012983e-13 1.1012983e-13 0.021336051 -0.021336051 
0.057999998 6.9345124e-14 3.6999365e-15 0.81613785 0.055418015 -1.1024372e-13 1.1024372e-13 0.021301866 -0.021301866 
0.059 7.0202572e-14 3.6900613e-15 0.81687731 0.055246901 -1.1035771e-13 1.1035771e-13 0.021267818 -0.021267818 
0.059999999 7.1059532e-14 3.6800884e-15 0.8176111 0.055075958 -1.1047181e-13 1.1047181e-13 0.021233907 -0.021233907 
0.061000001 7.1916018e-14 3.670018e-15 0.81833929 0.054905202 -1.1058602e-13 1.1058602e-13 0.021200133 -0.021200133 
0.061999999 7.2772016e-14 3.6598506e-15 0.81906182 0.054734617 -1.1070033e-13 1.1070033e-13 0.021166498 -0.021166496 
0.063000001 7.3627526e-14 3.649585e-15 0.8197788 0.054564204 -1.1081475e-13 1.1081475e-13 0.021132996 -0.021132996 
0.064000003 7.4482555e-14 3.6392224e-15 0.82049012 0.054393973 -1.1092926e-13 1.1092926e-13 0.021099634 -0.021099634 
0.064999998 7.5337096e-14 3.6287624e-15 0.82119584 0.054223917 -1.1104387e-13 1.1104387e-13 0.021066409 -0.021066409 
0.066 7.6191156e-14 3.6182046e-15 0.82189596 0.054054037 -1.111586e-13 1.111586e-13 0.021033319 -0.021033319 
0.067000002 7.7044721e-14 3.6075493e-15 0.82259041 0.053884335 -1.1127343e-13 1.1127343e-13 0.021000367 -0.021000367 
0.068000004 7.7897805e-14 3.5967967e-15 0.82327932 0.053714808 -1.1138837e-13 1.1138837e-13 0.020967552 -0.020967552 
0.068999998 7.8750408e-14 3.5859466e-15 0.82396263 0.053545456 -1.115034e-13 1.115034e-13 0.020934872 -0.020934872 
0.07 7.9602517e-14 3.5749991e-15 0.82464033 0.053376287 -1.1161855e-13 1.1161855e-13 0.02090233 -0.02090233 
0.071000002 8.0454144e-14 3.5639542e-15 0.82531244 0.053207289 -1.1173379e-13 1.1173379e-13 0.020869926 -0.020869924 
0.071999997 8.1305276e-14 3.5528119e-15 0.82597888 0.05303847 -1.1184914e-13 1.1184914e-13 0.020837655 -0.020837655 
0.072999999 8.2155928e-14 3.541572e-15 0.82663977 0.05286983 -1.1196459e-13 1.1196459e-13 0.020805523 -0.020805523 
0.074000001 8.3006091e-14 3.5302347e-15 0.82729512 0.052701365 -1.1208014e-13 1.1208014e-13 0.020773528 -0.020773526 
0.075000003 8.385576e-14 3.5188002e-15 0.82794487 0.052533079 -1.1219581e-13 1.1219581e-13 0.020741668 -0.020741668 
0.075999998 8.4704941e-14 3.507268e-15 0.82858902 0.052364971 -1.1231158e-13 1.1231158e-13 0.020709945 -0.020709943 
0.077 8.5553628e-14 3.4956387e-15 0.82922763 0.052197035 -1.1242745e-13 1.1242745e-13 0.020678356 -0.020678356 
0.078000002 8.6401833e-14 3.4839117e-15 0.82986069 0.052029282 -1.1254342e-13 1.1254342e-13 0.020646907 -0.020646907 
0.079000004 8.7249544e-14 3.4720872e-15 0.83048809 0.051861711 -1.1265951e-13 1.1265951e-13 0.020615593 -0.020615593 
0.079999998 8.8096766e-14 3.4601656e-15 0.83110994 0.051694307 -1.1277569e-13 1.1277569e-13 0.020584414 -0.020584414 
0.081 8.8943487e-14 3.4481466e-15 0.83172625 0.05152709 -1.1289198e-13 1.1289198e-13 0.020553373 -0.020553373 
0.082000002 8.9789734e-14 3.43603e-15 0.83233702 0.051360048 -1.1300837e-13 1.1300837e-13 0.020522466 -0.020522466 
0.082999997 9.0635473e-14 3.4238158e-15 0.83294225 0.051193185 -1.1312486e-13 1.1312486e-13 0.020491697 -0.020491697 
0.083999999 9.1480724e-14 3.4115048e-15 0.83354193 0.051026497 -1.1324147e-13 1.1324147e-13 0.020461064 -0.020461064 
0.085000001 9.2325487e-14 3.399096e-15 0.83413595 0.050859991 -1.1335817e-13 1.1335817e-13 0.020430567 -0.020430565 
0.086000003 9.3169755e-14 3.3865904e-15 0.83472455 0.050693661 -1.1347498e-13 1.1347498e-13 0.020400206 -0.020400206 
0.086999997 9.4013529e-14 3.3739868e-15 0.83530754 0.050527509 -1.1359189e-13 1.1359189e-13 0.020369979 -0.020369979 
0.088 9.4856807e-14 3.3612864e-15 0.83588499 0.050361536 -1.1370891e-13 1.1370891e-13 0.020339891 -0.020339889 
0.089000002 9.5699592e-14 3.3484881e-15 0.83645689 0.050195746 -1.1382604e-13 1.1382604e-13 0.020309936 -0.020309936 
0.090000004 9.6541881e-14 3.3355927e-15 0.83702332 0.050030131 -1.1394325e-13 1.1394325e-13 0.020280117 -0.020280117 
0.090999998 9.7383676e-14 3.3225998e-15 0.8375842 0.049864698 -1.1406059e-13 1.1406059e-13 0.020250436 -0.020250436 
0.092 9.8224976e-14 3.30951e-15 0.83813947 0.049699441 -1.1417802e-13 1.1417802e-13 0.020220889 -0.020220889 
0.093000002 9.9065775e-14 3.2963227e-15 0.83868933 0.049534366 -1.1429556e-13 1.1429556e-13 0.020191479 -0.020191479 
0.093999997 9.9906079e-14 3.2830379e-15 0.83923358 0.049369466 -1.1441321e-13 1.1441321e-13 0.020162202 -0.020162202 
0.094999999 1.007459e-13 3.2696562e-15 0.83977234 0.049204748 -1.1453096e-13 1.1453096e-13 0.020133063 -0.020133063 
0.096000001 1.015852e-13 3.2561765e-15 0.84030557 0.04904021 -1.1464881e-13 1.1464881e-13 0.02010406 -0.02010406 
0.097000003 1.0242402e-13 3.2426003e-15 0.84083337 0.04887585 -1.1476677e-13 1.1476677e-13 0.020075193 -0.020075193 
0.097999997 1.0326234e-13 3.2289262e-15 0.84135556 0.048711669 -1.1488483e-13 1.1488483e-13 0.02004646 -0.02004646 
0.098999999 1.0410016e-13 3.2151552e-15 0.84187227 0.048547667 -1.1500299e-13 1.1500299e-13 0.02001786 -0.02001786 
0.1 1.0493749e-13 3.2012869e-15 0.8423835 0.048383847 -1.1512126e-13 1.1512126e-13 0.019989399 -0.019989399 
0.101 1.057743e-13 3.187321e-15 0.84288919 0.048220206 -1.1523965e-13 1.1523965e-13 0.019961074 -0.019961074 
0.102 1.0661063e-13 3.173258e-15 0.84338945 0.048056744 -1.1535812e-13 1.1535812e-13 0.019932881 -0.019932881 
0.103 1.0744645e-13 3.1590979e-15 0.84388417 0.047893465 -1.1547671e-13 1.1547671e-13 0.019904826 -0.019904826 
0.104 1.0828178e-13 3.1448402e-15 0.84437335 0.047730364 -1.155954e-13 1.155954e-13 0.019876905 -0.019876903 
0.105 1.0911659e-13 3.1304855e-15 0.84485716 0.047567442 -1.1571419e-13 1.1571419e-13 0.01984912 -0.01984912 
0.106 1.0995092e-13 3.1160337e-15 0.84533542 0.047404699 -1.1583308e-13 1.1583308e-13 0.019821467 -0.019821467 
0.107 1.1078474e-13 3.1014846e-15 0.84580821 0.047242142 -1.1595209e-13 1.1595209e-13 0.01979395 -0.01979395 
0.108 1.1161806e-13 3.0868381e-15 0.84627545 0.047079761 -1.1607119e-13 1.1607119e-13 0.019766571 -0.019766571 
0.109 1.1245088e-13 3.0720945e-15 0.84673733 0.046917561 -1.161904e-13 1.161904e-13 0.019739324 -0.019739324 
0.11 1.132832e-13 3.0572538e-15 0.84719372 0.046755545 -1.1630971e-13 1.1630971e-13 0.019712215 -0.019712215 
0.111 1.1411502e-13 3.0423156e-15 0.84764457 0.046593707 -1.1642914e-13 1.1642914e-13 0.019685239 -0.019685239 
0.112 1.1494631e-13 3.0272803e-15 0.84808999 0.046432048 -1.1654866e-13 1.1654866e-13 0.019658396 -0.019658396 
0.113 1.1577714e-13 3.0121478e-15 0.84852993 0.046270572 -1.1666829e-13 1.1666829e-13 0.019631691 -0.019631691 
0.114 1.1660743e-13 2.9969184e-15 0.84896445 0.046109281 -1.1678802e-13 1.1678802e-13 0.019605119 -0.019605119 
0.115 1.1743723e-13 2.9815915e-15 0.84939349 0.045948163 -1.1690785e-13 1.1690785e-13 0.019578682 -0.019578682 
0.116 1.1826653e-13 2.9661677e-15 0.8498171 0.045787234 -1.1702779e-13 1.1702779e-13 0.019552382 -0.019552382 
0.117 1.1909533e-13 2.9506465e-15 0.85023522 0.04562648 -1.1714784e-13 1.1714784e-13 0.019526213 -0.019526213 
0.118 1.199236e-13 2.935028e-15 0.85064793 0.045465913 -1.17268e-13 1.17268e-13 0.019500181 -0.019500181 
0.119 1.2075139e-13 2.9193126e-15 0.8510552 0.045305524 -1.1738825e-13 1.1738825e-13 0.019474281 -0.019474281 
0.12 1.2157866e-13 2.9035e-15 0.851457 0.045145314 -1.1750861e-13 1.1750861e-13 0.019448517 -0.019448517 
0.121 1.2240544e-13 2.8875902e-15 0.85185337 0.044985291 -1.1762908e-13 1.1762908e-13 0.019422889 -0.019422889 
0.122 1.2323171e-13 2.8715834e-15 0.85224438 0.044825446 -1.1774964e-13 1.1774964e-13 0.019397393 -0.019397393 
0.123 1.2405746e-13 2.8554796e-15 0.85262984 0.044665787 -1.1787031e-13 1.1787031e-13 0.019372031 -0.019372031 
0.124 1.248827e-13 2.8392784e-15 0.85300994 0.044506308 -1.1799109e-13 1.1799109e-13 0.019346805 -0.019346805 
0.125 1.2570744e-13 2.82298e-15 0.85338461 0.044347007 -1.1811198e-13 1.1811198e-13 0.019321712 -0.019321712 
0.126 1.2653168e-13 2.8065848e-15 0.85375381 0.044187892 -1.1823297e-13 1.1823297e-13 0.019296754 -0.019296754 
0.127 1.273554e-13 2.7900924e-15 0.85411769 0.044028956 -1.1835406e-13 1.1835406e-13 0.019271931 -0.019271931 
0.12800001 1.2817862e-13 2.7735031e-15 0.85447609 0.043870203 -1.1847526e-13 1.1847526e-13 0.019247239 -0.019247239 
0.12899999 1.2900133e-13 2.7568163e-15 0.85482907 0.043711636 -1.1859655e-13 1.1859655e-13 0.019222684 -0.019222684 
0.13 1.2982353e-13 2.7400328e-15 0.85517663 0.043553248 -1.1871796e-13 1.1871796e-13 0.019198263 -0.019198263 
0.131 1.3064522e-13 2.7231518e-15 0.85551882 0.043395046 -1.1883947e-13 1.1883947e-13 0.019173974 -0.019173974 
0.132 1.314664e-13 2.7061743e-15 0.85585558 0.043237023 -1.1896109e-13 1.1896109e-13 0.019149819 -0.019149819 
0.133 1.3228707e-13 2.6890994e-15 0.85618699 0.043079183 -1.190828e-13 1.190828e-13 0.019125801 -0.019125799 
0.134 1.3310723e-13 2.6719275e-15 0.85651296 0.042921524 -1.1920464e-13 1.1920463e-13 0.019101912 -0.019101912 
0.13500001 1.3392687e-13 2.6546586e-15 0.85683358 0.042764053 -1.1932656e-13 1.1932656e-13 0.019078162 -0.019078162 
0.13600001 1.3474601e-13 2.6372926e-15 0.85714877 0.04260676 -1.1944859e-13 1.1944859e-13 0.019054541 -0.019054541 
0.13699999 1.3556464e-13 2.6198297e-15 0.85745859 0.042449653 -1.1957074e-13 1.1957074e-13 0.019031055 -0.019031055 
0.138 1.3638275e-13 2.6022699e-15 0.85776299 0.042292729 -1.1969297e-13 1.1969297e-13 0.019007705 -0.019007705 
0.139 1.3720036e-13 2.5846128e-15 0.85806209 0.042135984 -1.1981532e-13 1.1981532e-13 0.018984485 -0.018984485 
0.14 1.3801745e-13 2.5668588e-15 0.8583557 0.041979428 -1.1993778e-13 1.1993778e-13 0.018961402 -0.018961402 
0.141 1.3883403e-13 2.5490078e-15 0.85864395 0.041823052 -1.2006032e-13 1.2006032e-13 0.01893845 -0.01893845 
0.142 1.3965009e-13 2.53106e-15 0.85892689 0.041666862 -1.2018298e-13 1.2018298e-13 0.018915633 -0.018915633 
0.14300001 1.4046564e-13 2.513015e-15 0.85920447 0.04151085 -1.2030576e-13 1.2030576e-13 0.018892948 -0.018892948 
0.14399999 1.4128068e-13 2.4948731e-15 0.85947669 0.041355025 -1.2042864e-13 1.2042864e-13 0.018870397 -0.018870397 
0.145 1.420952e-13 2.4766341e-15 0.85974348 0.041199382 -1.2055161e-13 1.205516e-13 0.018847978 -0.018847978 
0.146 1.429092e-13 2.4582984e-15 0.86000496 0.041043926 -1.2067468e-13 1.2067468e-13 0.018825693 -0.018825693 
0.147 1.4372269e-13 2.4398657e-15 0.86026102 0.040888652 -1.2079788e-13 1.2079788e-13 0.018803542 -0.018803542 
0.148 1.4453568e-13 2.421336e-15 0.86051184 0.040733561 -1.2092116e-13 1.2092116e-13 0.018781522 -0.018781522 
0.149 1.4534814e-13 2.4027093e-15 0.86075723 0.040578652 -1.2104455e-13 1.2104455e-13 0.018759638 -0.018759638 
0.15000001 1.4616009e-13 2.3839859e-15 0.86099726 0.04042393 -1.2116805e-13 1.2116805e-13 0.018737886 -0.018737886 
0.15099999 1.4697152e-13 2.3651654e-15 0.86123198 0.04026939 -1.2129166e-13 1.2129166e-13 0.018716266 -0.018716266 
0.152 1.4778243e-13 2.346248e-15 0.86146134 0.040115036 -1.2141537e-13 1.2141537e-13 0.018694779 -0.018694779 
0.153 1.4859284e-13 2.3272338e-15 0.86168545 0.039960865 -1.2153919e-13 1.2153919e-13 0.018673424 -0.018673424 
0.154 1.4940272e-13 2.3081226e-15 0.86190414 0.03980688 -1.216631e-13 1.216631e-13 0.018652204 -0.018652204 
0.155 1.5021208e-13 2.2889147e-15 0.86211747 0.039653078 -1.2178713e-13 1.2178713e-13 0.018631116 -0.018631116 
0.156 1.5102092e-13 2.2696097e-15 0.86232555 0.039499462 -1.2191126e-13 1.2191126e-13 0.018610161 -0.018610161 
0.15700001 1.5182926e-13 2.2502078e-15 0.86252826 0.039346028 -1.2203548e-13 1.2203548e-13 0.018589336 -0.018589336 
0.15800001 1.5263707e-13 2.2307093e-15 0.86272568 0.039192781 -1.2215982e-13 1.2215982e-13 0.018568646 -0.018568646 
0.15899999 1.5344436e-13 2.2111139e-15 0.86291772 0.039039716 -1.2228426e-13 1.2228426e-13 0.018548088 -0.018548088 
0.16 1.5425114e-13 2.1914214e-15 0.86310452 0.038886838 -1.2240881e-13 1.2240881e-13 0.018527664 -0.018527664 
0.161 1.550574e-13 2.1716322e-15 0.86328596 0.038734142 -1.2253347e-13 1.2253347e-13 0.018507371 -0.018507371 
0.162 1.5586313e-13 2.1517462e-15 0.86346209 0.038581632 -1.2265822e-13 1.2265822e-13 0.018487209 -0.018487209 
0.163 1.5666834e-13 2.1317634e-15 0.86363292 0.038429309 -1.2278309e-13 1.2278309e-13 0.018467182 -0.018467182 
0.164 1.5747305e-13 2.1116838e-15 0.86379844 0.038277172 -1.2290806e-13 1.2290806e-13 0.018447286 -0.018447286 
0.16500001 1.5827721e-13 2.0915075e-15 0.86395866 0.038125217 -1.2303312e-13 1.2303312e-13 0.018427521 -0.018427521 
0.16599999 1.5908086e-13 2.0712342e-15 0.86411357 0.037973445 -1.2315831e-13 1.2315831e-13 0.018407891 -0.018407891 
0.167 1.59884e-13 2.0508641e-15 0.86426318 0.037821863 -1.2328359e-13 1.2328359e-13 0.018388391 -0.018388391 
0.168 1.6068662e-13 2.0303975e-15 0.8644076 0.037670467 -1.2340897e-13 1.2340897e-13 0.018369023 -0.018369023 
0.169 1.614887e-13 2.0098338e-15 0.8645466 0.03751925 -1.2353446e-13 1.2353446e-13 0.018349787 -0.018349787 
0.17 1.6229028e-13 1.9891737e-15 0.86468035 0.037368223 -1.2366006e-13 1.2366006e-13 0.018330686 -0.018330686 
0.171 1.6309133e-13 1.9684165e-15 0.86480886 0.037217382 -1.2378576e-13 1.2378576e-13 0.018311713 -0.018311713 
0.17200001 1.6389185e-13 1.9475627e-15 0.86493212 0.037066728 -1.2391157e-13 1.2391157e-13 0.018292872 -0.018292872 
0.17299999 1.6469187e-13 1.9266122e-15 0.86505002 0.036916256 -1.2403747e-13 1.2403747e-13 0.018274166 -0.018274166 
0.17399999 1.6549133e-13 1.9055647e-15 0.86516267 0.036765967 -1.241635e-13 1.241635e-13 0.018255588 -0.018255588 
0.175 1.6629029e-13 1.8844207e-15 0.86527002 0.036615867 -1.2428962e-13 1.2428962e-13 0.018237144 -0.018237144 
0.176 1.6708873e-13 1.86318e-15 0.86537212 0.036465958 -1.2441584e-13 1.2441584e-13 0.01821883 -0.01821883 
0.177 1.6788663e-13 1.8418427e-15 0.86546904 0.036316231 -1.2454218e-13 1.2454218e-13 0.018200649 -0.018200649 
0.178 1.6868402e-13 1.8204085e-15 0.86556059 0.036166687 -1.2466861e-13 1.2466861e-13 0.0181826 -0.0181826 
0.17900001 1.6948088e-13 1.7988778e-15 0.8656469 0.036017332 -1.2479515e-13 1.2479515e-13 0.018164681 -0.018164681 
0.18000001 1.7027722e-13 1.7772502e-15 0.86572802 0.035868164 -1.249218e-13 1.249218e-13 0.018146895 -0.018146895 
0.18099999 1.7107304e-13 1.7555262e-15 0.86580384 0.035719182 -1.2504856e-13 1.2504856e-13 0.018129239 -0.018129239 
0.182 1.7186832e-13 1.7337053e-15 0.86587441 0.035570383 -1.2517541e-13 1.2517541e-13 0.018111715 -0.018111715 
0.183 1.7266309e-13 1.7117879e-15 0.86593974 0.035421774 -1.2530237e-13 1.2530237e-13 0.018094322 -0.018094322 
0.184 1.7345732e-13 1.6897739e-15 0.86599982 0.035273351 -1.2542944e-13 1.2542944e-13 0.018077059 -0.018077059 
0.185 1.7425102e-13 1.6676629e-15 0.86605465 0.035125114 -1.2555662e-13 1.2555662e-13 0.018059928 -0.018059928 
0.186 1.7504421e-13 1.6454557e-15 0.8661043 0.03497706 -1.2568389e-13 1.2568389e-13 0.018042929 -0.018042929 
0.18700001 1.7583687e-13 1.6231517e-15 0.86614865 0.034829196 -1.2581127e-13 1.2581127e-13 0.018026061 -0.018026061 
0.18799999 1.76629e-13 1.600751e-15 0.86618781 0.034681518 -1.2593876e-13 1.2593876e-13 0.018009324 -0.018009324 
0.189 1.7742061e-13 1.5782538e-15 0.86622173 0.034534026 -1.2606634e-13 1.2606634e-13 0.017992716 -0.017992716 
0.19 1.7821168e-13 1.55566e-15 0.8662504 0.034386724 -1.2619404e-13 1.2619404e-13 0.017976239 -0.017976239 
0.191 1.7900224e-13 1.5329697e-15 0.86627388 0.034239605 -1.2632185e-13 1.2632185e-13 0.017959896 -0.017959896 
0.192 1.7979226e-13 1.5101828e-15 0.86629212 0.034092676 -1.2644975e-13 1.2644975e-13 0.017943682 -0.017943682 
0.193 1.8058175e-13 1.4872992e-15 0.86630511 0.033945933 -1.2657777e-13 1.2657777e-13 0.017927596 -0.017927598 
0.19400001 1.8137071e-13 1.4643191e-15 0.86631298 0.03379938 -1.2670588e-13 1.2670588e-13 0.017911645 -0.017911645 
0.19499999 1.8215914e-13 1.4412424e-15 0.86631554 0.033653006 -1.2683412e-13 1.268341e-13 0.017895821 -0.017895821 
0.19599999 1.8294704e-13 1.4180692e-15 0.86631298 0.033506826 -1.2696243e-13 1.2696243e-13 0.017880131 -0.017880131 
0.197 1.8373443e-13 1.3947995e-15 0.86630517 0.033360835 -1.2709087e-13 1.2709087e-13 0.017864568 -0.017864568 
0.198 1.8452128e-13 1.3714334e-15 0.86629212 0.033215024 -1.272194e-13 1.272194e-13 0.017849138 -0.017849138 
0.199 1.8530759e-13 1.3479706e-15 0.86627394 0.033069406 -1.2734804e-13 1.2734804e-13 0.017833836 -0.017833836 
0.2 1.8609338e-13 1.3244113e-15 0.86625057 0.032923974 -1.2747679e-13 1.2747679e-13 0.017818667 -0.017818667 
0.20100001 1.8687864e-13 1.3007555e-15 0.86622196 0.032778729 -1.2760566e-13 1.2760566e-13 0.017803626 -0.017803626 
0.20200001 1.8766336e-13 1.2770033e-15 0.86618817 0.03263367 -1.2773461e-13 1.2773461e-13 0.017788716 -0.017788716 
0.20299999 1.8844756e-13 1.2531545e-15 0.86614919 0.032488801 -1.2786368e-13 1.2786368e-13 0.017773936 -0.017773936 
0.204 1.8923123e-13 1.2292093e-15 0.86610502 0.032344118 -1.2799284e-13 1.2799284e-13 0.017759286 -0.017759286 
0.205 1.9001437e-13 1.2051677e-15 0.86605573 0.032199625 -1.2812212e-13 1.2812212e-13 0.017744767 -0.017744767 
0.206 1.9079698e-13 1.1810295e-15 0.86600119 0.032055318 -1.2825149e-13 1.2825149e-13 0.017730376 -0.017730376 
0.207 1.9157904e-13 1.1567949e-15 0.86594146 0.031911198 -1.2838099e-13 1.2838099e-13 0.017716117 -0.017716117 
0.208 1.9236059e-13 1.1324639e-15 0.86587667 0.031767271 -1.2851058e-13 1.2851056e-13 0.017701985 -0.017701985 
0.20900001 1.9314159e-13 1.1080364e-15 0.86580658 0.031623527 -1.2864028e-13 1.2864028e-13 0.017687986 -0.017687986 
0.20999999 1.9392207e-13 1.0835126e-15 0.86573136 0.031479973 -1.2877007e-13 1.2877007e-13 0.017674115 -0.017674115 
0.211 1.9470202e-13 1.0588922e-15 0.86565107 0.031336606 -1.2889998e-13 1.2889998e-13 0.017660374 -0.017660376 
0.212 1.9548143e-13 1.0341756e-15 0.86556554 0.03119343 -1.2902999e-13 1.2902999e-13 0.017646762 -0.017646762 
0.213 1.9626031e-13 1.0093626e-15 0.86547482 0.03105044 -1.2916011e-13 1.2916011e-13 0.017633282 -0.017633282 
0.214 1.9703865e-13 9.8445303e-16 0.86537898 0.030907638 -1.2929032e-13 1.2929032e-13 0.017619928 -0.017619928 
0.215 1.9781645e-13 9.5944714e-16 0.86527807 0.030765025 -1.2942066e-13 1.2942066e-13 0.017606705 -0.017606705 
0.21600001 1.9859373e-13 9.34345e-16 0.86517191 0.0306226 -1.2955109e-13 1.2955109e-13 0.017593611 -0.017593613 
0.21699999 1.9937048e-13 9.091464e-16 0.86506063 0.030480362 -1.2968163e-13 1.2968163e-13 0.017580647 -0.017580649 
0.21799999 2.0014668e-13 8.8385151e-16 0.86494422 0.030338315 -1.2981227e-13 1.2981227e-13 0.017567812 -0.017567813 
0.219 2.0092235e-13 8.5846022e-16 0.86482263 0.030196456 -1.2994301e-13 1.2994301e-13 0.017555106 -0.017555106 
0.22 2.016975e-13 8.3297257e-16 0.86469591 0.030054785 -1.3007388e-13 1.3007388e-13 0.01754253 -0.01754253 
0.221 2.0247211e-13 8.0738868e-16 0.86456412 0.029913304 -1.3020483e-13 1.3020483e-13 0.017530082 -0.017530082 
0.222 2.0324617e-13 7.8170844e-16 0.86442709 0.02977201 -1.303359e-13 1.303359e-13 0.017517762 -0.017517762 
0.223 2.0401972e-13 7.5593185e-16 0.86428505 0.029630903 -1.3046708e-13 1.3046708e-13 0.017505573 -0.017505573 
0.22400001 2.047927e-13 7.3005902e-16 0.86413783 0.029489988 -1.3059835e-13 1.3059835e-13 0.017493512 -0.017493512 
0.22499999 2.0556517e-13 7.0408989e-16 0.86398548 0.029349264 -1.3072972e-13 1.3072972e-13 0.01748158 -0.01748158 
0.226 2.0633709e-13 6.7802446e-16 0.863828 0.029208723 -1.3086121e-13 1.3086121e-13 0.017469777 -0.017469777 
0.227 2.0710849e-13 6.5186279e-16 0.8636654 0.029068375 -1.3099281e-13 1.3099281e-13 0.017458102 -0.017458102 
0.228 2.0787934e-13 6.2560482e-16 0.86349773 0.028928215 -1.3112451e-13 1.3112451e-13 0.017446557 -0.017446557 
0.229 2.0864967e-13 5.9925061e-16 0.86332494 0.028788246 -1.3125631e-13 1.3125631e-13 0.017435139 -0.017435139 
0.23 2.0941944e-13 5.7280021e-16 0.86314702 0.028648464 -1.3138821e-13 1.3138821e-13 0.017423851 -0.017423851 
0.23100001 2.1018868e-13 5.4625345e-16 0.86296403 0.02850887 -1.3152023e-13 1.3152023e-13 0.01741269 -0.01741269 
0.23199999 2.1095739e-13 5.1961056e-16 0.86277592 0.028369468 -1.3165235e-13 1.3165235e-13 0.017401658 -0.017401658 
0.233 2.1172555e-13 4.9287143e-16 0.86258268 0.028230254 -1.3178457e-13 1.3178457e-13 0.017390754 -0.017390754 
0.234 2.1249319e-13 4.6603605e-16 0.86238432 0.028091229 -1.319169e-13 1.319169e-13 0.017379977 -0.017379979 
0.235 2.1326028e-13 4.3910453e-16 0.86218095 0.027952395 -1.3204935e-13 1.3204935e-13 0.01736933 -0.017369332 
0.236 2.1402682e-13 4.1207676e-16 0.86197245 0.027813749 -1.3218188e-13 1.3218188e-13 0.017358813 -0.017358813 
0.237 2.1479285e-13 3.8495281e-16 0.86175889 0.027675295 -1.3231453e-13 1.3231453e-13 0.017348422 -0.017348422 
0.23800001 2.1555834e-13 3.5773272e-16 0.8615402 0.027537027 -1.3244728e-13 1.3244728e-13 0.017338159 -0.017338159 
0.23899999 2.1632327e-13 3.3041644e-16 0.86131638 0.027398949 -1.3258013e-13 1.3258013e-13 0.017328024 -0.017328024 
0.23999999 2.1708766e-13 3.0300399e-16 0.86108756 0.027261063 -1.327131e-13 1.327131e-13 0.017318016 -0.017318016 
0.241 2.1785152e-13 2.7549543e-16 0.86085361 0.027123366 -1.3284617e-13 1.3284617e-13 0.017308136 -0.017308136 
0.242 2.1861485e-13 2.478907e-16 0.86061466 0.026985858 -1.3297935e-13 1.3297935e-13 0.017298387 -0.017298387 
0.243 2.1937763e-13 2.2018984e-16 0.86037058 0.026848542 -1.3311262e-13 1.3311262e-13 0.017288763 -0.017288763 
0.244 2.2013986e-13 1.9239285e-16 0.86012149 0.026711412 -1.3324599e-13 1.3324599e-13 0.017279265 -0.017279265 
0.245 2.2090158e-13 1.6449977e-16 0.85986727 0.026574474 -1.333795e-13 1.333795e-13 0.017269898 -0.017269898 
0.24600001 2.2166274e-13 1.3651056e-16 0.85960799 0.026437724 -1.335131e-13 1.335131e-13 0.017260658 -0.017260658 
0.24699999 2.2242336e-13 1.0842526e-16 0.85934371 0.026301168 -1.336468e-13 1.336468e-13 0.017251544 -0.017251544 
0.248 2.2318346e-13 8.0243865e-17 0.85907435 0.0261648 -1.337806e-13 1.337806e-13 0.017242558 -0.017242558 
0.249 2.2394299e-13 5.1966398e-17 0.85879987 0.02602862 -1.3391453e-13 1.3391453e-13 0.0172337 -0.0172337 
0.25 2.2470198e-13 2.3592859e-17 0.85852039 0.025892632 -1.3404853e-13 1.3404853e-13 0.017224969 -0.017224969 
0.25099999 2.2546045e-13 -4.876743e-18 0.8582359 0.025756834 -1.3418266e-13 1.3418266e-13 0.017216364 -0.017216364 
0.252 2.2621838e-13 -3.3442399e-17 0.85794628 0.025621228 -1.343169e-13 1.343169e-13 0.017207887 -0.017207887 
0.25299999 2.2697575e-13 -6.2104098e-17 0.85765165 0.02548581 -1.3445123e-13 1.3445123e-13 0.017199539 -0.017199539 
0.25400001 2.2773257e-13 -9.086184e-17 0.85735202 0.025350584 -1.3458567e-13 1.3458567e-13 0.017191315 -0.017191315 
0.255 2.2848886e-13 -1.197156e-16 0.85704726 0.025215546 -1.3472021e-13 1.3472021e-13 0.017183218 -0.017183218 
0.25600001 2.2924463e-13 -1.4866539e-16 0.85673755 0.025080699 -1.3485487e-13 1.3485487e-13 0.01717525 -0.01717525 
0.257 2.2999983e-13 -1.7771119e-16 0.85642278 0.024946045 -1.3498964e-13 1.3498964e-13 0.017167408 -0.017167408 
0.25799999 2.3075449e-13 -2.0685299e-16 0.856103 0.024811579 -1.351245e-13 1.351245e-13 0.017159693 -0.017159693 
0.259 2.3150863e-13 -2.3609079e-16 0.85577816 0.024677303 -1.3525947e-13 1.3525947e-13 0.017152105 -0.017152105 
0.25999999 2.3226221e-13 -2.6542455e-16 0.85544831 0.02454322 -1.3539454e-13 1.3539454e-13 0.017144641 -0.017144643 
0.26100001 2.3301524e-13 -2.9485431e-16 0.85511345 0.024409324 -1.3552973e-13 1.3552973e-13 0.017137306 -0.017137306 
0.26199999 2.3376776e-13 -3.2438006e-16 0.85477358 0.024275621 -1.3566501e-13 1.3566501e-13 0.017130097 -0.017130097 
0.26300001 2.3451971e-13 -3.5400172e-16 0.85442865 0.024142109 -1.358004e-13 1.358004e-13 0.017123016 -0.017123017 
0.264 2.3527111e-13 -3.8371935e-16 0.85407877 0.024008788 -1.359359e-13 1.359359e-13 0.01711606 -0.01711606 
0.26499999 2.36022e-13 -4.1353292e-16 0.85372382 0.023875656 -1.3607152e-13 1.3607152e-13 0.01710923 -0.01710923 
0.266 2.367723e-13 -4.4344247e-16 0.85336387 0.023742717 -1.3620722e-13 1.3620722e-13 0.017102527 -0.017102528 
0.26699999 2.3752211e-13 -4.734479e-16 0.85299891 0.023609966 -1.3634304e-13 1.3634304e-13 0.01709595 -0.017095951 
0.26800001 2.3827134e-13 -5.0354928e-16 0.85262895 0.023477407 -1.3647896e-13 1.3647896e-13 0.017089499 -0.017089499 
0.26899999 2.3902004e-13 -5.3374654e-16 0.85225403 0.02334504 -1.3661499e-13 1.3661499e-13 0.017083175 -0.017083175 
0.27000001 2.3976817e-13 -5.6403966e-16 0.85187405 0.023212863 -1.3675112e-13 1.3675112e-13 0.017076977 -0.017076977 
0.271 2.4051578e-13 -5.9442872e-16 0.85148919 0.023080876 -1.3688737e-13 1.3688737e-13 0.017070903 -0.017070903 
0.27200001 2.4126285e-13 -6.249137e-16 0.85109925 0.022949081 -1.3702371e-13 1.3702371e-13 0.017064955 -0.017064955 
0.273 2.4200935e-13 -6.554945e-16 0.85070425 0.022817478 -1.3716017e-13 1.3716017e-13 0.017059134 -0.017059134 
0.27399999 2.4275533e-13 -6.8617117e-16 0.85030437 0.022686066 -1.3729671e-13 1.3729671e-13 0.017053438 -0.01705344 
0.27500001 2.4350075e-13 -7.1694372e-16 0.84989947 0.022554843 -1.3743339e-13 1.3743339e-13 0.017047869 -0.017047869 
0.27599999 2.4424565e-13 -7.4781209e-16 0.84948963 0.022423813 -1.3757014e-13 1.3757014e-13 0.017042425 -0.017042425 
0.27700001 2.4498998e-13 -7.7877633e-16 0.84907478 0.022292973 -1.3770704e-13 1.3770704e-13 0.017037105 -0.017037105 
0.278 2.4573377e-13 -8.098364e-16 0.84865499 0.022162324 -1.3784401e-13 1.3784401e-13 0.017031914 -0.017031914 
0.27900001 2.4647699e-13 -8.4099228e-16 0.84823018 0.022031868 -1.379811e-13 1.379811e-13 0.017026845 -0.017026845 
0.28 2.4721973e-13 -8.7224398e-16 0.84780043 0.021901604 -1.3811829e-13 1.3811829e-13 0.017021902 -0.017021902 
0.28099999 2.4796186e-13 -9.0359156e-16 0.84736568 0.021771528 -1.3825559e-13 1.3825559e-13 0.017017085 -0.017017087 
0.28200001 2.4870348e-13 -9.3503491e-16 0.84692597 0.021641646 -1.3839299e-13 1.3839299e-13 0.017012393 -0.017012395 
0.28299999 2.4944454e-13 -9.6657397e-16 0.84648132 0.021511953 -1.385305e-13 1.385305e-13 0.017007828 -0.017007828 
0.28400001 2.5018505e-13 -9.9820885e-16 0.84603173 0.021382455 -1.3866813e-13 1.3866813e-13 0.017003385 -0.017003385 
0.285 2.5092504e-13 -1.0299395e-15 0.84557712 0.021253144 -1.3880584e-13 1.3880584e-13 0.01699907 -0.01699907 
0.28600001 2.5166447e-13 -1.061766e-15 0.84511763 0.021124028 -1.3894368e-13 1.3894368e-13 0.016994877 -0.016994877 
0.287 2.5240335e-13 -1.0936882e-15 0.84465313 0.020995103 -1.390816e-13 1.390816e-13 0.016990811 -0.016990811 
0.28799999 2.5314166e-13 -1.1257062e-15 0.84418368 0.020866368 -1.3921965e-13 1.3921965e-13 0.016986869 -0.016986869 
0.289 2.5387946e-13 -1.1578198e-15 0.84370929 0.020737825 -1.3935779e-13 1.3935779e-13 0.016983053 -0.016983053 
0.28999999 2.5461669e-13 -1.1900293e-15 0.84322995 0.020609474 -1.3949604e-13 1.3949604e-13 0.016979359 -0.016979359 
0.29100001 2.5535338e-13 -1.2223345e-15 0.84274572 0.020481315 -1.3963441e-13 1.3963441e-13 0.01697579 -0.01697579 
0.292 2.5608953e-13 -1.2547354e-15 0.84225649 0.020353347 -1.3977288e-13 1.3977288e-13 0.016972348 -0.016972348 
0.29300001 2.5682513e-13 -1.2872319e-15 0.84176236 0.02022557 -1.3991145e-13 1.3991145e-13 0.016969029 -0.016969029 
0.294 2.5756017e-13 -1.3198243e-15 0.84126329 0.020097986 -1.4005012e-13 1.4005012e-13 0.016965834 -0.016965834 
0.29499999 2.5829466e-13 -1.3525122e-15 0.84075928 0.019970594 -1.4018891e-13 1.4018891e-13 0.016962765 -0.016962765 
0.296 2.5902864e-13 -1.3852959e-15 0.84025037 0.019843392 -1.4032779e-13 1.4032779e-13 0.016959818 -0.016959818 
0.29699999 2.5976202e-13 -1.4181754e-15 0.83973652 0.019716382 -1.4046679e-13 1.4046679e-13 0.016956998 -0.016956998 
0.29800001 2.6049491e-13 -1.4511504e-15 0.83921772 0.019589566 -1.406059e-13 1.406059e-13 0.016954301 -0.016954301 
0.29899999 2.6122721e-13 -1.4842211e-15 0.83869404 0.019462939 -1.407451e-13 1.407451e-13 0.016951727 -0.016951729 
0.30000001 2.6195897e-13 -1.5173875e-15 0.8381654 0.019336507 -1.4088442e-13 1.4088442e-13 0.016949279 -0.016949279 
0.301 2.6269021e-13 -1.5506496e-15 0.83763188 0.019210266 -1.4102383e-13 1.4102383e-13 0.016946953 -0.016946953 
0.30199999 2.6342085e-13 -1.5840072e-15 0.83709347 0.019084215 -1.4116335e-13 1.4116335e-13 0.016944751 -0.016944751 
0.303 2.6415098e-13 -1.6174606e-15 0.83655006 0.018958356 -1.41303e-13 1.41303e-13 0.016942674 -0.016942674 
0.30399999 2.6488057e-13 -1.6510094e-15 0.83600181 0.018832689 -1.4144274e-13 1.4144274e-13 0.016940719 -0.016940719 
0.30500001 2.6560958e-13 -1.684654e-15 0.83544862 0.018707216 -1.4158257e-13 1.4158257e-13 0.016938889 -0.016938889 
0.30599999 2.6633806e-13 -1.7183942e-15 0.8348906 0.018581934 -1.4172253e-13 1.4172253e-13 0.016937183 -0.016937183 
0.30700001 2.6706599e-13 -1.75223e-15 0.83432758 0.018456845 -1.4186258e-13 1.4186258e-13 0.0169356 -0.0169356 
0.308 2.6779338e-13 -1.7861615e-15 0.83375978 0.018331945 -1.4200274e-13 1.4200274e-13 0.016934142 -0.016934142 
0.30899999 2.685202e-13 -1.8201883e-15 0.83318698 0.018207239 -1.4214301e-13 1.4214301e-13 0.016932804 -0.016932806 
0.31 2.6924648e-13 -1.854311e-15 0.8326093 0.018082727 -1.422834e-13 1.422834e-13 0.016931592 -0.016931593 
0.31099999 2.6997222e-13 -1.888529e-15 0.83202678 0.017958404 -1.4242387e-13 1.4242387e-13 0.016930502 -0.016930502 
0.31200001 2.7069742e-13 -1.9228427e-15 0.83143932 0.017834274 -1.4256447e-13 1.4256447e-13 0.016929535 -0.016929535 
0.31299999 2.7142202e-13 -1.9572519e-15 0.83084702 0.017710337 -1.4270516e-13 1.4270516e-13 0.016928693 -0.016928693 
0.31400001 2.7214613e-13 -1.9917567e-15 0.83024979 0.017586593 -1.4284595e-13 1.4284595e-13 0.016927972 -0.016927972 
0.315 2.7286967e-13 -2.0263571e-15 0.82964772 0.017463038 -1.4298687e-13 1.4298687e-13 0.016927375 -0.016927375 
0.31600001 2.7359267e-13 -2.0610531e-15 0.82904077 0.017339677 -1.4312789e-13 1.4312789e-13 0.016926901 -0.016926901 
0.317 2.743151e-13 -2.0958445e-15 0.82842892 0.017216507 -1.4326901e-13 1.4326901e-13 0.016926549 -0.016926551 
0.31799999 2.7503699e-13 -2.1307313e-15 0.82781225 0.01709353 -1.4341023e-13 1.4341023e-13 0.016926322 -0.016926322 
0.31900001 2.7575831e-13 -2.165714e-15 0.82719064 0.016970746 -1.4355155e-13 1.4355155e-13 0.016926216 -0.016926216 
0.31999999 2.7647912e-13 -2.2007921e-15 0.82656419 0.016848154 -1.43693e-13 1.4369299e-13 0.016926231 -0.016926233 
0.32100001 2.7719935e-13 -2.2359656e-15 0.82593286 0.016725754 -1.4383454e-13 1.4383454e-13 0.016926372 -0.016926372 
0.322 2.7791905e-13 -2.2712344e-15 0.8252967 0.016603548 -1.4397619e-13 1.4397619e-13 0.016926633 -0.016926633 
0.32300001 2.786382e-13 -2.306599e-15 0.82465565 0.016481532 -1.4411795e-13 1.4411795e-13 0.016927017 -0.016927019 
0.324 2.7935678e-13 -2.342059e-15 0.82400978 0.016359707 -1.4425982e-13 1.4425982e-13 0.016927524 -0.016927524 
0.32499999 2.8007482e-13 -2.3776145e-15 0.82335901 0.016238077 -1.4440178e-13 1.4440178e-13 0.016928153 -0.016928155 
0.32600001 2.8079232e-13 -2.4132653e-15 0.82270342 0.01611664 -1.4454387e-13 1.4454387e-13 0.016928904 -0.016928906 
0.32699999 2.8150927e-13 -2.449012e-15 0.822043 0.015995393 -1.4468605e-13 1.4468605e-13 0.016929777 -0.016929777 
0.32800001 2.8222566e-13 -2.4848537e-15 0.82137764 0.015874339 -1.4482834e-13 1.4482834e-13 0.016930772 -0.016930772 
0.329 2.829415e-13 -2.520791e-15 0.82070756 0.015753478 -1.4497073e-13 1.4497073e-13 0.016931891 -0.016931891 
0.33000001 2.8365681e-13 -2.5568238e-15 0.82003254 0.01563281 -1.4511324e-13 1.4511324e-13 0.01693313 -0.01693313 
0.331 2.8437157e-13 -2.5929521e-15 0.81935269 0.015512332 -1.4525585e-13 1.4525585e-13 0.016934492 -0.016934492 
0.33199999 2.8508576e-13 -2.6291757e-15 0.81866801 0.015392048 -1.4539856e-13 1.4539856e-13 0.016935974 -0.016935974 
0.333 2.8579938e-13 -2.6654947e-15 0.8179785 0.015271957 -1.4554139e-13 1.4554139e-13 0.016937578 -0.016937578 
0.33399999 2.8651249e-13 -2.7019093e-15 0.81728417 0.015152058 -1.4568431e-13 1.4568431e-13 0.016939305 -0.016939305 
0.33500001 2.8722505e-13 -2.7384192e-15 0.816585 0.015032351 -1.4582736e-13 1.4582736e-13 0.016941153 -0.016941153 
0.336 2.8793705e-13 -2.7750246e-15 0.81588101 0.014912836 -1.4597049e-13 1.4597049e-13 0.016943123 -0.016943123 
0.33700001 2.8864847e-13 -2.8117252e-15 0.81517214 0.014793514 -1.4611375e-13 1.4611375e-13 0.016945213 -0.016945215 
0.338 2.8935936e-13 -2.8485212e-15 0.81445855 0.014674384 -1.462571e-13 1.462571e-13 0.016947426 -0.016947428 
0.33899999 2.9006973e-13 -2.8854129e-15 0.81374007 0.014555447 -1.4640056e-13 1.4640056e-13 0.01694976 -0.016949762 
0.34 2.9077953e-13 -2.9223998e-15 0.81301677 0.014436703 -1.4654413e-13 1.4654413e-13 0.016952215 -0.016952217 
0.34099999 2.9148876e-13 -2.9594821e-15 0.81228864 0.01431815 -1.4668781e-13 1.466878e-13 0.016954791 -0.016954791 
0.34200001 2.9219745e-13 -2.9966598e-15 0.81155568 0.014199791 -1.4683159e-13 1.4683159e-13 0.016957488 -0.016957488 
0.34299999 2.9290559e-13 -3.0339329e-15 0.81081796 0.014081624 -1.4697548e-13 1.4697548e-13 0.016960306 -0.016960306 
0.34400001 2.936132e-13 -3.071301e-15 0.8100754 0.013963649 -1.4711947e-13 1.4711947e-13 0.016963245 -0.016963245 
0.345 2.9432023e-13 -3.1087649e-15 0.80932808 0.013845867 -1.4726356e-13 1.4726356e-13 0.016966306 -0.016966306 
0.34599999 2.9502673e-13 -3.1463238e-15 0.80857593 0.013728279 -1.4740779e-13 1.4740779e-13 0.016969485 -0.016969487 
0.347 2.9573268e-13 -3.1839784e-15 0.80781895 0.013610881 -1.475521e-13 1.475521e-13 0.016972788 -0.016972788 
0.34799999 2.9643806e-13 -3.2217284e-15 0.8070572 0.013493677 -1.4769651e-13 1.4769651e-13 0.016976209 -0.016976209 
0.34900001 2.971429e-13 -3.2595736e-15 0.80629057 0.013376664 -1.4784105e-13 1.4784105e-13 0.016979754 -0.016979754 
0.34999999 2.978472e-13 -3.2975139e-15 0.80551922 0.013259845 -1.4798568e-13 1.4798568e-13 0.016983416 -0.016983418 
0.35100001 2.9855092e-13 -3.3355495e-15 0.80474305 0.013143218 -1.4813042e-13 1.4813042e-13 0.016987201 -0.016987201 
0.352 2.9925414e-13 -3.3736808e-15 0.80396211 0.013026783 -1.4827527e-13 1.4827527e-13 0.016991103 -0.016991103 
0.35299999 2.9995678e-13 -3.4119069e-15 0.80317634 0.012910542 -1.4842022e-13 1.4842022e-13 0.016995128 -0.01699513 
0.354 3.0065886e-13 -3.4502288e-15 0.80238587 0.012794492 -1.4856528e-13 1.4856528e-13 0.016999273 -0.016999273 
0.35499999 3.0136042e-13 -3.4886458e-15 0.8015905 0.012678634 -1.4871046e-13 1.4871046e-13 0.017003538 -0.017003538 
0.35600001 3.0206141e-13 -3.5271581e-15 0.80079043 0.012562971 -1.4885573e-13 1.4885573e-13 0.017007925 -0.017007925 
0.35699999 3.0276186e-13 -3.5657656e-15 0.79998553 0.012447499 -1.490011e-13 1.490011e-13 0.017012427 -0.017012428 
0.35800001 3.0346171e-13 -3.6044691e-15 0.79917586 0.012332219 -1.4914659e-13 1.4914659e-13 0.017017052 -0.017017053 
0.359 3.0416107e-13 -3.643267e-15 0.79836148 0.012217132 -1.492922e-13 1.492922e-13 0.017021798 -0.017021798 
0.36000001 3.0485987e-13 -3.6821602e-15 0.79754227 0.012102237 -1.4943789e-13 1.4943789e-13 0.017026661 -0.017026663 
0.361 3.055581e-13 -3.7211491e-15 0.79671824 0.011987535 -1.495837e-13 1.495837e-13 0.017031647 -0.017031647 
0.36199999 3.0625578e-13 -3.7602329e-15 0.79588956 0.011873026 -1.4972962e-13 1.4972962e-13 0.017036751 -0.017036751 
0.36300001 3.0695292e-13 -3.7994124e-15 0.79505599 0.011758709 -1.4987565e-13 1.4987565e-13 0.017041974 -0.017041974 
0.36399999 3.0764952e-13 -3.8386868e-15 0.79421777 0.011644585 -1.5002177e-13 1.5002177e-13 0.017047318 -0.017047318 
0.36500001 3.0834558e-13 -3.8780569e-15 0.79337466 0.011530653 -1.50168e-13 1.50168e-13 0.017052779 -0.017052781 
0.366 3.0904104e-13 -3.9175223e-15 0.7925269 0.011416913 -1.5031436e-13 1.5031436e-13 0.017058361 -0.017058361 
0.36700001 3.0973599e-13 -3.9570821e-15 0.79167432 0.011303366 -1.5046081e-13 1.5046081e-13 0.017064063 -0.017064063 
0.368 3.1043039e-13 -3.9967381e-15 0.79081696 0.011190011 -1.5060735e-13 1.5060735e-13 0.017069884 -0.017069884 
0.36899999 3.1112423e-13 -4.0364885e-15 0.7899549 0.011076849 -1.5075403e-13 1.5075403e-13 0.017075822 -0.017075822 
0.37 3.1181752e-13 -4.0763346e-15 0.78908807 0.01096388 -1.5090079e-13 1.5090079e-13 0.017081881 -0.017081881 
0.37099999 3.1251027e-13 -4.116276e-15 0.78821647 0.010851103 -1.5104769e-13 1.5104769e-13 0.017088057 -0.017088057 
0.37200001 3.1320245e-13 -4.1563123e-15 0.78734016 0.010738518 -1.5119466e-13 1.5119466e-13 0.017094353 -0.017094355 
0.373 3.1389407e-13 -4.1964443e-15 0.78645915 0.010626126 -1.5134175e-13 1.5134175e-13 0.017100768 -0.01710077 
0.37400001 3.1458516e-13 -4.2366712e-15 0.7855733 0.010513925 -1.5148896e-13 1.5148894e-13 0.017107302 -0.017107302 
0.375 3.1527572e-13 -4.2769938e-15 0.78468275 0.010401918 -1.5163626e-13 1.5163626e-13 0.017113956 -0.017113958 
0.37599999 3.1596571e-13 -4.3174108e-15 0.78378743 0.010290102 -1.5178367e-13 1.5178367e-13 0.017120728 -0.017120728 
0.377 3.1665515e-13 -4.3579235e-15 0.7828874 0.010178479 -1.5193119e-13 1.5193119e-13 0.017127616 -0.017127616 
0.37799999 3.1734402e-13 -4.3985316e-15 0.7819826 0.010067049 -1.5207882e-13 1.5207882e-13 0.017134625 -0.017134625 
0.37900001 3.1803238e-13 -4.4392345e-15 0.78107315 0.0099558113 -1.5222655e-13 1.5222655e-13 0.017141754 -0.017141754 
0.38 3.1872018e-13 -4.4800326e-15 0.78015894 0.0098447651 -1.5237438e-13 1.5237438e-13 0.017148998 -0.017148998 
0.38100001 3.1940742e-13 -4.5209261e-15 0.77923995 0.0097339116 -1.5252234e-13 1.5252234e-13 0.017156361 -0.017156363 
0.382 3.200941e-13 -4.5619145e-15 0.77831626 0.00962325 -1.5267038e-13 1.5267038e-13 0.017163843 -0.017163843 
0.38299999 3.2078027e-13 -4.6029985e-15 0.7773878 0.0095127821 -1.5281855e-13 1.5281855e-13 0.017171443 -0.017171443 
0.384 3.2146589e-13 -4.6441775e-15 0.77645475 0.0094025051 -1.5296683e-13 1.5296683e-13 0.017179159 -0.017179159 
0.38499999 3.2215092e-13 -4.6854521e-15 0.77551681 0.0092924209 -1.531152e-13 1.531152e-13 0.017186996 -0.017186996 
0.38600001 3.228354e-13 -4.7268212e-15 0.77457422 0.0091825286 -1.5326369e-13 1.5326369e-13 0.017194949 -0.017194949 
0.38699999 3.2351937e-13 -4.7682856e-15 0.77362698 0.009072829 -1.5341226e-13 1.5341226e-13 0.01720302 -0.01720302 
0.38800001 3.2420277e-13 -4.8098457e-15 0.77267498 0.0089633213 -1.5356097e-13 1.5356096e-13 0.01721121 -0.01721121 
0.389 3.2488563e-13 -4.8515006e-15 0.77171826 0.0088540055 -1.5370978e-13 1.5370978e-13 0.017219516 -0.017219516 
0.38999999 3.2556794e-13 -4.8932509e-15 0.77075684 0.0087448815 -1.5385868e-13 1.5385868e-13 0.01722794 -0.01722794 
0.391 3.2624969e-13 -4.935096e-15 0.76979065 0.0086359512 -1.5400771e-13 1.5400771e-13 0.017236482 -0.017236482 
0.39199999 3.2693089e-13 -4.9770364e-15 0.76881981 0.0085272118 -1.5415683e-13 1.5415683e-13 0.017245142 -0.017245142 
0.39300001 3.2761155e-13 -5.0190721e-15 0.76784432 0.0084186653 -1.5430607e-13 1.5430607e-13 0.017253919 -0.017253919 
0.39399999 3.2829167e-13 -5.0612031e-15 0.766864 0.0083103096 -1.5445541e-13 1.5445541e-13 0.017262811 -0.017262813 
0.39500001 3.2897125e-13 -5.103429e-15 0.76587909 0.0082021467 -1.5460486e-13 1.5460486e-13 0.017271824 -0.017271824 
0.396 3.2965026e-13 -5.1457506e-15 0.76488942 0.0080941757 -1.5475441e-13 1.5475441e-13 0.017280951 -0.017280951 
0.39700001 3.3032873e-13 -5.1881666e-15 0.76389509 0.0079863975 -1.5490407e-13 1.5490407e-13 0.017290195 -0.017290195 
0.398 3.3100663e-13 -5.2306779e-15 0.76289606 0.0078788111 -1.5505384e-13 1.5505384e-13 0.017299559 -0.017299559 
0.39899999 3.3168401e-13 -5.2732849e-15 0.76189232 0.0077714156 -1.5520373e-13 1.5520373e-13 0.017309038 -0.01730904 
0.40000001 3.3236082e-13 -5.3159864e-15 0.76088387 0.007664213 -1.553537e-13 1.553537e-13 0.017318634 -0.017318634 
0.40099999 3.3303712e-13 -5.3587836e-15 0.75987077 0.0075572026 -1.555038e-13 1.555038e-13 0.017328346 -0.017328346 
0.40200001 3.3371285e-13 -5.4016756e-15 0.75885296 0.0074503836 -1.5565399e-13 1.5565399e-13 0.017338177 -0.017338177 
0.403 3.3438803e-13 -5.444663e-15 0.75783044 0.007343756 -1.558043e-13 1.558043e-13 0.017348122 -0.017348124 
0.40400001 3.3506265e-13 -5.4877452e-15 0.75680333 0.0072373208 -1.5595472e-13 1.5595472e-13 0.017358184 -0.017358184 
0.405 3.3573676e-13 -5.5309227e-15 0.75577146 0.0071310773 -1.5610523e-13 1.5610523e-13 0.017368363 -0.017368363 
0.40599999 3.3641029e-13 -5.5741959e-15 0.75473493 0.0070250258 -1.5625585e-13 1.5625585e-13 0.017378658 -0.01737866 
0.40700001 3.3708328e-13 -5.6175636e-15 0.7536937 0.0069191656 -1.564066e-13 1.564066e-13 0.017389072 -0.017389072 
0.40799999 3.3775573e-13 -5.6610265e-15 0.75264782 0.0068134977 -1.5655744e-13 1.5655744e-13 0.0173996 -0.0173996 
0.40900001 3.3842764e-13 -5.7045848e-15 0.75159729 0.0067080208 -1.5670839e-13 1.5670839e-13 0.017410243 -0.017410243 
0.41 3.39099e-13 -5.7482383e-15 0.75054204 0.0066027362 -1.5685946e-13 1.5685946e-13 0.017421003 -0.017421005 
0.41100001 3.397698e-13 -5.7919872e-15 0.74948221 0.006497643 -1.5701061e-13 1.5701061e-13 0.017431879 -0.017431881 
0.412 3.4044008e-13 -5.8358308e-15 0.74841762 0.0063927416 -1.5716188e-13 1.5716188e-13 0.017442871 -0.017442871 
0.41299999 3.4110979e-13 -5.8797694e-15 0.74734837 0.0062880311 -1.5731326e-13 1.5731326e-13 0.01745398 -0.01745398 
0.414 3.4177896e-13 -5.9238033e-15 0.74627447 0.006183513 -1.5746474e-13 1.5746474e-13 0.017465204 -0.017465204 
0.41499999 3.4244759e-13 -5.9679324e-15 0.74519593 0.0060791862 -1.5761635e-13 1.5761635e-13 0.017476542 -0.017476544 
0.41600001 3.4311567e-13 -6.0121569e-15 0.74411273 0.0059750509 -1.5776805e-13 1.5776805e-13 0.017487997 -0.017487999 
0.417 3.4378322e-13 -6.0564762e-15 0.74302483 0.0058711064 -1.5791986e-13 1.5791986e-13 0.01749957 -0.01749957 
0.41800001 3.4445019e-13 -6.1008912e-15 0.74193233 0.0057673538 -1.5807177e-13 1.5807177e-13 0.017511256 -0.017511256 
0.419 3.4511665e-13 -6.1454006e-15 0.74083513 0.0056637931 -1.582238e-13 1.582238e-13 0.017523056 -0.017523056 
0.41999999 3.4578254e-13 -6.1900054e-15 0.73973328 0.0055604228 -1.5837593e-13 1.5837593e-13 0.017534973 -0.017534973 
0.421 3.4644791e-13 -6.2347054e-15 0.73862678 0.0054572443 -1.5852817e-13 1.5852817e-13 0.017547006 -0.017547006 
0.42199999 3.4711272e-13 -6.2795008e-15 0.73751569 0.0053542573 -1.5868052e-13 1.5868052e-13 0.017559152 -0.017559154 
0.42300001 3.4777698e-13 -6.324391e-15 0.73639983 0.0052514607 -1.5883298e-13 1.5883298e-13 0.017571416 -0.017571416 
0.42399999 3.484407e-13 -6.3693769e-15 0.73527938 0.005148856 -1.5898552e-13 1.5898552e-13 0.017583793 -0.017583793 
0.42500001 3.4910388e-13 -6.4144577e-15 0.73415434 0.0050464422 -1.5913821e-13 1.5913821e-13 0.017596284 -0.017596286 
0.426 3.4976652e-13 -6.4596333e-15 0.7330246 0.0049442197 -1.5929098e-13 1.5929098e-13 0.017608892 -0.017608894 
0.42699999 3.5042862e-13 -6.5049047e-15 0.73189026 0.0048421877 -1.5944387e-13 1.5944387e-13 0.017621614 -0.017621616 
0.428 3.5109014e-13 -6.5502705e-15 0.73075128 0.0047403476 -1.5959686e-13 1.5959686e-13 0.017634451 -0.017634453 
0.42899999 3.5175115e-13 -6.5957316e-15 0.72960764 0.004638698 -1.5974997e-13 1.5974997e-13 0.017647402 -0.017647404 
0.43000001 3.5241162e-13 -6.6412889e-15 0.7284593 0.0045372392 -1.5990318e-13 1.5990318e-13 0.017660469 -0.017660471 
0.43099999 3.5307155e-13 -6.6869406e-15 0.72730643 0.0044359718 -1.6005648e-13 1.6005648e-13 0.017673651 -0.017673651 
0.43200001 3.5373093e-13 -6.7326875e-15 0.7261489 0.0043348949 -1.6020991e-13 1.6020991e-13 0.017686944 -0.017686944 
0.433 3.5438978e-13 -6.778529e-15 0.72498673 0.004234009 -1.6036344e-13 1.6036344e-13 0.017700354 -0.017700354 
0.43399999 3.5504805e-13 -6.8244665e-15 0.72381997 0.0041333139 -1.6051708e-13 1.6051708e-13 0.017713876 -0.017713876 
0.435 3.5570581e-13 -6.8704994e-15 0.72264856 0.0040328093 -1.6067082e-13 1.6067082e-13 0.017727513 -0.017727515 
0.43599999 3.56363e-13 -6.9166267e-15 0.72147244 0.0039324956 -1.6082468e-13 1.6082468e-13 0.017741267 -0.017741267 
0.43700001 3.5701964e-13 -6.9628497e-15 0.72029179 0.0038323724 -1.6097864e-13 1.6097864e-13 0.01775513 -0.017755132 
0.43799999 3.5767578e-13 -7.0091676e-15 0.7191065 0.0037324398 -1.611327e-13 1.611327e-13 0.017769111 -0.017769111 
0.43900001 3.5833137e-13 -7.0555816e-15 0.71791655 0.003632698 -1.6128689e-13 1.6128689e-13 0.017783206 -0.017783206 
0.44 3.5898641e-13 -7.1020896e-15 0.71672207 0.0035331461 -1.6144117e-13 1.6144117e-13 0.017797414 -0.017797414 
0.44100001 3.5964089e-13 -7.148693e-15 0.71552289 0.0034337852 -1.6159558e-13 1.6159558e-13 0.017811734 -0.017811734 
0.442 3.6029486e-13 -7.1953916e-15 0.71431911 0.0033346147 -1.6175006e-13 1.6175006e-13 0.017826168 -0.01782617 
0.44299999 3.609483e-13 -7.2421859e-15 0.71311074 0.0032356342 -1.6190468e-13 1.6190468e-13 0.017840717 -0.017840717 
0.44400001 3.6160116e-13 -7.2890751e-15 0.71189773 0.0031368444 -1.6205939e-13 1.6205939e-13 0.017855378 -0.01785538 
0.44499999 3.6225349e-13 -7.33606e-15 0.71068013 0.0030382443 -1.6221421e-13 1.6221421e-13 0.017870154 -0.017870154 
0.44600001 3.6290529e-13 -7.3831398e-15 0.70945793 0.002939835 -1.6236916e-13 1.6236916e-13 0.017885042 -0.017885042 
0.447 3.6355657e-13 -7.4303145e-15 0.70823109 0.0028416154 -1.625242e-13 1.625242e-13 0.017900044 -0.017900044 
0.44800001 3.6420728e-13 -7.477584e-15 0.70699972 0.002743586 -1.6267935e-13 1.6267935e-13 0.017915159 -0.017915159 
0.449 3.6485745e-13 -7.5249501e-15 0.7057637 0.002645747 -1.6283459e-13 1.6283459e-13 0.017930387 -0.017930388 
0.44999999 3.655071e-13 -7.572411e-15 0.70452303 0.0025480974 -1.6298994e-13 1.6298994e-13 0.017945729 -0.017945729 
0.45100001 3.6615622e-13 -7.6199668e-15 0.70327777 0.0024506382 -1.6314543e-13 1.6314543e-13 0.017961182 -0.017961182 
0.45199999 3.6680476e-13 -7.6676175e-15 0.70202798 0.0023533686 -1.6330101e-13 1.6330101e-13 0.01797675 -0.01797675 
0.45300001 3.6745279e-13 -7.7153639e-15 0.70077354 0.0022562891 -1.6345669e-13 1.6345669e-13 0.017992429 -0.017992429 
0.454 3.6810027e-13 -7.763206e-15 0.69951451 0.0021593992 -1.6361249e-13 1.6361249e-13 0.018008221 -0.018008221 
0.45500001 3.6874724e-13 -7.811143e-15 0.69825089 0.0020626991 -1.637684e-13 1.6376839e-13 0.018024126 -0.018024126 
0.456 3.6939364e-13 -7.8591749e-15 0.69698268 0.0019661884 -1.639244e-13 1.639244e-13 0.018040145 -0.018040145 
0.45699999 3.7003953e-13 -7.9073024e-15 0.69570988 0.0018698674 -1.6408051e-13 1.6408051e-13 0.018056273 -0.018056275 
0.458 3.7068485e-13 -7.9555249e-15 0.6944325 0.0017737361 -1.6423675e-13 1.6423675e-13 0.018072518 -0.018072518 
0.45899999 3.7132968e-13 -8.003843e-15 0.69315046 0.0016777939 -1.6439309e-13 1.6439309e-13 0.018088872 -0.018088873 
0.46000001 3.7197394e-13 -8.0522569e-15 0.69186389 0.0015820415 -1.6454953e-13 1.6454953e-13 0.018105339 -0.018105339 
0.461 3.7261765e-13 -8.1007656e-15 0.69057274 0.0014864783 -1.6470609e-13 1.6470609e-13 0.018121919 -0.018121919 
0.46200001 3.7326086e-13 -8.1493692e-15 0.68927699 0.0013911043 -1.6486274e-13 1.6486274e-13 0.01813861 -0.018138612 
0.463 3.7390349e-13 -8.1980685e-15 0.68797666 0.0012959195 -1.6501951e-13 1.6501951e-13 0.018155413 -0.018155415 
0.46399999 3.7454564e-13 -8.2468635e-15 0.68667173 0.001200924 -1.6517638e-13 1.6517638e-13 0.018172329 -0.018172329 
0.465 3.7518724e-13 -8.2957534e-15 0.68536228 0.0011061177 -1.6533336e-13 1.6533336e-13 0.018189358 -0.018189358 
0.46599999 3.7582827e-13 -8.3447382e-15 0.68404818 0.0010115003 -1.6549045e-13 1.6549045e-13 0.018206496 -0.018206496 
0.46700001 3.7646879e-13 -8.3938195e-15 0.68272954 0.00091707188 -1.6564766e-13 1.6564766e-13 0.018223746 -0.018223746 
0.46799999 3.7710877e-13 -8.4429957e-15 0.68140632 0.00082283234 -1.6580496e-13 1.6580496e-13 0.018241109 -0.018241109 
0.46900001 3.7774823e-13 -8.4922659e-15 0.68007857 0.00072878168 -1.6596238e-13 1.6596238e-13 0.018258583 -0.018258585 
0.47 3.7838713e-13 -8.5416327e-15 0.67874622 0.00063491979 -1.661199e-13 1.661199e-13 0.018276168 -0.018276168 
0.47099999 3.7902553e-13 -8.591096e-15 0.67740923 0.00054124655 -1.6627754e-13 1.6627754e-13 0.018293865 -0.018293865 
0.472 3.7966337e-13 -8.6406526e-15 0.67606777 0.00044776202 -1.6643527e-13 1.6643527e-13 0.018311674 -0.018311674 
0.47299999 3.8030069e-13 -8.6903056e-15 0.6747216 0.00035446603 -1.6659313e-13 1.6659313e-13 0.018329594 -0.018329594 
0.47400001 3.8093747e-13 -8.7400536e-15 0.67337102 0.00026135854 -1.6675108e-13 1.6675108e-13 0.018347625 -0.018347625 
0.47499999 3.8157373e-13 -8.7898981e-15 0.67201579 0.00016843945 -1.6690914e-13 1.6690914e-13 0.018365767 -0.018365767 
0.47600001 3.8220946e-13 -8.8398366e-15 0.67065603 7.5708747e-05 -1.6706733e-13 1.6706733e-13 0.018384019 -0.018384019 
0.477 3.8284463e-13 -8.8898717e-15 0.66929168 -1.6833668e-05 -1.6722561e-13 1.6722561e-13 0.018402383 -0.018402383 
0.47799999 3.834793e-13 -8.9400016e-15 0.66792274 -0.00010918787 -1.67384e-13 1.67384e-13 0.018420858 -0.018420858 
0.479 3.8411342e-13 -8.9902264e-15 0.66654932 -0.00020135393 -1.6754248e-13 1.6754248e-13 0.018439444 -0.018439444 
0.47999999 3.84747e-13 -9.0405478e-15 0.66517133 -0.00029333192 -1.677011e-13 1.677011e-13 0.018458139 -0.018458139 
0.48100001 3.8538007e-13 -9.0909641e-15 0.66378874 -0.00038512191 -1.6785981e-13 1.6785981e-13 0.018476944 -0.018476944 
0.48199999 3.8601262e-13 -9.1414752e-15 0.66240156 -0.000476724 -1.6801863e-13 1.6801863e-13 0.018495863 -0.018495863 
0.48300001 3.8664463e-13 -9.1920829e-15 0.66100991 -0.00056813826 -1.6817756e-13 1.6817756e-13 0.01851489 -0.01851489 
0.484 3.8727609e-13 -9.2427863e-15 0.65961367 -0.00065936468 -1.683366e-13 1.683366e-13 0.018534029 -0.018534029 
0.48500001 3.8790702e-13 -9.2935837e-15 0.65821284 -0.0007504035 -1.6849575e-13 1.6849575e-13 0.018553277 -0.018553277 
0.486 3.8853746e-13 -9.3444776e-15 0.65680748 -0.0008412546 -1.6865501e-13 1.6865501e-13 0.018572636 -0.018572636 
0.48699999 3.8916735e-13 -9.3954665e-15 0.65539759 -0.00093191827 -1.6881437e-13 1.6881437e-13 0.018592106 -0.018592106 
0.48800001 3.897967e-13 -9.4465519e-15 0.65398312 -0.0010223944 -1.6897384e-13 1.6897384e-13 0.018611684 -0.018611684 
0.48899999 3.9042554e-13 -9.4977322e-15 0.65256417 -0.0011126832 -1.6913342e-13 1.6913342e-13 0.018631373 -0.018631373 
0.49000001 3.9105383e-13 -9.5490081e-15 0.65114057 -0.0012027847 -1.6929313e-13 1.6929313e-13 0.018651171 -0.018651173 
0.491 3.9168161e-13 -9.6003798e-15 0.6497125 -0.0012926989 -1.6945291e-13 1.6945291e-13 0.01867108 -0.01867108 
0.49200001 3.9230885e-13 -9.6518473e-15 0.64827991 -0.001382426 -1.6961283e-13 1.6961283e-13 0.0186911 -0.0186911 
0.493 3.929356e-13 -9.7034095e-15 0.64684272 -0.001471966 -1.6977283e-13 1.6977283e-13 0.018711228 -0.01871123 
0.49399999 3.9356178e-13 -9.7550675e-15 0.645401 -0.0015613191 -1.6993296e-13 1.6993296e-13 0.018731466 -0.018731466 
0.495 3.9418745e-13 -9.8068221e-15 0.64395475 -0.0016504853 -1.700932e-13 1.700932e-13 0.018751815 -0.018751815 
0.49599999 3.948126e-13 -9.8586715e-15 0.64250392 -0.0017394648 -1.7025354e-13 1.7025354e-13 0.018772271 -0.018772271 
0.49700001 3.9543726e-13 -9.9106167e-15 0.64104855 -0.0018282576 -1.7041399e-13 1.7041399e-13 0.018792836 -0.018792838 
0.498 3.9606136e-13 -9.9626575e-15 0.63958871 -0.0019168635 -1.7057453e-13 1.7057453e-13 0.018813513 -0.018813513 
0.49900001 3.9668491e-13 -1.0014794e-14 0.63812429 -0.002005283 -1.7073521e-13 1.7073521e-13 0.018834297 -0.018834298 
0.5 3.9730797e-13 -1.0067026e-14 0.63665533 -0.0020935161 -1.7089599e-13 1.7089599e-13 0.018855192 -0.018855192 
0.50099999 3.9793049e-13 -1.0119354e-14 0.63518184 -0.0021815626 -1.7105687e-13 1.7105687e-13 0.018876195 -0.018876197 
0.50199997 3.985525e-13 -1.0171777e-14 0.63370389 -0.0022694229 -1.7121786e-13 1.7121786e-13 0.018897306 -0.018897308 
0.50300002 3.9917397e-13 -1.0224298e-14 0.63222128 -0.0023570971 -1.7137896e-13 1.7137896e-13 0.018918529 -0.018918529 
0.50400001 3.9979494e-13 -1.0276913e-14 0.63073426 -0.0024445853 -1.7154016e-13 1.7154016e-13 0.018939858 -0.018939858 
0.505 4.0041538e-13 -1.0329623e-14 0.6292426 -0.0025318873 -1.7170148e-13 1.7170148e-13 0.018961297 -0.018961297 
0.50599998 4.0103527e-13 -1.0382429e-14 0.62774652 -0.0026190034 -1.718629e-13 1.718629e-13 0.018982844 -0.018982844 
0.50700003 4.0165468e-13 -1.0435332e-14 0.62624586 -0.0027059335 -1.7202445e-13 1.7202445e-13 0.019004501 -0.019004501 
0.50800002 4.0227356e-13 -1.048833e-14 0.62474066 -0.0027926781 -1.7218609e-13 1.7218609e-13 0.019026266 -0.019026266 
0.509 4.0289191e-13 -1.0541423e-14 0.62323093 -0.0028792368 -1.7234785e-13 1.7234785e-13 0.019048139 -0.019048139 
0.50999999 4.0350975e-13 -1.0594613e-14 0.62171674 -0.0029656102 -1.725097e-13 1.725097e-13 0.019070121 -0.019070121 
0.51099998 4.0412706e-13 -1.0647899e-14 0.62019795 -0.0030517979 -1.7267168e-13 1.7267168e-13 0.01909221 -0.01909221 
0.51200002 4.0474384e-13 -1.070128e-14 0.6186747 -0.0031378004 -1.7283375e-13 1.7283375e-13 0.019114407 -0.019114409 
0.51300001 4.053601e-13 -1.0754758e-14 0.61714691 -0.0032236176 -1.7299594e-13 1.7299594e-13 0.019136714 -0.019136714 
0.514 4.059759e-13 -1.0808331e-14 0.61561453 -0.0033092494 -1.7315823e-13 1.7315823e-13 0.019159129 -0.019159129 
0.51499999 4.065911e-13 -1.0862e-14 0.61407769 -0.0033946964 -1.7332064e-13 1.7332063e-13 0.019181652 -0.019181652 
0.51599997 4.0720584e-13 -1.0915764e-14 0.61253637 -0.0034799585 -1.7348315e-13 1.7348315e-13 0.019204283 -0.019204283 
0.51700002 4.0782005e-13 -1.0969626e-14 0.61099046 -0.0035650353 -1.7364578e-13 1.7364578e-13 0.01922702 -0.01922702 
0.51800001 4.0843376e-13 -1.1023582e-14 0.60944015 -0.0036499274 -1.738085e-13 1.738085e-13 0.019249866 -0.019249868 
0.51899999 4.0904693e-13 -1.1077635e-14 0.60788524 -0.0037346352 -1.7397134e-13 1.7397134e-13 0.019272819 -0.019272821 
0.51999998 4.0965956e-13 -1.1131784e-14 0.60632575 -0.0038191581 -1.7413429e-13 1.7413429e-13 0.019295881 -0.019295882 
0.52100003 4.1027167e-13 -1.1186029e-14 0.60476184 -0.0039034965 -1.7429734e-13 1.7429734e-13 0.01931905 -0.01931905 
0.52200001 4.1088332e-13 -1.124037e-14 0.6031934 -0.0039876504 -1.744605e-13 1.744605e-13 0.019342326 -0.019342326 
0.523 4.1149443e-13 -1.1294807e-14 0.60162044 -0.0040716203 -1.7462378e-13 1.7462378e-13 0.019365709 -0.019365709 
0.52399999 4.1210503e-13 -1.134934e-14 0.600043 -0.0041554058 -1.7478716e-13 1.7478716e-13 0.019389199 -0.019389201 
0.52499998 4.1271511e-13 -1.1403969e-14 0.59846097 -0.0042390074 -1.7495066e-13 1.7495066e-13 0.019412799 -0.019412799 
0.52600002 4.133247e-13 -1.1458694e-14 0.59687454 -0.004322425 -1.7511426e-13 1.7511426e-13 0.019436505 -0.019436505 
0.52700001 4.1393373e-13 -1.1513515e-14 0.59528351 -0.0044056587 -1.7527798e-13 1.7527798e-13 0.019460317 -0.019460317 
0.528 4.1454226e-13 -1.1568432e-14 0.59368801 -0.0044887085 -1.7544179e-13 1.7544179e-13 0.019484237 -0.019484237 
0.52899998 4.1515028e-13 -1.1623445e-14 0.59208804 -0.0045715747 -1.7560572e-13 1.7560572e-13 0.019508261 -0.019508263 
0.52999997 4.1575784e-13 -1.1678555e-14 0.59048355 -0.0046542571 -1.7576976e-13 1.7576976e-13 0.019532396 -0.019532396 
0.53100002 4.1636481e-13 -1.173376e-14 0.58887452 -0.0047367569 -1.7593391e-13 1.7593391e-13 0.019556636 -0.019556636 
0.53200001 4.1697131e-13 -1.1789063e-14 0.58726102 -0.0048190723 -1.7609816e-13 1.7609816e-13 0.019580983 -0.019580983 
0.53299999 4.1757732e-13 -1.1844462e-14 0.58564299 -0.0049012052 -1.7626253e-13 1.7626253e-13 0.019605435 -0.019605437 
0.53399998 4.181828e-13 -1.1899956e-14 0.5840205 -0.0049831551 -1.76427e-13 1.76427e-13 0.019629994 -0.019629994 
0.53500003 4.1878775e-13 -1.1955546e-14 0.58239347 -0.005064921 -1.7659157e-13 1.7659157e-13 0.019654661 -0.019654661 
0.53600001 4.193922e-13 -1.2011233e-14 0.58076197 -0.0051465048 -1.7675626e-13 1.7675626e-13 0.019679435 -0.019679435 
0.537 4.1999618e-13 -1.2067016e-14 0.57912594 -0.0052279057 -1.7692107e-13 1.7692107e-13 0.019704314 -0.019704314 
0.53799999 4.2059964e-13 -1.2122896e-14 0.57748544 -0.005309124 -1.7708597e-13 1.7708597e-13 0.019729299 -0.019729299 
0.53899997 4.2120257e-13 -1.2178871e-14 0.57584041 -0.0053901593 -1.77251e-13 1.77251e-13 0.019754391 -0.019754391 
0.54000002 4.2180495e-13 -1.2234944e-14 0.57419091 -0.0054710126 -1.7741612e-13 1.7741612e-13 0.019779587 -0.019779589 
0.54100001 4.2240687e-13 -1.2291112e-14 0.57253689 -0.0055516837 -1.7758135e-13 1.7758135e-13 0.019804891 -0.019804893 
0.542 4.2300828e-13 -1.2347378e-14 0.57087845 -0.0056321723 -1.7774671e-13 1.7774671e-13 0.019830301 -0.019830303 
0.54299998 4.2360923e-13 -1.240374e-14 0.56921542 -0.0057124789 -1.7791216e-13 1.7791216e-13 0.019855818 -0.019855818 
0.54400003 4.2420963e-13 -1.2460197e-14 0.56754792 -0.0057926029 -1.7807773e-13 1.7807773e-13 0.019881438 -0.019881438 
0.54500002 4.2480955e-13 -1.2516751e-14 0.56587595 -0.0058725458 -1.7824338e-13 1.7824338e-13 0.019907165 -0.019907165 
0.546 4.2540895e-13 -1.2573402e-14 0.56419951 -0.0059523066 -1.7840917e-13 1.7840917e-13 0.019932996 -0.019932996 
0.54699999 4.2600783e-13 -1.2630149e-14 0.56251854 -0.0060318862 -1.7857505e-13 1.7857505e-13 0.019958936 -0.019958936 
0.54799998 4.2660623e-13 -1.2686993e-14 0.56083304 -0.0061112838 -1.7874107e-13 1.7874107e-13 0.019984979 -0.019984979 
0.54900002 4.2720412e-13 -1.2743935e-14 0.55914313 -0.0061905002 -1.7890717e-13 1.7890717e-13 0.020011127 -0.020011129 
0.55000001 4.2780151e-13 -1.2800971e-14 0.55744869 -0.006269535 -1.7907339e-13 1.7907339e-13 0.020037381 -0.020037383 
0.551 4.2839839e-13 -1.2858106e-14 0.55574977 -0.0063483892 -1.7923971e-13 1.7923971e-13 0.020063741 -0.020063741 
0.55199999 4.2899473e-13 -1.2915336e-14 0.55404633 -0.0064270622 -1.7940615e-13 1.7940615e-13 0.020090206 -0.020090207 
0.55299997 4.2959061e-13 -1.2972662e-14 0.55233848 -0.0065055541 -1.7957269e-13 1.7957269e-13 0.020116776 -0.020116776 
0.55400002 4.3018602e-13 -1.3030086e-14 0.5506261 -0.0065838653 -1.7973935e-13 1.7973935e-13 0.020143451 -0.020143451 
0.55500001 4.307809e-13 -1.3087607e-14 0.54890925 -0.0066619962 -1.7990611e-13 1.7990611e-13 0.02017023 -0.02017023 
0.55599999 4.3137529e-13 -1.3145224e-14 0.54718786 -0.0067399461 -1.8007298e-13 1.8007298e-13 0.020197114 -0.020197116 
0.55699998 4.3196916e-13 -1.3202937e-14 0.54546207 -0.0068177157 -1.8023998e-13 1.8023998e-13 0.020224104 -0.020224106 
0.55800003 4.3256257e-13 -1.3260748e-14 0.54373169 -0.0068953047 -1.8040707e-13 1.8040707e-13 0.0202512 -0.0202512 
0.55900002 4.3315544e-13 -1.3318656e-14 0.5419969 -0.0069727143 -1.8057426e-13 1.8057426e-13 0.020278398 -0.020278398 
0.56 4.3374785e-13 -1.337666e-14 0.54025763 -0.0070499429 -1.8074157e-13 1.8074157e-13 0.020305701 -0.020305701 
0.56099999 4.3433974e-13 -1.3434761e-14 0.53851384 -0.0071269926 -1.80909e-13 1.80909e-13 0.020333109 -0.020333109 
0.56199998 4.3493112e-13 -1.349296e-14 0.53676558 -0.0072038621 -1.8107652e-13 1.8107652e-13 0.020360623 -0.020360623 
0.56300002 4.3552206e-13 -1.3551255e-14 0.5350129 -0.0072805523 -1.8124415e-13 1.8124415e-13 0.020388238 -0.020388238 
0.56400001 4.3611246e-13 -1.3609646e-14 0.53325564 -0.0073570623 -1.8141191e-13 1.8141191e-13 0.020415958 -0.02041596 
0.565 4.3670238e-13 -1.3668134e-14 0.53149396 -0.0074333935 -1.8157975e-13 1.8157975e-13 0.020443784 -0.020443784 
0.56599998 4.3729178e-13 -1.372672e-14 0.52972776 -0.0075095445 -1.8174772e-13 1.8174772e-13 0.020471714 -0.020471714 
0.56699997 4.3788069e-13 -1.3785404e-14 0.52795714 -0.0075855171 -1.819158e-13 1.819158e-13 0.020499747 -0.020499747 
0.56800002 4.3846914e-13 -1.3844183e-14 0.526182 -0.007661311 -1.8208399e-13 1.8208399e-13 0.020527883 -0.020527884 
0.56900001 4.3905713e-13 -1.3903062e-14 0.52440238 -0.007736926 -1.8225228e-13 1.8225228e-13 0.020556124 -0.020556126 
0.56999999 4.3964458e-13 -1.3962035e-14 0.52261829 -0.0078123617 -1.8242069e-13 1.8242069e-13 0.02058447 -0.02058447 
0.57099998 4.4023154e-13 -1.4021107e-14 0.52082974 -0.0078876195 -1.825892e-13 1.825892e-13 0.020612918 -0.020612918 
0.57200003 4.4081798e-13 -1.4080274e-14 0.51903671 -0.0079626972 -1.8275782e-13 1.8275782e-13 0.02064147 -0.02064147 
0.57300001 4.4140397e-13 -1.413954e-14 0.51723921 -0.0080375979 -1.8292655e-13 1.8292655e-13 0.020670125 -0.020670127 
0.574 4.4198944e-13 -1.4198903e-14 0.51543719 -0.0081123207 -1.830954e-13 1.830954e-13 0.020698885 -0.020698886 
0.57499999 4.4257447e-13 -1.4258363e-14 0.51363075 -0.0081868656 -1.8326435e-13 1.8326435e-13 0.020727748 -0.02072775 
0.57599998 4.4315902e-13 -1.431792e-14 0.51181978 -0.0082612317 -1.8343341e-13 1.8343341e-13 0.020756716 -0.020756716 
0.57700002 4.4374302e-13 -1.4377576e-14 0.5100044 -0.0083354209 -1.8360258e-13 1.8360258e-13 0.020785784 -0.020785784 
0.57800001 4.4432657e-13 -1.4437328e-14 0.50818449 -0.0084094312 -1.8377186e-13 1.8377186e-13 0.020814957 -0.020814959 
0.579 4.4490963e-13 -1.4497177e-14 0.50636011 -0.0084832655 -1.8394125e-13 1.8394125e-13 0.020844234 -0.020844234 
0.57999998 4.4549217e-13 -1.4557123e-14 0.50453126 -0.008556921 -1.8411074e-13 1.8411074e-13 0.020873612 -0.020873612 
0.58099997 4.4607428e-13 -1.4617168e-14 0.502698 -0.0086304005 -1.8428035e-13 1.8428035e-13 0.020903094 -0.020903096 
0.58200002 4.4665587e-13 -1.4677309e-14 0.50086021 -0.0087037031 -1.8445007e-13 1.8445007e-13 0.02093268 -0.02093268 
0.583 4.47237e-13 -1.473755e-14 0.49901795 -0.0087768277 -1.8461991e-13 1.8461991e-13 0.020962367 -0.020962367 
0.58399999 4.4781762e-13 -1.4797886e-14 0.49717125 -0.0088497763 -1.8478985e-13 1.8478985e-13 0.020992158 -0.020992158 
0.58499998 4.4839778e-13 -1.485832e-14 0.49532005 -0.0089225471 -1.8495989e-13 1.8495989e-13 0.021022052 -0.021022052 
0.58600003 4.4897742e-13 -1.4918852e-14 0.49346438 -0.0089951428 -1.8513004e-13 1.8513004e-13 0.021052048 -0.021052048 
0.58700001 4.4955662e-13 -1.4979481e-14 0.49160427 -0.0090675615 -1.8530032e-13 1.8530032e-13 0.021082146 -0.021082146 
0.588 4.5013532e-13 -1.5040208e-14 0.48973966 -0.0091398042 -1.8547068e-13 1.8547068e-13 0.021112345 -0.021112347 
0.58899999 4.5071358e-13 -1.5101034e-14 0.4878706 -0.0092118708 -1.8564116e-13 1.8564116e-13 0.021142649 -0.02114265 
0.58999997 4.5129129e-13 -1.5161956e-14 0.48599705 -0.0092837606 -1.8581177e-13 1.8581177e-13 0.021173054 -0.021173056 
0.59100002 4.5186855e-13 -1.5222976e-14 0.48411903 -0.0093554761 -1.8598247e-13 1.8598247e-13 0.021203563 -0.021203564 
0.59200001 4.5244535e-13 -1.5284095e-14 0.48223656 -0.0094270157 -1.8615328e-13 1.8615328e-13 0.021234173 -0.021234173 
0.59299999 4.5302163e-13 -1.534531e-14 0.4803496 -0.0094983792 -1.863242e-13 1.863242e-13 0.021264885 -0.021264885 
0.59399998 4.535975e-13 -1.5406625e-14 0.47845817 -0.0095695676 -1.8649524e-13 1.8649524e-13 0.0212957 -0.0212957 
0.59500003 4.5417286e-13 -1.5468036e-14 0.47656229 -0.009640581 -1.8666638e-13 1.8666638e-13 0.021326616 -0.021326616 
0.59600002 4.5474773e-13 -1.5529544e-14 0.47466198 -0.0097114192 -1.8683763e-13 1.8683763e-13 0.021357633 -0.021357635 
0.597 4.5532214e-13 -1.5591154e-14 0.47275713 -0.0097820824 -1.87009e-13 1.87009e-13 0.021388754 -0.021388754 
0.59799999 4.5589606e-13 -1.5652859e-14 0.47084787 -0.0098525714 -1.8718047e-13 1.8718047e-13 0.021419976 -0.021419976 
0.59899998 4.564695e-13 -1.5714663e-14 0.46893412 -0.0099228853 -1.8735206e-13 1.8735206e-13 0.021451298 -0.0214513 
0.60000002 4.5704244e-13 -1.5776565e-14 0.46701589 -0.0099930251 -1.8752374e-13 1.8752374e-13 0.021482725 -0.021482725 
0.60100001 4.5761501e-13 -1.5838564e-14 0.46509323 -0.010062991 -1.8769555e-13 1.8769555e-13 0.021514252 -0.021514252 
0.602 4.5818704e-13 -1.5900662e-14 0.46316609 -0.010132782 -1.8786746e-13 1.8786746e-13 0.021545878 -0.02154588 
0.60299999 4.5875857e-13 -1.5962858e-14 0.46123442 -0.010202399 -1.8803948e-13 1.8803948e-13 0.021577608 -0.021577608 
0.60399997 4.5932968e-13 -1.6025154e-14 0.45929834 -0.010271844 -1.8821162e-13 1.8821162e-13 0.021609439 -0.02160944 
0.60500002 4.5990029e-13 -1.6087544e-14 0.45735779 -0.010341113 -1.8838387e-13 1.8838385e-13 0.021641372 -0.021641372 
0.60600001 4.6047042e-13 -1.6150037e-14 0.45541281 -0.01041021 -1.885562e-13 1.885562e-13 0.021673404 -0.021673404 
0.60699999 4.6104011e-13 -1.6212626e-14 0.45346332 -0.010479133 -1.8872867e-13 1.8872867e-13 0.021705538 -0.021705538 
0.60799998 4.6160932e-13 -1.6275313e-14 0.45150936 -0.010547883 -1.8890124e-13 1.8890124e-13 0.021737771 -0.021737773 
0.60900003 4.6217809e-13 -1.6338098e-14 0.44955096 -0.01061646 -1.8907392e-13 1.8907392e-13 0.021770108 -0.021770108 
0.61000001 4.6274632e-13 -1.6400984e-14 0.44758812 -0.010684864 -1.892467e-13 1.892467e-13 0.021802546 -0.021802546 
0.611 4.6331417e-13 -1.6463966e-14 0.44562075 -0.010753096 -1.8941961e-13 1.8941961e-13 0.021835083 -0.021835085 
0.61199999 4.6388148e-13 -1.6527048e-14 0.44364893 -0.010821154 -1.8959262e-13 1.8959262e-13 0.021867722 -0.021867722 
0.61299998 4.6444836e-13 -1.6590226e-14 0.44167268 -0.010889041 -1.8976574e-13 1.8976574e-13 0.02190046 -0.021900462 
0.61400002 4.6501475e-13 -1.6653506e-14 0.43969196 -0.010956755 -1.8993898e-13 1.8993898e-13 0.0219333 -0.021933302 
0.61500001 4.6558075e-13 -1.6716885e-14 0.4377068 -0.011024297 -1.9011232e-13 1.9011232e-13 0.021966241 -0.021966241 
0.616 4.6614622e-13 -1.678036e-14 0.43571714 -0.011091668 -1.9028576e-13 1.9028576e-13 0.021999283 -0.021999283 
0.61699998 4.6671125e-13 -1.6843935e-14 0.433723 -0.011158867 -1.9045933e-13 1.9045933e-13 0.022032423 -0.022032425 
0.61799997 4.6727579e-13 -1.6907608e-14 0.43172443 -0.011225894 -1.90633e-13 1.90633e-13 0.022065666 -0.022065666 
0.61900002 4.6783991e-13 -1.6971379e-14 0.42972139 -0.01129275 -1.9080678e-13 1.9080678e-13 0.022099007 -0.022099007 
0.62 4.6840353e-13 -1.7035251e-14 0.42771384 -0.011359435 -1.9098067e-13 1.9098067e-13 0.022132449 -0.022132449 
0.62099999 4.6896666e-13 -1.709922e-14 0.42570189 -0.011425948 -1.9115467e-13 1.9115467e-13 0.022165991 -0.022165991 
0.62199998 4.6952942e-13 -1.716329e-14 0.42368543 -0.011492291 -1.9132878e-13 1.9132878e-13 0.022199633 -0.022199634 
0.62300003 4.7009168e-13 -1.7227458e-14 0.42166454 -0.011558463 -1.9150301e-13 1.9150301e-13 0.022233373 -0.022233374 
0.62400001 4.7065346e-13 -1.7291725e-14 0.41963917 -0.011624463 -1.9167732e-13 1.9167732e-13 0.022267217 -0.022267217 
0.625 4.7121481e-13 -1.735609e-14 0.4176093 -0.011690294 -1.9185177e-13 1.9185177e-13 0.022301156 -0.022301158 
0.62599999 4.7177572e-13 -1.7420554e-14 0.41557503 -0.011755954 -1.9202631e-13 1.9202631e-13 0.0223352 -0.0223352 
0.62699997 4.7233615e-13 -1.748512e-14 0.41353628 -0.011821446 -1.9220098e-13 1.9220098e-13 0.02236934 -0.02236934 
0.62800002 4.7289614e-13 -1.7549782e-14 0.41149303 -0.011886766 -1.9237575e-13 1.9237575e-13 0.022403581 -0.022403581 
0.62900001 4.7345564e-13 -1.7614545e-14 0.40944538 -0.011951918 -1.9255063e-13 1.9255063e-13 0.022437921 -0.022437921 
0.63 4.7401471e-13 -1.7679407e-14 0.40739322 -0.012016899 -1.9272562e-13 1.9272562e-13 0.022472361 -0.022472361 
0.63099998 4.7457329e-13 -1.7744368e-14 0.40533659 -0.012081711 -1.9290072e-13 1.9290072e-13 0.022506898 -0.022506898 
0.63200003 4.7513144e-13 -1.7809428e-14 0.40327552 -0.012146354 -1.9307594e-13 1.9307594e-13 0.022541536 -0.022541538 
0.63300002 4.7568915e-13 -1.7874587e-14 0.40120998 -0.012210828 -1.9325126e-13 1.9325126e-13 0.022576274 -0.022576274 
0.634 4.7624643e-13 -1.7939848e-14 0.39913997 -0.012275133 -1.9342668e-13 1.9342668e-13 0.022611111 -0.022611113 
0.63499999 4.7680322e-13 -1.8005207e-14 0.39706552 -0.012339269 -1.9360223e-13 1.9360223e-13 0.022646047 -0.022646049 
0.63599998 4.7735958e-13 -1.8070664e-14 0.39498657 -0.012403237 -1.9377788e-13 1.9377788e-13 0.022681082 -0.022681082 
0.63700002 4.779155e-13 -1.8136224e-14 0.39290315 -0.012467036 -1.9395364e-13 1.9395364e-13 0.022716215 -0.022716217 
0.63800001 4.7847094e-13 -1.8201881e-14 0.39081529 -0.012530668 -1.9412952e-13 1.9412952e-13 0.022751449 -0.022751449 
0.639 4.7902594e-13 -1.8267638e-14 0.38872296 -0.012594131 -1.943055e-13 1.943055e-13 0.022786781 -0.022786781 
0.63999999 4.7958051e-13 -1.8333495e-14 0.38662618 -0.012657425 -1.944816e-13 1.944816e-13 0.022822211 -0.022822211 
0.64099997 4.8013465e-13 -1.8399451e-14 0.38452494 -0.012720553 -1.9465779e-13 1.9465779e-13 0.022857739 -0.022857741 
0.64200002 4.806883e-13 -1.8465508e-14 0.38241923 -0.012783514 -1.9483411e-13 1.9483411e-13 0.022893367 -0.022893367 
0.64300001 4.8124151e-13 -1.8531665e-14 0.38030902 -0.012846308 -1.9501053e-13 1.9501053e-13 0.022929093 -0.022929093 
0.64399999 4.8179429e-13 -1.859792e-14 0.37819436 -0.012908933 -1.9518706e-13 1.9518706e-13 0.022964917 -0.022964917 
0.64499998 4.8234664e-13 -1.8664276e-14 0.37607524 -0.012971392 -1.9536372e-13 1.9536372e-13 0.02300084 -0.02300084 
0.64600003 4.8289855e-13 -1.8730733e-14 0.37395167 -0.013033684 -1.9554047e-13 1.9554047e-13 0.023036862 -0.023036864 
0.64700001 4.8344998e-13 -1.8797289e-14 0.37182361 -0.01309581 -1.9571733e-13 1.9571733e-13 0.02307298 -0.023072982 
0.648 4.8400097e-13 -1.8863946e-14 0.3696911 -0.013157769 -1.9589431e-13 1.9589431e-13 0.023109199 -0.023109199 
0.64899999 4.8455158e-13 -1.8930704e-14 0.3675541 -0.013219562 -1.9607139e-13 1.9607139e-13 0.023145515 -0.023145517 
0.64999998 4.851017e-13 -1.899756e-14 0.36541268 -0.013281189 -1.9624859e-13 1.9624859e-13 0.023181928 -0.02318193 
0.65100002 4.856514e-13 -1.9064516e-14 0.36326674 -0.013342651 -1.964259e-13 1.964259e-13 0.023218442 -0.023218442 
0.65200001 4.8620065e-13 -1.9131574e-14 0.36111638 -0.013403945 -1.9660331e-13 1.9660331e-13 0.023255052 -0.023255052 
0.653 4.8674948e-13 -1.9198732e-14 0.35896149 -0.013465076 -1.9678084e-13 1.9678084e-13 0.023291759 -0.023291761 
0.65399998 4.8729781e-13 -1.926599e-14 0.3568022 -0.01352604 -1.9695848e-13 1.9695848e-13 0.023328565 -0.023328567 
0.65499997 4.8784577e-13 -1.9333349e-14 0.3546384 -0.013586839 -1.9713623e-13 1.9713623e-13 0.023365468 -0.02336547 
0.65600002 4.8839323e-13 -1.9400809e-14 0.35247016 -0.013647473 -1.9731409e-13 1.9731409e-13 0.023402469 -0.023402471 
0.65700001 4.8894032e-13 -1.9468368e-14 0.35029745 -0.013707944 -1.9749205e-13 1.9749205e-13 0.023439569 -0.023439569 
0.65799999 4.8948692e-13 -1.9536027e-14 0.34812027 -0.013768248 -1.9767013e-13 1.9767013e-13 0.023476765 -0.023476766 
0.65899998 4.9003314e-13 -1.9603788e-14 0.34593859 -0.01382839 -1.9784832e-13 1.9784832e-13 0.023514058 -0.023514058 
0.66000003 4.9057893e-13 -1.9671649e-14 0.34375247 -0.013888366 -1.9802661e-13 1.9802661e-13 0.023551449 -0.023551451 
0.66100001 4.9112429e-13 -1.9739612e-14 0.34156185 -0.013948178 -1.9820503e-13 1.9820503e-13 0.023588939 -0.023588939 
0.662 4.9166921e-13 -1.9807676e-14 0.33936682 -0.014007826 -1.9838355e-13 1.9838355e-13 0.023626523 -0.023626525 
0.66299999 4.9221364e-13 -1.9875838e-14 0.33716726 -0.014067312 -1.9856218e-13 1.9856218e-13 0.023664206 -0.023664206 
0.66399997 4.9275769e-13 -1.9944104e-14 0.33496326 -0.014126633 -1.9874091e-13 1.9874091e-13 0.023701986 -0.023701986 
0.66500002 4.9330131e-13 -2.001247e-14 0.33275476 -0.014185791 -1.9891978e-13 1.9891978e-13 0.023739863 -0.023739865 
0.66600001 4.9384444e-13 -2.0080937e-14 0.33054185 -0.014244786 -1.9909874e-13 1.9909874e-13 0.023777839 -0.023777839 
0.667 4.9438725e-13 -2.0149504e-14 0.32832444 -0.014303618 -1.9927781e-13 1.9927781e-13 0.023815909 -0.023815909 
0.66799998 4.9492956e-13 -2.0218175e-14 0.32610252 -0.014362289 -1.99457e-13 1.99457e-13 0.023854077 -0.023854079 
0.66900003 4.954715e-13 -2.0286944e-14 0.32387617 -0.014420794 -1.9963629e-13 1.9963629e-13 0.023892341 -0.023892343 
0.67000002 4.9601295e-13 -2.0355816e-14 0.32164532 -0.014479139 -1.9981568e-13 1.9981568e-13 0.023930704 -0.023930704 
0.671 4.9655397e-13 -2.0424788e-14 0.31941 -0.014537321 -1.999952e-13 1.999952e-13 0.023969162 -0.023969162 
0.67199999 4.9709461e-13 -2.0493864e-14 0.31717023 -0.014595342 -2.0017482e-13 2.0017482e-13 0.024007715 -0.024007717 
0.67299998 4.9763481e-13 -2.0563039e-14 0.31492597 -0.0146532 -2.0035457e-13 2.0035457e-13 0.024046367 -0.024046367 
0.67400002 4.9817464e-13 -2.0632317e-14 0.31267726 -0.014710898 -2.0053443e-13 2.0053443e-13 0.024085116 -0.024085118 
0.67500001 4.9871397e-13 -2.0701695e-14 0.31042406 -0.014768434 -2.0071436e-13 2.0071436e-13 0.024123959 -0.024123961 
0.676 4.9925293e-13 -2.0771174e-14 0.30816635 -0.014825808 -2.0089445e-13 2.0089445e-13 0.0241629 -0.024162902 
0.67699999 4.997914e-13 -2.0840756e-14 0.30590421 -0.014883021 -2.0107462e-13 2.0107462e-13 0.024201937 -0.024201939 
0.67799997 5.0032954e-13 -2.0910441e-14 0.30363756 -0.014940073 -2.0125492e-13 2.0125492e-13 0.024241069 -0.024241069 
0.67900002 5.008672e-13 -2.0980225e-14 0.30136645 -0.014996965 -2.0143532e-13 2.0143532e-13 0.024280299 -0.0242803 
0.68000001 5.0140447e-13 -2.1050112e-14 0.29909086 -0.015053696 -2.0161582e-13 2.0161582e-13 0.024319625 -0.024319625 
0.68099999 5.0194132e-13 -2.1120102e-14 0.29681081 -0.015110268 -2.0179642e-13 2.0179642e-13 0.024359046 -0.024359047 
0.68199998 5.0247773e-13 -2.1190194e-14 0.29452628 -0.015166678 -2.0197717e-13 2.0197717e-13 0.024398563 -0.024398563 
0.68300003 5.0301375e-13 -2.1260386e-14 0.29223725 -0.015222929 -2.0215802e-13 2.0215802e-13 0.024438176 -0.024438178 
0.68400002 5.035494e-13 -2.133068e-14 0.28994372 -0.015279022 -2.0233896e-13 2.0233896e-13 0.024477886 -0.024477886 
0.685 5.0408451e-13 -2.1401079e-14 0.28764576 -0.015334954 -2.0252002e-13 2.0252002e-13 0.024517691 -0.024517691 
0.68599999 5.046193e-13 -2.1471577e-14 0.28534329 -0.015390726 -2.027012e-13 2.027012e-13 0.02455759 -0.02455759 
0.68699998 5.051537e-13 -2.1542179e-14 0.28303635 -0.015446341 -2.028825e-13 2.028825e-13 0.024597587 -0.024597587 
0.68800002 5.0568761e-13 -2.1612883e-14 0.28072494 -0.015501794 -2.0306388e-13 2.0306388e-13 0.024637679 -0.024637681 
0.68900001 5.062212e-13 -2.1683688e-14 0.27840903 -0.015557091 -2.0324541e-13 2.0324541e-13 0.024677865 -0.024677867 
0.69 5.0675431e-13 -2.1754596e-14 0.27608868 -0.015612229 -2.0342701e-13 2.0342701e-13 0.024718147 -0.024718149 
0.69099998 5.0728703e-13 -2.1825606e-14 0.27376381 -0.015667208 -2.0360874e-13 2.0360874e-13 0.024758527 -0.024758527 
0.69199997 5.0781932e-13 -2.189672e-14 0.27143446 -0.015722027 -2.0379057e-13 2.0379057e-13 0.024799 -0.024799 
0.69300002 5.0835123e-13 -2.1967937e-14 0.26910064 -0.015776692 -2.0397251e-13 2.0397251e-13 0.024839569 -0.024839569 
0.69400001 5.088827e-13 -2.2039255e-14 0.26676229 -0.015831197 -2.0415458e-13 2.0415458e-13 0.024880232 -0.024880232 
0.69499999 5.0941375e-13 -2.2110677e-14 0.2644195 -0.015885545 -2.0433675e-13 2.0433675e-13 0.024920991 -0.024920991 
0.69599998 5.0994446e-13 -2.21822e-14 0.26207221 -0.015939735 -2.0451903e-13 2.0451903e-13 0.024961844 -0.024961846 
0.69700003 5.1047475e-13 -2.2253827e-14 0.25972044 -0.01599377 -2.0470142e-13 2.0470142e-13 0.025002794 -0.025002794 
0.69800001 5.110046e-13 -2.2325557e-14 0.25736418 -0.016047645 -2.0488393e-13 2.0488393e-13 0.025043838 -0.02504384 
0.699 5.1153407e-13 -2.2397391e-14 0.25500342 -0.016101366 -2.0506654e-13 2.0506654e-13 0.025084978 -0.025084978 
0.69999999 5.1206316e-13 -2.2469326e-14 0.25263819 -0.016154928 -2.0524927e-13 2.0524927e-13 0.025126211 -0.025126211 
0.70099998 5.1259176e-13 -2.2541364e-14 0.25026846 -0.016208336 -2.0543211e-13 2.0543211e-13 0.02516754 -0.025167542 
0.70200002 5.1312004e-13 -2.2613506e-14 0.24789424 -0.016261585 -2.0561505e-13 2.0561505e-13 0.025208961 -0.025208963 
0.70300001 5.1364793e-13 -2.2685751e-14 0.24551553 -0.016314682 -2.0579811e-13 2.0579811e-13 0.02525048 -0.025250481 
0.704 5.1417535e-13 -2.2758098e-14 0.24313235 -0.01636762 -2.0598128e-13 2.0598128e-13 0.025292093 -0.025292095 
0.70499998 5.1470243e-13 -2.283055e-14 0.24074467 -0.016420403 -2.0616457e-13 2.0616457e-13 0.025333801 -0.025333801 
0.70599997 5.1522908e-13 -2.2903107e-14 0.23835248 -0.016473033 -2.0634796e-13 2.0634796e-13 0.025375601 -0.025375601 
0.70700002 5.1575535e-13 -2.2975765e-14 0.2359558 -0.016525505 -2.0653145e-13 2.0653145e-13 0.025417497 -0.025417497 
0.708 5.1628119e-13 -2.3048527e-14 0.23355463 -0.016577821 -2.0671504e-13 2.0671504e-13 0.025459487 -0.025459489 
0.70899999 5.1680665e-13 -2.3121392e-14 0.23114899 -0.016629985 -2.0689877e-13 2.0689877e-13 0.025501572 -0.025501572 
0.70999998 5.1733173e-13 -2.3194362e-14 0.22873883 -0.016681995 -2.0708261e-13 2.0708261e-13 0.025543749 -0.025543751 
0.71100003 5.1785643e-13 -2.3267434e-14 0.22632419 -0.016733848 -2.0726656e-13 2.0726656e-13 0.025586024 -0.025586024 
0.71200001 5.1838069e-13 -2.3340611e-14 0.22390503 -0.016785549 -2.0745059e-13 2.0745059e-13 0.02562839 -0.025628392 
0.713 5.1890458e-13 -2.3413891e-14 0.22148138 -0.016837094 -2.0763477e-13 2.0763477e-13 0.025670851 -0.025670851 
0.71399999 5.1942809e-13 -2.3487277e-14 0.21905324 -0.016888488 -2.0781905e-13 2.0781905e-13 0.025713405 -0.025713407 
0.71499997 5.1995122e-13 -2.3560765e-14 0.21662061 -0.016939726 -2.0800344e-13 2.0800344e-13 0.025756054 -0.025756055 
0.71600002 5.2047391e-13 -2.3634357e-14 0.21418346 -0.016990811 -2.0818793e-13 2.0818793e-13 0.025798798 -0.025798798 
0.71700001 5.2099622e-13 -2.3708054e-14 0.21174182 -0.017041743 -2.0837253e-13 2.0837253e-13 0.025841635 -0.025841635 
0.71799999 5.2151821e-13 -2.3781854e-14 0.20929569 -0.017092524 -2.0855727e-13 2.0855727e-13 0.025884565 -0.025884565 
0.71899998 5.2203971e-13 -2.385576e-14 0.20684505 -0.017143151 -2.0874208e-13 2.0874208e-13 0.025927588 -0.025927588 
0.72000003 5.2256089e-13 -2.3929768e-14 0.2043899 -0.017193623 -2.0892703e-13 2.0892703e-13 0.025970705 -0.025970707 
0.72100002 5.2308169e-13 -2.4003882e-14 0.20193025 -0.017243946 -2.0911209e-13 2.0911209e-13 0.026013916 -0.026013918 
0.722 5.236021e-13 -2.4078101e-14 0.19946611 -0.017294116 -2.0929726e-13 2.0929726e-13 0.026057221 -0.026057221 
0.72299999 5.2412209e-13 -2.4152423e-14 0.19699745 -0.017344134 -2.0948254e-13 2.0948254e-13 0.026100621 -0.026100621 
0.72399998 5.2464174e-13 -2.422685e-14 0.19452429 -0.017393999 -2.0966791e-13 2.0966791e-13 0.026144112 -0.026144112 
0.72500002 5.2516092e-13 -2.4301382e-14 0.19204661 -0.017443715 -2.0985342e-13 2.0985342e-13 0.026187696 -0.026187696 
0.72600001 5.2567976e-13 -2.4376019e-14 0.18956444 -0.017493278 -2.1003903e-13 2.1003903e-13 0.026231375 -0.026231375 
0.727 5.2619828e-13 -2.4450761e-14 0.18707775 -0.01754269 -2.1022473e-13 2.1022473e-13 0.026275145 -0.026275145 
0.72799999 5.2671637e-13 -2.4525607e-14 0.18458655 -0.01759195 -2.1041057e-13 2.1041057e-13 0.026319008 -0.02631901 
0.72899997 5.2723407e-13 -2.4600557e-14 0.18209086 -0.01764106 -2.1059651e-13 2.1059651e-13 0.026362967 -0.026362969 
0.73000002 5.2775135e-13 -2.4675613e-14 0.17959063 -0.01769002 -2.1078255e-13 2.1078255e-13 0.026407018 -0.026407018 
0.73100001 5.2826835e-13 -2.4750774e-14 0.17708591 -0.01773883 -2.1096873e-13 2.1096873e-13 0.026451161 -0.026451161 
0.73199999 5.2878492e-13 -2.4826041e-14 0.17457667 -0.01778749 -2.1115499e-13 2.1115499e-13 0.026495397 -0.026495399 
0.73299998 5.293011e-13 -2.4901413e-14 0.17206292 -0.017835999 -2.1134137e-13 2.1134137e-13 0.026539726 -0.026539728 
0.73400003 5.2981691e-13 -2.4976889e-14 0.16954465 -0.017884359 -2.1152786e-13 2.1152786e-13 0.026584148 -0.02658415 
0.73500001 5.3033234e-13 -2.5052473e-14 0.16702187 -0.017932568 -2.1171448e-13 2.1171448e-13 0.026628664 -0.026628664 
0.736 5.3084745e-13 -2.5128159e-14 0.16449456 -0.01798063 -2.119012e-13 2.119012e-13 0.02667327 -0.026673272 
0.73699999 5.3136212e-13 -2.5203952e-14 0.16196275 -0.018028542 -2.1208802e-13 2.1208802e-13 0.026717972 -0.026717972 
0.73799998 5.3187646e-13 -2.5279851e-14 0.15942642 -0.018076304 -2.1227497e-13 2.1227497e-13 0.026762763 -0.026762765 
0.73900002 5.3239043e-13 -2.5355855e-14 0.15688556 -0.018123919 -2.1246202e-13 2.1246202e-13 0.026807649 -0.026807649 
0.74000001 5.3290396e-13 -2.5431966e-14 0.15434019 -0.018171385 -2.1264918e-13 2.1264918e-13 0.026852626 -0.026852628 
0.741 5.3341717e-13 -2.550818e-14 0.15179031 -0.018218704 -2.1283645e-13 2.1283645e-13 0.026897699 -0.026897699 
0.74199998 5.3393e-13 -2.5584501e-14 0.14923589 -0.018265871 -2.1302384e-13 2.1302384e-13 0.02694286 -0.02694286 
0.74299997 5.344425e-13 -2.5660929e-14 0.14667696 -0.018312894 -2.1321134e-13 2.1321134e-13 0.026988113 -0.026988115 
0.74400002 5.3495451e-13 -2.5737462e-14 0.14411348 -0.018359767 -2.1339895e-13 2.1339895e-13 0.027033461 -0.027033463 
0.745 5.3546626e-13 -2.5814103e-14 0.14154549 -0.018406494 -2.1358665e-13 2.1358665e-13 0.0270789 -0.027078902 
0.74599999 5.3597762e-13 -2.589085e-14 0.13897298 -0.018453073 -2.1377449e-13 2.1377449e-13 0.027124433 -0.027124435 
0.74699998 5.3648866e-13 -2.5967701e-14 0.13639595 -0.018499507 -2.1396243e-13 2.1396243e-13 0.027170056 -0.027170056 
0.74800003 5.3699926e-13 -2.6044659e-14 0.13381438 -0.018545792 -2.1415046e-13 2.1415046e-13 0.027215771 -0.027215771 
0.74900001 5.3750949e-13 -2.6121725e-14 0.13122828 -0.018591931 -2.1433862e-13 2.1433862e-13 0.027261579 -0.027261581 
0.75 5.3801939e-13 -2.6198895e-14 0.12863766 -0.018637922 -2.145269e-13 2.145269e-13 0.027307479 -0.027307479 
0.75099999 5.3852891e-13 -2.6276175e-14 0.1260425 -0.018683767 -2.1471529e-13 2.1471529e-13 0.027353469 -0.027353471 
0.75199997 5.3903811e-13 -2.6353558e-14 0.1234428 -0.018729467 -2.1490378e-13 2.1490378e-13 0.027399553 -0.027399553 
0.75300002 5.3954687e-13 -2.6431046e-14 0.12083859 -0.018775022 -2.1509239e-13 2.1509239e-13 0.027445728 -0.02744573 
0.75400001 5.4005531e-13 -2.6508645e-14 0.11822983 -0.018820431 -2.1528112e-13 2.1528112e-13 0.027491994 -0.027491994 
0.755 5.4056342e-13 -2.658635e-14 0.11561655 -0.018865693 -2.1546994e-13 2.1546994e-13 0.027538354 -0.027538354 
0.75599998 5.4107115e-13 -2.666416e-14 0.11299872 -0.01891081 -2.1565888e-13 2.1565888e-13 0.027584804 -0.027584804 
0.75700003 5.415785e-13 -2.674208e-14 0.11037634 -0.018955784 -2.1584792e-13 2.1584792e-13 0.027631346 -0.027631346 
0.75800002 5.4208547e-13 -2.6820104e-14 0.10774945 -0.019000612 -2.1603707e-13 2.1603707e-13 0.027677976 -0.027677979 
0.759 5.4259218e-13 -2.6898238e-14 0.105118 -0.019045297 -2.1622634e-13 2.1622634e-13 0.0277247 -0.0277247 
0.75999999 5.4309844e-13 -2.6976476e-14 0.10248202 -0.019089835 -2.1641574e-13 2.1641574e-13 0.027771518 -0.027771518 
0.76099998 5.4360433e-13 -2.7054822e-14 0.099841498 -0.019134231 -2.1660523e-13 2.1660523e-13 0.027818423 -0.027818426 
0.76200002 5.441099e-13 -2.7133277e-14 0.09719643 -0.019178482 -2.1679484e-13 2.1679484e-13 0.027865423 -0.027865423 
0.76300001 5.4461519e-13 -2.7211841e-14 0.094546817 -0.019222587 -2.1698457e-13 2.1698457e-13 0.027912512 -0.027912512 
0.764 5.4512005e-13 -2.7290507e-14 0.09189266 -0.019266551 -2.1717438e-13 2.1717438e-13 0.027959691 -0.027959691 
0.76499999 5.4562453e-13 -2.7369285e-14 0.089233957 -0.019310372 -2.1736433e-13 2.1736433e-13 0.028006963 -0.028006963 
0.76599997 5.4612868e-13 -2.7448169e-14 0.086570717 -0.019354049 -2.1755437e-13 2.1755437e-13 0.028054327 -0.028054327 
0.76700002 5.4663251e-13 -2.7527161e-14 0.083902918 -0.019397583 -2.1774455e-13 2.1774455e-13 0.028101781 -0.028101781 
0.76800001 5.4713601e-13 -2.7606262e-14 0.081230566 -0.019440973 -2.1793481e-13 2.1793481e-13 0.028149325 -0.028149325 
0.76899999 5.4763908e-13 -2.7685468e-14 0.078553677 -0.019484222 -2.1812519e-13 2.1812519e-13 0.028196961 -0.028196964 
0.76999998 5.4814183e-13 -2.7764785e-14 0.07587222 -0.019527329 -2.1831568e-13 2.1831568e-13 0.028244687 -0.028244687 
0.77100003 5.486443e-13 -2.7844211e-14 0.073186226 -0.019570295 -2.1850628e-13 2.1850628e-13 0.028292505 -0.028292505 
0.77200001 5.4914634e-13 -2.792374e-14 0.070495665 -0.019613117 -2.1869702e-13 2.1869702e-13 0.028340412 -0.028340416 
0.773 5.4964805e-13 -2.8003382e-14 0.067800559 -0.019655796 -2.1888784e-13 2.1888784e-13 0.028388411 -0.028388415 
0.77399999 5.5014944e-13 -2.8083128e-14 0.065100886 -0.019698335 -2.1907878e-13 2.1907878e-13 0.028436501 -0.028436504 
0.77499998 5.5065045e-13 -2.8162987e-14 0.06239666 -0.019740734 -2.1926985e-13 2.1926985e-13 0.028484683 -0.028484683 
0.77600002 5.5115114e-13 -2.8242952e-14 0.059687879 -0.01978299 -2.1946099e-13 2.1946099e-13 0.028532952 -0.028532952 
0.77700001 5.516515e-13 -2.8323027e-14 0.05697453 -0.019825105 -2.1965227e-13 2.1965227e-13 0.028581314 -0.028581314 
0.778 5.5215142e-13 -2.8403209e-14 0.054256625 -0.019867079 -2.1984366e-13 2.1984366e-13 0.028629765 -0.028629769 
0.77899998 5.5265108e-13 -2.8483502e-14 0.051534157 -0.019908914 -2.2003516e-13 2.2003516e-13 0.028678305 -0.028678309 
0.77999997 5.5315041e-13 -2.8563899e-14 0.048807126 -0.019950608 -2.2022676e-13 2.2022676e-13 0.028726939 -0.028726939 
0.78100002 5.5364941e-13 -2.8644408e-14 0.046075527 -0.019992162 -2.2041846e-13 2.2041846e-13 0.028775662 -0.028775664 
0.78200001 5.5414804e-13 -2.8725029e-14 0.043339364 -0.020033576 -2.2061031e-13 2.2061031e-13 0.028824475 -0.028824478 
0.78299999 5.5464628e-13 -2.8805754e-14 0.040598631 -0.02007485 -2.2080226e-13 2.2080226e-13 0.02887338 -0.02887338 
0.78399998 5.5514426e-13 -2.8886588e-14 0.03785333 -0.020115985 -2.209943e-13 2.209943e-13 0.028922373 -0.028922373 
0.78500003 5.5564185e-13 -2.8967534e-14 0.035103463 -0.020156981 -2.2118645e-13 2.2118645e-13 0.028971454 -0.028971454 
0.78600001 5.5613912e-13 -2.9048588e-14 0.03234902 -0.020197837 -2.2137873e-13 2.2137873e-13 0.029020628 -0.029020628 
0.787 5.5663606e-13 -2.9129751e-14 0.029590005 -0.020238554 -2.2157112e-13 2.2157112e-13 0.029069893 -0.029069893 
0.78799999 5.5713263e-13 -2.9211022e-14 0.026826417 -0.020279132 -2.2176361e-13 2.2176361e-13 0.029119248 -0.029119248 
0.78899997 5.5762892e-13 -2.9292408e-14 0.024058254 -0.020319574 -2.2195622e-13 2.2195622e-13 0.02916869 -0.02916869 
0.79000002 5.5812484e-13 -2.93739e-14 0.021285513 -0.020359876 -2.2214895e-13 2.2214895e-13 0.029218223 -0.029218223 
0.79100001 5.5862048e-13 -2.94555e-14 0.018508196 -0.020400038 -2.2234177e-13 2.2234177e-13 0.029267844 -0.029267848 
0.792 5.5911569e-13 -2.9537211e-14 0.015726298 -0.020440066 -2.2253472e-13 2.2253472e-13 0.029317558 -0.029317558 
0.79299998 5.5961063e-13 -2.9619035e-14 0.01293982 -0.020479953 -2.2272777e-13 2.2272777e-13 0.029367359 -0.029367363 
0.79400003 5.6010524e-13 -2.9700963e-14 0.010148761 -0.020519704 -2.2292092e-13 2.2292092e-13 0.029417252 -0.029417252 
0.79500002 5.6059953e-13 -2.9783007e-14 0.0073531177 -0.020559317 -2.2311421e-13 2.2311421e-13 0.029467234 -0.029467234 
0.796 5.6109338e-13 -2.9865155e-14 0.0045528905 -0.020598793 -2.2330761e-13 2.2330761e-13 0.029517304 -0.029517308 
0.79699999 5.6158702e-13 -2.9947419e-14 0.0017480775 -0.020638132 -2.235011e-13 2.235011e-13 0.029567467 -0.029567467 
0.79799998 5.6208033e-13 -3.0029788e-14 -0.001061323 -0.020677336 -2.2369471e-13 2.2369471e-13 0.029617717 -0.029617717 
0.79900002 5.6257326e-13 -3.0112272e-14 -0.0038753122 -0.020716403 -2.2388843e-13 2.2388843e-13 0.029668055 -0.029668059 
0.80000001 5.6306587e-13 -3.0194864e-14 -0.0066938908 -0.020755332 -2.2408225e-13 2.2408225e-13 0.029718487 -0.029718487 
0.801 5.6355815e-13 -3.0277565e-14 -0.0095170615 -0.020794125 -2.2427619e-13 2.2427619e-13 0.029769005 -0.029769005 
0.80199999 5.6405011e-13 -3.0360381e-14 -0.012344824 -0.020832783 -2.2447025e-13 2.2447025e-13 0.029819611 -0.029819615 
0.80299997 5.6454179e-13 -3.0443303e-14 -0.015177181 -0.020871306 -2.2466442e-13 2.2466442e-13 0.029870311 -0.029870311 
0.80400002 5.650331e-13 -3.0526342e-14 -0.018014135 -0.020909693 -2.2485871e-13 2.2485871e-13 0.029921098 -0.029921098 
0.80500001 5.6552408e-13 -3.0609484e-14 -0.020855684 -0.020947944 -2.2505308e-13 2.2505308e-13 0.029971972 -0.029971972 
0.80599999 5.6601474e-13 -3.0692744e-14 -0.023701832 -0.020986062 -2.252476e-13 2.252476e-13 0.030022936 -0.030022936 
0.80699998 5.6650512e-13 -3.0776109e-14 -0.026552578 -0.021024043 -2.2544221e-13 2.2544221e-13 0.030073987 -0.030073987 
0.80800003 5.6699513e-13 -3.0859589e-14 -0.029407928 -0.021061888 -2.2563691e-13 2.2563691e-13 0.030125132 -0.030125132 
0.80900002 5.6748486e-13 -3.0943177e-14 -0.03226788 -0.021099601 -2.2583176e-13 2.2583176e-13 0.030176364 -0.030176364 
0.81 5.6797422e-13 -3.1026881e-14 -0.035132434 -0.021137178 -2.260267e-13 2.260267e-13 0.030227685 -0.030227685 
0.81099999 5.684633e-13 -3.1110693e-14 -0.038001597 -0.021174623 -2.2622176e-13 2.2622176e-13 0.030279094 -0.030279094 
0.81199998 5.68952e-13 -3.1194617e-14 -0.040875364 -0.021211931 -2.2641692e-13 2.2641692e-13 0.030330591 -0.030330591 
0.81300002 5.6944044e-13 -3.1278653e-14 -0.043753743 -0.021249108 -2.266122e-13 2.266122e-13 0.030382177 -0.030382179 
0.81400001 5.699286e-13 -3.1362801e-14 -0.046636727 -0.021286152 -2.2680759e-13 2.2680759e-13 0.030433854 -0.030433854 
0.815 5.7041638e-13 -3.1447057e-14 -0.049524326 -0.021323061 -2.2700308e-13 2.2700308e-13 0.030485615 -0.030485619 
0.81599998 5.7090384e-13 -3.1531428e-14 -0.052416537 -0.021359837 -2.2719869e-13 2.2719869e-13 0.030537469 -0.030537469 
0.81699997 5.7139102e-13 -3.1615911e-14 -0.055313364 -0.021396479 -2.2739441e-13 2.2739441e-13 0.030589413 -0.030589413 
0.81800002 5.7187789e-13 -3.1700506e-14 -0.058214802 -0.02143299 -2.2759027e-13 2.2759027e-13 0.030641442 -0.030641442 
0.81900001 5.7236442e-13 -3.1785213e-14 -0.06112086 -0.02146937 -2.2778621e-13 2.2778621e-13 0.030693563 -0.030693563 
0.81999999 5.7285063e-13 -3.1870031e-14 -0.064031534 -0.021505615 -2.2798224e-13 2.2798224e-13 0.030745769 -0.030745769 
0.82099998 5.7333657e-13 -3.1954962e-14 -0.066946827 -0.021541728 -2.2817842e-13 2.2817842e-13 0.030798063 -0.030798065 
0.82200003 5.7382213e-13 -3.2040004e-14 -0.069866747 -0.02157771 -2.2837469e-13 2.2837469e-13 0.030850446 -0.03085045 
0.82300001 5.7430742e-13 -3.2125161e-14 -0.072791293 -0.021613559 -2.285711e-13 2.285711e-13 0.030902918 -0.030902922 
0.824 5.7479238e-13 -3.221043e-14 -0.075720459 -0.021649277 -2.2876758e-13 2.2876758e-13 0.03095548 -0.03095548 
0.82499999 5.7527708e-13 -3.2295808e-14 -0.078654252 -0.021684865 -2.289642e-13 2.289642e-13 0.03100813 -0.03100813 
0.82599998 5.7576139e-13 -3.23813e-14 -0.081592672 -0.021720318 -2.2916093e-13 2.2916093e-13 0.031060867 -0.031060867 
0.82700002 5.7624543e-13 -3.2466908e-14 -0.084535725 -0.021755645 -2.2935777e-13 2.2935777e-13 0.031113693 -0.031113693 
0.82800001 5.767292e-13 -3.2552628e-14 -0.087483406 -0.021790838 -2.2955471e-13 2.2955471e-13 0.031166604 -0.031166608 
0.829 5.7721265e-13 -3.263846e-14 -0.090435721 -0.0218259 -2.2975179e-13 2.2975179e-13 0.031219607 -0.031219607 
0.82999998 5.7769571e-13 -3.2724403e-14 -0.09339267 -0.021860832 -2.2994893e-13 2.2994893e-13 0.031272694 -0.031272698 
0.83099997 5.7817851e-13 -3.2810462e-14 -0.096354254 -0.021895636 -2.3014622e-13 2.3014622e-13 0.031325873 -0.031325873 
0.83200002 5.7866103e-13 -3.2896632e-14 -0.099320471 -0.021930309 -2.303436e-13 2.303436e-13 0.031379141 -0.031379141 
0.833 5.7914329e-13 -3.2982914e-14 -0.10229134 -0.021964852 -2.3054112e-13 2.3054112e-13 0.031432491 -0.031432491 
0.83399999 5.7962522e-13 -3.3069315e-14 -0.10526684 -0.021999264 -2.3073874e-13 2.3073874e-13 0.031485934 -0.031485934 
0.83499998 5.8010676e-13 -3.3155824e-14 -0.10824698 -0.02203355 -2.3093647e-13 2.3093647e-13 0.031539463 -0.031539463 
0.83600003 5.8058809e-13 -3.3242452e-14 -0.11123177 -0.022067703 -2.3113428e-13 2.3113428e-13 0.031593077 -0.031593081 
0.83700001 5.810691e-13 -3.3329188e-14 -0.11422119 -0.022101728 -2.3133223e-13 2.3133223e-13 0.031646784 -0.031646784 
0.838 5.8154978e-13 -3.3416043e-14 -0.11721527 -0.022135623 -2.3153029e-13 2.3153029e-13 0.031700578 -0.031700578 
0.83899999 5.8203019e-13 -3.3503006e-14 -0.120214 -0.022169393 -2.3172848e-13 2.3172848e-13 0.031754456 -0.031754456 
0.83999997 5.8251028e-13 -3.3590088e-14 -0.12321738 -0.02220303 -2.3192676e-13 2.3192676e-13 0.031808425 -0.031808425 
0.84100002 5.8299004e-13 -3.3677278e-14 -0.12622541 -0.022236543 -2.3212514e-13 2.3212514e-13 0.031862482 -0.031862482 
0.84200001 5.8346958e-13 -3.3764587e-14 -0.12923808 -0.022269925 -2.3232363e-13 2.3232363e-13 0.031916622 -0.031916622 
0.84299999 5.8394874e-13 -3.3852011e-14 -0.13225542 -0.022303179 -2.3252225e-13 2.3252225e-13 0.031970855 -0.031970855 
0.84399998 5.8442763e-13 -3.3939543e-14 -0.13527742 -0.022336308 -2.3272099e-13 2.3272099e-13 0.032025173 -0.032025173 
0.84500003 5.8490626e-13 -3.4027194e-14 -0.13830408 -0.022369307 -2.3291983e-13 2.3291983e-13 0.032079574 -0.032079574 
0.84600002 5.8538455e-13 -3.4114963e-14 -0.1413354 -0.022402178 -2.3311875e-13 2.3311875e-13 0.032134067 -0.032134067 
0.847 5.8586258e-13 -3.4202838e-14 -0.14437136 -0.022434924 -2.3331784e-13 2.3331784e-13 0.032188646 -0.032188646 
0.84799999 5.8634033e-13 -3.4290835e-14 -0.147412 -0.022467541 -2.3351698e-13 2.3351701e-13 0.032243315 -0.032243315 
0.84899998 5.868177e-13 -3.4378946e-14 -0.15045729 -0.022500034 -2.3371629e-13 2.3371629e-13 0.032298069 -0.032298069 
0.85000002 5.8729481e-13 -3.4467167e-14 -0.15350726 -0.022532396 -2.3391567e-13 2.3391567e-13 0.032352913 -0.032352913 
0.85100001 5.8777169e-13 -3.4555505e-14 -0.15656191 -0.022564637 -2.3411516e-13 2.3411516e-13 0.032407839 -0.032407839 
0.852 5.8824825e-13 -3.4643963e-14 -0.15962121 -0.022596747 -2.3431479e-13 2.3431479e-13 0.032462858 -0.032462858 
0.85299999 5.8872449e-13 -3.4732528e-14 -0.16268519 -0.022628732 -2.345145e-13 2.345145e-13 0.032517958 -0.032517958 
0.85399997 5.8920045e-13 -3.4821213e-14 -0.16575386 -0.022660593 -2.3471437e-13 2.3471437e-13 0.032573149 -0.032573152 
0.85500002 5.8967609e-13 -3.4910012e-14 -0.16882718 -0.022692326 -2.349143e-13 2.349143e-13 0.032628428 -0.032628428 
0.85600001 5.9015146e-13 -3.4998927e-14 -0.17190517 -0.022723936 -2.3511436e-13 2.3511436e-13 0.032683793 -0.032683793 
0.85699999 5.9062656e-13 -3.5087957e-14 -0.17498787 -0.022755418 -2.3531453e-13 2.3531453e-13 0.032739244 -0.032739244 
0.85799998 5.9110139e-13 -3.5177102e-14 -0.17807522 -0.022786777 -2.3551481e-13 2.3551481e-13 0.032794781 -0.032794785 
0.85900003 5.9157589e-13 -3.5266366e-14 -0.18116727 -0.02281801 -2.3571523e-13 2.3571523e-13 0.032850403 -0.032850407 
0.86000001 5.9205012e-13 -3.5355738e-14 -0.184264 -0.02284912 -2.3591572e-13 2.3591572e-13 0.032906119 -0.032906119 
0.861 5.9252408e-13 -3.5445232e-14 -0.18736543 -0.022880103 -2.3611633e-13 2.3611633e-13 0.032961916 -0.03296192 
0.86199999 5.9299776e-13 -3.5534841e-14 -0.19047153 -0.022910962 -2.3631704e-13 2.3631704e-13 0.033017803 -0.033017803 
0.86299998 5.9347113e-13 -3.5624566e-14 -0.19358231 -0.022941697 -2.3651789e-13 2.3651789e-13 0.033073772 -0.033073775 
0.86400002 5.9394422e-13 -3.5714406e-14 -0.19669782 -0.022972308 -2.3671885e-13 2.3671885e-13 0.033129834 -0.033129834 
0.86500001 5.9441704e-13 -3.5804364e-14 -0.19981799 -0.023002796 -2.3691991e-13 2.3691991e-13 0.033185977 -0.033185977 
0.866 5.9488948e-13 -3.5894437e-14 -0.20294285 -0.023033159 -2.3712106e-13 2.3712106e-13 0.033242211 -0.033242211 
0.86699998 5.953617e-13 -3.5984626e-14 -0.20607242 -0.023063399 -2.3732237e-13 2.3732237e-13 0.03329853 -0.03329853 
0.86799997 5.9583371e-13 -3.6074933e-14 -0.20920669 -0.023093516 -2.3752373e-13 2.3752373e-13 0.033354934 -0.033354934 
0.86900002 5.9630539e-13 -3.6165356e-14 -0.21234566 -0.023123508 -2.3772526e-13 2.3772526e-13 0.033411425 -0.033411428 
0.87 5.9677675e-13 -3.6255893e-14 -0.21548933 -0.02315338 -2.3792687e-13 2.3792687e-13 0.033468004 -0.033468004 
0.87099999 5.9724784e-13 -3.634655e-14 -0.21863769 -0.023183128 -2.3812858e-13 2.3812858e-13 0.03352467 -0.03352467 
0.87199998 5.9771871e-13 -3.6437325e-14 -0.22179078 -0.023212753 -2.3833043e-13 2.3833043e-13 0.033581421 -0.033581421 
0.87300003 5.981892e-13 -3.6528215e-14 -0.22494856 -0.023242256 -2.3853239e-13 2.3853239e-13 0.033638254 -0.033638258 
0.87400001 5.9865952e-13 -3.661922e-14 -0.22811104 -0.023271637 -2.3873446e-13 2.3873446e-13 0.03369518 -0.033695184 
0.875 5.9912952e-13 -3.6710344e-14 -0.23127823 -0.023300895 -2.3893661e-13 2.3893661e-13 0.033752192 -0.033752192 
0.87599999 5.995992e-13 -3.6801586e-14 -0.23445015 -0.023330031 -2.391389e-13 2.391389e-13 0.033809286 -0.033809286 
0.87699997 6.0006866e-13 -3.6892944e-14 -0.23762679 -0.023359047 -2.3934129e-13 2.3934129e-13 0.033866469 -0.033866469 
0.87800002 6.0053779e-13 -3.6984416e-14 -0.24080813 -0.023387939 -2.3954379e-13 2.3954379e-13 0.033923738 -0.033923738 
0.87900001 6.0100671e-13 -3.7076014e-14 -0.24399419 -0.023416709 -2.397464e-13 2.397464e-13 0.033981092 -0.033981092 
0.88 6.0147536e-13 -3.7167724e-14 -0.24718496 -0.023445362 -2.3994915e-13 2.3994915e-13 0.034038533 -0.034038533 
0.88099998 6.0194368e-13 -3.7259553e-14 -0.25038049 -0.02347389 -2.4015197e-13 2.4015197e-13 0.034096058 -0.034096062 
0.88200003 6.0241173e-13 -3.7351497e-14 -0.25358072 -0.0235023 -2.4035491e-13 2.4035491e-13 0.034153674 -0.034153674 
0.88300002 6.0287951e-13 -3.7443562e-14 -0.25678566 -0.023530588 -2.4055798e-13 2.4055798e-13 0.034211371 -0.034211371 
0.884 6.0334702e-13 -3.7535747e-14 -0.25999534 -0.023558754 -2.4076116e-13 2.4076116e-13 0.034269158 -0.034269158 
0.88499999 6.0381425e-13 -3.7628046e-14 -0.26320976 -0.0235868 -2.4096442e-13 2.4096442e-13 0.034327026 -0.034327026 
0.88599998 6.0428122e-13 -3.7720464e-14 -0.26642889 -0.023614729 -2.4116782e-13 2.4116782e-13 0.034384985 -0.034384985 
0.88700002 6.0474791e-13 -3.7813001e-14 -0.26965275 -0.023642534 -2.4137132e-13 2.4137132e-13 0.034443028 -0.034443028 
0.88800001 6.0521434e-13 -3.7905656e-14 -0.27288139 -0.023670223 -2.4157493e-13 2.4157493e-13 0.034501158 -0.034501158 
0.889 6.0568054e-13 -3.799843e-14 -0.27611476 -0.02369779 -2.4177866e-13 2.4177866e-13 0.034559369 -0.034559369 
0.88999999 6.0614637e-13 -3.8091322e-14 -0.27935281 -0.023725238 -2.4198249e-13 2.4198249e-13 0.03461767 -0.034617674 
0.89099997 6.0661204e-13 -3.8184333e-14 -0.28259563 -0.023752566 -2.4218645e-13 2.4218645e-13 0.034676056 -0.034676056 
0.89200002 6.0707738e-13 -3.8277463e-14 -0.28584322 -0.023779776 -2.423905e-13 2.423905e-13 0.034734529 -0.034734529 
0.89300001 6.0754245e-13 -3.8370711e-14 -0.28909555 -0.023806866 -2.4259468e-13 2.4259468e-13 0.034793086 -0.034793086 
0.89399999 6.0800724e-13 -3.8464078e-14 -0.29235262 -0.023833837 -2.4279895e-13 2.4279895e-13 0.034851726 -0.034851726 
0.89499998 6.0847182e-13 -3.8557567e-14 -0.29561442 -0.023860691 -2.4300334e-13 2.4300334e-13 0.034910455 -0.034910459 
0.89600003 6.0893613e-13 -3.865117e-14 -0.29888096 -0.023887426 -2.4320785e-13 2.4320785e-13 0.03496927 -0.03496927 
0.89700001 6.0940012e-13 -3.8744896e-14 -0.30215228 -0.023914043 -2.4341244e-13 2.4341244e-13 0.035028167 -0.035028171 
0.898 6.0986388e-13 -3.8838737e-14 -0.30542833 -0.023940541 -2.4361719e-13 2.4361719e-13 0.035087153 -0.035087153 
0.89899999 6.1032733e-13 -3.8932704e-14 -0.30870914 -0.023966921 -2.43822e-13 2.43822e-13 0.035146225 -0.035146225 
0.89999998 6.1079055e-13 -3.9026786e-14 -0.31199473 -0.023993183 -2.4402697e-13 2.4402697e-13 0.035205379 -0.035205379 
0.90100002 6.1125351e-13 -3.9120986e-14 -0.31528509 -0.024019329 -2.4423202e-13 2.4423202e-13 0.035264622 -0.035264622 
0.90200001 6.1171624e-13 -3.9215308e-14 -0.31858018 -0.024045356 -2.4443717e-13 2.4443717e-13 0.035323948 -0.035323948 
0.903 6.1217866e-13 -3.9309752e-14 -0.32188007 -0.024071265 -2.4464244e-13 2.4464244e-13 0.035383359 -0.035383362 
0.90399998 6.1264085e-13 -3.9404312e-14 -0.32518467 -0.024097059 -2.4484784e-13 2.4484784e-13 0.035442859 -0.035442859 
0.90499997 6.1310272e-13 -3.9498996e-14 -0.3284941 -0.024122734 -2.4505335e-13 2.4505335e-13 0.035502441 -0.035502441 
0.90600002 6.1356438e-13 -3.9593796e-14 -0.33180827 -0.024148293 -2.4525895e-13 2.4525895e-13 0.035562105 -0.035562109 
0.90700001 6.1402576e-13 -3.9688718e-14 -0.33512723 -0.024173735 -2.4546467e-13 2.4546467e-13 0.035621863 -0.035621863 
0.90799999 6.1448692e-13 -3.9783762e-14 -0.33845094 -0.024199061 -2.4567051e-13 2.4567051e-13 0.035681698 -0.035681698 
0.90899998 6.1494776e-13 -3.9878924e-14 -0.34177944 -0.024224272 -2.4587645e-13 2.4587645e-13 0.03574162 -0.035741623 
0.91000003 6.1540839e-13 -3.9974209e-14 -0.34511271 -0.024249364 -2.4608251e-13 2.4608251e-13 0.03580163 -0.03580163 
0.91100001 6.1586874e-13 -4.0069612e-14 -0.34845075 -0.024274342 -2.4628867e-13 2.4628867e-13 0.035861723 -0.035861727 
0.912 6.1632882e-13 -4.0165137e-14 -0.35179359 -0.024299202 -2.4649494e-13 2.4649494e-13 0.035921901 -0.035921901 
0.91299999 6.1678868e-13 -4.0260784e-14 -0.35514119 -0.02432395 -2.4670134e-13 2.4670134e-13 0.035982165 -0.035982165 
0.91399997 6.1724828e-13 -4.0356549e-14 -0.3584936 -0.024348579 -2.4690783e-13 2.4690783e-13 0.036042515 -0.036042515 
0.91500002 6.177076e-13 -4.0452433e-14 -0.3618508 -0.024373094 -2.4711442e-13 2.4711442e-13 0.036102947 -0.036102947 
0.91600001 6.181666e-13 -4.0548443e-14 -0.3652128 -0.024397494 -2.4732115e-13 2.4732115e-13 0.036163468 -0.036163468 
0.917 6.1862543e-13 -4.0644571e-14 -0.36857957 -0.024421779 -2.4752796e-13 2.4752796e-13 0.036224067 -0.036224071 
0.91799998 6.1908399e-13 -4.0740821e-14 -0.3719511 -0.024445949 -2.4773491e-13 2.4773491e-13 0.03628476 -0.03628476 
0.91900003 6.1954234e-13 -4.0837196e-14 -0.37532747 -0.024470005 -2.4794194e-13 2.4794194e-13 0.036345534 -0.036345534 
0.92000002 6.2000036e-13 -4.0933687e-14 -0.37870866 -0.024493946 -2.481491e-13 2.481491e-13 0.03640639 -0.03640639 
0.921 6.2045817e-13 -4.10303e-14 -0.38209462 -0.024517773 -2.4835638e-13 2.4835638e-13 0.036467332 -0.036467332 
0.92199999 6.209157e-13 -4.1127038e-14 -0.38548538 -0.024541484 -2.4856376e-13 2.4856376e-13 0.03652836 -0.03652836 
0.92299998 6.2137296e-13 -4.1223894e-14 -0.38888097 -0.024565084 -2.4877125e-13 2.4877125e-13 0.036589473 -0.036589473 
0.92400002 6.2183001e-13 -4.1320876e-14 -0.39228135 -0.024588566 -2.4897887e-13 2.4897887e-13 0.036650669 -0.036650669 
0.92500001 6.2228678e-13 -4.1417976e-14 -0.39568654 -0.024611935 -2.4918658e-13 2.4918658e-13 0.03671195 -0.03671195 
0.926 6.2274334e-13 -4.1515202e-14 -0.39909652 -0.024635194 -2.4939439e-13 2.4939439e-13 0.036773317 -0.036773317 
0.92699999 6.2319957e-13 -4.1612547e-14 -0.40251136 -0.024658337 -2.4960234e-13 2.4960234e-13 0.036834765 -0.036834769 
0.92799997 6.2365564e-13 -4.1710017e-14 -0.40593097 -0.024681365 -2.4981037e-13 2.4981037e-13 0.036896303 -0.036896303 
0.92900002 6.2411144e-13 -4.1807605e-14 -0.4093554 -0.024704283 -2.5001854e-13 2.5001854e-13 0.036957923 -0.036957923 
0.93000001 6.2456697e-13 -4.1905319e-14 -0.41278467 -0.024727086 -2.5022679e-13 2.5022679e-13 0.037019629 -0.037019629 
0.93099999 6.2502228e-13 -4.2003158e-14 -0.41621876 -0.024749778 -2.5043517e-13 2.5043517e-13 0.037081417 -0.037081417 
0.93199998 6.2547732e-13 -4.2101112e-14 -0.41965765 -0.024772357 -2.5064366e-13 2.5064366e-13 0.03714329 -0.03714329 
0.93300003 6.2593209e-13 -4.2199195e-14 -0.4231014 -0.024794823 -2.5085226e-13 2.5085226e-13 0.037205245 -0.037205249 
0.93400002 6.2638664e-13 -4.2297397e-14 -0.42654997 -0.024817176 -2.5106097e-13 2.5106097e-13 0.03726729 -0.03726729 
0.935 6.2684092e-13 -4.2395724e-14 -0.43000335 -0.024839416 -2.5126979e-13 2.5126979e-13 0.037329417 -0.037329417 
0.93599999 6.2729498e-13 -4.2494173e-14 -0.43346158 -0.024861546 -2.5147872e-13 2.5147874e-13 0.037391625 -0.037391625 
0.93699998 6.2774883e-13 -4.2592747e-14 -0.43692464 -0.024883561 -2.5168775e-13 2.5168775e-13 0.037453923 -0.037453923 
0.93800002 6.2820235e-13 -4.2691443e-14 -0.44039255 -0.024905467 -2.5189692e-13 2.5189692e-13 0.0375163 -0.037516303 
0.93900001 6.2865566e-13 -4.2790261e-14 -0.44386527 -0.02492726 -2.5210617e-13 2.5210617e-13 0.037578765 -0.037578765 
0.94 6.2910874e-13 -4.2889202e-14 -0.44734281 -0.024948943 -2.5231553e-13 2.5231553e-13 0.037641313 -0.037641317 
0.94099998 6.2956156e-13 -4.2988271e-14 -0.45082527 -0.024970513 -2.5252502e-13 2.5252502e-13 0.037703946 -0.03770395 
0.94199997 6.3001416e-13 -4.3087458e-14 -0.4543125 -0.024991972 -2.5273463e-13 2.5273463e-13 0.037766661 -0.037766665 
0.94300002 6.3046649e-13 -4.3186774e-14 -0.45780459 -0.025013322 -2.5294431e-13 2.5294431e-13 0.037829466 -0.037829466 
0.94400001 6.3091855e-13 -4.3286209e-14 -0.46130157 -0.02503456 -2.5315413e-13 2.5315413e-13 0.037892349 -0.037892349 
0.94499999 6.3137044e-13 -4.338577e-14 -0.4648034 -0.025055686 -2.5336406e-13 2.5336406e-13 0.037955318 -0.037955318 
0.94599998 6.3182201e-13 -4.3485455e-14 -0.46831006 -0.025076702 -2.535741e-13 2.535741e-13 0.038018372 -0.038018372 
0.94700003 6.3227342e-13 -4.3585263e-14 -0.47182158 -0.025097609 -2.5378422e-13 2.5378422e-13 0.038081508 -0.038081508 
0.94800001 6.3272456e-13 -4.3685196e-14 -0.47533792 -0.025118403 -2.5399447e-13 2.5399447e-13 0.03814473 -0.03814473 
0.949 6.3317542e-13 -4.3785254e-14 -0.47885922 -0.025139088 -2.5420486e-13 2.5420486e-13 0.038208034 -0.038208034 
0.94999999 6.3362607e-13 -4.3885438e-14 -0.48238528 -0.025159664 -2.5441533e-13 2.5441533e-13 0.038271423 -0.038271423 
0.95099998 6.340765e-13 -4.3985743e-14 -0.48591623 -0.025180131 -2.5462591e-13 2.5462591e-13 0.038334895 -0.038334895 
0.95200002 6.3452672e-13 -4.4086174e-14 -0.48945206 -0.025200484 -2.548366e-13 2.548366e-13 0.038398456 -0.038398456 
0.95300001 6.3497661e-13 -4.4186727e-14 -0.49299276 -0.025220731 -2.5504739e-13 2.5504739e-13 0.038462095 -0.038462095 
0.954 6.3542628e-13 -4.4287409e-14 -0.49653834 -0.025240866 -2.5525833e-13 2.5525833e-13 0.03852582 -0.03852582 
0.95499998 6.3587579e-13 -4.4388213e-14 -0.50008875 -0.025260895 -2.5546937e-13 2.5546937e-13 0.038589627 -0.03858963 
0.95599997 6.3632498e-13 -4.4489145e-14 -0.50364411 -0.025280813 -2.5568049e-13 2.5568049e-13 0.038653519 -0.038653523 
0.95700002 6.36774e-13 -4.45902e-14 -0.50720429 -0.025300622 -2.5589174e-13 2.5589174e-13 0.038717497 -0.038717497 
0.958 6.372227e-13 -4.4691379e-14 -0.51076937 -0.025320323 -2.5610308e-13 2.5610308e-13 0.038781554 -0.038781557 
0.95899999 6.3767123e-13 -4.4792685e-14 -0.51433933 -0.025339914 -2.5631456e-13 2.5631456e-13 0.038845699 -0.038845703 
0.95999998 6.3811949e-13 -4.4894118e-14 -0.51791418 -0.025359398 -2.5652614e-13 2.5652614e-13 0.038909927 -0.038909927 
0.96100003 6.3856754e-13 -4.4995674e-14 -0.52149391 -0.025378771 -2.5673783e-13 2.5673783e-13 0.03897424 -0.03897424 
0.96200001 6.3901532e-13 -4.5097359e-14 -0.52507854 -0.025398036 -2.5694963e-13 2.5694963e-13 0.039038636 -0.039038636 
0.963 6.3946288e-13 -4.5199162e-14 -0.52866805 -0.025417196 -2.5716153e-13 2.5716153e-13 0.039103113 -0.039103113 
0.96399999 6.3991022e-13 -4.5301097e-14 -0.53226244 -0.025436245 -2.5737355e-13 2.5737355e-13 0.039167672 -0.039167676 
0.96499997 6.4035734e-13 -4.5403158e-14 -0.53586173 -0.025455186 -2.5758567e-13 2.5758567e-13 0.039232321 -0.039232321 
0.96600002 6.408042e-13 -4.5505341e-14 -0.5394659 -0.025474021 -2.5779791e-13 2.5779791e-13 0.039297052 -0.039297052 
0.96700001 6.4125089e-13 -4.5607652e-14 -0.54307503 -0.025492746 -2.5801027e-13 2.5801027e-13 0.039361864 -0.039361864 
0.96799999 6.4169725e-13 -4.5710092e-14 -0.54668903 -0.025511365 -2.582227e-13 2.582227e-13 0.039426759 -0.039426759 
0.96899998 6.421434e-13 -4.5812654e-14 -0.55030793 -0.025529876 -2.5843528e-13 2.5843528e-13 0.039491739 -0.039491739 
0.97000003 6.4258933e-13 -4.5915345e-14 -0.55393171 -0.025548281 -2.5864795e-13 2.5864795e-13 0.039556801 -0.039556801 
0.97100002 6.4303505e-13 -4.6018162e-14 -0.55756044 -0.02556658 -2.5886072e-13 2.5886075e-13 0.039621949 -0.039621949 
0.972 6.4348055e-13 -4.6121107e-14 -0.56119406 -0.025584769 -2.5907363e-13 2.5907363e-13 0.039687179 -0.039687179 
0.97299999 6.4392578e-13 -4.6224174e-14 -0.56483263 -0.025602851 -2.5928665e-13 2.5928665e-13 0.039752491 -0.039752495 
0.97399998 6.4437079e-13 -4.6327373e-14 -0.56847608 -0.025620829 -2.5949975e-13 2.5949975e-13 0.039817888 -0.039817892 
0.97500002 6.4481553e-13 -4.6430697e-14 -0.57212448 -0.0256387 -2.5971299e-13 2.5971299e-13 0.039883371 -0.039883371 
0.97600001 6.452601e-13 -4.6534147e-14 -0.57577777 -0.025656462 -2.5992633e-13 2.5992633e-13 0.039948933 -0.039948937 
0.977 6.4570446e-13 -4.6637726e-14 -0.579436 -0.02567412 -2.6013976e-13 2.6013978e-13 0.040014584 -0.040014584 
0.97799999 6.461485e-13 -4.6741429e-14 -0.58309913 -0.025691671 -2.6035334e-13 2.6035334e-13 0.040080309 -0.040080309 
0.97899997 6.4659243e-13 -4.6845259e-14 -0.5867672 -0.025709117 -2.6056699e-13 2.6056699e-13 0.040146124 -0.040146127 
0.98000002 6.4703603e-13 -4.694922e-14 -0.59044021 -0.025726454 -2.6078076e-13 2.6078076e-13 0.04021202 -0.04021202 
0.98100001 6.4747947e-13 -4.7053307e-14 -0.59411818 -0.025743689 -2.6099468e-13 2.6099468e-13 0.040278003 -0.040278003 
0.98199999 6.4792263e-13 -4.7157523e-14 -0.59780103 -0.025760816 -2.6120867e-13 2.6120867e-13 0.040344063 -0.040344063 
0.98299998 6.4836558e-13 -4.7261863e-14 -0.60148883 -0.025777837 -2.6142277e-13 2.6142277e-13 0.040410209 -0.040410209 
0.98400003 6.4880832e-13 -4.7366333e-14 -0.60518157 -0.025794756 -2.6163698e-13 2.6163698e-13 0.040476441 -0.040476441 
0.98500001 6.4925084e-13 -4.7470932e-14 -0.60887927 -0.025811568 -2.618513e-13 2.618513e-13 0.040542755 -0.040542755 
0.986 6.4969314e-13 -4.7575655e-14 -0.61258191 -0.025828272 -2.6206573e-13 2.6206573e-13 0.040609151 -0.040609151 
0.98699999 6.5013516e-13 -4.7680511e-14 -0.6162895 -0.025844876 -2.6228027e-13 2.622803e-13 0.040675629 -0.040675629 
0.98799998 6.5057698e-13 -4.7785492e-14 -0.62000203 -0.025861371 -2.6249494e-13 2.6249494e-13 0.040742192 -0.040742192 
0.98900002 6.5101857e-13 -4.7890602e-14 -0.62371951 -0.025877763 -2.6270972e-13 2.6270972e-13 0.040808834 -0.040808834 
0.99000001 6.5145995e-13 -4.7995841e-14 -0.62744194 -0.02589405 -2.6292458e-13 2.6292458e-13 0.040875565 -0.040875565 
0.991 6.5190111e-13 -4.8101205e-14 -0.63116932 -0.025910232 -2.6313955e-13 2.6313955e-13 0.040942375 -0.040942378 
0.99199998 6.52342e-13 -4.8206702e-14 -0.6349017 -0.025926311 -2.6335466e-13 2.6335466e-13 0.04100927 -0.04100927 
0.99299997 6.5278273e-13 -4.8312327e-14 -0.63863897 -0.025942285 -2.6356987e-13 2.6356987e-13 0.041076247 -0.041076247 
0.99400002 6.5322324e-13 -4.841808e-14 -0.64238125 -0.025958154 -2.6378517e-13 2.6378517e-13 0.041143306 -0.041143306 
0.995 6.5366348e-13 -4.852396e-14 -0.64612848 -0.02597392 -2.640006e-13 2.640006e-13 0.041210447 -0.04121045 
0.99599999 6.5410351e-13 -4.8629971e-14 -0.64988065 -0.025989583 -2.6421614e-13 2.6421614e-13 0.041277677 -0.041277677 
0.99699998 6.5454337e-13 -4.8736111e-14 -0.65363789 -0.02600514 -2.6443176e-13 2.6443176e-13 0.041344985 -0.041344985 
0.99800003 6.549829e-13 -4.884238e-14 -0.65739995 -0.026020594 -2.6464752e-13 2.6464752e-13 0.041412376 -0.041412376 
0.99900001 6.5542228e-13 -4.8948777e-14 -0.66116709 -0.026035946 -2.6486338e-13 2.6486338e-13 0.041479848 -0.041479852 
1 6.5586143e-13 -4.9055303e-14 -0.66493922 -0.026051193 -2.6507935e-13 2.6507935e-13 0.041547406 -0.04154741 
1.001 6.5630037e-13 -4.9161962e-14 -0.66871625 -0.026066337 -2.6529544e-13 2.6529544e-13 0.041615047 -0.041615047 
1.002 6.5673904e-13 -4.9268749e-14 -0.67249829 -0.026081378 -2.6551163e-13 2.6551163e-13 0.041682769 -0.041682769 
1.003 6.5717755e-13 -4.9375665e-14 -0.67628533 -0.026096316 -2.6572792e-13 2.6572792e-13 0.041750573 -0.041750576 
1.0039999 6.5761578e-13 -4.9482709e-14 -0.68007737 -0.02611115 -2.6594433e-13 2.6594433e-13 0.041818462 -0.041818466 
1.005 6.5805391e-13 -4.9589883e-14 -0.68387437 -0.026125884 -2.6616085e-13 2.6616085e-13 0.041886434 -0.041886434 
1.006 6.5849171e-13 -4.9697192e-14 -0.68767637 -0.026140513 -2.6637744e-13 2.6637744e-13 0.041954488 -0.041954488 
1.007 6.5892929e-13 -4.9804626e-14 -0.69148338 -0.02615504 -2.665942e-13 2.665942e-13 0.042022623 -0.042022623 
1.008 6.5936671e-13 -4.9912189e-14 -0.69529539 -0.026169464 -2.6681104e-13 2.6681104e-13 0.042090844 -0.042090844 
1.0089999 6.5980386e-13 -5.0019887e-14 -0.69911236 -0.026183786 -2.6702799e-13 2.6702799e-13 0.042159144 -0.042159144 
1.01 6.6024085e-13 -5.0127711e-14 -0.70293432 -0.026198007 -2.6724505e-13 2.6724505e-13 0.042227529 -0.042227529 
1.011 6.6067751e-13 -5.0235674e-14 -0.7067613 -0.026212126 -2.6746224e-13 2.6746224e-13 0.042295992 -0.042295996 
1.012 6.6111407e-13 -5.0343759e-14 -0.71059334 -0.026226141 -2.6767951e-13 2.6767951e-13 0.042364545 -0.042364545 
1.013 6.6155035e-13 -5.0451976e-14 -0.71443033 -0.026240056 -2.678969e-13 2.678969e-13 0.04243318 -0.04243318 
1.0140001 6.6198647e-13 -5.0560325e-14 -0.71827239 -0.026253868 -2.6811442e-13 2.6811442e-13 0.042501893 -0.042501893 
1.015 6.6242232e-13 -5.0668806e-14 -0.72211939 -0.026267579 -2.6833201e-13 2.6833201e-13 0.042570688 -0.042570688 
1.016 6.6285795e-13 -5.0777416e-14 -0.7259714 -0.026281187 -2.6854972e-13 2.6854972e-13 0.042639565 -0.042639568 
1.017 6.6329337e-13 -5.0886155e-14 -0.72982848 -0.026294695 -2.6876757e-13 2.6876757e-13 0.042708527 -0.042708531 
1.018 6.6372862e-13 -5.0995029e-14 -0.73369056 -0.026308101 -2.6898549e-13 2.6898549e-13 0.042777576 -0.042777576 
1.0190001 6.641636e-13 -5.1104032e-14 -0.73755765 -0.026321406 -2.6920352e-13 2.6920352e-13 0.042846702 -0.042846702 
1.02 6.6459837e-13 -5.1213167e-14 -0.74142981 -0.026334612 -2.6942169e-13 2.6942169e-13 0.04291591 -0.04291591 
1.021 6.6503297e-13 -5.1322438e-14 -0.74530697 -0.026347714 -2.6963994e-13 2.6963994e-13 0.042985201 -0.042985205 
1.022 6.654673e-13 -5.1431834e-14 -0.74918914 -0.026360717 -2.6985833e-13 2.6985833e-13 0.043054577 -0.043054577 
1.023 6.6590147e-13 -5.1541362e-14 -0.75307637 -0.026373619 -2.7007682e-13 2.7007682e-13 0.043124031 -0.043124035 
1.024 6.6633537e-13 -5.1651026e-14 -0.75696862 -0.026386419 -2.702954e-13 2.702954e-13 0.043193571 -0.043193571 
1.025 6.667691e-13 -5.1760821e-14 -0.76086593 -0.026399121 -2.7051408e-13 2.7051408e-13 0.043263193 -0.043263193 
1.026 6.6720262e-13 -5.1870746e-14 -0.76476818 -0.02641172 -2.707329e-13 2.707329e-13 0.043332897 -0.043332897 
1.027 6.6763587e-13 -5.1980803e-14 -0.76867557 -0.026424218 -2.7095183e-13 2.7095183e-13 0.043402679 -0.043402683 
1.028 6.6806895e-13 -5.2090991e-14 -0.77258795 -0.026436618 -2.7117084e-13 2.7117084e-13 0.043472551 -0.043472551 
1.029 6.6850182e-13 -5.2201309e-14 -0.77650547 -0.026448919 -2.7138998e-13 2.7138998e-13 0.043542501 -0.043542501 
1.03 6.6893447e-13 -5.2311765e-14 -0.78042799 -0.026461117 -2.7160923e-13 2.7160923e-13 0.043612532 -0.043612536 
1.031 6.6936691e-13 -5.2422354e-14 -0.78435552 -0.026473217 -2.7182859e-13 2.7182859e-13 0.04368265 -0.04368265 
1.0319999 6.6979912e-13 -5.2533071e-14 -0.78828812 -0.026485218 -2.7204804e-13 2.7204804e-13 0.043752845 -0.043752845 
1.033 6.7023112e-13 -5.2643924e-14 -0.79222584 -0.026497116 -2.7226759e-13 2.7226759e-13 0.043823123 -0.043823127 
1.034 6.7066296e-13 -5.2754906e-14 -0.79616857 -0.026508918 -2.7248727e-13 2.7248727e-13 0.043893486 -0.043893486 
1.035 6.7109453e-13 -5.286603e-14 -0.80011636 -0.026520617 -2.7270707e-13 2.7270707e-13 0.043963932 -0.043963932 
1.036 6.7152588e-13 -5.2977276e-14 -0.80406916 -0.026532222 -2.7292697e-13 2.7292697e-13 0.044034451 -0.044034455 
1.0369999 6.7195706e-13 -5.3088661e-14 -0.80802709 -0.026543723 -2.7314696e-13 2.7314696e-13 0.04410506 -0.04410506 
1.038 6.7238798e-13 -5.3200178e-14 -0.81199008 -0.026555127 -2.7336708e-13 2.7336708e-13 0.044175752 -0.044175752 
1.039 6.7281873e-13 -5.3311823e-14 -0.81595814 -0.026566431 -2.7358731e-13 2.7358731e-13 0.044246525 -0.044246525 
1.04 6.7324933e-13 -5.3423608e-14 -0.81993133 -0.026577637 -2.7380764e-13 2.7380764e-13 0.044317376 -0.044317376 
1.041 6.7367965e-13 -5.3535528e-14 -0.82390952 -0.026588744 -2.7402806e-13 2.7402806e-13 0.044388313 -0.044388317 
1.0420001 6.7410969e-13 -5.3647574e-14 -0.82789278 -0.026599752 -2.7424861e-13 2.7424861e-13 0.044459332 -0.044459332 
1.043 6.7453958e-13 -5.3759762e-14 -0.83188117 -0.026610659 -2.7446928e-13 2.7446928e-13 0.044530433 -0.044530433 
1.044 6.749693e-13 -5.3872075e-14 -0.83587462 -0.026621472 -2.7469005e-13 2.7469005e-13 0.044601612 -0.044601612 
1.045 6.7539881e-13 -5.3984523e-14 -0.83987319 -0.026632182 -2.749109e-13 2.749109e-13 0.04467288 -0.04467288 
1.046 6.758281e-13 -5.4097111e-14 -0.84387684 -0.026642798 -2.7513189e-13 2.7513189e-13 0.044744223 -0.044744223 
1.0470001 6.7625717e-13 -5.4209831e-14 -0.84788555 -0.026653314 -2.7535298e-13 2.7535298e-13 0.044815652 -0.044815652 
1.048 6.7668603e-13 -5.4322686e-14 -0.85189933 -0.026663732 -2.7557416e-13 2.7557416e-13 0.044887163 -0.044887163 
1.049 6.7711467e-13 -5.4435673e-14 -0.85591823 -0.026674051 -2.7579547e-13 2.7579547e-13 0.044958755 -0.044958755 
1.05 6.7754309e-13 -5.4548796e-14 -0.85994226 -0.026684273 -2.7601689e-13 2.7601689e-13 0.045030426 -0.045030426 
1.051 6.7797135e-13 -5.4662048e-14 -0.86397135 -0.026694397 -2.7623842e-13 2.7623842e-13 0.045102183 -0.045102183 
1.052 6.7839939e-13 -5.4775439e-14 -0.86800557 -0.026704423 -2.7646006e-13 2.7646006e-13 0.045174021 -0.045174021 
1.053 6.7882722e-13 -5.4888968e-14 -0.87204492 -0.026714351 -2.7668178e-13 2.7668178e-13 0.045245942 -0.045245942 
1.054 6.7925483e-13 -5.5002627e-14 -0.87608933 -0.026724182 -2.7690364e-13 2.7690364e-13 0.04531794 -0.045317944 
1.0549999 6.7968222e-13 -5.5116424e-14 -0.88013887 -0.026733916 -2.771256e-13 2.771256e-13 0.045390025 -0.045390025 
1.056 6.8010945e-13 -5.523035e-14 -0.88419354 -0.026743554 -2.7734764e-13 2.7734764e-13 0.045462191 -0.045462191 
1.057 6.8053641e-13 -5.5344414e-14 -0.88825327 -0.026753092 -2.7756982e-13 2.7756982e-13 0.045534436 -0.045534436 
1.058 6.8096321e-13 -5.5458615e-14 -0.89231819 -0.026762534 -2.7779209e-13 2.7779209e-13 0.045606766 -0.045606766 
1.059 6.8138979e-13 -5.5572951e-14 -0.89638823 -0.026771879 -2.7801451e-13 2.7801451e-13 0.045679174 -0.045679178 
1.0599999 6.8181615e-13 -5.5687422e-14 -0.90046334 -0.026781127 -2.7823699e-13 2.7823699e-13 0.045751669 -0.045751669 
1.061 6.8224235e-13 -5.5802026e-14 -0.90454358 -0.026790276 -2.7845957e-13 2.7845957e-13 0.045824237 -0.045824241 
1.062 6.8266833e-13 -5.5916768e-14 -0.908629 -0.02679933 -2.786823e-13 2.786823e-13 0.045896895 -0.045896895 
1.063 6.830941e-13 -5.603165e-14 -0.91271955 -0.02680829 -2.7890513e-13 2.7890513e-13 0.045969632 -0.045969632 
1.064 6.8351965e-13 -5.614666e-14 -0.9168151 -0.02681715 -2.7912804e-13 2.7912804e-13 0.046042453 -0.046042453 
1.0650001 6.8394493e-13 -5.6261805e-14 -0.92091596 -0.026825914 -2.7935109e-13 2.7935109e-13 0.046115354 -0.046115354 
1.066 6.8437015e-13 -5.637709e-14 -0.92502189 -0.026834583 -2.7957424e-13 2.7957424e-13 0.046188332 -0.046188332 
1.067 6.8479505e-13 -5.649251e-14 -0.929133 -0.026843155 -2.7979748e-13 2.7979748e-13 0.046261396 -0.0462614 
1.068 6.8521978e-13 -5.6608069e-14 -0.93324924 -0.02685163 -2.8002085e-13 2.8002085e-13 0.046334542 -0.046334542 
1.069 6.856443e-13 -5.6723764e-14 -0.93737054 -0.02686001 -2.8024431e-13 2.8024431e-13 0.04640777 -0.04640777 
1.0700001 6.8606866e-13 -5.683959e-14 -0.94149703 -0.026868293 -2.8046787e-13 2.8046787e-13 0.04648108 -0.04648108 
1.071 6.864928e-13 -5.6955559e-14 -0.94562864 -0.026876481 -2.8069157e-13 2.8069157e-13 0.046554469 -0.046554469 
1.072 6.8691672e-13 -5.7071657e-14 -0.9497655 -0.026884571 -2.8091535e-13 2.8091535e-13 0.046627942 -0.046627942 
1.073 6.8734043e-13 -5.7187897e-14 -0.95390749 -0.026892567 -2.8113923e-13 2.8113923e-13 0.046701491 -0.046701495 
1.074 6.8776392e-13 -5.7304279e-14 -0.9580546 -0.026900468 -2.8136323e-13 2.8136323e-13 0.046775129 -0.046775129 
1.075 6.8818725e-13 -5.7420784e-14 -0.96220696 -0.026908273 -2.8158736e-13 2.8158736e-13 0.046848845 -0.046848845 
1.076 6.8861036e-13 -5.7537437e-14 -0.96636432 -0.026915982 -2.818116e-13 2.818116e-13 0.046922643 -0.046922646 
1.077 6.8903325e-13 -5.7654219e-14 -0.97052693 -0.026923595 -2.8203592e-13 2.8203592e-13 0.046996523 -0.046996523 
1.0779999 6.8945598e-13 -5.7771144e-14 -0.97469479 -0.026931113 -2.8226035e-13 2.8226035e-13 0.047070481 -0.047070481 
1.079 6.8987844e-13 -5.7888204e-14 -0.97886777 -0.026938537 -2.8248489e-13 2.8248489e-13 0.047144525 -0.047144528 
1.08 6.9030074e-13 -5.8005399e-14 -0.98304594 -0.026945865 -2.8270957e-13 2.8270957e-13 0.047218647 -0.047218651 
1.081 6.9072282e-13 -5.8122737e-14 -0.98722929 -0.026953097 -2.8293432e-13 2.8293432e-13 0.047292855 -0.047292855 
1.082 6.9114473e-13 -5.824021e-14 -0.99141777 -0.026960237 -2.8315916e-13 2.8315916e-13 0.047367141 -0.047367141 
1.0829999 6.9156643e-13 -5.8357819e-14 -0.99561137 -0.026967278 -2.8338413e-13 2.8338413e-13 0.047441509 -0.047441509 
1.084 6.9198792e-13 -5.847557e-14 -0.99981022 -0.026974227 -2.8360924e-13 2.8360924e-13 0.047515959 -0.047515959 
1.085 6.9240924e-13 -5.8593457e-14 -1.0040143 -0.02698108 -2.8383443e-13 2.8383443e-13 0.04759049 -0.04759049 
1.086 6.9283029e-13 -5.8711479e-14 -1.0082235 -0.026987839 -2.840597e-13 2.840597e-13 0.047665104 -0.047665104 
1.087 6.9325117e-13 -5.8829637e-14 -1.0124379 -0.026994502 -2.842851e-13 2.842851e-13 0.047739796 -0.047739796 
1.0880001 6.936719e-13 -5.8947943e-14 -1.0166576 -0.027001074 -2.8451061e-13 2.8451061e-13 0.04781457 -0.04781457 
1.089 6.9409235e-13 -5.9066372e-14 -1.0208824 -0.02700755 -2.8473624e-13 2.8473624e-13 0.047889426 -0.047889426 
1.09 6.9451264e-13 -5.918495e-14 -1.0251125 -0.02701393 -2.8496194e-13 2.8496194e-13 0.047964364 -0.047964364 
1.091 6.9493272e-13 -5.9303663e-14 -1.0293477 -0.027020216 -2.8518778e-13 2.8518778e-13 0.048039384 -0.048039384 
1.092 6.9535258e-13 -5.9422519e-14 -1.0335882 -0.027026407 -2.8541373e-13 2.8541373e-13 0.048114486 -0.048114486 
1.0930001 6.9577227e-13 -5.954151e-14 -1.0378338 -0.027032508 -2.8563976e-13 2.8563976e-13 0.048189666 -0.048189666 
1.094 6.9619175e-13 -5.9660637e-14 -1.0420846 -0.027038511 -2.8586589e-13 2.8586589e-13 0.048264928 -0.048264928 
1.095 6.9661101e-13 -5.9779913e-14 -1.0463406 -0.027044423 -2.8609217e-13 2.8609219e-13 0.048340272 -0.048340272 
1.096 6.9703011e-13 -5.9899317e-14 -1.050602 -0.027050238 -2.8631855e-13 2.8631855e-13 0.048415698 -0.048415698 
1.097 6.9744899e-13 -6.0018864e-14 -1.0548685 -0.027055964 -2.8654501e-13 2.8654501e-13 0.048491202 -0.048491202 
1.098 6.9786771e-13 -6.0138553e-14 -1.0591402 -0.027061593 -2.8677161e-13 2.8677161e-13 0.048566792 -0.048566792 
1.099 6.9828616e-13 -6.0258371e-14 -1.0634172 -0.027067127 -2.8699826e-13 2.8699829e-13 0.04864246 -0.04864246 
1.1 6.9870444e-13 -6.0378338e-14 -1.0676993 -0.027072571 -2.8722508e-13 2.8722508e-13 0.04871821 -0.04871821 
1.101 6.9912251e-13 -6.0498441e-14 -1.0719867 -0.027077919 -2.8745197e-13 2.8745197e-13 0.048794042 -0.048794042 
1.102 6.9954041e-13 -6.0618685e-14 -1.0762793 -0.027083175 -2.8767898e-13 2.8767898e-13 0.048869953 -0.048869956 
1.103 6.999581e-13 -6.0739066e-14 -1.0805771 -0.027088337 -2.8790609e-13 2.8790609e-13 0.048945948 -0.048945948 
1.104 7.0037558e-13 -6.0859588e-14 -1.0848802 -0.027093407 -2.8813331e-13 2.8813331e-13 0.049022023 -0.049022023 
1.105 7.0079289e-13 -6.0980253e-14 -1.0891887 -0.027098382 -2.8836064e-13 2.8836064e-13 0.049098179 -0.049098179 
1.1059999 7.0120998e-13 -6.1101054e-14 -1.0935022 -0.027103264 -2.8858808e-13 2.8858808e-13 0.049174417 -0.049174417 
1.107 7.0162685e-13 -6.1221996e-14 -1.097821 -0.027108055 -2.8881563e-13 2.8881563e-13 0.049250733 -0.049250737 
1.108 7.0204351e-13 -6.1343075e-14 -1.1021451 -0.027112752 -2.8904326e-13 2.8904326e-13 0.049327135 -0.049327135 
1.109 7.0246001e-13 -6.1464295e-14 -1.1064743 -0.027117355 -2.8927102e-13 2.8927102e-13 0.049403615 -0.049403615 
1.11 7.0287629e-13 -6.1585658e-14 -1.110809 -0.027121866 -2.8949887e-13 2.8949887e-13 0.049480177 -0.049480177 
1.1109999 7.032924e-13 -6.1707157e-14 -1.1151488 -0.027126284 -2.8972685e-13 2.8972685e-13 0.049556822 -0.049556822 
1.112 7.037083e-13 -6.1828804e-14 -1.1194938 -0.027130611 -2.8995491e-13 2.8995491e-13 0.049633544 -0.049633544 
1.113 7.0412399e-13 -6.1950587e-14 -1.1238443 -0.027134843 -2.9018311e-13 2.9018311e-13 0.049710345 -0.049710345 
1.114 7.0453951e-13 -6.2072512e-14 -1.1281997 -0.027138986 -2.9041139e-13 2.9041139e-13 0.049787231 -0.049787231 
1.115 7.0495481e-13 -6.2194573e-14 -1.1325606 -0.027143035 -2.9063975e-13 2.9063977e-13 0.049864199 -0.049864199 
1.1160001 7.053699e-13 -6.2316783e-14 -1.1369268 -0.027146989 -2.9086827e-13 2.9086827e-13 0.049941245 -0.049941245 
1.117 7.0578482e-13 -6.2439129e-14 -1.1412981 -0.027150854 -2.9109687e-13 2.9109687e-13 0.050018378 -0.050018378 
1.118 7.0619953e-13 -6.2561616e-14 -1.1456748 -0.027154626 -2.9132558e-13 2.9132558e-13 0.050095584 -0.050095588 
1.119 7.0661402e-13 -6.268424e-14 -1.1500567 -0.027158307 -2.9155441e-13 2.9155441e-13 0.050172877 -0.050172877 
1.12 7.0702835e-13 -6.2807019e-14 -1.154444 -0.027161894 -2.9178331e-13 2.9178331e-13 0.050250247 -0.050250247 
1.1210001 7.0744246e-13 -6.2929927e-14 -1.1588365 -0.027165389 -2.9201235e-13 2.9201235e-13 0.0503277 -0.0503277 
1.122 7.0785635e-13 -6.3052977e-14 -1.1632342 -0.027168794 -2.9224149e-13 2.9224149e-13 0.050405234 -0.050405234 
1.123 7.0827009e-13 -6.3176169e-14 -1.1676373 -0.027172105 -2.9247072e-13 2.9247072e-13 0.050482847 -0.050482847 
1.124 7.086836e-13 -6.3299504e-14 -1.1720457 -0.027175324 -2.9270008e-13 2.9270008e-13 0.050560545 -0.050560545 
1.125 7.0909695e-13 -6.3422981e-14 -1.1764593 -0.027178453 -2.9292953e-13 2.9292953e-13 0.050638322 -0.050638322 
1.126 7.0951003e-13 -6.35466e-14 -1.1808783 -0.027181491 -2.9315908e-13 2.9315908e-13 0.05071618 -0.05071618 
1.127 7.0992301e-13 -6.3670362e-14 -1.1853025 -0.027184436 -2.9338877e-13 2.9338877e-13 0.050794117 -0.050794117 
1.128 7.1033576e-13 -6.3794266e-14 -1.1897321 -0.02718729 -2.9361854e-13 2.9361854e-13 0.050872132 -0.050872132 
1.1289999 7.107483e-13 -6.3918312e-14 -1.1941669 -0.027190052 -2.9384841e-13 2.9384841e-13 0.050950233 -0.050950233 
1.13 7.1116062e-13 -6.4042501e-14 -1.1986071 -0.027192723 -2.9407837e-13 2.9407837e-13 0.051028416 -0.051028416 
1.131 7.1157278e-13 -6.4166825e-14 -1.2030525 -0.027195303 -2.9430847e-13 2.9430847e-13 0.051106676 -0.051106676 
1.132 7.1198472e-13 -6.4291298e-14 -1.2075032 -0.027197789 -2.9453867e-13 2.9453867e-13 0.051185019 -0.051185019 
1.133 7.1239645e-13 -6.4415914e-14 -1.2119594 -0.027200188 -2.9476896e-13 2.9476896e-13 0.051263444 -0.051263444 
1.1339999 7.1280801e-13 -6.4540665e-14 -1.2164207 -0.027202494 -2.9499938e-13 2.9499938e-13 0.051341943 -0.051341943 
1.135 7.1321941e-13 -6.4665565e-14 -1.2208874 -0.027204709 -2.9522988e-13 2.9522988e-13 0.051420528 -0.051420532 
1.136 7.1363054e-13 -6.4790607e-14 -1.2253594 -0.027206833 -2.9546051e-13 2.9546051e-13 0.051499195 -0.051499195 
1.137 7.1404151e-13 -6.4915792e-14 -1.2298367 -0.027208868 -2.9569123e-13 2.9569123e-13 0.051577944 -0.051577944 
1.138 7.1445231e-13 -6.5041119e-14 -1.2343193 -0.027210809 -2.9592206e-13 2.9592206e-13 0.051656771 -0.051656771 
1.1390001 7.1486285e-13 -6.5166595e-14 -1.2388073 -0.027212661 -2.9615299e-13 2.9615299e-13 0.051735681 -0.051735681 
1.14 7.1527322e-13 -6.5292207e-14 -1.2433007 -0.027214421 -2.9638404e-13 2.9638404e-13 0.051814668 -0.051814668 
1.141 7.1568337e-13 -6.541796e-14 -1.2477994 -0.027216094 -2.9661519e-13 2.9661519e-13 0.051893737 -0.051893737 
1.142 7.1609336e-13 -6.5543863e-14 -1.2523032 -0.027217671 -2.9684642e-13 2.9684642e-13 0.051972885 -0.051972885 
1.143 7.1650319e-13 -6.5669902e-14 -1.2568126 -0.027219161 -2.9707776e-13 2.9707776e-13 0.052052118 -0.052052118 
1.1440001 7.1691275e-13 -6.5796096e-14 -1.2613273 -0.02722056 -2.9730924e-13 2.9730924e-13 0.052131429 -0.052131429 
1.145 7.173222e-13 -6.5922426e-14 -1.2658473 -0.027221868 -2.975408e-13 2.975408e-13 0.052210823 -0.052210823 
1.146 7.1773138e-13 -6.6048898e-14 -1.2703726 -0.027223088 -2.9777247e-13 2.9777247e-13 0.052290294 -0.052290294 
1.147 7.1814039e-13 -6.6175513e-14 -1.2749033 -0.027224215 -2.9800427e-13 2.9800427e-13 0.052369848 -0.052369848 
1.148 7.1854919e-13 -6.6302276e-14 -1.2794393 -0.027225252 -2.9823613e-13 2.9823613e-13 0.052449483 -0.052449483 
1.149 7.1895777e-13 -6.6429182e-14 -1.2839807 -0.0272262 -2.9846812e-13 2.9846812e-13 0.052529197 -0.052529201 
1.15 7.1936619e-13 -6.6556237e-14 -1.2885275 -0.027227055 -2.9870019e-13 2.9870019e-13 0.052608993 -0.052608997 
1.151 7.1977445e-13 -6.6683428e-14 -1.2930795 -0.027227823 -2.989324e-13 2.989324e-13 0.052688871 -0.052688871 
1.152 7.2018243e-13 -6.6810767e-14 -1.297637 -0.027228501 -2.9916472e-13 2.9916472e-13 0.052768826 -0.05276883 
1.153 7.2059031e-13 -6.6938249e-14 -1.3022 -0.027229087 -2.9939712e-13 2.9939712e-13 0.052848864 -0.052848868 
1.154 7.2099797e-13 -6.706588e-14 -1.3067681 -0.027229585 -2.9962962e-13 2.9962962e-13 0.052928984 -0.052928984 
1.155 7.2140536e-13 -6.7193653e-14 -1.3113416 -0.027229991 -2.9986224e-13 2.9986224e-13 0.053009182 -0.053009182 
1.156 7.2181258e-13 -6.7321562e-14 -1.3159205 -0.027230311 -3.0009496e-13 3.0009496e-13 0.053089462 -0.053089462 
1.1569999 7.2221965e-13 -6.7449627e-14 -1.3205049 -0.027230538 -3.0032777e-13 3.0032777e-13 0.05316982 -0.05316982 
1.158 7.2262649e-13 -6.7577834e-14 -1.3250945 -0.027230676 -3.0056074e-13 3.0056074e-13 0.053250264 -0.053250264 
1.159 7.2303318e-13 -6.770619e-14 -1.3296896 -0.027230725 -3.0079376e-13 3.0079376e-13 0.053330783 -0.053330787 
1.16 7.2343959e-13 -6.7834681e-14 -1.33429 -0.027230684 -3.0102689e-13 3.0102689e-13 0.053411387 -0.053411387 
1.161 7.238459e-13 -6.7963322e-14 -1.3388958 -0.027230555 -3.0126016e-13 3.0126016e-13 0.053492069 -0.053492069 
1.1619999 7.2425198e-13 -6.8092104e-14 -1.3435071 -0.027230335 -3.0149348e-13 3.0149348e-13 0.05357283 -0.05357283 
1.163 7.2465786e-13 -6.8221043e-14 -1.3481237 -0.027230026 -3.0172693e-13 3.0172693e-13 0.053653676 -0.053653676 
1.164 7.2506351e-13 -6.8350118e-14 -1.3527457 -0.027229626 -3.019605e-13 3.019605e-13 0.053734597 -0.053734597 
1.165 7.25469e-13 -6.8479334e-14 -1.357373 -0.02722914 -3.0219417e-13 3.0219417e-13 0.053815603 -0.053815603 
1.166 7.2587428e-13 -6.8608706e-14 -1.3620058 -0.027228562 -3.0242792e-13 3.0242792e-13 0.053896688 -0.053896688 
1.1670001 7.2627933e-13 -6.8738221e-14 -1.366644 -0.027227897 -3.0266181e-13 3.0266181e-13 0.053977851 -0.053977851 
1.168 7.2668423e-13 -6.8867885e-14 -1.3712876 -0.027227141 -3.0289578e-13 3.0289578e-13 0.054059096 -0.054059099 
1.169 7.2708896e-13 -6.8997684e-14 -1.3759366 -0.027226297 -3.0312984e-13 3.0312984e-13 0.054140426 -0.054140426 
1.17 7.2749342e-13 -6.9127633e-14 -1.3805909 -0.027225364 -3.0336402e-13 3.0336402e-13 0.054221831 -0.054221835 
1.171 7.2789778e-13 -6.9257737e-14 -1.3852507 -0.027224341 -3.0359832e-13 3.0359835e-13 0.054303318 -0.054303322 
1.1720001 7.2830191e-13 -6.9387977e-14 -1.3899159 -0.027223231 -3.0383272e-13 3.0383272e-13 0.054384887 -0.054384887 
1.173 7.2870578e-13 -6.9518366e-14 -1.3945866 -0.027222032 -3.0406721e-13 3.0406721e-13 0.054466534 -0.054466534 
1.174 7.2910954e-13 -6.9648904e-14 -1.3992625 -0.027220743 -3.043018e-13 3.043018e-13 0.054548264 -0.054548264 
1.175 7.2951302e-13 -6.9779591e-14 -1.403944 -0.027219364 -3.0453653e-13 3.0453653e-13 0.054630075 -0.054630075 
1.176 7.299164e-13 -6.991042e-14 -1.408631 -0.027217899 -3.0477132e-13 3.0477132e-13 0.054711964 -0.054711964 
1.177 7.303195e-13 -7.0041392e-14 -1.4133233 -0.027216343 -3.0500626e-13 3.0500626e-13 0.054793932 -0.054793932 
1.178 7.3072245e-13 -7.0172519e-14 -1.4180211 -0.0272147 -3.0524127e-13 3.0524127e-13 0.054875985 -0.054875985 
1.179 7.3112518e-13 -7.0303789e-14 -1.4227242 -0.027212968 -3.0547637e-13 3.054764e-13 0.054958113 -0.054958113 
1.1799999 7.3152774e-13 -7.0435201e-14 -1.4274328 -0.027211146 -3.0571162e-13 3.0571162e-13 0.055040322 -0.055040322 
1.181 7.3193009e-13 -7.0566762e-14 -1.4321469 -0.027209239 -3.0594695e-13 3.0594695e-13 0.055122621 -0.055122621 
1.182 7.3233222e-13 -7.0698472e-14 -1.4368664 -0.027207242 -3.0618238e-13 3.0618238e-13 0.055204988 -0.055204988 
1.183 7.3273424e-13 -7.0830332e-14 -1.4415911 -0.027205156 -3.0641792e-13 3.0641792e-13 0.055287439 -0.055287439 
1.184 7.3313599e-13 -7.0962333e-14 -1.4463216 -0.027202982 -3.0665355e-13 3.0665355e-13 0.055369973 -0.055369973 
1.1849999 7.3353753e-13 -7.1094484e-14 -1.4510574 -0.027200719 -3.0688928e-13 3.0688928e-13 0.055452589 -0.055452589 
1.186 7.3393895e-13 -7.1226784e-14 -1.4557986 -0.027198369 -3.0712515e-13 3.0712515e-13 0.055535279 -0.055535287 
1.187 7.3434011e-13 -7.1359233e-14 -1.4605453 -0.02719593 -3.073611e-13 3.073611e-13 0.055618051 -0.055618059 
1.188 7.347411e-13 -7.1491824e-14 -1.4652975 -0.027193405 -3.0759713e-13 3.0759713e-13 0.055700913 -0.055700913 
1.189 7.3514182e-13 -7.1624564e-14 -1.4700551 -0.02719079 -3.0783329e-13 3.0783329e-13 0.055783842 -0.055783842 
1.1900001 7.3554243e-13 -7.175746e-14 -1.4748182 -0.027188087 -3.0806957e-13 3.0806957e-13 0.05586686 -0.05586686 
1.191 7.3594283e-13 -7.1890498e-14 -1.4795867 -0.027185295 -3.0830593e-13 3.0830593e-13 0.055949952 -0.055949952 
1.192 7.3634301e-13 -7.2023686e-14 -1.4843608 -0.027182417 -3.0854239e-13 3.0854239e-13 0.056033127 -0.056033127 
1.193 7.3674302e-13 -7.2157016e-14 -1.4891402 -0.02717945 -3.0877896e-13 3.0877896e-13 0.056116384 -0.056116384 
1.194 7.3714282e-13 -7.2290501e-14 -1.4939251 -0.027176397 -3.0901564e-13 3.0901564e-13 0.056199722 -0.056199722 
1.1950001 7.3754246e-13 -7.2424122e-14 -1.4987155 -0.027173255 -3.0925241e-13 3.0925241e-13 0.056283139 -0.056283139 
1.196 7.3794188e-13 -7.2557906e-14 -1.5035114 -0.027170023 -3.094893e-13 3.094893e-13 0.05636663 -0.05636663 
1.197 7.3834108e-13 -7.2691832e-14 -1.5083128 -0.027166706 -3.0972626e-13 3.0972626e-13 0.056450211 -0.056450211 
1.198 7.3874012e-13 -7.2825914e-14 -1.5131195 -0.027163301 -3.0996337e-13 3.0996337e-13 0.056533869 -0.056533869 
1.199 7.3913895e-13 -7.2960132e-14 -1.5179319 -0.027159806 -3.1020054e-13 3.1020054e-13 0.056617603 -0.056617603 
1.2 7.3953755e-13 -7.3094505e-14 -1.5227497 -0.027156226 -3.1043785e-13 3.1043785e-13 0.056701425 -0.056701425 
1.201 7.39936e-13 -7.3229034e-14 -1.527573 -0.027152557 -3.1067523e-13 3.1067523e-13 0.056785319 -0.056785319 
1.202 7.4033423e-13 -7.3363699e-14 -1.5324017 -0.027148802 -3.1091273e-13 3.1091273e-13 0.056869298 -0.056869298 
1.2029999 7.4073224e-13 -7.3498519e-14 -1.537236 -0.027144959 -3.1115033e-13 3.1115033e-13 0.056953356 -0.056953356 
1.204 7.4113008e-13 -7.3633489e-14 -1.5420758 -0.027141029 -3.1138804e-13 3.1138804e-13 0.057037495 -0.057037495 
1.205 7.4152772e-13 -7.3768608e-14 -1.546921 -0.027137011 -3.1162583e-13 3.1162583e-13 0.057121716 -0.057121716 
1.206 7.4192518e-13 -7.3903875e-14 -1.5517716 -0.027132904 -3.1186376e-13 3.1186376e-13 0.057206009 -0.057206016 
1.207 7.4232244e-13 -7.4039292e-14 -1.556628 -0.027128711 -3.1210174e-13 3.1210174e-13 0.057290394 -0.057290394 
1.2079999 7.4271947e-13 -7.4174858e-14 -1.5614898 -0.027124433 -3.1233986e-13 3.1233986e-13 0.05737485 -0.05737485 
1.209 7.4311634e-13 -7.4310573e-14 -1.566357 -0.027120065 -3.1257809e-13 3.1257809e-13 0.057459392 -0.057459392 
1.21 7.43513e-13 -7.4446437e-14 -1.5712298 -0.027115609 -3.1281642e-13 3.1281642e-13 0.057544012 -0.057544012 
1.211 7.4390949e-13 -7.4582457e-14 -1.5761081 -0.027111068 -3.1305481e-13 3.1305481e-13 0.05762871 -0.05762871 
1.212 7.4430577e-13 -7.4718619e-14 -1.5809919 -0.027106442 -3.1329334e-13 3.1329334e-13 0.057713486 -0.057713486 
1.2130001 7.4470177e-13 -7.4854938e-14 -1.5858812 -0.027101725 -3.1353197e-13 3.1353197e-13 0.057798348 -0.057798348 
1.214 7.4509767e-13 -7.4991398e-14 -1.5907761 -0.027096922 -3.1377068e-13 3.1377068e-13 0.057883289 -0.057883289 
1.215 7.4549335e-13 -7.5128014e-14 -1.5956764 -0.027092032 -3.1400953e-13 3.1400953e-13 0.057968307 -0.057968307 
1.216 7.4588881e-13 -7.5264779e-14 -1.6005824 -0.027087055 -3.1424849e-13 3.1424849e-13 0.058053412 -0.058053412 
1.217 7.4628411e-13 -7.5401694e-14 -1.6054938 -0.027081992 -3.144875e-13 3.144875e-13 0.05813859 -0.05813859 
1.2180001 7.4667919e-13 -7.5538757e-14 -1.6104107 -0.027076842 -3.1472665e-13 3.1472665e-13 0.058223851 -0.058223851 
1.219 7.4707406e-13 -7.5675977e-14 -1.6153332 -0.027071603 -3.1496588e-13 3.1496588e-13 0.05830919 -0.05830919 
1.22 7.4746876e-13 -7.5813345e-14 -1.6202612 -0.027066279 -3.1520522e-13 3.1520522e-13 0.058394615 -0.058394615 
1.221 7.4786325e-13 -7.5950863e-14 -1.6251947 -0.027060868 -3.1544466e-13 3.1544466e-13 0.058480114 -0.058480114 
1.222 7.4825752e-13 -7.6088529e-14 -1.6301337 -0.027055372 -3.1568422e-13 3.1568422e-13 0.058565695 -0.058565695 
1.223 7.4865157e-13 -7.6226345e-14 -1.6350784 -0.027049787 -3.1592386e-13 3.1592386e-13 0.058651354 -0.058651354 
1.224 7.4904552e-13 -7.6364316e-14 -1.6400286 -0.027044116 -3.161636e-13 3.161636e-13 0.058737095 -0.058737095 
1.225 7.4943925e-13 -7.6502444e-14 -1.6449844 -0.027038358 -3.1640345e-13 3.1640345e-13 0.058822919 -0.058822919 
1.226 7.498327e-13 -7.6640713e-14 -1.6499456 -0.027032513 -3.1664339e-13 3.1664339e-13 0.05890882 -0.05890882 
1.227 7.50226e-13 -7.6779132e-14 -1.6549125 -0.027026583 -3.1688346e-13 3.1688346e-13 0.058994804 -0.058994804 
1.228 7.5061913e-13 -7.6917707e-14 -1.6598848 -0.027020564 -3.1712361e-13 3.1712361e-13 0.059080865 -0.059080865 
1.229 7.5101199e-13 -7.7056437e-14 -1.6648628 -0.02701446 -3.1736387e-13 3.1736387e-13 0.059167001 -0.059167001 
1.23 7.5140469e-13 -7.719531e-14 -1.6698463 -0.027008271 -3.1760423e-13 3.1760423e-13 0.059253227 -0.059253227 
1.2309999 7.5179722e-13 -7.7334338e-14 -1.6748353 -0.027001994 -3.1784468e-13 3.1784468e-13 0.059339527 -0.059339527 
1.232 7.5218954e-13 -7.7473523e-14 -1.67983 -0.026995631 -3.1808524e-13 3.1808524e-13 0.059425909 -0.059425909 
1.233 7.5258159e-13 -7.761285e-14 -1.6848302 -0.026989181 -3.183259e-13 3.183259e-13 0.059512369 -0.059512369 
1.234 7.5297353e-13 -7.7752339e-14 -1.689836 -0.026982645 -3.1856668e-13 3.1856668e-13 0.059598912 -0.059598912 
1.235 7.5336525e-13 -7.7891971e-14 -1.6948472 -0.026976023 -3.1880753e-13 3.1880753e-13 0.059685536 -0.059685536 
1.2359999 7.5375676e-13 -7.8031758e-14 -1.6998643 -0.026969314 -3.190485e-13 3.190485e-13 0.059772238 -0.059772238 
1.237 7.5414805e-13 -7.8171702e-14 -1.7048867 -0.026962519 -3.1928957e-13 3.1928957e-13 0.059859019 -0.059859019 
1.238 7.5453917e-13 -7.8311794e-14 -1.7099148 -0.026955638 -3.1953075e-13 3.1953075e-13 0.059945874 -0.059945874 
1.239 7.5493003e-13 -7.8452036e-14 -1.7149484 -0.02694867 -3.1977201e-13 3.1977201e-13 0.060032818 -0.060032818 
1.24 7.5532077e-13 -7.8592426e-14 -1.7199878 -0.026941616 -3.2001338e-13 3.2001338e-13 0.060119841 -0.060119841 
1.2410001 7.557113e-13 -7.873298e-14 -1.7250326 -0.026934478 -3.2025486e-13 3.2025486e-13 0.060206942 -0.060206942 
1.242 7.5610162e-13 -7.8873682e-14 -1.730083 -0.026927251 -3.2049642e-13 3.2049642e-13 0.060294122 -0.060294122 
1.243 7.5649171e-13 -7.9014533e-14 -1.735139 -0.02691994 -3.2073809e-13 3.2073809e-13 0.060381386 -0.060381386 
1.244 7.5688165e-13 -7.9155541e-14 -1.7402005 -0.026912542 -3.2097987e-13 3.2097987e-13 0.060468722 -0.060468722 
1.245 7.5727131e-13 -7.9296697e-14 -1.7452677 -0.026905058 -3.2122173e-13 3.2122173e-13 0.060556144 -0.060556144 
1.2460001 7.5766086e-13 -7.9438009e-14 -1.7503407 -0.026897488 -3.2146372e-13 3.2146372e-13 0.060643651 -0.060643651 
1.247 7.5805014e-13 -7.9579477e-14 -1.755419 -0.026889833 -3.217058e-13 3.217058e-13 0.060731228 -0.060731228 
1.248 7.5843926e-13 -7.9721094e-14 -1.7605029 -0.026882092 -3.2194798e-13 3.2194798e-13 0.060818888 -0.060818892 
1.249 7.5882817e-13 -7.9862867e-14 -1.7655927 -0.026874265 -3.2219025e-13 3.2219025e-13 0.06090663 -0.06090663 
1.25 7.5921691e-13 -8.0004789e-14 -1.7706878 -0.02686635 -3.2243265e-13 3.2243265e-13 0.06099445 -0.06099445 
1.251 7.5960538e-13 -8.0146867e-14 -1.7757887 -0.026858352 -3.226751e-13 3.226751e-13 0.061082348 -0.061082356 
1.252 7.5999368e-13 -8.0289094e-14 -1.7808952 -0.026850266 -3.2291769e-13 3.2291769e-13 0.061170336 -0.061170336 
1.253 7.6038177e-13 -8.0431484e-14 -1.7860074 -0.026842097 -3.2316036e-13 3.2316036e-13 0.061258391 -0.061258398 
1.2539999 7.607697e-13 -8.0574023e-14 -1.7911249 -0.02683384 -3.2340314e-13 3.2340314e-13 0.061346531 -0.061346531 
1.255 7.6115741e-13 -8.071671e-14 -1.7962484 -0.026825497 -3.23646e-13 3.23646e-13 0.061434753 -0.061434753 
1.256 7.6154491e-13 -8.0859554e-14 -1.8013773 -0.026817068 -3.23889e-13 3.23889e-13 0.061523058 -0.061523058 
1.257 7.6193218e-13 -8.100256e-14 -1.8065119 -0.026808556 -3.2413208e-13 3.2413208e-13 0.061611436 -0.061611436 
1.258 7.623193e-13 -8.1145709e-14 -1.8116521 -0.026799956 -3.2437527e-13 3.2437527e-13 0.061699897 -0.061699897 
1.2589999 7.627062e-13 -8.128902e-14 -1.816798 -0.026791271 -3.2461853e-13 3.2461853e-13 0.061788432 -0.061788432 
1.26 7.6309288e-13 -8.1432474e-14 -1.8219492 -0.0267825 -3.2486191e-13 3.2486191e-13 0.061877053 -0.061877053 
1.261 7.6347934e-13 -8.157609e-14 -1.8271065 -0.026773645 -3.2510539e-13 3.2510539e-13 0.061965756 -0.061965756 
1.262 7.6386564e-13 -8.1719862e-14 -1.8322693 -0.026764704 -3.2534899e-13 3.2534899e-13 0.062054534 -0.062054534 
1.263 7.6425173e-13 -8.1863783e-14 -1.8374376 -0.026755676 -3.2559266e-13 3.2559266e-13 0.062143393 -0.062143393 
1.2640001 7.6463759e-13 -8.200786e-14 -1.8426118 -0.026746562 -3.2583644e-13 3.2583644e-13 0.062232327 -0.062232334 
1.265 7.650233e-13 -8.2152099e-14 -1.8477913 -0.026737364 -3.2608031e-13 3.2608031e-13 0.062321346 -0.062321354 
1.266 7.6540873e-13 -8.2296481e-14 -1.8529767 -0.026728081 -3.2632431e-13 3.2632431e-13 0.062410451 -0.062410451 
1.267 7.65794e-13 -8.2441019e-14 -1.8581678 -0.026718711 -3.2656836e-13 3.2656836e-13 0.062499627 -0.062499627 
1.268 7.6617911e-13 -8.2585719e-14 -1.8633643 -0.026709257 -3.2681255e-13 3.2681255e-13 0.062588885 -0.062588885 
1.2690001 7.6656395e-13 -8.2730569e-14 -1.8685668 -0.026699716 -3.2705682e-13 3.2705682e-13 0.062678218 -0.062678218 
1.27 7.6694862e-13 -8.2875574e-14 -1.8737746 -0.026690092 -3.273012e-13 3.273012e-13 0.06276764 -0.06276764 
1.271 7.6733308e-13 -8.3020742e-14 -1.8789881 -0.02668038 -3.2754569e-13 3.2754569e-13 0.062857144 -0.062857144 
1.272 7.6771727e-13 -8.3166052e-14 -1.8842076 -0.026670584 -3.2779026e-13 3.2779026e-13 0.062946714 -0.062946714 
1.273 7.6810135e-13 -8.3311525e-14 -1.8894324 -0.026660703 -3.2803491e-13 3.2803491e-13 0.063036375 -0.063036375 
1.274 7.6848521e-13 -8.3457153e-14 -1.8946631 -0.026650738 -3.2827969e-13 3.2827969e-13 0.06312611 -0.06312611 
1.275 7.6886886e-13 -8.3602938e-14 -1.8998995 -0.026640685 -3.2852456e-13 3.2852456e-13 0.063215926 -0.063215926 
1.276 7.6925228e-13 -8.3748872e-14 -1.9051412 -0.026630549 -3.2876954e-13 3.2876954e-13 0.063305825 -0.063305825 
1.277 7.6963555e-13 -8.3894961e-14 -1.9103889 -0.026620325 -3.2901459e-13 3.2901459e-13 0.063395798 -0.063395798 
1.278 7.7001854e-13 -8.4041213e-14 -1.9156423 -0.026610019 -3.2925976e-13 3.2925976e-13 0.063485861 -0.063485861 
1.279 7.7040132e-13 -8.4187614e-14 -1.9209013 -0.026599625 -3.2950506e-13 3.2950506e-13 0.06357599 -0.06357599 
1.28 7.7078399e-13 -8.4334178e-14 -1.9261659 -0.026589146 -3.2975041e-13 3.2975041e-13 0.06366621 -0.06366621 
1.281 7.7116639e-13 -8.4480891e-14 -1.9314364 -0.026578583 -3.2999588e-13 3.2999588e-13 0.063756503 -0.063756503 
1.2819999 7.7154857e-13 -8.4627766e-14 -1.9367124 -0.026567936 -3.3024145e-13 3.3024145e-13 0.063846879 -0.063846879 
1.283 7.7193059e-13 -8.4774798e-14 -1.9419942 -0.026557202 -3.304871e-13 3.304871e-13 0.063937336 -0.063937336 
1.284 7.7231239e-13 -8.4921978e-14 -1.9472817 -0.026546383 -3.3073286e-13 3.3073286e-13 0.064027868 -0.064027868 
1.285 7.7269392e-13 -8.5069315e-14 -1.9525748 -0.026535479 -3.3097873e-13 3.3097873e-13 0.064118482 -0.064118482 
1.286 7.7307534e-13 -8.5216814e-14 -1.9578736 -0.026524492 -3.3122469e-13 3.3122469e-13 0.064209178 -0.064209178 
1.2869999 7.7345649e-13 -8.5364462e-14 -1.9631783 -0.026513418 -3.3147074e-13 3.3147074e-13 0.064299949 -0.064299949 
1.288 7.7383743e-13 -8.5512272e-14 -1.9684883 -0.026502259 -3.3171689e-13 3.3171689e-13 0.064390801 -0.064390801 
1.289 7.742182e-13 -8.5660239e-14 -1.9738044 -0.026491016 -3.3196316e-13 3.3196316e-13 0.064481735 -0.064481735 
1.29 7.7459876e-13 -8.5808368e-14 -1.979126 -0.026479686 -3.3220952e-13 3.3220952e-13 0.064572744 -0.064572744 
1.291 7.7497909e-13 -8.5956646e-14 -1.9844534 -0.026468273 -3.3245596e-13 3.3245596e-13 0.064663842 -0.064663842 
1.2920001 7.7535927e-13 -8.610508e-14 -1.9897864 -0.026456773 -3.3270251e-13 3.3270251e-13 0.064755015 -0.064755015 
1.293 7.7573917e-13 -8.625367e-14 -1.9951252 -0.026445191 -3.3294916e-13 3.3294916e-13 0.064846262 -0.064846262 
1.294 7.7611886e-13 -8.6402422e-14 -2.0004699 -0.026433522 -3.331959e-13 3.331959e-13 0.064937592 -0.064937592 
1.295 7.7649839e-13 -8.6551324e-14 -2.00582 -0.026421769 -3.3344272e-13 3.3344275e-13 0.06502901 -0.06502901 
1.296 7.7687769e-13 -8.6700388e-14 -2.0111759 -0.02640993 -3.3368967e-13 3.3368967e-13 0.065120496 -0.065120496 
1.2970001 7.7725684e-13 -8.6849608e-14 -2.0165377 -0.026398007 -3.3393674e-13 3.3393674e-13 0.065212063 -0.065212063 
1.298 7.7763571e-13 -8.6998991e-14 -2.0219049 -0.026386 -3.3418385e-13 3.3418385e-13 0.065303713 -0.065303713 
1.299 7.7801432e-13 -8.7148523e-14 -2.0272782 -0.026373906 -3.3443108e-13 3.3443108e-13 0.065395445 -0.065395445 
1.3 7.7839287e-13 -8.7298211e-14 -2.0326569 -0.02636173 -3.3467841e-13 3.3467841e-13 0.065487251 -0.065487251 
1.301 7.7877109e-13 -8.7448061e-14 -2.0380416 -0.026349466 -3.3492585e-13 3.3492585e-13 0.065579146 -0.065579146 
1.302 7.7914915e-13 -8.7598067e-14 -2.043432 -0.026337119 -3.3517338e-13 3.3517338e-13 0.065671109 -0.065671109 
1.303 7.7952694e-13 -8.7748236e-14 -2.0488279 -0.026324688 -3.3542098e-13 3.3542098e-13 0.065763161 -0.065763161 
1.304 7.7990462e-13 -8.7898561e-14 -2.0542297 -0.026312169 -3.3566872e-13 3.3566872e-13 0.065855287 -0.065855287 
1.3049999 7.8028203e-13 -8.8049034e-14 -2.0596373 -0.026299568 -3.3591654e-13 3.3591654e-13 0.065947495 -0.065947495 
1.306 7.8065923e-13 -8.8199677e-14 -2.0650506 -0.026286883 -3.3616445e-13 3.3616445e-13 0.066039778 -0.066039778 
1.307 7.8103626e-13 -8.8350476e-14 -2.0704699 -0.026274111 -3.3641246e-13 3.3641246e-13 0.066132151 -0.066132151 
1.308 7.8141307e-13 -8.8501431e-14 -2.0758946 -0.026261255 -3.3666058e-13 3.3666058e-13 0.06622459 -0.06622459 
1.309 7.8178962e-13 -8.8652542e-14 -2.0813253 -0.026248313 -3.3690878e-13 3.3690878e-13 0.066317119 -0.066317119 
1.3099999 7.8216594e-13 -8.8803815e-14 -2.0867615 -0.026235288 -3.3715709e-13 3.3715709e-13 0.066409722 -0.066409722 
1.311 7.8254211e-13 -8.8955244e-14 -2.0922034 -0.026222179 -3.3740551e-13 3.3740551e-13 0.066502407 -0.066502407 
1.312 7.8291811e-13 -8.9106829e-14 -2.0976515 -0.026208984 -3.37654e-13 3.37654e-13 0.066595174 -0.066595174 
1.313 7.8329379e-13 -8.9258577e-14 -2.1031051 -0.026195705 -3.3790258e-13 3.3790258e-13 0.066688024 -0.066688024 
1.314 7.8366935e-13 -8.941048e-14 -2.1085641 -0.02618234 -3.3815127e-13 3.3815127e-13 0.06678094 -0.06678094 
1.3150001 7.8404465e-13 -8.9562547e-14 -2.1140294 -0.02616889 -3.3840007e-13 3.3840007e-13 0.066873945 -0.066873945 
1.316 7.8441973e-13 -8.9714769e-14 -2.1195004 -0.026155358 -3.3864895e-13 3.3864895e-13 0.066967025 -0.066967025 
1.317 7.8479459e-13 -8.9867153e-14 -2.1249769 -0.02614174 -3.3889794e-13 3.3889794e-13 0.067060187 -0.067060187 
1.318 7.8516929e-13 -9.0019687e-14 -2.1304593 -0.026128037 -3.3914703e-13 3.3914703e-13 0.067153431 -0.067153431 
1.319 7.8554378e-13 -9.017239e-14 -2.1359475 -0.02611425 -3.3939618e-13 3.3939618e-13 0.06724675 -0.06724675 
1.3200001 7.8591804e-13 -9.0325249e-14 -2.1414416 -0.026100378 -3.3964544e-13 3.3964544e-13 0.06734015 -0.06734015 
1.321 7.8629204e-13 -9.0478264e-14 -2.1469412 -0.026086424 -3.3989483e-13 3.3989483e-13 0.067433633 -0.067433633 
1.322 7.8666587e-13 -9.0631434e-14 -2.1524467 -0.026072383 -3.4014428e-13 3.4014428e-13 0.06752719 -0.067527197 
1.323 7.8703949e-13 -9.0784774e-14 -2.1579583 -0.026058257 -3.4039386e-13 3.4039386e-13 0.067620829 -0.067620829 
1.324 7.8741283e-13 -9.093827e-14 -2.1634753 -0.026044047 -3.406435e-13 3.406435e-13 0.06771455 -0.06771455 
1.325 7.8778607e-13 -9.1091922e-14 -2.1689982 -0.026029751 -3.4089327e-13 3.4089327e-13 0.067808352 -0.067808352 
1.326 7.8815898e-13 -9.1245737e-14 -2.1745269 -0.026015373 -3.4114313e-13 3.4114313e-13 0.06790223 -0.06790223 
1.327 7.8853173e-13 -9.1399714e-14 -2.1800613 -0.02600091 -3.4139307e-13 3.4139307e-13 0.067996182 -0.067996182 
1.3279999 7.8890426e-13 -9.155384e-14 -2.1856017 -0.02598636 -3.4164311e-13 3.4164311e-13 0.068090223 -0.068090223 
1.329 7.8927658e-13 -9.1708135e-14 -2.1911478 -0.025971727 -3.4189323e-13 3.4189323e-13 0.068184339 -0.068184339 
1.33 7.8964867e-13 -9.1862587e-14 -2.1966996 -0.025957011 -3.4214347e-13 3.421435e-13 0.068278529 -0.068278529 
1.331 7.9002056e-13 -9.2017201e-14 -2.2022574 -0.02594221 -3.4239378e-13 3.4239378e-13 0.068372808 -0.068372808 
1.332 7.9039222e-13 -9.2171977e-14 -2.2078209 -0.025927324 -3.4264423e-13 3.4264423e-13 0.06846717 -0.06846717 
1.3329999 7.9076367e-13 -9.232691e-14 -2.2133901 -0.025912352 -3.4289474e-13 3.4289474e-13 0.068561599 -0.068561599 
1.334 7.9113495e-13 -9.2481998e-14 -2.2189653 -0.025897298 -3.4314538e-13 3.4314538e-13 0.068656109 -0.068656109 
1.335 7.9150597e-13 -9.2637256e-14 -2.2245462 -0.025882157 -3.4339607e-13 3.4339607e-13 0.068750709 -0.068750709 
1.336 7.9187676e-13 -9.2792663e-14 -2.2301331 -0.025866933 -3.4364688e-13 3.4364688e-13 0.068845384 -0.068845384 
1.337 7.9224734e-13 -9.2948239e-14 -2.2357254 -0.025851626 -3.4389779e-13 3.4389779e-13 0.068940125 -0.068940125 
1.3380001 7.9261771e-13 -9.3103971e-14 -2.2413239 -0.025836233 -3.4414878e-13 3.4414878e-13 0.069034956 -0.069034956 
1.339 7.9298785e-13 -9.3259872e-14 -2.246928 -0.025820754 -3.4439988e-13 3.4439988e-13 0.069129869 -0.069129869 
1.34 7.9335778e-13 -9.3415923e-14 -2.2525382 -0.025805194 -3.4465107e-13 3.4465107e-13 0.069224864 -0.069224864 
1.341 7.9372755e-13 -9.3572136e-14 -2.2581539 -0.025789546 -3.4490233e-13 3.4490233e-13 0.069319934 -0.069319934 
1.342 7.9409705e-13 -9.3728512e-14 -2.2637756 -0.025773816 -3.451537e-13 3.451537e-13 0.069415085 -0.069415085 
1.3430001 7.9446627e-13 -9.3885051e-14 -2.269403 -0.025758002 -3.4540518e-13 3.4540518e-13 0.069510311 -0.069510311 
1.344 7.9483539e-13 -9.4041745e-14 -2.2750363 -0.025742101 -3.4565677e-13 3.4565677e-13 0.069605619 -0.069605619 
1.345 7.9520418e-13 -9.4198609e-14 -2.2806756 -0.025726117 -3.4590844e-13 3.4590844e-13 0.069701008 -0.069701008 
1.346 7.9557281e-13 -9.4355628e-14 -2.2863207 -0.025710048 -3.4616017e-13 3.4616017e-13 0.069796473 -0.069796473 
1.347 7.9594122e-13 -9.451281e-14 -2.2919714 -0.025693895 -3.4641203e-13 3.4641203e-13 0.069892019 -0.069892019 
1.348 7.9630942e-13 -9.4670155e-14 -2.2976282 -0.025677659 -3.4666397e-13 3.4666397e-13 0.06998764 -0.06998764 
1.349 7.9667734e-13 -9.4827656e-14 -2.3032908 -0.025661336 -3.4691602e-13 3.4691602e-13 0.07008335 -0.07008335 
1.35 7.970451e-13 -9.4985326e-14 -2.308959 -0.025644932 -3.4716815e-13 3.4716815e-13 0.070179127 -0.070179127 
1.351 7.9741265e-13 -9.5143152e-14 -2.3146331 -0.02562844 -3.4742039e-13 3.4742039e-13 0.070274994 -0.070274994 
1.352 7.9777992e-13 -9.5301134e-14 -2.3203132 -0.025611866 -3.4767271e-13 3.4767271e-13 0.070370942 -0.070370942 
1.353 7.9814703e-13 -9.5459285e-14 -2.325999 -0.025595207 -3.4792514e-13 3.4792514e-13 0.070466965 -0.070466965 
1.354 7.9851382e-13 -9.5617599e-14 -2.3316908 -0.025578463 -3.4817762e-13 3.4817762e-13 0.070563063 -0.070563063 
1.355 7.9888049e-13 -9.5776069e-14 -2.3373888 -0.025561634 -3.4843024e-13 3.4843024e-13 0.070659243 -0.070659243 
1.3559999 7.9924695e-13 -9.5934701e-14 -2.343092 -0.025544722 -3.4868294e-13 3.4868294e-13 0.070755504 -0.070755504 
1.357 7.9961309e-13 -9.6093503e-14 -2.3488014 -0.025527725 -3.4893572e-13 3.4893575e-13 0.070851848 -0.070851848 
1.358 7.9997906e-13 -9.625246e-14 -2.3545165 -0.025510643 -3.4918864e-13 3.4918864e-13 0.070948265 -0.070948265 
1.359 8.0034487e-13 -9.641158e-14 -2.3602376 -0.025493478 -3.4944161e-13 3.4944161e-13 0.071044765 -0.071044765 
1.36 8.0071036e-13 -9.657087e-14 -2.3659647 -0.025476228 -3.4969469e-13 3.4969469e-13 0.071141347 -0.071141347 
1.3609999 8.0107568e-13 -9.6730309e-14 -2.3716974 -0.025458895 -3.4994785e-13 3.4994785e-13 0.071238004 -0.071238004 
1.362 8.0144067e-13 -9.6889917e-14 -2.3774362 -0.025441475 -3.5020112e-13 3.5020112e-13 0.071334742 -0.071334742 
1.363 8.0180551e-13 -9.7049688e-14 -2.3831806 -0.025423972 -3.5045447e-13 3.5045447e-13 0.071431555 -0.071431555 
1.364 8.0217018e-13 -9.7209621e-14 -2.388931 -0.025406385 -3.5070793e-13 3.5070793e-13 0.07152845 -0.07152845 
1.365 8.0253463e-13 -9.7369717e-14 -2.3946874 -0.025388714 -3.5096147e-13 3.5096147e-13 0.071625419 -0.071625419 
1.3660001 8.0289876e-13 -9.7529969e-14 -2.4004498 -0.025370957 -3.5121512e-13 3.5121512e-13 0.071722478 -0.071722478 
1.367 8.0326278e-13 -9.7690397e-14 -2.4062176 -0.025353117 -3.5146885e-13 3.5146885e-13 0.071819603 -0.071819603 
1.368 8.0362643e-13 -9.7850974e-14 -2.4119916 -0.025335191 -3.5172267e-13 3.5172267e-13 0.071916819 -0.071916819 
1.369 8.0398996e-13 -9.8011721e-14 -2.4177716 -0.025317183 -3.5197661e-13 3.5197661e-13 0.072014116 -0.072014116 
1.37 8.0435327e-13 -9.817263e-14 -2.423557 -0.025299089 -3.5223061e-13 3.5223061e-13 0.072111487 -0.072111487 
1.3710001 8.0471627e-13 -9.8333701e-14 -2.4293487 -0.025280911 -3.524847e-13 3.524847e-13 0.072208934 -0.072208934 
1.372 8.0507909e-13 -9.8494936e-14 -2.4351463 -0.025262648 -3.5273889e-13 3.5273892e-13 0.072306462 -0.072306462 
1.373 8.0544176e-13 -9.8656333e-14 -2.4409497 -0.025244301 -3.5299322e-13 3.5299322e-13 0.072404072 -0.072404072 
1.374 8.058041e-13 -9.8817893e-14 -2.446759 -0.025225868 -3.532476e-13 3.532476e-13 0.072501756 -0.072501756 
1.375 8.0616628e-13 -9.8979615e-14 -2.452574 -0.025207354 -3.5350206e-13 3.5350206e-13 0.07259953 -0.07259953 
1.376 8.0652818e-13 -9.9141507e-14 -2.4583952 -0.025188753 -3.5375663e-13 3.5375663e-13 0.072697371 -0.072697379 
1.377 8.0688987e-13 -9.9303554e-14 -2.4642222 -0.025170069 -3.5401128e-13 3.5401128e-13 0.072795294 -0.072795294 
1.378 8.0725135e-13 -9.9465771e-14 -2.4700551 -0.025151299 -3.5426604e-13 3.5426604e-13 0.072893307 -0.072893307 
1.3789999 8.0761255e-13 -9.9628144e-14 -2.475894 -0.025132447 -3.5452088e-13 3.5452088e-13 0.072991386 -0.072991386 
1.38 8.0797359e-13 -9.9790693e-14 -2.4817386 -0.02511351 -3.5477583e-13 3.5477583e-13 0.073089555 -0.073089555 
1.381 8.083343e-13 -9.9953391e-14 -2.4875894 -0.025094487 -3.5503086e-13 3.5503086e-13 0.073187798 -0.073187798 
1.382 8.0869485e-13 -1.0011627e-13 -2.4934456 -0.025075382 -3.5528598e-13 3.5528598e-13 0.073286116 -0.073286116 
1.383 8.0905524e-13 -1.002793e-13 -2.4993081 -0.025056191 -3.555412e-13 3.555412e-13 0.073384516 -0.073384516 
1.3839999 8.0941531e-13 -1.004425e-13 -2.5051765 -0.025036916 -3.557965e-13 3.557965e-13 0.073482998 -0.073482998 
1.385 8.0977515e-13 -1.0060585e-13 -2.5110509 -0.025017556 -3.5605189e-13 3.5605189e-13 0.073581554 -0.073581554 
1.386 8.1013478e-13 -1.0076938e-13 -2.5169311 -0.024998112 -3.563074e-13 3.563074e-13 0.0736802 -0.0736802 
1.387 8.1049414e-13 -1.0093307e-13 -2.5228171 -0.024978584 -3.5656298e-13 3.5656298e-13 0.07377892 -0.07377892 
1.388 8.1085339e-13 -1.0109692e-13 -2.5287094 -0.024958972 -3.5681866e-13 3.5681866e-13 0.073877707 -0.073877707 
1.3890001 8.1121232e-13 -1.0126093e-13 -2.5346074 -0.024939274 -3.5707442e-13 3.5707442e-13 0.073976584 -0.073976584 
1.39 8.1157097e-13 -1.0142511e-13 -2.5405111 -0.024919493 -3.5733029e-13 3.5733029e-13 0.074075542 -0.074075542 
1.391 8.1192952e-13 -1.0158945e-13 -2.5464211 -0.024899626 -3.5758625e-13 3.5758625e-13 0.074174576 -0.074174576 
1.392 8.1228768e-13 -1.0175397e-13 -2.5523369 -0.024879675 -3.5784226e-13 3.5784228e-13 0.074273691 -0.074273691 
1.393 8.1264574e-13 -1.0191864e-13 -2.5582585 -0.024859641 -3.5809843e-13 3.5809843e-13 0.074372888 -0.074372888 
1.3940001 8.1300353e-13 -1.0208348e-13 -2.5641863 -0.02483952 -3.5835462e-13 3.5835462e-13 0.074472159 -0.074472159 
1.395 8.1336099e-13 -1.0224849e-13 -2.5701199 -0.024819316 -3.5861095e-13 3.5861095e-13 0.074571505 -0.074571505 
1.396 8.1371829e-13 -1.0241365e-13 -2.5760593 -0.024799028 -3.5886737e-13 3.5886737e-13 0.074670941 -0.074670941 
1.397 8.1407542e-13 -1.0257898e-13 -2.5820048 -0.024778655 -3.5912386e-13 3.5912386e-13 0.074770451 -0.074770451 
1.398 8.1443229e-13 -1.0274449e-13 -2.5879564 -0.024758197 -3.5938044e-13 3.5938044e-13 0.074870035 -0.074870035 
1.399 8.1478883e-13 -1.0291015e-13 -2.5939138 -0.024737656 -3.5963715e-13 3.5963715e-13 0.074969701 -0.074969701 
1.4 8.1514515e-13 -1.0307597e-13 -2.5998769 -0.024717029 -3.5989389e-13 3.5989389e-13 0.07506945 -0.07506945 
1.401 8.1550131e-13 -1.0324197e-13 -2.6058462 -0.024696318 -3.6015077e-13 3.6015077e-13 0.07516928 -0.07516928 
1.402 8.158572e-13 -1.0340813e-13 -2.6118214 -0.024675524 -3.6040772e-13 3.6040772e-13 0.075269178 -0.075269178 
1.403 8.1621287e-13 -1.0357445e-13 -2.6178026 -0.024654644 -3.6066476e-13 3.6066476e-13 0.075369164 -0.075369164 
1.404 8.1656828e-13 -1.0374093e-13 -2.6237898 -0.02463368 -3.609219e-13 3.609219e-13 0.075469226 -0.075469226 
1.405 8.1692351e-13 -1.039076e-13 -2.6297829 -0.024612632 -3.6117913e-13 3.6117913e-13 0.075569376 -0.075569376 
1.406 8.1727843e-13 -1.0407442e-13 -2.635782 -0.024591498 -3.6143644e-13 3.6143644e-13 0.075669594 -0.075669594 
1.4069999 8.1763318e-13 -1.042414e-13 -2.6417868 -0.024570281 -3.6169386e-13 3.6169386e-13 0.075769894 -0.075769894 
1.408 8.1798771e-13 -1.0440855e-13 -2.6477978 -0.024548976 -3.6195135e-13 3.6195135e-13 0.075870275 -0.075870275 
1.409 8.1834187e-13 -1.0457587e-13 -2.6538148 -0.024527591 -3.6220896e-13 3.6220896e-13 0.075970732 -0.075970732 
1.41 8.1869597e-13 -1.0474334e-13 -2.6598377 -0.024506118 -3.6246662e-13 3.6246662e-13 0.07607127 -0.07607127 
1.411 8.1904974e-13 -1.0491099e-13 -2.6658666 -0.024484562 -3.6272439e-13 3.6272439e-13 0.076171882 -0.076171882 
1.4119999 8.1940325e-13 -1.0507881e-13 -2.6719015 -0.024462922 -3.6298224e-13 3.6298224e-13 0.076272584 -0.076272584 
1.413 8.1975653e-13 -1.0524678e-13 -2.6779423 -0.024441198 -3.632402e-13 3.632402e-13 0.076373361 -0.076373361 
1.414 8.2010955e-13 -1.0541494e-13 -2.683989 -0.024419388 -3.6349821e-13 3.6349821e-13 0.076474212 -0.076474212 
1.415 8.204624e-13 -1.0558324e-13 -2.690042 -0.024397492 -3.6375636e-13 3.6375636e-13 0.076575145 -0.076575145 
1.416 8.2081493e-13 -1.0575172e-13 -2.6961007 -0.024375513 -3.6401459e-13 3.6401459e-13 0.076676153 -0.076676153 
1.4170001 8.211673e-13 -1.0592037e-13 -2.7021654 -0.02435345 -3.642729e-13 3.642729e-13 0.07677725 -0.07677725 
1.418 8.2151934e-13 -1.0608918e-13 -2.7082362 -0.024331301 -3.6453127e-13 3.6453127e-13 0.076878421 -0.076878421 
1.419 8.2187122e-13 -1.0625815e-13 -2.7143128 -0.024309069 -3.647898e-13 3.647898e-13 0.076979667 -0.076979667 
1.42 8.2222282e-13 -1.064273e-13 -2.7203956 -0.024286751 -3.6504835e-13 3.6504835e-13 0.077080995 -0.077080995 
1.421 8.2257421e-13 -1.065966e-13 -2.7264843 -0.024264349 -3.6530701e-13 3.6530701e-13 0.077182405 -0.077182405 
1.4220001 8.2292533e-13 -1.0676608e-13 -2.732579 -0.024241863 -3.6556576e-13 3.6556576e-13 0.077283889 -0.077283889 
1.423 8.2327618e-13 -1.0693572e-13 -2.7386796 -0.024219289 -3.6582461e-13 3.6582461e-13 0.077385455 -0.077385455 
1.424 8.2362681e-13 -1.0710553e-13 -2.7447863 -0.024196634 -3.6608355e-13 3.6608355e-13 0.077487096 -0.077487096 
1.425 8.2397728e-13 -1.072755e-13 -2.7508991 -0.024173893 -3.6634256e-13 3.6634256e-13 0.077588819 -0.077588819 
1.426 8.2432742e-13 -1.0744565e-13 -2.7570179 -0.024151068 -3.6660169e-13 3.6660169e-13 0.077690624 -0.077690624 
1.427 8.2467729e-13 -1.0761596e-13 -2.7631423 -0.024128158 -3.6686087e-13 3.6686087e-13 0.07779251 -0.07779251 
1.428 8.25027e-13 -1.0778643e-13 -2.769273 -0.024105161 -3.6712015e-13 3.6712015e-13 0.077894464 -0.077894464 
1.429 8.2537639e-13 -1.0795707e-13 -2.7754097 -0.024082083 -3.6737955e-13 3.6737955e-13 0.077996507 -0.077996507 
1.4299999 8.2572561e-13 -1.0812789e-13 -2.7815526 -0.024058918 -3.6763902e-13 3.6763902e-13 0.078098625 -0.078098625 
1.431 8.2607451e-13 -1.0829886e-13 -2.7877011 -0.024035668 -3.6789858e-13 3.6789858e-13 0.078200817 -0.078200817 
1.432 8.2642319e-13 -1.0847e-13 -2.7938559 -0.024012335 -3.6815822e-13 3.6815822e-13 0.078303091 -0.078303091 
1.433 8.2677159e-13 -1.0864132e-13 -2.8000166 -0.023988916 -3.6841794e-13 3.6841794e-13 0.078405455 -0.078405455 
1.434 8.2711979e-13 -1.088128e-13 -2.8061833 -0.023965413 -3.6867777e-13 3.6867777e-13 0.078507885 -0.078507885 
1.4349999 8.2746776e-13 -1.0898445e-13 -2.8123562 -0.023941824 -3.6893768e-13 3.6893768e-13 0.078610398 -0.078610398 
1.436 8.2781541e-13 -1.0915625e-13 -2.8185346 -0.02391815 -3.6919767e-13 3.6919767e-13 0.078712992 -0.078712992 
1.437 8.2816295e-13 -1.0932824e-13 -2.8247197 -0.023894392 -3.6945775e-13 3.6945775e-13 0.078815661 -0.078815654 
1.438 8.2851011e-13 -1.0950038e-13 -2.8309104 -0.02387055 -3.6971793e-13 3.6971793e-13 0.078918412 -0.078918412 
1.439 8.2885706e-13 -1.096727e-13 -2.8371072 -0.023846621 -3.6997819e-13 3.6997819e-13 0.079021238 -0.079021238 
1.4400001 8.2920378e-13 -1.0984519e-13 -2.8433101 -0.023822607 -3.7023856e-13 3.7023856e-13 0.079124145 -0.079124145 
1.441 8.2955024e-13 -1.1001784e-13 -2.8495188 -0.02379851 -3.7049899e-13 3.7049899e-13 0.079227127 -0.079227127 
1.442 8.2989648e-13 -1.1019066e-13 -2.8557339 -0.023774328 -3.7075952e-13 3.7075952e-13 0.079330198 -0.079330198 
1.443 8.3024245e-13 -1.1036364e-13 -2.8619547 -0.023750061 -3.7102011e-13 3.7102011e-13 0.079433344 -0.079433344 
1.444 8.3058815e-13 -1.105368e-13 -2.8681817 -0.023725709 -3.7128083e-13 3.7128083e-13 0.079536565 -0.079536565 
1.4450001 8.3093363e-13 -1.1071013e-13 -2.8744147 -0.023701271 -3.7154161e-13 3.7154161e-13 0.079639867 -0.079639867 
1.446 8.3127884e-13 -1.1088361e-13 -2.8806536 -0.023676749 -3.7180247e-13 3.7180247e-13 0.079743251 -0.079743251 
1.447 8.3162378e-13 -1.1105728e-13 -2.8868988 -0.023652142 -3.7206346e-13 3.7206346e-13 0.07984671 -0.07984671 
1.448 8.319685e-13 -1.1123111e-13 -2.8931499 -0.023627449 -3.7232451e-13 3.7232451e-13 0.079950243 -0.079950243 
1.449 8.3231295e-13 -1.114051e-13 -2.8994069 -0.023602672 -3.7258562e-13 3.7258562e-13 0.080053858 -0.080053858 
1.45 8.3265724e-13 -1.1157926e-13 -2.9056702 -0.023577809 -3.7284685e-13 3.7284685e-13 0.080157556 -0.080157556 
1.451 8.3300109e-13 -1.117536e-13 -2.9119394 -0.023552863 -3.7310815e-13 3.7310815e-13 0.080261327 -0.080261327 
1.452 8.3334489e-13 -1.1192811e-13 -2.9182148 -0.023527829 -3.7336958e-13 3.7336958e-13 0.080365181 -0.080365181 
1.4529999 8.3368826e-13 -1.1210277e-13 -2.9244959 -0.023502713 -3.7363106e-13 3.7363106e-13 0.080469117 -0.080469117 
1.454 8.3403147e-13 -1.1227761e-13 -2.9307835 -0.023477511 -3.7389262e-13 3.7389262e-13 0.080573127 -0.080573127 
1.455 8.343744e-13 -1.1245262e-13 -2.9370768 -0.023452224 -3.7415429e-13 3.7415429e-13 0.080677219 -0.080677219 
1.456 8.3471717e-13 -1.126278e-13 -2.9433763 -0.023426851 -3.7441602e-13 3.7441602e-13 0.080781385 -0.080781385 
1.457 8.3505961e-13 -1.1280315e-13 -2.9496818 -0.023401393 -3.7467785e-13 3.7467785e-13 0.080885634 -0.080885634 
1.4579999 8.3540173e-13 -1.1297865e-13 -2.9559937 -0.02337585 -3.7493977e-13 3.7493977e-13 0.080989964 -0.080989964 
1.459 8.3574364e-13 -1.1315433e-13 -2.962311 -0.023350222 -3.7520177e-13 3.7520177e-13 0.081094362 -0.081094362 
1.46 8.3608532e-13 -1.1333018e-13 -2.9686348 -0.02332451 -3.7546387e-13 3.7546387e-13 0.081198849 -0.081198849 
1.461 8.3642679e-13 -1.1350621e-13 -2.9749646 -0.023298711 -3.7572603e-13 3.7572603e-13 0.08130341 -0.08130341 
1.462 8.3676794e-13 -1.136824e-13 -2.9813006 -0.023272827 -3.759883e-13 3.759883e-13 0.081408054 -0.081408054 
1.4630001 8.3710887e-13 -1.1385875e-13 -2.9876423 -0.023246858 -3.7625065e-13 3.7625065e-13 0.081512779 -0.081512779 
1.464 8.3744947e-13 -1.1403527e-13 -2.9939902 -0.023220805 -3.7651308e-13 3.7651311e-13 0.081617571 -0.081617571 
1.465 8.3778985e-13 -1.1421197e-13 -3.0003443 -0.023194665 -3.767756e-13 3.767756e-13 0.081722453 -0.081722453 
1.466 8.3813002e-13 -1.1438885e-13 -3.0067043 -0.023168441 -3.7703822e-13 3.7703822e-13 0.08182741 -0.08182741 
1.467 8.3846986e-13 -1.1456588e-13 -3.0130706 -0.023142133 -3.7730089e-13 3.7730092e-13 0.08193244 -0.08193244 
1.4680001 8.3880949e-13 -1.1474308e-13 -3.0194428 -0.023115737 -3.7756368e-13 3.7756368e-13 0.082037553 -0.082037553 
1.469 8.3914885e-13 -1.1492046e-13 -3.0258212 -0.023089256 -3.7782654e-13 3.7782654e-13 0.082142748 -0.082142748 
1.47 8.3948798e-13 -1.1509801e-13 -3.0322053 -0.023062691 -3.7808951e-13 3.7808951e-13 0.082248025 -0.082248025 
1.471 8.398268e-13 -1.1527572e-13 -3.0385959 -0.02303604 -3.7835254e-13 3.7835254e-13 0.082353376 -0.082353376 
1.472 8.4016534e-13 -1.154536e-13 -3.0449927 -0.023009302 -3.7861565e-13 3.7861565e-13 0.082458802 -0.082458802 
1.473 8.4050372e-13 -1.1563165e-13 -3.0513952 -0.022982482 -3.7887884e-13 3.7887884e-13 0.082564302 -0.082564302 
1.474 8.4084177e-13 -1.1580988e-13 -3.0578039 -0.022955574 -3.7914214e-13 3.7914217e-13 0.082669891 -0.082669891 
1.475 8.4117956e-13 -1.1598827e-13 -3.0642185 -0.022928583 -3.7940552e-13 3.7940552e-13 0.082775556 -0.082775556 
1.476 8.4151701e-13 -1.1616683e-13 -3.0706394 -0.022901503 -3.7966898e-13 3.7966898e-13 0.082881302 -0.082881302 
1.477 8.4185436e-13 -1.1634557e-13 -3.0770664 -0.02287434 -3.7993252e-13 3.7993252e-13 0.082987122 -0.082987122 
1.478 8.4219133e-13 -1.1652447e-13 -3.0834994 -0.022847092 -3.8019615e-13 3.8019615e-13 0.083093025 -0.083093025 
1.479 8.4252809e-13 -1.1670354e-13 -3.0899386 -0.022819757 -3.8045988e-13 3.8045988e-13 0.083199002 -0.083199002 
1.48 8.4286452e-13 -1.1688278e-13 -3.0963838 -0.022792337 -3.8072366e-13 3.8072369e-13 0.083305061 -0.083305061 
1.4809999 8.4320078e-13 -1.1706219e-13 -3.1028352 -0.022764832 -3.8098753e-13 3.8098753e-13 0.083411194 -0.083411194 
1.482 8.4353677e-13 -1.1724177e-13 -3.1092925 -0.022737242 -3.8125154e-13 3.8125154e-13 0.08351741 -0.08351741 
1.483 8.4387244e-13 -1.1742152e-13 -3.115756 -0.022709565 -3.8151557e-13 3.8151557e-13 0.083623707 -0.083623707 
1.484 8.4420784e-13 -1.1760146e-13 -3.1222258 -0.022681803 -3.817797e-13 3.8177973e-13 0.083730079 -0.083730079 
1.485 8.4454297e-13 -1.1778154e-13 -3.1287014 -0.022653956 -3.8204395e-13 3.8204395e-13 0.083836533 -0.083836533 
1.4859999 8.4487788e-13 -1.1796181e-13 -3.1351833 -0.022626022 -3.8230823e-13 3.8230823e-13 0.083943062 -0.083943062 
1.487 8.4521252e-13 -1.1814224e-13 -3.1416709 -0.022598002 -3.8257261e-13 3.8257261e-13 0.084049672 -0.084049672 
1.488 8.4554689e-13 -1.1832286e-13 -3.148165 -0.022569899 -3.828371e-13 3.828371e-13 0.084156357 -0.084156357 
1.489 8.4588093e-13 -1.1850362e-13 -3.154665 -0.022541709 -3.8310165e-13 3.8310165e-13 0.084263124 -0.084263124 
1.49 8.4621481e-13 -1.1868458e-13 -3.1611714 -0.022513432 -3.833663e-13 3.833663e-13 0.084369965 -0.084369965 
1.4910001 8.4654842e-13 -1.1886571e-13 -3.1676838 -0.022485072 -3.8363101e-13 3.8363101e-13 0.084476888 -0.084476888 
1.492 8.4688159e-13 -1.1904698e-13 -3.1742022 -0.022456622 -3.8389582e-13 3.8389582e-13 0.084583893 -0.084583893 
1.493 8.4721471e-13 -1.1922845e-13 -3.1807268 -0.02242809 -3.8416069e-13 3.8416069e-13 0.084690973 -0.084690973 
1.494 8.4754746e-13 -1.1941008e-13 -3.1872573 -0.02239947 -3.844257e-13 3.844257e-13 0.084798127 -0.084798127 
1.495 8.4787987e-13 -1.1959188e-13 -3.1937943 -0.022370765 -3.8469073e-13 3.8469073e-13 0.084905364 -0.084905364 
1.4960001 8.4821213e-13 -1.1977385e-13 -3.2003369 -0.022341976 -3.8495587e-13 3.8495587e-13 0.085012682 -0.085012682 
1.497 8.4854411e-13 -1.1995599e-13 -3.2068861 -0.022313097 -3.852211e-13 3.852211e-13 0.085120074 -0.085120074 
1.498 8.4887571e-13 -1.201383e-13 -3.2134411 -0.022284137 -3.8548643e-13 3.8548643e-13 0.085227549 -0.085227549 
1.499 8.492071e-13 -1.2032079e-13 -3.2200024 -0.022255087 -3.8575179e-13 3.8575179e-13 0.085335098 -0.085335098 
1.5 8.4953832e-13 -1.2050346e-13 -3.2265697 -0.022225956 -3.8601728e-13 3.8601728e-13 0.085442729 -0.085442729 
1.501 8.4986911e-13 -1.2068628e-13 -3.2331433 -0.022196734 -3.8628283e-13 3.8628283e-13 0.085550435 -0.085550435 
1.502 8.5019979e-13 -1.2086928e-13 -3.239723 -0.022167429 -3.8654849e-13 3.8654849e-13 0.085658222 -0.085658222 
1.503 8.5053004e-13 -1.2105246e-13 -3.2463086 -0.022138037 -3.868142e-13 3.868142e-13 0.085766092 -0.085766092 
1.5039999 8.5086007e-13 -1.212358e-13 -3.2529006 -0.022108559 -3.8707999e-13 3.8707999e-13 0.085874029 -0.085874029 
1.505 8.5118989e-13 -1.2141931e-13 -3.2594984 -0.022078995 -3.8734586e-13 3.8734586e-13 0.085982054 -0.085982054 
1.506 8.5151938e-13 -1.2160299e-13 -3.2661026 -0.022049345 -3.8761184e-13 3.8761184e-13 0.086090155 -0.086090155 
1.507 8.5184859e-13 -1.2178684e-13 -3.2727129 -0.02201961 -3.8787791e-13 3.8787791e-13 0.08619833 -0.08619833 
1.508 8.5217749e-13 -1.2197089e-13 -3.2793293 -0.021989787 -3.8814403e-13 3.8814403e-13 0.086306587 -0.086306587 
1.5089999 8.5250622e-13 -1.2215509e-13 -3.2859519 -0.021959879 -3.8841025e-13 3.8841025e-13 0.086414926 -0.086414926 
1.51 8.5283457e-13 -1.2233946e-13 -3.2925804 -0.021929884 -3.8867653e-13 3.8867653e-13 0.086523339 -0.086523339 
1.511 8.531627e-13 -1.2252401e-13 -3.2992153 -0.021899803 -3.8894292e-13 3.8894292e-13 0.086631827 -0.086631827 
1.512 8.5349051e-13 -1.2270871e-13 -3.3058562 -0.021869637 -3.8920939e-13 3.8920939e-13 0.086740397 -0.086740397 
1.513 8.538181e-13 -1.2289361e-13 -3.3125033 -0.021839384 -3.8947594e-13 3.8947594e-13 0.086849049 -0.086849049 
1.5140001 8.5414537e-13 -1.2307867e-13 -3.3191564 -0.021809045 -3.8974255e-13 3.8974255e-13 0.086957775 -0.086957775 
1.515 8.5447242e-13 -1.2326391e-13 -3.3258159 -0.021778621 -3.9000923e-13 3.9000923e-13 0.087066583 -0.087066583 
1.516 8.5479914e-13 -1.2344932e-13 -3.3324814 -0.021748109 -3.9027603e-13 3.9027603e-13 0.087175474 -0.087175474 
1.517 8.5512559e-13 -1.2363488e-13 -3.3391531 -0.021717511 -3.905429e-13 3.905429e-13 0.087284431 -0.087284431 
1.518 8.5545172e-13 -1.2382063e-13 -3.3458309 -0.021686826 -3.9080986e-13 3.9080986e-13 0.08739347 -0.08739347 
1.5190001 8.5577769e-13 -1.2400656e-13 -3.3525147 -0.021656055 -3.9107687e-13 3.9107687e-13 0.087502591 -0.087502591 
1.52 8.5610327e-13 -1.2419265e-13 -3.3592048 -0.021625198 -3.9134399e-13 3.9134399e-13 0.087611787 -0.087611787 
1.521 8.5642859e-13 -1.2437893e-13 -3.365901 -0.021594256 -3.9161117e-13 3.9161117e-13 0.087721065 -0.087721065 
1.522 8.5675369e-13 -1.2456536e-13 -3.3726034 -0.021563226 -3.9187845e-13 3.9187845e-13 0.087830424 -0.087830424 
1.523 8.5707846e-13 -1.2475197e-13 -3.379312 -0.021532111 -3.9214582e-13 3.9214582e-13 0.087939851 -0.087939851 
1.524 8.5740296e-13 -1.2493876e-13 -3.3860266 -0.021500908 -3.9241323e-13 3.9241323e-13 0.088049367 -0.088049367 
1.525 8.5772714e-13 -1.2512571e-13 -3.3927476 -0.021469619 -3.9268076e-13 3.9268076e-13 0.08815895 -0.08815895 
1.526 8.580511e-13 -1.2531285e-13 -3.3994746 -0.021438245 -3.9294834e-13 3.9294834e-13 0.088268623 -0.088268623 
1.527 8.5837468e-13 -1.2550014e-13 -3.4062078 -0.021406781 -3.9321603e-13 3.9321603e-13 0.08837837 -0.08837837 
1.528 8.586981e-13 -1.2568761e-13 -3.4129472 -0.021375233 -3.9348378e-13 3.9348378e-13 0.088488191 -0.088488191 
1.529 8.5902119e-13 -1.2587526e-13 -3.4196925 -0.021343598 -3.9375163e-13 3.9375163e-13 0.088598095 -0.088598095 
1.53 8.593439e-13 -1.2606309e-13 -3.4264443 -0.021311875 -3.9401953e-13 3.9401953e-13 0.088708073 -0.088708073 
1.531 8.5966645e-13 -1.2625107e-13 -3.433202 -0.021280069 -3.9428752e-13 3.9428752e-13 0.088818133 -0.088818133 
1.5319999 8.5998873e-13 -1.2643924e-13 -3.439966 -0.021248173 -3.9455559e-13 3.9455559e-13 0.088928267 -0.088928267 
1.533 8.6031068e-13 -1.2662759e-13 -3.4467361 -0.021216191 -3.9482374e-13 3.9482377e-13 0.089038491 -0.089038491 
1.534 8.6063226e-13 -1.2681609e-13 -3.4535124 -0.021184122 -3.95092e-13 3.95092e-13 0.089148782 -0.089148782 
1.535 8.6095367e-13 -1.2700478e-13 -3.460295 -0.021151969 -3.9536031e-13 3.9536031e-13 0.089259155 -0.089259155 
1.536 8.6127476e-13 -1.2719364e-13 -3.4670835 -0.021119727 -3.9562871e-13 3.9562871e-13 0.089369603 -0.089369603 
1.5369999 8.6159552e-13 -1.2738267e-13 -3.4738784 -0.021087397 -3.9589718e-13 3.9589718e-13 0.089480132 -0.089480132 
1.538 8.6191606e-13 -1.2757188e-13 -3.4806795 -0.021054983 -3.9616574e-13 3.9616574e-13 0.089590736 -0.089590736 
1.539 8.6223628e-13 -1.2776126e-13 -3.4874866 -0.021022482 -3.9643438e-13 3.9643438e-13 0.089701422 -0.089701422 
1.54 8.6255617e-13 -1.279508e-13 -3.4942999 -0.020989891 -3.967031e-13 3.967031e-13 0.089812189 -0.089812189 
1.541 8.6287585e-13 -1.2814054e-13 -3.5011196 -0.020957217 -3.9697187e-13 3.9697187e-13 0.089923032 -0.089923032 
1.5420001 8.6319515e-13 -1.2833042e-13 -3.5079451 -0.020924453 -3.9724075e-13 3.9724075e-13 0.090033941 -0.090033941 
1.543 8.6351428e-13 -1.285205e-13 -3.5147769 -0.020891605 -3.9750969e-13 3.9750969e-13 0.090144947 -0.090144947 
1.544 8.6383299e-13 -1.2871075e-13 -3.521615 -0.020858666 -3.9777873e-13 3.9777873e-13 0.09025602 -0.09025602 
1.545 8.6415152e-13 -1.2890118e-13 -3.5284593 -0.020825643 -3.9804783e-13 3.9804783e-13 0.090367176 -0.090367176 
1.546 8.6446968e-13 -1.2909175e-13 -3.5353098 -0.020792533 -3.9831701e-13 3.9831701e-13 0.090478405 -0.090478405 
1.5470001 8.6478757e-13 -1.2928253e-13 -3.5421662 -0.020759335 -3.985863e-13 3.985863e-13 0.090589717 -0.090589717 
1.548 8.6510513e-13 -1.2947347e-13 -3.5490289 -0.020726049 -3.9885562e-13 3.9885562e-13 0.090701103 -0.090701103 
1.549 8.6542243e-13 -1.2966458e-13 -3.555898 -0.020692678 -3.9912504e-13 3.9912504e-13 0.090812571 -0.090812571 
1.55 8.6573945e-13 -1.2985587e-13 -3.5627732 -0.020659219 -3.9939455e-13 3.9939455e-13 0.090924114 -0.090924114 
1.551 8.660562e-13 -1.3004733e-13 -3.5696545 -0.020625673 -3.9966413e-13 3.9966413e-13 0.091035731 -0.091035731 
1.552 8.6637262e-13 -1.3023896e-13 -3.5765421 -0.020592039 -3.9993378e-13 3.9993378e-13 0.091147438 -0.091147438 
1.553 8.6668877e-13 -1.3043078e-13 -3.583436 -0.02055832 -4.0020352e-13 4.0020352e-13 0.091259211 -0.091259211 
1.554 8.6700466e-13 -1.3062275e-13 -3.5903356 -0.020524511 -4.0047336e-13 4.0047336e-13 0.091371074 -0.091371074 
1.5549999 8.6732016e-13 -1.3081491e-13 -3.5972419 -0.020490617 -4.0074321e-13 4.0074321e-13 0.091483012 -0.091483012 
1.556 8.6763544e-13 -1.3100724e-13 -3.6041539 -0.020456634 -4.0101315e-13 4.0101315e-13 0.091595016 -0.091595016 
1.557 8.6795035e-13 -1.3119975e-13 -3.6110723 -0.020422567 -4.0128323e-13 4.0128323e-13 0.09170711 -0.09170711 
1.558 8.6826499e-13 -1.3139243e-13 -3.6179969 -0.020388409 -4.0155336e-13 4.0155336e-13 0.091819279 -0.091819279 
1.559 8.6857935e-13 -1.3158528e-13 -3.624928 -0.020354165 -4.0182357e-13 4.0182357e-13 0.091931529 -0.091931529 
1.5599999 8.6889339e-13 -1.3177831e-13 -3.6318653 -0.020319834 -4.020938e-13 4.020938e-13 0.092043847 -0.092043847 
1.561 8.6920716e-13 -1.3197151e-13 -3.6388085 -0.020285415 -4.0236418e-13 4.0236418e-13 0.092156246 -0.092156246 
1.562 8.6952066e-13 -1.321649e-13 -3.6457579 -0.020250907 -4.0263463e-13 4.0263463e-13 0.092268735 -0.092268735 
1.563 8.6983377e-13 -1.3235845e-13 -3.6527135 -0.020216314 -4.0290511e-13 4.0290511e-13 0.092381291 -0.092381291 
1.564 8.7014667e-13 -1.3255217e-13 -3.6596756 -0.020181634 -4.0317573e-13 4.0317573e-13 0.092493929 -0.092493929 
1.5650001 8.7045925e-13 -1.3274607e-13 -3.6666434 -0.020146864 -4.0344635e-13 4.0344635e-13 0.092606641 -0.092606641 
1.566 8.707715e-13 -1.3294014e-13 -3.6736176 -0.020112008 -4.0371713e-13 4.0371713e-13 0.092719436 -0.092719436 
1.567 8.7108342e-13 -1.331344e-13 -3.6805985 -0.020077065 -4.0398793e-13 4.0398793e-13 0.092832305 -0.092832305 
1.568 8.7139513e-13 -1.3332883e-13 -3.6875851 -0.020042032 -4.0425879e-13 4.0425879e-13 0.092945255 -0.092945255 
1.569 8.7170652e-13 -1.3352343e-13 -3.6945777 -0.020006914 -4.0452979e-13 4.0452979e-13 0.093058281 -0.093058281 
1.5700001 8.7201752e-13 -1.337182e-13 -3.7015769 -0.019971706 -4.0480081e-13 4.0480081e-13 0.09317138 -0.093171388 
1.571 8.7232825e-13 -1.3391314e-13 -3.7085822 -0.019936411 -4.0507194e-13 4.0507194e-13 0.09328457 -0.09328457 
1.572 8.7263871e-13 -1.3410826e-13 -3.7155936 -0.01990103 -4.0534316e-13 4.0534316e-13 0.093397826 -0.093397826 
1.573 8.7294885e-13 -1.3430357e-13 -3.7226112 -0.019865559 -4.056144e-13 4.0561445e-13 0.093511164 -0.093511164 
1.574 8.7325871e-13 -1.3449905e-13 -3.7296352 -0.019830002 -4.0588577e-13 4.0588577e-13 0.093624577 -0.093624577 
1.575 8.735682e-13 -1.3469469e-13 -3.7366655 -0.019794354 -4.061572e-13 4.061572e-13 0.093738072 -0.093738072 
1.576 8.7387752e-13 -1.3489051e-13 -3.7437022 -0.019758623 -4.0642869e-13 4.0642869e-13 0.093851648 -0.093851648 
1.577 8.7418641e-13 -1.3508649e-13 -3.7507446 -0.019722801 -4.0670028e-13 4.0670028e-13 0.093965292 -0.093965292 
1.5779999 8.7449503e-13 -1.3528268e-13 -3.7577932 -0.019686891 -4.069719e-13 4.0697193e-13 0.094079018 -0.094079018 
1.579 8.7480332e-13 -1.3547903e-13 -3.7648482 -0.019650895 -4.0724366e-13 4.0724366e-13 0.094192825 -0.094192825 
1.58 8.7511134e-13 -1.3567556e-13 -3.7719095 -0.019614808 -4.0751544e-13 4.0751544e-13 0.094306707 -0.094306707 
1.581 8.7541904e-13 -1.3587224e-13 -3.7789772 -0.019578636 -4.0778733e-13 4.0778733e-13 0.094420671 -0.094420671 
1.582 8.7572641e-13 -1.3606912e-13 -3.7860506 -0.019542376 -4.080593e-13 4.080593e-13 0.094534703 -0.094534703 
1.5829999 8.7603346e-13 -1.3626617e-13 -3.7931306 -0.019506026 -4.083313e-13 4.083313e-13 0.094648823 -0.094648823 
1.584 8.7634029e-13 -1.364634e-13 -3.8002167 -0.019469587 -4.0860341e-13 4.0860341e-13 0.094763018 -0.094763018 
1.585 8.7664674e-13 -1.366608e-13 -3.8073089 -0.019433063 -4.088756e-13 4.088756e-13 0.094877288 -0.094877288 
1.586 8.7695286e-13 -1.3685837e-13 -3.8144076 -0.019396449 -4.0914784e-13 4.0914784e-13 0.094991632 -0.094991632 
1.587 8.7725871e-13 -1.3705612e-13 -3.8215122 -0.019359747 -4.0942016e-13 4.0942016e-13 0.095106065 -0.095106065 
1.5880001 8.7756424e-13 -1.3725405e-13 -3.8286231 -0.019322958 -4.0969257e-13 4.0969257e-13 0.095220566 -0.095220566 
1.589 8.7786945e-13 -1.3745216e-13 -3.8357406 -0.019286079 -4.0996506e-13 4.0996506e-13 0.095335148 -0.095335148 
1.59 8.7817432e-13 -1.3765043e-13 -3.8428638 -0.019249113 -4.1023757e-13 4.1023757e-13 0.095449805 -0.095449805 
1.591 8.7847898e-13 -1.3784888e-13 -3.8499932 -0.01921206 -4.1051019e-13 4.1051019e-13 0.095564544 -0.095564544 
1.592 8.7878321e-13 -1.3804751e-13 -3.8571296 -0.019174915 -4.1078293e-13 4.1078293e-13 0.095679365 -0.095679365 
1.5930001 8.7908717e-13 -1.3824632e-13 -3.8642716 -0.019137684 -4.1105568e-13 4.1105568e-13 0.095794261 -0.095794261 
1.594 8.7939085e-13 -1.384453e-13 -3.8714197 -0.019100364 -4.1132855e-13 4.1132855e-13 0.09590923 -0.09590923 
1.595 8.7969416e-13 -1.3864444e-13 -3.8785744 -0.019062957 -4.1160147e-13 4.1160147e-13 0.096024275 -0.096024275 
1.596 8.7999719e-13 -1.3884377e-13 -3.8857355 -0.01902546 -4.1187447e-13 4.1187447e-13 0.096139401 -0.096139401 
1.597 8.802999e-13 -1.3904328e-13 -3.8929024 -0.018987875 -4.1214753e-13 4.1214753e-13 0.096254602 -0.096254602 
1.598 8.8060223e-13 -1.3924297e-13 -3.9000754 -0.018950202 -4.1242067e-13 4.1242067e-13 0.096369885 -0.096369885 
1.599 8.809044e-13 -1.3944282e-13 -3.9072552 -0.01891244 -4.1269386e-13 4.1269386e-13 0.096485242 -0.096485242 
1.6 8.8120608e-13 -1.3964285e-13 -3.9144409 -0.018874589 -4.1296716e-13 4.1296716e-13 0.096600682 -0.096600682 
1.601 8.8150754e-13 -1.3984308e-13 -3.921633 -0.018836649 -4.1324054e-13 4.1324054e-13 0.096716203 -0.096716203 
1.602 8.8180868e-13 -1.4004347e-13 -3.9288313 -0.018798621 -4.1351398e-13 4.1351398e-13 0.096831791 -0.096831791 
1.603 8.8210949e-13 -1.4024403e-13 -3.9360354 -0.018760504 -4.1378747e-13 4.1378747e-13 0.096947454 -0.096947454 
1.604 8.8240992e-13 -1.4044477e-13 -3.9432461 -0.018722299 -4.1406104e-13 4.1406104e-13 0.097063206 -0.097063206 
1.605 8.8271008e-13 -1.4064567e-13 -3.9504633 -0.018684005 -4.1433469e-13 4.1433469e-13 0.097179025 -0.097179025 
1.6059999 8.8300992e-13 -1.4084677e-13 -3.9576864 -0.018645622 -4.1460842e-13 4.1460842e-13 0.097294934 -0.097294934 
1.607 8.8330943e-13 -1.4104803e-13 -3.9649155 -0.018607151 -4.1488219e-13 4.1488224e-13 0.09741091 -0.09741091 
1.608 8.8360862e-13 -1.4124948e-13 -3.9721515 -0.01856859 -4.1515611e-13 4.1515611e-13 0.097526968 -0.097526968 
1.609 8.8390753e-13 -1.414511e-13 -3.9793935 -0.018529942 -4.1543001e-13 4.1543001e-13 0.0976431 -0.0976431 
1.61 8.8420607e-13 -1.416529e-13 -3.9866416 -0.018491205 -4.1570407e-13 4.1570407e-13 0.097759314 -0.097759314 
1.6109999 8.8450433e-13 -1.4185487e-13 -3.993896 -0.018452376 -4.1597812e-13 4.1597812e-13 0.097875603 -0.097875603 
1.612 8.8480221e-13 -1.4205702e-13 -4.0011563 -0.01841346 -4.1625226e-13 4.1625226e-13 0.097991966 -0.097991966 
1.613 8.8509977e-13 -1.4225935e-13 -4.0084233 -0.018374454 -4.1652651e-13 4.1652651e-13 0.098108411 -0.098108411 
1.614 8.8539706e-13 -1.4246185e-13 -4.0156965 -0.018335361 -4.1680079e-13 4.1680079e-13 0.09822493 -0.098224938 
1.615 8.8569397e-13 -1.4266451e-13 -4.0229754 -0.018296178 -4.1707517e-13 4.1707517e-13 0.098341532 -0.098341532 
1.6160001 8.8599061e-13 -1.4286738e-13 -4.0302615 -0.018256906 -4.1734961e-13 4.1734961e-13 0.098458208 -0.098458208 
1.617 8.8628687e-13 -1.4307041e-13 -4.0375533 -0.018217545 -4.1762416e-13 4.1762416e-13 0.098574966 -0.098574966 
1.618 8.8658285e-13 -1.4327363e-13 -4.0448513 -0.018178094 -4.1789873e-13 4.1789876e-13 0.098691799 -0.098691799 
1.619 8.8687852e-13 -1.4347701e-13 -4.0521555 -0.018138556 -4.1817339e-13 4.1817339e-13 0.098808698 -0.098808698 
1.62 8.871738e-13 -1.4368056e-13 -4.0594664 -0.018098926 -4.1844815e-13 4.1844815e-13 0.098925695 -0.098925695 
1.6210001 8.8746881e-13 -1.4388431e-13 -4.0667834 -0.018059209 -4.1872294e-13 4.1872294e-13 0.099042751 -0.099042751 
1.622 8.8776344e-13 -1.4408822e-13 -4.0741057 -0.018019401 -4.1899779e-13 4.1899784e-13 0.099159896 -0.099159896 
1.623 8.880578e-13 -1.4429231e-13 -4.0814352 -0.017979505 -4.1927274e-13 4.1927274e-13 0.099277116 -0.099277116 
1.624 8.8835173e-13 -1.4449657e-13 -4.0887709 -0.017939519 -4.1954775e-13 4.1954775e-13 0.099394403 -0.099394403 
1.625 8.8864544e-13 -1.4470102e-13 -4.0961132 -0.017899442 -4.1982287e-13 4.1982287e-13 0.09951178 -0.09951178 
1.626 8.8893872e-13 -1.4490564e-13 -4.1034608 -0.017859278 -4.2009801e-13 4.2009801e-13 0.099629231 -0.099629231 
1.627 8.8923172e-13 -1.4511045e-13 -4.1108155 -0.017819023 -4.2037326e-13 4.2037326e-13 0.099746756 -0.099746756 
1.628 8.8952446e-13 -1.4531543e-13 -4.118176 -0.01777868 -4.2064854e-13 4.2064854e-13 0.099864356 -0.099864356 
1.6289999 8.898167e-13 -1.4552057e-13 -4.1255431 -0.017738247 -4.2092393e-13 4.2092393e-13 0.099982046 -0.099982046 
1.63 8.9010873e-13 -1.4572591e-13 -4.132916 -0.017697725 -4.2119937e-13 4.2119937e-13 0.1000998 -0.1000998 
1.631 8.9040044e-13 -1.4593142e-13 -4.140295 -0.017657112 -4.2147484e-13 4.2147484e-13 0.10021764 -0.10021764 
1.632 8.9069171e-13 -1.4613709e-13 -4.1476812 -0.01761641 -4.2175042e-13 4.2175042e-13 0.10033555 -0.10033555 
1.633 8.9098271e-13 -1.4634295e-13 -4.1550732 -0.01757562 -4.220261e-13 4.220261e-13 0.10045354 -0.10045354 
1.6339999 8.9127344e-13 -1.4654899e-13 -4.1624713 -0.017534738 -4.2230181e-13 4.2230181e-13 0.10057161 -0.10057161 
1.635 8.9156379e-13 -1.4675522e-13 -4.1698756 -0.017493766 -4.2257758e-13 4.2257758e-13 0.10068975 -0.10068975 
1.636 8.9185376e-13 -1.469616e-13 -4.1772861 -0.017452706 -4.2285346e-13 4.2285346e-13 0.10080797 -0.10080797 
1.637 8.9214346e-13 -1.4716818e-13 -4.1847029 -0.017411556 -4.2312936e-13 4.2312936e-13 0.10092627 -0.10092627 
1.638 8.9243272e-13 -1.4737492e-13 -4.1921258 -0.017370313 -4.2340537e-13 4.2340537e-13 0.10104465 -0.10104465 
1.6390001 8.9272171e-13 -1.4758186e-13 -4.1995554 -0.017328985 -4.2368141e-13 4.2368141e-13 0.10116311 -0.10116311 
1.64 8.9301038e-13 -1.4778895e-13 -4.2069912 -0.017287565 -4.2395758e-13 4.2395758e-13 0.10128164 -0.10128164 
1.641 8.9329873e-13 -1.4799623e-13 -4.2144332 -0.017246054 -4.2423375e-13 4.2423375e-13 0.10140024 -0.10140024 
1.642 8.9358664e-13 -1.4820369e-13 -4.2218814 -0.017204456 -4.2451006e-13 4.2451006e-13 0.10151893 -0.10151893 
1.643 8.9387433e-13 -1.4841133e-13 -4.2293358 -0.017162766 -4.247864e-13 4.247864e-13 0.10163769 -0.10163769 
1.6440001 8.9416164e-13 -1.4861914e-13 -4.2367964 -0.017120983 -4.2506279e-13 4.2506279e-13 0.10175653 -0.10175653 
1.645 8.9444852e-13 -1.4882713e-13 -4.2442636 -0.017079115 -4.2533926e-13 4.2533926e-13 0.10187545 -0.10187545 
1.646 8.9473519e-13 -1.4903528e-13 -4.2517371 -0.017037155 -4.2561584e-13 4.2561584e-13 0.10199444 -0.10199444 
1.647 8.9502142e-13 -1.4924364e-13 -4.2592163 -0.016995106 -4.2589242e-13 4.2589242e-13 0.10211351 -0.10211351 
1.648 8.9530737e-13 -1.4945216e-13 -4.2667022 -0.016952964 -4.2616914e-13 4.2616914e-13 0.10223266 -0.10223266 
1.649 8.9559295e-13 -1.4966087e-13 -4.2741942 -0.016910734 -4.2644585e-13 4.2644585e-13 0.10235188 -0.10235188 
1.65 8.9587826e-13 -1.4986974e-13 -4.2816925 -0.016868412 -4.2672268e-13 4.2672268e-13 0.10247118 -0.10247118 
1.651 8.9616308e-13 -1.5007879e-13 -4.289197 -0.016826002 -4.2699958e-13 4.2699958e-13 0.10259056 -0.10259056 
1.652 8.9644768e-13 -1.5028803e-13 -4.2967081 -0.016783502 -4.2727654e-13 4.2727654e-13 0.10271002 -0.10271002 
1.653 8.9673185e-13 -1.5049743e-13 -4.304225 -0.016740909 -4.2755355e-13 4.2755355e-13 0.10282955 -0.10282955 
1.654 8.970157e-13 -1.5070702e-13 -4.3117485 -0.016698226 -4.2783065e-13 4.2783065e-13 0.10294915 -0.10294915 
1.655 8.9729927e-13 -1.5091678e-13 -4.3192782 -0.016655454 -4.281078e-13 4.281078e-13 0.10306884 -0.10306884 
1.656 8.9758246e-13 -1.5112674e-13 -4.3268142 -0.016612593 -4.2838506e-13 4.2838506e-13 0.1031886 -0.1031886 
1.6569999 8.9786528e-13 -1.5133686e-13 -4.3343563 -0.016569637 -4.2866234e-13 4.2866234e-13 0.10330844 -0.10330844 
1.658 8.9814771e-13 -1.5154715e-13 -4.3419046 -0.016526595 -4.2893968e-13 4.2893968e-13 0.10342836 -0.10342836 
1.659 8.9842988e-13 -1.5175762e-13 -4.3494596 -0.01648346 -4.292171e-13 4.292171e-13 0.10354836 -0.10354836 
1.66 8.9871166e-13 -1.5196828e-13 -4.3570204 -0.016440235 -4.294946e-13 4.294946e-13 0.10366843 -0.10366843 
1.661 8.9899312e-13 -1.5217912e-13 -4.3645873 -0.016396919 -4.2977218e-13 4.2977218e-13 0.10378857 -0.10378857 
1.6619999 8.9927425e-13 -1.5239013e-13 -4.3721614 -0.016353512 -4.3004979e-13 4.3004979e-13 0.10390879 -0.10390879 
1.663 8.9955495e-13 -1.5260132e-13 -4.3797412 -0.016310016 -4.3032746e-13 4.3032746e-13 0.1040291 -0.1040291 
1.664 8.9983533e-13 -1.5281269e-13 -4.3873267 -0.016266428 -4.3060523e-13 4.3060523e-13 0.10414947 -0.10414947 
1.665 9.0011538e-13 -1.5302423e-13 -4.3949194 -0.016222749 -4.3088306e-13 4.3088306e-13 0.10426993 -0.10426993 
1.666 9.0039505e-13 -1.5323594e-13 -4.4025178 -0.01617898 -4.3116097e-13 4.3116097e-13 0.10439046 -0.10439046 
1.6670001 9.0067445e-13 -1.5344785e-13 -4.4101229 -0.016135121 -4.3143893e-13 4.3143893e-13 0.10451107 -0.10451107 
1.668 9.0095336e-13 -1.5365994e-13 -4.4177337 -0.016091168 -4.3171692e-13 4.3171692e-13 0.10463175 -0.10463175 
1.669 9.0123194e-13 -1.5387219e-13 -4.4253516 -0.016047128 -4.3199504e-13 4.3199504e-13 0.10475251 -0.10475251 
1.67 9.0151031e-13 -1.5408463e-13 -4.4329748 -0.016002994 -4.322732e-13 4.322732e-13 0.10487335 -0.10487335 
1.671 9.0178814e-13 -1.5429724e-13 -4.4406052 -0.015958769 -4.3255143e-13 4.3255143e-13 0.10499426 -0.10499426 
1.6720001 9.0206575e-13 -1.5451003e-13 -4.4482412 -0.015914455 -4.3282966e-13 4.3282966e-13 0.10511526 -0.10511526 
1.673 9.0234292e-13 -1.54723e-13 -4.455884 -0.01587005 -4.3310806e-13 4.3310806e-13 0.10523633 -0.10523633 
1.674 9.0261983e-13 -1.5493615e-13 -4.4635324 -0.015825553 -4.3338645e-13 4.3338645e-13 0.10535747 -0.10535747 
1.675 9.028963e-13 -1.5514948e-13 -4.4711876 -0.015780965 -4.3366493e-13 4.3366493e-13 0.10547869 -0.10547869 
1.676 9.0317245e-13 -1.5536299e-13 -4.4788489 -0.015736286 -4.3394352e-13 4.3394352e-13 0.10559998 -0.10559998 
1.677 9.0344821e-13 -1.5557667e-13 -4.4865165 -0.015691515 -4.3422208e-13 4.3422208e-13 0.10572136 -0.10572136 
1.678 9.0372366e-13 -1.5579053e-13 -4.4941902 -0.015646653 -4.345008e-13 4.345008e-13 0.10584281 -0.10584281 
1.679 9.0399866e-13 -1.5600458e-13 -4.5018706 -0.015601701 -4.3477952e-13 4.3477952e-13 0.10596434 -0.10596434 
1.6799999 9.042734e-13 -1.5621879e-13 -4.5095568 -0.015556657 -4.3505835e-13 4.3505835e-13 0.10608595 -0.10608595 
1.681 9.0454776e-13 -1.5643319e-13 -4.5172501 -0.01551152 -4.353372e-13 4.353372e-13 0.10620762 -0.10620762 
1.682 9.0482168e-13 -1.5664777e-13 -4.5249486 -0.015466294 -4.3561617e-13 4.3561617e-13 0.10632938 -0.10632939 
1.683 9.0509539e-13 -1.5686252e-13 -4.5326538 -0.015420975 -4.3589514e-13 4.3589514e-13 0.10645122 -0.10645122 
1.684 9.0536866e-13 -1.5707745e-13 -4.5403652 -0.015375566 -4.3617424e-13 4.3617424e-13 0.10657313 -0.10657313 
1.6849999 9.056415e-13 -1.5729255e-13 -4.5480833 -0.015330064 -4.3645334e-13 4.3645334e-13 0.10669512 -0.10669512 
1.686 9.0591412e-13 -1.5750785e-13 -4.5558071 -0.015284471 -4.3673252e-13 4.3673252e-13 0.10681718 -0.10681718 
1.687 9.0618626e-13 -1.5772332e-13 -4.5635376 -0.015238787 -4.3701175e-13 4.3701175e-13 0.10693932 -0.10693932 
1.688 9.0645801e-13 -1.5793897e-13 -4.5712743 -0.015193011 -4.372911e-13 4.372911e-13 0.10706154 -0.10706154 
1.689 9.067295e-13 -1.5815479e-13 -4.5790172 -0.015147143 -4.375705e-13 4.375705e-13 0.10718383 -0.10718383 
1.6900001 9.070006e-13 -1.5837079e-13 -4.5867662 -0.015101184 -4.3784992e-13 4.3784992e-13 0.1073062 -0.1073062 
1.691 9.0727133e-13 -1.5858697e-13 -4.594522 -0.015055133 -4.3812946e-13 4.3812946e-13 0.10742864 -0.10742864 
1.692 9.0754167e-13 -1.5880334e-13 -4.6022835 -0.015008991 -4.3840905e-13 4.3840905e-13 0.10755116 -0.10755116 
1.693 9.0781159e-13 -1.5901988e-13 -4.6100516 -0.014962756 -4.3868866e-13 4.3868866e-13 0.10767376 -0.10767376 
1.694 9.0808117e-13 -1.592366e-13 -4.617826 -0.014916428 -4.3896833e-13 4.3896833e-13 0.10779644 -0.10779644 
1.6950001 9.0835049e-13 -1.5945351e-13 -4.6256065 -0.014870011 -4.3924811e-13 4.3924811e-13 0.10791919 -0.10791919 
1.696 9.0861937e-13 -1.5967058e-13 -4.6333933 -0.0148235 -4.3952797e-13 4.3952797e-13 0.10804201 -0.10804202 
1.697 9.0888782e-13 -1.5988784e-13 -4.6411862 -0.014776899 -4.3980783e-13 4.3980783e-13 0.10816492 -0.10816492 
1.698 9.0915594e-13 -1.6010527e-13 -4.6489854 -0.014730205 -4.400878e-13 4.400878e-13 0.1082879 -0.1082879 
1.699 9.0942374e-13 -1.6032289e-13 -4.6567912 -0.014683418 -4.4036779e-13 4.4036779e-13 0.10841095 -0.10841095 
1.7 9.0969127e-13 -1.6054068e-13 -4.6646032 -0.014636541 -4.4064784e-13 4.4064784e-13 0.10853409 -0.10853409 
1.701 9.099582e-13 -1.6075864e-13 -4.6724215 -0.01458957 -4.40928e-13 4.40928e-13 0.10865729 -0.10865729 
1.702 9.102248e-13 -1.609768e-13 -4.6802459 -0.014542507 -4.4120821e-13 4.4120821e-13 0.10878059 -0.10878059 
1.7029999 9.1049119e-13 -1.6119513e-13 -4.688077 -0.014495353 -4.4148848e-13 4.4148848e-13 0.10890394 -0.10890394 
1.704 9.1075704e-13 -1.6141363e-13 -4.6959138 -0.014448106 -4.4176877e-13 4.4176877e-13 0.10902738 -0.10902738 
1.705 9.1102267e-13 -1.6163232e-13 -4.7037568 -0.014400767 -4.4204918e-13 4.4204918e-13 0.10915089 -0.10915089 
1.706 9.1128786e-13 -1.6185118e-13 -4.7116065 -0.014353337 -4.4232966e-13 4.4232966e-13 0.10927448 -0.10927448 
1.707 9.1155252e-13 -1.6207023e-13 -4.7194629 -0.014305813 -4.4261014e-13 4.4261014e-13 0.10939815 -0.10939815 
1.7079999 9.1181695e-13 -1.6228944e-13 -4.7273245 -0.014258198 -4.4289071e-13 4.4289071e-13 0.10952189 -0.10952189 
1.709 9.1208107e-13 -1.6250885e-13 -4.7351933 -0.014210489 -4.4317135e-13 4.4317135e-13 0.10964571 -0.10964571 
1.71 9.1234464e-13 -1.6272843e-13 -4.7430682 -0.014162689 -4.4345202e-13 4.4345205e-13 0.10976961 -0.10976961 
1.711 9.1260799e-13 -1.6294819e-13 -4.7509489 -0.014114794 -4.4373278e-13 4.4373278e-13 0.10989358 -0.10989358 
1.712 9.1287091e-13 -1.6316814e-13 -4.7588363 -0.014066809 -4.4401361e-13 4.4401361e-13 0.11001762 -0.11001762 
1.7130001 9.1313339e-13 -1.6338825e-13 -4.7667294 -0.01401873 -4.4429448e-13 4.4429448e-13 0.11014175 -0.11014175 
1.714 9.1339555e-13 -1.6360855e-13 -4.7746296 -0.01397056 -4.4457542e-13 4.4457542e-13 0.11026594 -0.11026594 
1.715 9.1365728e-13 -1.6382903e-13 -4.7825356 -0.013922296 -4.4485645e-13 4.4485645e-13 0.11039022 -0.11039022 
1.716 9.1391868e-13 -1.6404968e-13 -4.7904477 -0.013873941 -4.451375e-13 4.451375e-13 0.11051457 -0.11051457 
1.717 9.1417976e-13 -1.6427052e-13 -4.7983665 -0.013825492 -4.4541858e-13 4.4541858e-13 0.11063899 -0.11063899 
1.7180001 9.144404e-13 -1.6449154e-13 -4.8062916 -0.013776951 -4.4569979e-13 4.4569979e-13 0.1107635 -0.1107635 
1.719 9.1470072e-13 -1.6471273e-13 -4.8142223 -0.013728317 -4.4598103e-13 4.4598103e-13 0.11088807 -0.11088807 
1.72 9.1496049e-13 -1.6493411e-13 -4.8221598 -0.01367959 -4.4626233e-13 4.4626233e-13 0.11101273 -0.11101273 
1.721 9.1522005e-13 -1.6515565e-13 -4.8301039 -0.01363077 -4.4654365e-13 4.4654365e-13 0.11113746 -0.11113746 
1.722 9.1547906e-13 -1.6537738e-13 -4.8380537 -0.013581857 -4.4682511e-13 4.4682511e-13 0.11126226 -0.11126226 
1.723 9.1573786e-13 -1.6559929e-13 -4.8460097 -0.013532851 -4.4710657e-13 4.4710657e-13 0.11138715 -0.11138715 
1.724 9.1599612e-13 -1.6582138e-13 -4.8539724 -0.013483752 -4.4738811e-13 4.4738811e-13 0.11151211 -0.11151211 
1.725 9.1625416e-13 -1.6604365e-13 -4.8619413 -0.013434561 -4.4766968e-13 4.4766968e-13 0.11163714 -0.11163714 
1.726 9.1651166e-13 -1.6626609e-13 -4.8699164 -0.013385276 -4.4795135e-13 4.4795135e-13 0.11176225 -0.11176225 
1.727 9.1676883e-13 -1.6648872e-13 -4.8778982 -0.013335898 -4.4823308e-13 4.4823308e-13 0.11188743 -0.11188743 
1.728 9.1702568e-13 -1.6671153e-13 -4.8858857 -0.013286428 -4.4851487e-13 4.4851487e-13 0.11201269 -0.11201269 
1.729 9.1728198e-13 -1.6693453e-13 -4.8938794 -0.013236863 -4.4879668e-13 4.4879668e-13 0.11213803 -0.11213803 
1.73 9.1753807e-13 -1.6715768e-13 -4.9018798 -0.013187206 -4.4907857e-13 4.4907857e-13 0.11226344 -0.11226344 
1.7309999 9.1779373e-13 -1.6738103e-13 -4.9098859 -0.013137456 -4.4936049e-13 4.4936049e-13 0.11238893 -0.11238893 
1.732 9.1804895e-13 -1.6760456e-13 -4.9178987 -0.013087612 -4.4964249e-13 4.4964249e-13 0.1125145 -0.1125145 
1.733 9.1830374e-13 -1.6782826e-13 -4.9259181 -0.013037674 -4.499246e-13 4.499246e-13 0.11264014 -0.11264014 
1.734 9.1855831e-13 -1.6805215e-13 -4.9339433 -0.012987644 -4.5020671e-13 4.5020671e-13 0.11276585 -0.11276585 
1.735 9.1881234e-13 -1.6827621e-13 -4.9419751 -0.012937521 -4.504889e-13 4.504889e-13 0.11289165 -0.11289165 
1.7359999 9.1906604e-13 -1.6850044e-13 -4.9500127 -0.012887303 -4.5077115e-13 4.5077115e-13 0.11301751 -0.11301751 
1.737 9.1931931e-13 -1.6872487e-13 -4.9580569 -0.012836993 -4.5105345e-13 4.5105345e-13 0.11314346 -0.11314346 
1.738 9.1957214e-13 -1.6894948e-13 -4.9661074 -0.012786588 -4.5133577e-13 4.5133577e-13 0.11326947 -0.11326947 
1.739 9.1982465e-13 -1.6917426e-13 -4.974164 -0.01273609 -4.5161821e-13 4.5161821e-13 0.11339557 -0.11339557 
1.74 9.2007673e-13 -1.6939922e-13 -4.9822264 -0.012685499 -4.519007e-13 4.519007e-13 0.11352174 -0.11352174 
1.7410001 9.2032848e-13 -1.6962435e-13 -4.9902959 -0.012634815 -4.5218324e-13 4.5218324e-13 0.11364798 -0.11364798 
1.742 9.205798e-13 -1.6984968e-13 -4.9983711 -0.012584035 -4.5246581e-13 4.5246581e-13 0.11377429 -0.11377429 
1.743 9.2083069e-13 -1.7007516e-13 -5.006453 -0.012533163 -4.5274843e-13 4.5274843e-13 0.1139007 -0.1139007 
1.744 9.2108125e-13 -1.7030084e-13 -5.0145411 -0.012482197 -4.5303117e-13 4.5303117e-13 0.11402716 -0.11402716 
1.745 9.2133137e-13 -1.7052671e-13 -5.0226355 -0.012431137 -4.5331393e-13 4.5331393e-13 0.11415371 -0.11415371 
1.7460001 9.2158117e-13 -1.7075273e-13 -5.030736 -0.012379983 -4.5359674e-13 4.5359674e-13 0.11428034 -0.11428034 
1.747 9.2183043e-13 -1.7097897e-13 -5.0388427 -0.012328736 -4.5387961e-13 4.5387961e-13 0.11440703 -0.11440703 
1.748 9.2207947e-13 -1.7120535e-13 -5.0469556 -0.012277394 -4.5416253e-13 4.5416253e-13 0.11453381 -0.11453381 
1.749 9.2232797e-13 -1.7143193e-13 -5.0550752 -0.012225959 -4.5444554e-13 4.5444554e-13 0.11466066 -0.11466066 
1.75 9.2257614e-13 -1.7165868e-13 -5.0632005 -0.012174429 -4.5472854e-13 4.5472854e-13 0.11478759 -0.11478759 
1.751 9.2282388e-13 -1.7188562e-13 -5.0713329 -0.012122806 -4.5501163e-13 4.5501163e-13 0.11491458 -0.11491458 
1.752 9.2307119e-13 -1.7211273e-13 -5.0794706 -0.012071088 -4.5529476e-13 4.5529476e-13 0.11504167 -0.11504167 
1.753 9.2331806e-13 -1.7234002e-13 -5.0876155 -0.012019277 -4.5557801e-13 4.5557801e-13 0.11516881 -0.11516881 
1.7539999 9.2356472e-13 -1.725675e-13 -5.0957661 -0.011967371 -4.5586126e-13 4.5586126e-13 0.11529604 -0.11529604 
1.755 9.2381072e-13 -1.7279515e-13 -5.1039233 -0.011915372 -4.5614462e-13 4.5614462e-13 0.11542334 -0.11542334 
1.756 9.2405651e-13 -1.7302299e-13 -5.1120863 -0.011863277 -4.5642797e-13 4.5642797e-13 0.1155507 -0.11555072 
1.757 9.2430187e-13 -1.7325099e-13 -5.1202555 -0.01181109 -4.5671138e-13 4.5671138e-13 0.11567817 -0.11567817 
1.758 9.2454679e-13 -1.7347919e-13 -5.1284313 -0.011758806 -4.569949e-13 4.569949e-13 0.11580569 -0.11580569 
1.7589999 9.2479128e-13 -1.7370757e-13 -5.1366134 -0.01170643 -4.5727848e-13 4.5727848e-13 0.11593329 -0.11593329 
1.76 9.2503533e-13 -1.7393612e-13 -5.1448021 -0.011653958 -4.5756205e-13 4.5756205e-13 0.11606096 -0.11606096 
1.761 9.2527906e-13 -1.7416484e-13 -5.1529965 -0.011601392 -4.5784573e-13 4.5784573e-13 0.11618871 -0.11618871 
1.762 9.2552235e-13 -1.7439376e-13 -5.1611972 -0.011548732 -4.5812941e-13 4.5812941e-13 0.11631654 -0.11631654 
1.763 9.2576532e-13 -1.7462285e-13 -5.1694045 -0.011495977 -4.5841315e-13 4.5841315e-13 0.11644445 -0.11644445 
1.7640001 9.2600775e-13 -1.7485212e-13 -5.1776171 -0.011443128 -4.5869699e-13 4.5869699e-13 0.11657242 -0.11657242 
1.765 9.2624975e-13 -1.7508157e-13 -5.1858368 -0.011390184 -4.5898084e-13 4.5898084e-13 0.11670048 -0.11670048 
1.766 9.2649141e-13 -1.753112e-13 -5.1940627 -0.011337146 -4.5926479e-13 4.5926479e-13 0.11682861 -0.11682861 
1.767 9.2673276e-13 -1.7554101e-13 -5.2022953 -0.011284012 -4.5954874e-13 4.5954874e-13 0.11695682 -0.11695682 
1.768 9.2697356e-13 -1.7577101e-13 -5.2105331 -0.011230784 -4.598328e-13 4.598328e-13 0.1170851 -0.1170851 
1.7690001 9.2721393e-13 -1.7600117e-13 -5.2187781 -0.011177463 -4.6011686e-13 4.6011686e-13 0.11721345 -0.11721345 
1.77 9.2745397e-13 -1.7623152e-13 -5.2270293 -0.011124045 -4.6040103e-13 4.6040103e-13 0.11734187 -0.11734187 
1.771 9.2769369e-13 -1.7646204e-13 -5.2352862 -0.011070534 -4.606852e-13 4.606852e-13 0.11747038 -0.11747038 
1.772 9.2793286e-13 -1.7669275e-13 -5.2435498 -0.011016926 -4.6096948e-13 4.6096948e-13 0.11759896 -0.11759896 
1.773 9.281716e-13 -1.7692363e-13 -5.2518191 -0.010963224 -4.6125381e-13 4.6125381e-13 0.11772761 -0.11772761 
1.774 9.2841002e-13 -1.771547e-13 -5.2600951 -0.010909428 -4.6153814e-13 4.6153814e-13 0.11785635 -0.11785635 
1.775 9.2864789e-13 -1.7738595e-13 -5.2683773 -0.010855535 -4.6182253e-13 4.6182253e-13 0.11798514 -0.11798514 
1.776 9.2888544e-13 -1.7761739e-13 -5.2766657 -0.010801549 -4.6210702e-13 4.6210702e-13 0.11811402 -0.11811402 
1.777 9.2912256e-13 -1.7784899e-13 -5.2849607 -0.010747467 -4.6239157e-13 4.6239157e-13 0.11824298 -0.11824298 
1.778 9.2935935e-13 -1.7808076e-13 -5.2932615 -0.01069329 -4.6267607e-13 4.6267607e-13 0.118372 -0.118372 
1.779 9.2959559e-13 -1.7831274e-13 -5.3015685 -0.010639018 -4.6296072e-13 4.6296072e-13 0.11850111 -0.11850111 
1.78 9.2983141e-13 -1.7854488e-13 -5.3098822 -0.010584651 -4.6324538e-13 4.6324538e-13 0.11863028 -0.11863028 
1.781 9.300669e-13 -1.7877721e-13 -5.3182015 -0.010530189 -4.6353009e-13 4.6353009e-13 0.11875954 -0.11875954 
1.7819999 9.3030184e-13 -1.7900971e-13 -5.3265276 -0.010475631 -4.6381491e-13 4.6381491e-13 0.11888885 -0.11888885 
1.783 9.3053646e-13 -1.792424e-13 -5.3348598 -0.010420978 -4.6409973e-13 4.6409973e-13 0.11901827 -0.11901827 
1.784 9.3077076e-13 -1.7947526e-13 -5.3431983 -0.01036623 -4.6438461e-13 4.6438461e-13 0.11914773 -0.11914773 
1.785 9.3100451e-13 -1.7970831e-13 -5.3515429 -0.010311386 -4.6466954e-13 4.6466954e-13 0.11927729 -0.11927729 
1.786 9.3123783e-13 -1.7994154e-13 -5.3598938 -0.010256446 -4.6495452e-13 4.6495452e-13 0.11940692 -0.11940692 
1.7869999 9.3147072e-13 -1.8017494e-13 -5.3682508 -0.010201412 -4.6523955e-13 4.6523955e-13 0.11953662 -0.11953662 
1.788 9.3170328e-13 -1.8040853e-13 -5.3766146 -0.010146283 -4.655247e-13 4.655247e-13 0.11966638 -0.11966638 
1.789 9.319353e-13 -1.8064228e-13 -5.3849845 -0.010091056 -4.6580979e-13 4.6580979e-13 0.11979625 -0.11979625 
1.79 9.32167e-13 -1.8087623e-13 -5.3933601 -0.010035736 -4.6609499e-13 4.6609499e-13 0.11992617 -0.11992617 
1.791 9.3239826e-13 -1.8111036e-13 -5.4017425 -0.0099803191 -4.6638024e-13 4.6638024e-13 0.12005616 -0.12005616 
1.7920001 9.3262908e-13 -1.8134466e-13 -5.410131 -0.0099248057 -4.666655e-13 4.666655e-13 0.12018624 -0.12018624 
1.793 9.3285948e-13 -1.8157914e-13 -5.4185252 -0.0098691974 -4.6695086e-13 4.6695086e-13 0.12031639 -0.12031639 
1.794 9.3308933e-13 -1.8181381e-13 -5.4269266 -0.009813494 -4.6723628e-13 4.6723628e-13 0.12044661 -0.12044661 
1.795 9.3331896e-13 -1.8204864e-13 -5.4353333 -0.0097576939 -4.6752175e-13 4.6752175e-13 0.1205769 -0.1205769 
1.796 9.3354805e-13 -1.8228367e-13 -5.443747 -0.0097017987 -4.6780722e-13 4.6780722e-13 0.12070727 -0.12070727 
1.7970001 9.3377671e-13 -1.8251888e-13 -5.4521666 -0.0096458076 -4.680928e-13 4.680928e-13 0.12083773 -0.12083773 
1.798 9.3400494e-13 -1.8275426e-13 -5.4605923 -0.0095897205 -4.6837837e-13 4.6837837e-13 0.12096825 -0.12096825 
1.799 9.3423273e-13 -1.8298981e-13 -5.4690247 -0.0095335366 -4.6866401e-13 4.6866401e-13 0.12109885 -0.12109885 
1.8 9.3446008e-13 -1.8322556e-13 -5.4774632 -0.0094772577 -4.6894975e-13 4.6894975e-13 0.12122951 -0.12122951 
1.801 9.3468712e-13 -1.8346148e-13 -5.4859076 -0.009420882 -4.6923549e-13 4.6923549e-13 0.12136025 -0.12136025 
1.802 9.349136e-13 -1.8369758e-13 -5.4943581 -0.0093644112 -4.6952129e-13 4.6952129e-13 0.12149108 -0.12149108 
1.803 9.3513966e-13 -1.8393387e-13 -5.5028152 -0.0093078436 -4.6980714e-13 4.6980714e-13 0.12162197 -0.12162197 
1.804 9.3536539e-13 -1.8417033e-13 -5.5112791 -0.0092511801 -4.7009299e-13 4.7009299e-13 0.12175293 -0.12175293 
1.8049999 9.3559058e-13 -1.8440697e-13 -5.5197482 -0.0091944207 -4.7037894e-13 4.7037894e-13 0.12188398 -0.12188398 
1.806 9.3581544e-13 -1.8464379e-13 -5.528224 -0.0091375643 -4.7066496e-13 4.7066496e-13 0.12201508 -0.12201508 
1.807 9.3603977e-13 -1.8488078e-13 -5.536706 -0.0090806121 -4.7095102e-13 4.7095102e-13 0.12214628 -0.12214628 
1.808 9.3626365e-13 -1.8511797e-13 -5.5451946 -0.0090235639 -4.7123714e-13 4.7123714e-13 0.12227754 -0.12227754 
1.809 9.3648722e-13 -1.8535534e-13 -5.553689 -0.0089664189 -4.7152321e-13 4.7152321e-13 0.12240887 -0.12240887 
1.8099999 9.3671013e-13 -1.8559287e-13 -5.5621891 -0.008909178 -4.7180944e-13 4.7180944e-13 0.1225403 -0.1225403 
1.811 9.3693282e-13 -1.858306e-13 -5.5706964 -0.0088518402 -4.7209567e-13 4.7209567e-13 0.12267178 -0.12267178 
1.812 9.3715498e-13 -1.8606849e-13 -5.5792098 -0.0087944055 -4.7238195e-13 4.7238195e-13 0.12280334 -0.12280334 
1.813 9.373767e-13 -1.8630656e-13 -5.587729 -0.0087368749 -4.7266829e-13 4.7266829e-13 0.12293497 -0.12293497 
1.814 9.3759809e-13 -1.8654483e-13 -5.5962543 -0.0086792475 -4.7295468e-13 4.7295468e-13 0.12306669 -0.12306669 
1.8150001 9.3781883e-13 -1.8678326e-13 -5.6047864 -0.0086215232 -4.7324113e-13 4.7324113e-13 0.12319846 -0.12319846 
1.816 9.3803925e-13 -1.8702188e-13 -5.6133246 -0.0085637039 -4.7352763e-13 4.7352763e-13 0.12333033 -0.12333033 
1.817 9.3825924e-13 -1.8726068e-13 -5.6218686 -0.0085057868 -4.7381413e-13 4.7381413e-13 0.12346226 -0.12346226 
1.818 9.3847879e-13 -1.8749966e-13 -5.6304193 -0.0084477728 -4.7410074e-13 4.7410074e-13 0.12359426 -0.12359426 
1.819 9.386979e-13 -1.8773882e-13 -5.6389761 -0.008389662 -4.7438735e-13 4.7438735e-13 0.12372634 -0.12372634 
1.8200001 9.3891659e-13 -1.8797816e-13 -5.6475387 -0.0083314544 -4.7467401e-13 4.7467401e-13 0.1238585 -0.1238585 
1.821 9.3913473e-13 -1.8821767e-13 -5.6561079 -0.0082731508 -4.7496073e-13 4.7496073e-13 0.12399073 -0.12399073 
1.822 9.3935255e-13 -1.8845736e-13 -5.6646833 -0.0082147494 -4.752475e-13 4.752475e-13 0.12412302 -0.12412302 
1.823 9.3956982e-13 -1.8869724e-13 -5.673265 -0.0081562512 -4.7553427e-13 4.7553427e-13 0.1242554 -0.1242554 
1.824 9.3978677e-13 -1.889373e-13 -5.6818528 -0.0080976561 -4.7582115e-13 4.7582115e-13 0.12438785 -0.12438785 
1.825 9.4000318e-13 -1.8917754e-13 -5.6904469 -0.0080389641 -4.7610809e-13 4.7610809e-13 0.12452036 -0.12452036 
1.826 9.4021915e-13 -1.8941795e-13 -5.6990471 -0.0079801753 -4.7639502e-13 4.7639502e-13 0.12465296 -0.12465296 
1.827 9.4043469e-13 -1.8965855e-13 -5.7076535 -0.0079212887 -4.7668201e-13 4.7668201e-13 0.12478563 -0.12478563 
1.8279999 9.4064979e-13 -1.8989933e-13 -5.7162662 -0.0078623062 -4.769691e-13 4.769691e-13 0.12491837 -0.12491837 
1.829 9.4086436e-13 -1.9014028e-13 -5.724885 -0.007803225 -4.772562e-13 4.772562e-13 0.12505119 -0.12505119 
1.83 9.410786e-13 -1.9038142e-13 -5.73351 -0.0077440478 -4.775433e-13 4.775433e-13 0.12518409 -0.12518409 
1.831 9.4129229e-13 -1.9062273e-13 -5.7421417 -0.0076847724 -4.778305e-13 4.778305e-13 0.12531705 -0.12531705 
1.832 9.4150566e-13 -1.9086421e-13 -5.7507787 -0.0076254001 -4.7811776e-13 4.7811776e-13 0.12545009 -0.12545009 
1.8329999 9.4171849e-13 -1.9110589e-13 -5.7594223 -0.007565931 -4.7840497e-13 4.7840497e-13 0.1255832 -0.1255832 
1.834 9.4193089e-13 -1.9134775e-13 -5.7680726 -0.007506364 -4.7869234e-13 4.7869234e-13 0.12571639 -0.12571639 
1.835 9.4214274e-13 -1.9158979e-13 -5.7767286 -0.0074466998 -4.7897965e-13 4.7897965e-13 0.12584965 -0.12584965 
1.836 9.4235427e-13 -1.91832e-13 -5.7853909 -0.0073869382 -4.7926713e-13 4.7926713e-13 0.12598298 -0.12598298 
1.837 9.4256525e-13 -1.9207437e-13 -5.7940593 -0.0073270788 -4.7955455e-13 4.7955455e-13 0.12611639 -0.12611639 
1.8380001 9.4277591e-13 -1.9231696e-13 -5.8027344 -0.0072671222 -4.7984208e-13 4.7984208e-13 0.12624986 -0.12624986 
1.839 9.4298592e-13 -1.9255971e-13 -5.8114152 -0.0072070677 -4.8012961e-13 4.8012961e-13 0.12638342 -0.12638342 
1.84 9.4319561e-13 -1.9280264e-13 -5.8201022 -0.0071469159 -4.8041719e-13 4.8041719e-13 0.12651704 -0.12651704 
1.841 9.4340486e-13 -1.9304575e-13 -5.8287954 -0.0070866658 -4.8070489e-13 4.8070489e-13 0.12665075 -0.12665075 
1.842 9.4361357e-13 -1.9328904e-13 -5.8374953 -0.0070263185 -4.8099252e-13 4.8099252e-13 0.12678453 -0.12678453 
1.8430001 9.4382195e-13 -1.935325e-13 -5.8462009 -0.0069658738 -4.8128027e-13 4.8128027e-13 0.12691836 -0.12691836 
1.844 9.4402979e-13 -1.9377616e-13 -5.8549128 -0.0069053308 -4.8156802e-13 4.8156802e-13 0.12705229 -0.12705229 
1.845 9.442372e-13 -1.9401998e-13 -5.8636312 -0.0068446905 -4.8185582e-13 4.8185582e-13 0.1271863 -0.1271863 
1.846 9.4444407e-13 -1.94264e-13 -5.8723555 -0.006783952 -4.8214368e-13 4.8214373e-13 0.12732035 -0.12732035 
1.847 9.446505e-13 -1.9450819e-13 -5.8810854 -0.0067231157 -4.8243159e-13 4.8243159e-13 0.12745449 -0.12745449 
1.848 9.448565e-13 -1.9475255e-13 -5.8898225 -0.0066621811 -4.8271955e-13 4.8271955e-13 0.12758872 -0.12758872 
1.849 9.4506206e-13 -1.9499708e-13 -5.8985653 -0.0066011488 -4.8300757e-13 4.8300757e-13 0.12772299 -0.12772299 
1.85 9.4526719e-13 -1.9524181e-13 -5.9073143 -0.0065400186 -4.8329553e-13 4.8329553e-13 0.12785736 -0.12785736 
1.851 9.4547178e-13 -1.9548673e-13 -5.91607 -0.0064787902 -4.8358361e-13 4.8358361e-13 0.1279918 -0.1279918 
1.852 9.4567594e-13 -1.9573182e-13 -5.9248314 -0.0064174635 -4.8387179e-13 4.8387179e-13 0.12812629 -0.12812629 
1.853 9.4587955e-13 -1.9597708e-13 -5.933599 -0.0063560386 -4.8415991e-13 4.8415991e-13 0.12826088 -0.12826088 
1.854 9.4608284e-13 -1.9622251e-13 -5.9423723 -0.0062945159 -4.8444809e-13 4.8444809e-13 0.12839553 -0.12839553 
1.855 9.4628558e-13 -1.9646814e-13 -5.9511523 -0.006232895 -4.8473638e-13 4.8473638e-13 0.12853026 -0.12853026 
1.8559999 9.464879e-13 -1.9671394e-13 -5.9599385 -0.0061711757 -4.8502467e-13 4.8502467e-13 0.12866506 -0.12866506 
1.857 9.4668978e-13 -1.9695992e-13 -5.9687309 -0.0061093578 -4.8531302e-13 4.8531302e-13 0.12879993 -0.12879993 
1.858 9.46891e-13 -1.9720609e-13 -5.9775295 -0.0060474421 -4.8560136e-13 4.8560136e-13 0.12893488 -0.12893488 
1.859 9.4709191e-13 -1.9745243e-13 -5.9863338 -0.0059854272 -4.8588976e-13 4.8588976e-13 0.12906989 -0.12906989 
1.86 9.4729227e-13 -1.9769894e-13 -5.9951448 -0.0059233145 -4.8617821e-13 4.8617821e-13 0.12920499 -0.12920499 
1.8609999 9.4749241e-13 -1.9794565e-13 -6.003962 -0.0058611031 -4.8646672e-13 4.8646672e-13 0.12934016 -0.12934016 
1.862 9.4769179e-13 -1.9819252e-13 -6.0127854 -0.0057987934 -4.8675528e-13 4.8675528e-13 0.1294754 -0.1294754 
1.863 9.4789085e-13 -1.9843959e-13 -6.0216146 -0.005736385 -4.8704384e-13 4.8704384e-13 0.1296107 -0.1296107 
1.864 9.4808937e-13 -1.9868682e-13 -6.0304499 -0.0056738779 -4.8733251e-13 4.8733251e-13 0.12974608 -0.12974608 
1.865 9.4828746e-13 -1.9893424e-13 -6.0392919 -0.0056112721 -4.8762117e-13 4.8762117e-13 0.12988153 -0.12988153 
1.8660001 9.48485e-13 -1.9918184e-13 -6.04814 -0.0055485675 -4.879099e-13 4.879099e-13 0.13001707 -0.13001707 
1.867 9.4868211e-13 -1.9942961e-13 -6.056994 -0.0054857647 -4.8819862e-13 4.8819862e-13 0.13015267 -0.13015267 
1.868 9.4887878e-13 -1.9967757e-13 -6.0658541 -0.0054228627 -4.884874e-13 4.884874e-13 0.13028835 -0.13028835 
1.869 9.4907491e-13 -1.9992572e-13 -6.0747199 -0.005359862 -4.8877623e-13 4.8877623e-13 0.1304241 -0.1304241 
1.87 9.4927072e-13 -2.0017402e-13 -6.0835929 -0.0052967626 -4.8906511e-13 4.8906511e-13 0.13055992 -0.13055992 
1.8710001 9.4946587e-13 -2.004225e-13 -6.0924716 -0.0052335644 -4.89354e-13 4.89354e-13 0.1306958 -0.1306958 
1.872 9.4966071e-13 -2.0067116e-13 -6.1013565 -0.0051702671 -4.8964299e-13 4.8964299e-13 0.13083178 -0.13083178 
1.873 9.4985489e-13 -2.0092002e-13 -6.1102471 -0.0051068706 -4.8993193e-13 4.8993193e-13 0.13096781 -0.13096781 
1.874 9.5004874e-13 -2.0116905e-13 -6.1191444 -0.0050433753 -4.9022098e-13 4.9022098e-13 0.13110392 -0.13110392 
1.875 9.5024206e-13 -2.0141825e-13 -6.1280479 -0.0049797813 -4.9051003e-13 4.9051003e-13 0.1312401 -0.1312401 
1.876 9.5043493e-13 -2.0166763e-13 -6.1369576 -0.0049160882 -4.9079913e-13 4.9079913e-13 0.13137636 -0.13137636 
1.877 9.5062727e-13 -2.0191722e-13 -6.1458731 -0.0048522954 -4.9108829e-13 4.9108829e-13 0.13151269 -0.13151269 
1.878 9.5081918e-13 -2.0216698e-13 -6.1547947 -0.0047884039 -4.913775e-13 4.913775e-13 0.13164909 -0.13164909 
1.8789999 9.5101054e-13 -2.0241689e-13 -6.1637225 -0.0047244127 -4.9166677e-13 4.9166677e-13 0.13178557 -0.13178557 
1.88 9.5120147e-13 -2.02667e-13 -6.1726565 -0.0046603223 -4.9195598e-13 4.9195598e-13 0.13192211 -0.13192211 
1.881 9.5139185e-13 -2.0291729e-13 -6.1815968 -0.0045961333 -4.9224535e-13 4.9224535e-13 0.13205872 -0.13205872 
1.882 9.5158191e-13 -2.0316774e-13 -6.1905432 -0.0045318441 -4.9253467e-13 4.9253467e-13 0.13219543 -0.13219543 
1.883 9.5177143e-13 -2.0341839e-13 -6.1994953 -0.0044674557 -4.9282404e-13 4.9282404e-13 0.13233218 -0.13233218 
1.8839999 9.5196041e-13 -2.0366919e-13 -6.2084541 -0.0044029681 -4.9311347e-13 4.9311347e-13 0.13246901 -0.13246901 
1.885 9.5214884e-13 -2.039202e-13 -6.2174187 -0.0043383809 -4.9340295e-13 4.9340295e-13 0.13260594 -0.13260594 
1.886 9.5233684e-13 -2.0417138e-13 -6.2263894 -0.0042736945 -4.9369244e-13 4.9369244e-13 0.13274291 -0.13274291 
1.887 9.5252441e-13 -2.0442273e-13 -6.2353668 -0.0042089084 -4.9398197e-13 4.9398197e-13 0.13287996 -0.13287996 
1.888 9.5271143e-13 -2.0467428e-13 -6.24435 -0.0041440227 -4.9427156e-13 4.9427156e-13 0.13301709 -0.13301709 
1.8890001 9.5289803e-13 -2.0492599e-13 -6.2533393 -0.0040790373 -4.9456115e-13 4.9456115e-13 0.13315429 -0.13315429 
1.89 9.5308407e-13 -2.0517788e-13 -6.2623343 -0.0040139523 -4.9485085e-13 4.9485085e-13 0.13329156 -0.13329156 
1.891 9.5326969e-13 -2.0542994e-13 -6.2713361 -0.0039487677 -4.951405e-13 4.951405e-13 0.1334289 -0.1334289 
1.892 9.5345476e-13 -2.0568221e-13 -6.280344 -0.0038834831 -4.9543025e-13 4.9543025e-13 0.13356631 -0.13356631 
1.893 9.536394e-13 -2.0593463e-13 -6.2893577 -0.0038180989 -4.9572e-13 4.9572e-13 0.1337038 -0.1337038 
1.8940001 9.538235e-13 -2.0618723e-13 -6.2983775 -0.0037526151 -4.9600981e-13 4.9600981e-13 0.13384135 -0.13384135 
1.895 9.5400706e-13 -2.0644002e-13 -6.3074036 -0.0036870311 -4.9629967e-13 4.9629967e-13 0.13397898 -0.13397898 
1.896 9.5419018e-13 -2.0669299e-13 -6.3164358 -0.0036213472 -4.9658959e-13 4.9658959e-13 0.13411668 -0.13411668 
1.897 9.5437287e-13 -2.0694614e-13 -6.3254743 -0.0035555633 -4.968795e-13 4.968795e-13 0.13425446 -0.13425446 
1.898 9.5455501e-13 -2.0719945e-13 -6.3345184 -0.0034896797 -4.9716936e-13 4.9716936e-13 0.13439231 -0.13439231 
1.899 9.5473662e-13 -2.0745298e-13 -6.3435688 -0.0034236957 -4.9745939e-13 4.9745939e-13 0.13453023 -0.13453023 
1.9 9.5491779e-13 -2.0770664e-13 -6.3526254 -0.0033576121 -4.9774941e-13 4.9774941e-13 0.13466822 -0.13466822 
1.901 9.5509852e-13 -2.0796051e-13 -6.3616886 -0.0032914279 -4.9803949e-13 4.9803949e-13 0.13480628 -0.13480628 
1.902 9.5527861e-13 -2.0821455e-13 -6.3707571 -0.0032251438 -4.9832957e-13 4.9832957e-13 0.13494441 -0.13494441 
1.903 9.5545826e-13 -2.0846877e-13 -6.3798318 -0.0031587593 -4.986197e-13 4.986197e-13 0.13508262 -0.13508262 
1.904 9.5563748e-13 -2.0872315e-13 -6.3889132 -0.003092275 -4.9890989e-13 4.9890989e-13 0.1352209 -0.1352209 
1.905 9.5581616e-13 -2.0897773e-13 -6.3980002 -0.0030256901 -4.9920007e-13 4.9920007e-13 0.13535924 -0.13535924 
1.906 9.5599429e-13 -2.0923249e-13 -6.4070935 -0.0029590048 -4.9949031e-13 4.9949031e-13 0.13549766 -0.13549766 
1.9069999 9.5617199e-13 -2.0948742e-13 -6.416193 -0.0028922192 -4.9978061e-13 4.9978061e-13 0.13563617 -0.13563617 
1.908 9.5634915e-13 -2.0974252e-13 -6.4252982 -0.0028253333 -5.000709e-13 5.000709e-13 0.13577472 -0.13577472 
1.909 9.5652587e-13 -2.099978e-13 -6.4344096 -0.002758347 -5.0036125e-13 5.0036125e-13 0.13591336 -0.13591336 
1.91 9.5670206e-13 -2.1025328e-13 -6.4435277 -0.0026912601 -5.0065166e-13 5.0065166e-13 0.13605207 -0.13605207 
1.911 9.568777e-13 -2.1050892e-13 -6.4526515 -0.0026240728 -5.0094206e-13 5.0094206e-13 0.13619085 -0.13619085 
1.9119999 9.570529e-13 -2.1076474e-13 -6.461781 -0.0025567848 -5.0123252e-13 5.0123252e-13 0.1363297 -0.1363297 
1.913 9.5722746e-13 -2.1102074e-13 -6.4709167 -0.0024893964 -5.0152298e-13 5.0152298e-13 0.13646862 -0.13646862 
1.914 9.5740169e-13 -2.1127693e-13 -6.4800591 -0.0024219071 -5.0181354e-13 5.0181354e-13 0.13660762 -0.13660762 
1.915 9.5757538e-13 -2.1153329e-13 -6.4892073 -0.0023543173 -5.0210405e-13 5.0210405e-13 0.13674667 -0.13674667 
1.916 9.5774842e-13 -2.1178981e-13 -6.4983616 -0.0022866267 -5.0239462e-13 5.0239462e-13 0.13688581 -0.13688581 
1.9170001 9.5792113e-13 -2.1204654e-13 -6.5075216 -0.0022188353 -5.0268524e-13 5.0268524e-13 0.13702501 -0.13702501 
1.918 9.5809331e-13 -2.1230341e-13 -6.5166879 -0.0021509433 -5.0297597e-13 5.0297597e-13 0.13716429 -0.13716429 
1.919 9.5826493e-13 -2.1256049e-13 -6.5258603 -0.0020829502 -5.0326664e-13 5.0326664e-13 0.13730365 -0.13730365 
1.92 9.5843602e-13 -2.1281773e-13 -6.5350389 -0.0020148566 -5.0355732e-13 5.0355732e-13 0.13744308 -0.13744308 
1.921 9.5860657e-13 -2.1307516e-13 -6.5442233 -0.0019466616 -5.038481e-13 5.038481e-13 0.13758257 -0.13758257 
1.9220001 9.5877679e-13 -2.1333278e-13 -6.5534143 -0.0018783658 -5.0413889e-13 5.0413889e-13 0.13772213 -0.13772213 
1.923 9.5894636e-13 -2.1359055e-13 -6.5626111 -0.0018099691 -5.0442972e-13 5.0442972e-13 0.13786177 -0.13786177 
1.924 9.5911549e-13 -2.1384852e-13 -6.5718136 -0.0017414714 -5.0472056e-13 5.0472056e-13 0.13800147 -0.13800147 
1.925 9.5928398e-13 -2.1410665e-13 -6.5810227 -0.0016728723 -5.0501145e-13 5.0501145e-13 0.13814126 -0.13814126 
1.926 9.5945214e-13 -2.1436496e-13 -6.5902376 -0.0016041723 -5.053024e-13 5.053024e-13 0.13828111 -0.13828111 
1.927 9.5961965e-13 -2.1462346e-13 -6.5994587 -0.0015353711 -5.0559329e-13 5.0559329e-13 0.13842101 -0.13842101 
1.928 9.5978661e-13 -2.1488213e-13 -6.6086855 -0.0014664687 -5.0588434e-13 5.0588434e-13 0.13856101 -0.13856101 
1.929 9.5995315e-13 -2.1514099e-13 -6.6179185 -0.001397465 -5.0617534e-13 5.0617534e-13 0.13870108 -0.13870108 
1.9299999 9.6011914e-13 -2.1540002e-13 -6.6271577 -0.0013283601 -5.064664e-13 5.064664e-13 0.13884121 -0.13884121 
1.931 9.6028469e-13 -2.1565924e-13 -6.6364031 -0.0012591537 -5.0675745e-13 5.067575e-13 0.13898142 -0.13898142 
1.932 9.604496e-13 -2.1591862e-13 -6.6456542 -0.0011898461 -5.0704861e-13 5.0704861e-13 0.13912168 -0.13912168 
1.933 9.6061418e-13 -2.1617818e-13 -6.6549115 -0.0011204371 -5.0733972e-13 5.0733972e-13 0.13926205 -0.13926205 
1.934 9.6077812e-13 -2.1643791e-13 -6.664175 -0.0010509266 -5.0763088e-13 5.0763088e-13 0.13940245 -0.13940245 
1.9349999 9.609414e-13 -2.1669782e-13 -6.6734443 -0.00098131457 -5.079221e-13 5.079221e-13 0.13954295 -0.13954295 
1.936 9.6110446e-13 -2.1695792e-13 -6.6827202 -0.000911601 -5.0821332e-13 5.0821332e-13 0.1396835 -0.1396835 
1.937 9.6126676e-13 -2.1721821e-13 -6.6920013 -0.00084178592 -5.0850464e-13 5.0850464e-13 0.13982414 -0.13982414 
1.938 9.6142864e-13 -2.1747864e-13 -6.7012892 -0.00077186921 -5.0879591e-13 5.0879591e-13 0.13996483 -0.13996483 
1.939 9.6158997e-13 -2.1773928e-13 -6.7105827 -0.0007018508 -5.0908729e-13 5.0908729e-13 0.14010561 -0.14010561 
1.9400001 9.6175086e-13 -2.1800007e-13 -6.7198825 -0.00063173077 -5.0937862e-13 5.0937862e-13 0.14024645 -0.14024645 
1.941 9.6191111e-13 -2.1826105e-13 -6.729188 -0.00056150893 -5.0967e-13 5.0967e-13 0.14038737 -0.14038737 
1.942 9.6207092e-13 -2.1852222e-13 -6.7384996 -0.0004911854 -5.0996143e-13 5.0996143e-13 0.14052835 -0.14052835 
1.943 9.6223019e-13 -2.1878356e-13 -6.7478175 -0.00042076004 -5.1025286e-13 5.1025286e-13 0.14066941 -0.14066941 
1.944 9.6238891e-13 -2.1904508e-13 -6.7571411 -0.00035023279 -5.1054435e-13 5.1054435e-13 0.14081053 -0.14081053 
1.9450001 9.625471e-13 -2.1930678e-13 -6.7664709 -0.00027960367 -5.1083589e-13 5.1083589e-13 0.14095172 -0.14095172 
1.946 9.6270474e-13 -2.1956864e-13 -6.7758069 -0.00020887262 -5.1112744e-13 5.1112744e-13 0.141093 -0.141093 
1.947 9.6286195e-13 -2.1983069e-13 -6.7851486 -0.0001380396 -5.1141903e-13 5.1141903e-13 0.14123434 -0.14123434 
1.948 9.6301862e-13 -2.2009291e-13 -6.7944965 -6.7104549e-05 -5.1171057e-13 5.1171057e-13 0.14137574 -0.14137574 
1.949 9.6317464e-13 -2.2035531e-13 -6.8038502 3.9325423e-06 -5.1200222e-13 5.1200222e-13 0.14151721 -0.14151721 
1.95 9.6333033e-13 -2.2061789e-13 -6.8132105 7.5071723e-05 -5.1229387e-13 5.1229387e-13 0.14165877 -0.14165877 
1.951 9.6348526e-13 -2.2088066e-13 -6.822576 0.00014631303 -5.1258558e-13 5.1258558e-13 0.14180037 -0.14180037 
1.952 9.6363976e-13 -2.2114359e-13 -6.8319478 0.00021765653 -5.1287728e-13 5.1287728e-13 0.14194207 -0.14194207 
1.9529999 9.6379382e-13 -2.2140669e-13 -6.8413262 0.00028910223 -5.1316904e-13 5.1316904e-13 0.14208384 -0.14208384 
1.954 9.6394724e-13 -2.2166997e-13 -6.8507099 0.00036065019 -5.1346086e-13 5.1346086e-13 0.14222565 -0.14222565 
1.955 9.6410011e-13 -2.2193345e-13 -6.8600998 0.00043230041 -5.1375267e-13 5.1375267e-13 0.14236756 -0.14236756 
1.956 9.6425255e-13 -2.2219707e-13 -6.8694959 0.00050405296 -5.1404448e-13 5.1404448e-13 0.14250953 -0.14250953 
1.957 9.6440445e-13 -2.2246091e-13 -6.8788977 0.00057590794 -5.1433635e-13 5.1433635e-13 0.14265157 -0.14265157 
1.9579999 9.645558e-13 -2.2272489e-13 -6.8883057 0.00064786529 -5.1462822e-13 5.1462822e-13 0.14279369 -0.14279369 
1.959 9.647065e-13 -2.2298907e-13 -6.8977194 0.00071992516 -5.1492019e-13 5.1492019e-13 0.14293586 -0.14293586 
1.96 9.6485678e-13 -2.2325342e-13 -6.9071393 0.0007920874 -5.1521206e-13 5.1521206e-13 0.14307812 -0.14307812 
1.961 9.650065e-13 -2.2351795e-13 -6.9165654 0.00086435222 -5.1550403e-13 5.1550403e-13 0.14322044 -0.14322044 
1.962 9.6515569e-13 -2.2378265e-13 -6.9259973 0.00093671965 -5.1579606e-13 5.1579606e-13 0.14336282 -0.14336282 
1.9630001 9.6530433e-13 -2.2404753e-13 -6.9354353 0.0010091896 -5.1608809e-13 5.1608809e-13 0.14350529 -0.14350529 
1.964 9.6545244e-13 -2.2431258e-13 -6.9448791 0.0010817624 -5.1638018e-13 5.1638018e-13 0.14364782 -0.14364782 
1.965 9.656e-13 -2.2457783e-13 -6.954329 0.0011544377 -5.1667221e-13 5.1667221e-13 0.14379042 -0.14379042 
1.966 9.6574701e-13 -2.2484323e-13 -6.9637847 0.0012272157 -5.1696435e-13 5.1696435e-13 0.14393309 -0.14393309 
1.967 9.658936e-13 -2.251088e-13 -6.9732466 0.0013000966 -5.1725649e-13 5.1725649e-13 0.14407583 -0.14407583 
1.9680001 9.6603953e-13 -2.2537457e-13 -6.9827147 0.0013730802 -5.1754862e-13 5.1754862e-13 0.14421865 -0.14421865 
1.969 9.6618481e-13 -2.2564052e-13 -6.992188 0.0014461668 -5.1784082e-13 5.1784082e-13 0.14436153 -0.14436153 
1.97 9.6632977e-13 -2.2590663e-13 -7.001668 0.0015193562 -5.1813301e-13 5.1813301e-13 0.14450447 -0.14450447 
1.971 9.6647408e-13 -2.2617292e-13 -7.0111537 0.0015926484 -5.1842525e-13 5.1842525e-13 0.14464749 -0.14464749 
1.972 9.6661784e-13 -2.264394e-13 -7.0206451 0.0016660437 -5.187175e-13 5.187175e-13 0.14479059 -0.14479059 
1.973 9.6676107e-13 -2.2670605e-13 -7.0301433 0.0017395419 -5.190098e-13 5.190098e-13 0.14493375 -0.14493375 
1.974 9.6690375e-13 -2.2697286e-13 -7.0396466 0.0018131433 -5.1930216e-13 5.1930216e-13 0.14507698 -0.14507698 
1.975 9.67046e-13 -2.2723986e-13 -7.0491567 0.0018868478 -5.1959451e-13 5.1959451e-13 0.14522028 -0.14522028 
1.976 9.6718748e-13 -2.2750703e-13 -7.0586715 0.0019606552 -5.1988687e-13 5.1988687e-13 0.14536363 -0.14536363 
1.977 9.6732854e-13 -2.277744e-13 -7.0681934 0.0020345659 -5.2017922e-13 5.2017922e-13 0.14550708 -0.14550708 
1.978 9.6746905e-13 -2.2804192e-13 -7.0777206 0.0021085797 -5.2047169e-13 5.2047169e-13 0.14565058 -0.14565058 
1.979 9.6760902e-13 -2.2830961e-13 -7.087254 0.0021826969 -5.207641e-13 5.207641e-13 0.14579417 -0.14579417 
1.98 9.6774845e-13 -2.2857749e-13 -7.0967937 0.0022569173 -5.2105656e-13 5.2105656e-13 0.1459378 -0.1459378 
1.9809999 9.6788723e-13 -2.2884556e-13 -7.106339 0.0023312413 -5.2134908e-13 5.2134908e-13 0.14608152 -0.14608152 
1.982 9.6802557e-13 -2.2911377e-13 -7.11589 0.0024056681 -5.2164154e-13 5.2164154e-13 0.1462253 -0.1462253 
1.983 9.6816337e-13 -2.2938219e-13 -7.1254468 0.0024801986 -5.2193411e-13 5.2193411e-13 0.14636916 -0.14636916 
1.984 9.6830063e-13 -2.2965077e-13 -7.1350098 0.0025548325 -5.2222668e-13 5.2222668e-13 0.14651307 -0.14651307 
1.985 9.6843724e-13 -2.2991952e-13 -7.1445789 0.00262957 -5.2251926e-13 5.2251926e-13 0.14665708 -0.14665708 
1.9859999 9.6857331e-13 -2.3018845e-13 -7.1541533 0.0027044108 -5.2281188e-13 5.2281188e-13 0.14680114 -0.14680114 
1.987 9.6870884e-13 -2.3045758e-13 -7.1637349 0.0027793553 -5.2310451e-13 5.2310451e-13 0.14694527 -0.14694527 
1.988 9.6884382e-13 -2.3072684e-13 -7.1733212 0.0028544033 -5.2339719e-13 5.2339719e-13 0.14708947 -0.14708947 
1.989 9.6897837e-13 -2.3099632e-13 -7.1829138 0.002929555 -5.2368987e-13 5.2368987e-13 0.14723374 -0.14723374 
1.99 9.6911216e-13 -2.3126596e-13 -7.192513 0.0030048103 -5.2398255e-13 5.2398255e-13 0.14737809 -0.14737809 
1.9910001 9.6924552e-13 -2.3153576e-13 -7.2021174 0.0030801694 -5.2427528e-13 5.2427528e-13 0.14752248 -0.14752248 
1.992 9.6937833e-13 -2.3180579e-13 -7.2117281 0.0031556322 -5.2456802e-13 5.2456802e-13 0.14766696 -0.14766696 
1.993 9.695105e-13 -2.3207591e-13 -7.2213445 0.003231199 -5.2486081e-13 5.2486081e-13 0.14781152 -0.14781152 
1.994 9.6964223e-13 -2.3234626e-13 -7.2309666 0.0033068692 -5.2515365e-13 5.2515365e-13 0.14795613 -0.14795613 
1.995 9.697732e-13 -2.326168e-13 -7.2405949 0.0033826435 -5.2544644e-13 5.2544644e-13 0.14810081 -0.14810081 
1.9960001 9.6990374e-13 -2.3288749e-13 -7.2502289 0.0034585216 -5.2573928e-13 5.2573928e-13 0.14824557 -0.14824557 
1.997 9.7003373e-13 -2.3315835e-13 -7.2598686 0.0035345037 -5.2603213e-13 5.2603213e-13 0.14839038 -0.14839038 
1.998 9.7016319e-13 -2.3342938e-13 -7.2695146 0.00361059 -5.2632502e-13 5.2632502e-13 0.14853528 -0.14853528 
1.999 9.7029199e-13 -2.3370059e-13 -7.2791672 0.0036867801 -5.2661792e-13 5.2661792e-13 0.14868024 -0.14868024 
2 9.7042036e-13 -2.3397199e-13 -7.2888246 0.0037630743 -5.2691082e-13 5.2691082e-13 0.14882527 -0.14882527 
2.0009999 9.7054808e-13 -2.3424356e-13 -7.2984877 0.0038394723 -5.2720377e-13 5.2720377e-13 0.14897035 -0.14897035 
2.0020001 9.7067525e-13 -2.3451529e-13 -7.3081579 0.0039159749 -5.2749677e-13 5.2749677e-13 0.14911553 -0.14911553 
2.003 9.7080178e-13 -2.3478721e-13 -7.3178329 0.0039925817 -5.2778978e-13 5.2778978e-13 0.14926076 -0.14926076 
2.0039999 9.7092787e-13 -2.3505931e-13 -7.3275137 0.0040692925 -5.2808279e-13 5.2808279e-13 0.14940605 -0.14940606 
2.0050001 9.7105332e-13 -2.3533158e-13 -7.3372016 0.0041461075 -5.2837585e-13 5.2837585e-13 0.14955142 -0.14955142 
2.006 9.7117822e-13 -2.3560404e-13 -7.3468943 0.0042230268 -5.2866891e-13 5.2866891e-13 0.14969686 -0.14969686 
2.007 9.7130247e-13 -2.3587664e-13 -7.3565936 0.00430005 -5.2896191e-13 5.2896191e-13 0.14984238 -0.14984238 
2.0079999 9.7142628e-13 -2.3614942e-13 -7.3662977 0.0043771784 -5.2925503e-13 5.2925503e-13 0.14998795 -0.14998795 
2.0090001 9.7154945e-13 -2.364224e-13 -7.376008 0.0044544106 -5.2954814e-13 5.2954814e-13 0.15013359 -0.15013359 
2.01 9.7167207e-13 -2.3669554e-13 -7.385725 0.0045317477 -5.2984131e-13 5.2984131e-13 0.15027931 -0.15027931 
2.0109999 9.7179426e-13 -2.3696886e-13 -7.3954473 0.004609189 -5.3013448e-13 5.3013448e-13 0.15042509 -0.15042509 
2.0120001 9.7191569e-13 -2.3724235e-13 -7.4051757 0.0046867346 -5.3042759e-13 5.3042759e-13 0.15057094 -0.15057094 
2.013 9.7203658e-13 -2.3751603e-13 -7.4149094 0.0047643851 -5.3072081e-13 5.3072081e-13 0.15071686 -0.15071686 
2.0139999 9.7215693e-13 -2.3778985e-13 -7.4246497 0.0048421402 -5.3101398e-13 5.3101398e-13 0.15086284 -0.15086284 
2.0150001 9.7227673e-13 -2.3806385e-13 -7.4343953 0.0049199997 -5.3130726e-13 5.3130726e-13 0.1510089 -0.1510089 
2.016 9.7239588e-13 -2.3833808e-13 -7.4441476 0.004997964 -5.3160048e-13 5.3160048e-13 0.15115502 -0.15115502 
2.017 9.725145e-13 -2.3861243e-13 -7.4539046 0.0050760331 -5.3189381e-13 5.3189381e-13 0.15130122 -0.15130122 
2.0179999 9.7263256e-13 -2.3888695e-13 -7.4636679 0.0051542069 -5.3218709e-13 5.3218709e-13 0.15144747 -0.15144747 
2.0190001 9.7274998e-13 -2.3916166e-13 -7.4734373 0.005232485 -5.3248036e-13 5.3248036e-13 0.1515938 -0.1515938 
2.02 9.7286686e-13 -2.3943656e-13 -7.483212 0.0053108688 -5.3277375e-13 5.3277375e-13 0.15174021 -0.15174021 
2.0209999 9.729832e-13 -2.3971163e-13 -7.4929929 0.0053893565 -5.3306708e-13 5.3306708e-13 0.15188667 -0.15188667 
2.0220001 9.7309899e-13 -2.3998685e-13 -7.5027804 0.0054679499 -5.3336041e-13 5.3336041e-13 0.15203319 -0.15203319 
2.023 9.7321413e-13 -2.4026226e-13 -7.5125728 0.0055466481 -5.336538e-13 5.336538e-13 0.15217979 -0.15217979 
2.0239999 9.7332873e-13 -2.4053784e-13 -7.5223708 0.005625451 -5.3394718e-13 5.3394718e-13 0.15232646 -0.15232646 
2.0250001 9.7344268e-13 -2.4081361e-13 -7.5321751 0.0057043592 -5.3424062e-13 5.3424062e-13 0.1524732 -0.1524732 
2.026 9.7355609e-13 -2.4108954e-13 -7.541985 0.0057833721 -5.3453406e-13 5.3453406e-13 0.15262 -0.15262 
2.027 9.7366895e-13 -2.4136566e-13 -7.5518007 0.0058624903 -5.348275e-13 5.348275e-13 0.15276687 -0.15276687 
2.0280001 9.7378117e-13 -2.4164194e-13 -7.5616226 0.0059417137 -5.3512099e-13 5.3512099e-13 0.15291381 -0.15291381 
2.029 9.7389284e-13 -2.4191838e-13 -7.5714498 0.0060210419 -5.3541449e-13 5.3541449e-13 0.15306082 -0.15306082 
2.03 9.7400397e-13 -2.4219499e-13 -7.5812836 0.0061004758 -5.3570798e-13 5.3570798e-13 0.1532079 -0.1532079 
2.0309999 9.7411445e-13 -2.4247181e-13 -7.5911226 0.0061800145 -5.3600147e-13 5.3600147e-13 0.15335503 -0.15335503 
2.0320001 9.7422439e-13 -2.427488e-13 -7.6009669 0.0062596584 -5.3629502e-13 5.3629502e-13 0.15350224 -0.15350224 
2.033 9.7433368e-13 -2.4302595e-13 -7.6108179 0.006339408 -5.3658862e-13 5.3658862e-13 0.15364951 -0.15364951 
2.0339999 9.7444242e-13 -2.4330326e-13 -7.6206741 0.0064192628 -5.3688212e-13 5.3688212e-13 0.15379687 -0.15379687 
2.0350001 9.7455052e-13 -2.4358074e-13 -7.630537 0.0064992229 -5.3717572e-13 5.3717572e-13 0.15394427 -0.15394427 
2.036 9.7465818e-13 -2.4385843e-13 -7.6404047 0.0065792887 -5.3746937e-13 5.3746937e-13 0.15409175 -0.15409175 
2.0369999 9.7476519e-13 -2.4413625e-13 -7.650279 0.0066594598 -5.3776298e-13 5.3776298e-13 0.1542393 -0.1542393 
2.0380001 9.7487155e-13 -2.444143e-13 -7.6601586 0.0067397365 -5.3805663e-13 5.3805663e-13 0.15438691 -0.15438691 
2.039 9.7497726e-13 -2.4469245e-13 -7.6700439 0.0068201181 -5.3835023e-13 5.3835023e-13 0.15453459 -0.15453459 
2.04 9.7508254e-13 -2.4497082e-13 -7.679935 0.0069006062 -5.3864389e-13 5.3864389e-13 0.15468234 -0.15468234 
2.0409999 9.7518716e-13 -2.4524938e-13 -7.6898322 0.0069811987 -5.389376e-13 5.389376e-13 0.15483014 -0.15483016 
2.0420001 9.7529114e-13 -2.4552807e-13 -7.6997347 0.0070618978 -5.3923131e-13 5.3923131e-13 0.15497804 -0.15497804 
2.043 9.7539468e-13 -2.4580696e-13 -7.7096434 0.007142703 -5.3952497e-13 5.3952497e-13 0.15512598 -0.15512598 
2.0439999 9.7549746e-13 -2.4608603e-13 -7.7195578 0.0072236126 -5.3981873e-13 5.3981873e-13 0.155274 -0.155274 
2.0450001 9.755997e-13 -2.4636524e-13 -7.7294779 0.0073046293 -5.401125e-13 5.401125e-13 0.15542208 -0.15542208 
2.046 9.757014e-13 -2.4664466e-13 -7.7394032 0.0073857512 -5.4040621e-13 5.4040621e-13 0.15557024 -0.15557024 
2.0469999 9.7580245e-13 -2.4692423e-13 -7.7493358 0.0074669784 -5.4069997e-13 5.4069997e-13 0.15571845 -0.15571845 
2.0480001 9.7590295e-13 -2.4720398e-13 -7.7592731 0.0075483117 -5.4099379e-13 5.4099379e-13 0.15586674 -0.15586674 
2.049 9.7600281e-13 -2.4748389e-13 -7.7692161 0.0076297517 -5.4128756e-13 5.4128756e-13 0.15601508 -0.15601508 
2.05 9.7610212e-13 -2.4776399e-13 -7.7791643 0.0077112964 -5.4158137e-13 5.4158137e-13 0.15616351 -0.15616351 
2.0510001 9.7620067e-13 -2.4804423e-13 -7.7891192 0.0077929478 -5.4187519e-13 5.4187519e-13 0.156312 -0.156312 
2.052 9.7629879e-13 -2.4832466e-13 -7.7990799 0.0078747058 -5.4216901e-13 5.4216901e-13 0.15646055 -0.15646055 
2.053 9.7639626e-13 -2.4860528e-13 -7.8090458 0.0079565691 -5.4246288e-13 5.4246288e-13 0.15660918 -0.15660918 
2.0539999 9.7649308e-13 -2.4888606e-13 -7.8190174 0.0080385385 -5.4275676e-13 5.4275676e-13 0.15675786 -0.15675786 
2.0550001 9.7658947e-13 -2.4916703e-13 -7.8289952 0.0081206132 -5.4305063e-13 5.4305063e-13 0.1569066 -0.1569066 
2.056 9.766851e-13 -2.4944814e-13 -7.8389783 0.0082027959 -5.4334456e-13 5.4334456e-13 0.15705542 -0.15705542 
2.0569999 9.7678018e-13 -2.4972944e-13 -7.8489676 0.0082850838 -5.4363843e-13 5.4363843e-13 0.1572043 -0.1572043 
2.0580001 9.7687461e-13 -2.5001092e-13 -7.8589621 0.0083674779 -5.4393236e-13 5.4393236e-13 0.15735327 -0.15735327 
2.059 9.7696851e-13 -2.5029257e-13 -7.8689632 0.0084499782 -5.4422629e-13 5.4422629e-13 0.15750228 -0.15750228 
2.0599999 9.7706175e-13 -2.5057438e-13 -7.8789692 0.0085325846 -5.4452021e-13 5.4452021e-13 0.15765136 -0.15765136 
2.0610001 9.7715445e-13 -2.5085638e-13 -7.8889809 0.0086152982 -5.4481414e-13 5.4481414e-13 0.15780051 -0.15780051 
2.062 9.7724639e-13 -2.5113852e-13 -7.8989987 0.008698117 -5.4510812e-13 5.4510812e-13 0.15794973 -0.15794973 
2.063 9.7733789e-13 -2.5142087e-13 -7.9090223 0.0087810438 -5.454021e-13 5.454021e-13 0.15809903 -0.15809903 
2.0639999 9.7742875e-13 -2.5170336e-13 -7.9190512 0.0088640759 -5.4569608e-13 5.4569608e-13 0.15824838 -0.15824838 
2.0650001 9.7751896e-13 -2.5198604e-13 -7.9290857 0.008947215 -5.4599012e-13 5.4599012e-13 0.15839779 -0.15839779 
2.066 9.7760851e-13 -2.5226888e-13 -7.939126 0.0090304604 -5.462841e-13 5.462841e-13 0.15854728 -0.15854728 
2.0669999 9.7769752e-13 -2.5255189e-13 -7.949172 0.0091138119 -5.4657814e-13 5.4657814e-13 0.15869683 -0.15869683 
2.0680001 9.7778599e-13 -2.5283508e-13 -7.9592242 0.0091972696 -5.4687212e-13 5.4687217e-13 0.15884644 -0.15884644 
2.069 9.7787371e-13 -2.5311846e-13 -7.9692817 0.0092808353 -5.4716621e-13 5.4716621e-13 0.15899612 -0.15899612 
2.0699999 9.7796088e-13 -2.5340198e-13 -7.9793453 0.0093645072 -5.4746024e-13 5.4746024e-13 0.15914588 -0.15914588 
2.0710001 9.780474e-13 -2.5368569e-13 -7.9894142 0.0094482852 -5.4775428e-13 5.4775428e-13 0.15929568 -0.15929568 
2.072 9.7813337e-13 -2.5396956e-13 -7.9994879 0.0095321704 -5.4804842e-13 5.4804842e-13 0.15944555 -0.15944557 
2.073 9.782187e-13 -2.5425362e-13 -8.0095682 0.0096161626 -5.4834246e-13 5.4834246e-13 0.15959552 -0.15959552 
2.0739999 9.7830338e-13 -2.5453782e-13 -8.0196543 0.0097002611 -5.4863655e-13 5.4863655e-13 0.15974551 -0.15974551 
2.075 9.7838751e-13 -2.5482221e-13 -8.029747 0.0097844675 -5.4893069e-13 5.4893069e-13 0.15989561 -0.15989561 
2.076 9.7847099e-13 -2.5510678e-13 -8.0398436 0.0098687792 -5.4922478e-13 5.4922478e-13 0.16004574 -0.16004574 
2.0769999 9.7855393e-13 -2.5539152e-13 -8.0499468 0.009953199 -5.4951887e-13 5.4951887e-13 0.16019595 -0.16019595 
2.0780001 9.7863612e-13 -2.5567642e-13 -8.0600548 0.010037725 -5.4981302e-13 5.4981302e-13 0.16034624 -0.16034624 
2.079 9.7871776e-13 -2.5596151e-13 -8.0701694 0.010122359 -5.5010716e-13 5.5010716e-13 0.16049656 -0.16049656 
2.0799999 9.7879886e-13 -2.5624677e-13 -8.0802889 0.010207099 -5.5040136e-13 5.5040136e-13 0.16064698 -0.16064698 
2.0810001 9.788792e-13 -2.5653215e-13 -8.090415 0.010291946 -5.506955e-13 5.506955e-13 0.16079745 -0.16079745 
2.082 9.7895888e-13 -2.5681773e-13 -8.1005459 0.0103769 -5.5098965e-13 5.5098965e-13 0.16094799 -0.16094799 
2.0829999 9.7903814e-13 -2.571035e-13 -8.1106834 0.010461962 -5.5128384e-13 5.5128384e-13 0.16109858 -0.16109858 
2.0840001 9.7911664e-13 -2.5738943e-13 -8.1208248 0.01054713 -5.5157799e-13 5.5157799e-13 0.16124927 -0.16124927 
2.085 9.7919448e-13 -2.5767553e-13 -8.1309729 0.010632407 -5.5187219e-13 5.5187219e-13 0.16139999 -0.16140001 
2.086 9.7927189e-13 -2.5796181e-13 -8.1411266 0.01071779 -5.5216639e-13 5.5216639e-13 0.1615508 -0.1615508 
2.0869999 9.7934844e-13 -2.5824823e-13 -8.1512861 0.010803279 -5.5246058e-13 5.5246058e-13 0.16170166 -0.16170166 
2.0880001 9.7942455e-13 -2.5853484e-13 -8.1614513 0.010888877 -5.5275484e-13 5.5275484e-13 0.1618526 -0.1618526 
2.089 9.794999e-13 -2.5882164e-13 -8.1716213 0.010974583 -5.5304903e-13 5.5304903e-13 0.16200359 -0.16200359 
2.0899999 9.7957471e-13 -2.5910857e-13 -8.181798 0.011060395 -5.5334329e-13 5.5334329e-13 0.16215466 -0.16215466 
2.0910001 9.7964887e-13 -2.593957e-13 -8.1919794 0.011146315 -5.5363754e-13 5.5363754e-13 0.16230579 -0.16230579 
2.092 9.7972238e-13 -2.5968298e-13 -8.2021675 0.011232343 -5.5393179e-13 5.5393179e-13 0.16245697 -0.16245697 
2.0929999 9.7979524e-13 -2.5997046e-13 -8.2123604 0.011318477 -5.5422604e-13 5.5422604e-13 0.16260822 -0.16260824 
2.0940001 9.7986755e-13 -2.6025807e-13 -8.222559 0.011404719 -5.545203e-13 5.545203e-13 0.16275956 -0.16275956 
2.095 9.7993922e-13 -2.6054587e-13 -8.2327633 0.011491069 -5.5481455e-13 5.5481455e-13 0.16291094 -0.16291094 
2.096 9.8001024e-13 -2.6083386e-13 -8.2429733 0.011577526 -5.551088e-13 5.551088e-13 0.16306239 -0.16306239 
2.0969999 9.8008071e-13 -2.6112199e-13 -8.2531891 0.011664091 -5.5540311e-13 5.5540311e-13 0.16321391 -0.16321391 
2.098 9.8015042e-13 -2.6141031e-13 -8.2634096 0.011750764 -5.5569736e-13 5.5569736e-13 0.16336548 -0.16336548 
2.099 9.8021959e-13 -2.6169878e-13 -8.2736368 0.011837544 -5.5599167e-13 5.5599167e-13 0.16351713 -0.16351713 
2.0999999 9.8028801e-13 -2.6198743e-13 -8.2838678 0.011924432 -5.5628597e-13 5.5628597e-13 0.16366886 -0.16366886 
2.1010001 9.8035588e-13 -2.6227623e-13 -8.2941065 0.012011427 -5.5658023e-13 5.5658023e-13 0.16382062 -0.16382062 
2.102 9.804231e-13 -2.6256525e-13 -8.3043489 0.01209853 -5.5687459e-13 5.5687459e-13 0.16397247 -0.16397247 
2.1029999 9.8048967e-13 -2.6285438e-13 -8.3145981 0.012185742 -5.5716889e-13 5.5716889e-13 0.16412438 -0.16412438 
2.1040001 9.8055559e-13 -2.631437e-13 -8.3248529 0.012273061 -5.574632e-13 5.574632e-13 0.16427635 -0.16427635 
2.105 9.8062097e-13 -2.6343321e-13 -8.3351135 0.012360489 -5.5775751e-13 5.5775751e-13 0.16442838 -0.16442838 
2.1059999 9.8068569e-13 -2.6372288e-13 -8.3453789 0.012448023 -5.5805187e-13 5.5805187e-13 0.16458049 -0.16458049 
2.1070001 9.8074966e-13 -2.6401272e-13 -8.3556499 0.012535666 -5.5834618e-13 5.5834618e-13 0.16473265 -0.16473265 
2.108 9.8081298e-13 -2.6430271e-13 -8.3659267 0.012623417 -5.5864048e-13 5.5864048e-13 0.16488488 -0.16488488 
2.109 9.8087575e-13 -2.6459287e-13 -8.3762093 0.012711276 -5.5893484e-13 5.5893484e-13 0.16503717 -0.16503717 
2.1099999 9.8093788e-13 -2.6488322e-13 -8.3864965 0.012799243 -5.592292e-13 5.592292e-13 0.16518952 -0.16518952 
2.1110001 9.8099946e-13 -2.6517373e-13 -8.3967896 0.012887319 -5.5952351e-13 5.5952351e-13 0.16534196 -0.16534196 
2.112 9.8106018e-13 -2.6546441e-13 -8.4070892 0.012975501 -5.5981787e-13 5.5981787e-13 0.16549444 -0.16549444 
2.1129999 9.8112046e-13 -2.6575527e-13 -8.4173937 0.013063792 -5.6011229e-13 5.6011229e-13 0.16564699 -0.16564699 
2.1140001 9.8118009e-13 -2.6604627e-13 -8.4277039 0.013152191 -5.6040659e-13 5.6040659e-13 0.1657996 -0.1657996 
2.115 9.8123885e-13 -2.6633743e-13 -8.4380188 0.0132407 -5.6070095e-13 5.6070095e-13 0.16595228 -0.16595228 
2.1159999 9.8129718e-13 -2.6662881e-13 -8.4483404 0.013329315 -5.6099531e-13 5.6099531e-13 0.16610502 -0.16610502 
2.1170001 9.8135486e-13 -2.6692033e-13 -8.4586658 0.013418039 -5.6128968e-13 5.6128968e-13 0.16625783 -0.16625783 
2.118 9.8141178e-13 -2.6721203e-13 -8.468998 0.013506873 -5.6158409e-13 5.6158409e-13 0.1664107 -0.1664107 
2.119 9.8146805e-13 -2.6750387e-13 -8.4793358 0.013595813 -5.6187845e-13 5.6187845e-13 0.16656365 -0.16656365 
2.1199999 9.8152378e-13 -2.677959e-13 -8.4896784 0.013684862 -5.6217281e-13 5.6217281e-13 0.16671664 -0.16671664 
2.1210001 9.8157875e-13 -2.680881e-13 -8.5000277 0.013774021 -5.6246717e-13 5.6246717e-13 0.16686971 -0.16686971 
2.122 9.8163318e-13 -2.6838045e-13 -8.5103817 0.013863286 -5.6276159e-13 5.6276159e-13 0.16702284 -0.16702284 
2.1229999 9.8168685e-13 -2.6867297e-13 -8.5207405 0.01395266 -5.63056e-13 5.63056e-13 0.16717602 -0.16717602 
2.1240001 9.8174008e-13 -2.6896568e-13 -8.531106 0.014042144 -5.6335036e-13 5.6335036e-13 0.16732928 -0.16732928 
2.125 9.8179245e-13 -2.6925855e-13 -8.5414772 0.014131735 -5.6364473e-13 5.6364473e-13 0.1674826 -0.1674826 
2.1259999 9.8184427e-13 -2.6955158e-13 -8.5518532 0.014221435 -5.6393909e-13 5.6393909e-13 0.16763598 -0.16763598 
2.1270001 9.8189534e-13 -2.6984477e-13 -8.5622349 0.014311245 -5.642335e-13 5.642335e-13 0.16778943 -0.16778943 
2.128 9.8194575e-13 -2.7013813e-13 -8.5726213 0.014401162 -5.6452786e-13 5.6452786e-13 0.16794294 -0.16794294 
2.1289999 9.8199563e-13 -2.7043168e-13 -8.5830145 0.014491188 -5.6482228e-13 5.6482228e-13 0.16809651 -0.16809651 
2.1300001 9.8204474e-13 -2.7072536e-13 -8.5934114 0.014581324 -5.6511664e-13 5.6511664e-13 0.16825016 -0.16825016 
2.131 9.8209331e-13 -2.7101926e-13 -8.6038151 0.014671566 -5.6541105e-13 5.6541105e-13 0.16840385 -0.16840385 
2.132 9.8214113e-13 -2.713133e-13 -8.6142235 0.014761919 -5.6570547e-13 5.6570547e-13 0.16855761 -0.16855761 
2.1329999 9.821884e-13 -2.716075e-13 -8.6246386 0.014852381 -5.6599983e-13 5.6599983e-13 0.16871144 -0.16871144 
2.1340001 9.8223491e-13 -2.7190186e-13 -8.6350574 0.014942952 -5.6629424e-13 5.6629424e-13 0.16886534 -0.16886534 
2.135 9.8228077e-13 -2.7219638e-13 -8.645484 0.01503363 -5.6658866e-13 5.6658866e-13 0.16901928 -0.16901928 
2.1359999 9.8232609e-13 -2.724911e-13 -8.6559134 0.015124417 -5.6688307e-13 5.6688307e-13 0.1691733 -0.1691733 
2.1370001 9.8237065e-13 -2.7278597e-13 -8.6663504 0.015215315 -5.6717744e-13 5.6717744e-13 0.16932738 -0.16932738 
2.138 9.8241456e-13 -2.7308101e-13 -8.6767912 0.01530632 -5.6747185e-13 5.6747185e-13 0.16948153 -0.16948153 
2.1389999 9.8245782e-13 -2.7337621e-13 -8.6872387 0.015397435 -5.6776621e-13 5.6776621e-13 0.16963573 -0.16963573 
2.1400001 9.8250043e-13 -2.7367157e-13 -8.697691 0.015488659 -5.6806063e-13 5.6806063e-13 0.16979 -0.16979 
2.141 9.8254228e-13 -2.7396713e-13 -8.708149 0.015579991 -5.6835499e-13 5.6835499e-13 0.16994433 -0.16994433 
2.142 9.8258359e-13 -2.7426284e-13 -8.7186117 0.015671434 -5.6864935e-13 5.6864935e-13 0.17009874 -0.17009874 
2.1429999 9.8262414e-13 -2.745587e-13 -8.7290802 0.015762985 -5.6894376e-13 5.6894376e-13 0.1702532 -0.1702532 
2.1440001 9.8266404e-13 -2.7485474e-13 -8.7395544 0.015854644 -5.6923812e-13 5.6923812e-13 0.17040771 -0.17040771 
2.145 9.8270329e-13 -2.7515094e-13 -8.7500343 0.015946414 -5.6953254e-13 5.6953254e-13 0.1705623 -0.1705623 
2.1459999 9.8274199e-13 -2.7544731e-13 -8.760519 0.016038293 -5.698269e-13 5.698269e-13 0.17071694 -0.17071694 
2.1470001 9.8277983e-13 -2.7574384e-13 -8.7710094 0.016130282 -5.7012132e-13 5.7012132e-13 0.17087165 -0.17087165 
2.148 9.8281713e-13 -2.7604056e-13 -8.7815056 0.016222378 -5.7041562e-13 5.7041562e-13 0.17102642 -0.17102642 
2.1489999 9.8285366e-13 -2.7633741e-13 -8.7920065 0.016314585 -5.7071004e-13 5.7071004e-13 0.17118126 -0.17118126 
2.1500001 9.8288966e-13 -2.7663446e-13 -8.8025131 0.016406901 -5.710044e-13 5.710044e-13 0.17133616 -0.17133616 
2.151 9.829249e-13 -2.7693164e-13 -8.8130245 0.016499326 -5.7129876e-13 5.7129876e-13 0.17149112 -0.17149112 
2.152 9.8295948e-13 -2.77229e-13 -8.8235416 0.016591862 -5.7159317e-13 5.7159317e-13 0.17164615 -0.17164615 
2.1530001 9.8299342e-13 -2.7752654e-13 -8.8340645 0.016684504 -5.7188748e-13 5.7188748e-13 0.17180122 -0.17180122 
2.154 9.830267e-13 -2.7782426e-13 -8.8445921 0.016777258 -5.7218184e-13 5.7218184e-13 0.17195639 -0.17195639 
2.155 9.8305923e-13 -2.7812212e-13 -8.8551264 0.016870121 -5.7247626e-13 5.7247626e-13 0.17211159 -0.17211159 
2.1559999 9.8309121e-13 -2.7842014e-13 -8.8656645 0.016963094 -5.7277056e-13 5.7277056e-13 0.17226686 -0.17226686 
2.1570001 9.8312244e-13 -2.7871832e-13 -8.8762093 0.017056176 -5.7306492e-13 5.7306492e-13 0.1724222 -0.1724222 
2.158 9.8315301e-13 -2.7901669e-13 -8.8867579 0.017149368 -5.7335929e-13 5.7335929e-13 0.17257759 -0.17257759 
2.1589999 9.8318283e-13 -2.793152e-13 -8.8973131 0.01724267 -5.7365359e-13 5.7365359e-13 0.17273305 -0.17273305 
2.1600001 9.832121e-13 -2.796139e-13 -8.9078722 0.01733608 -5.7394795e-13 5.7394795e-13 0.17288858 -0.17288858 
2.161 9.8324051e-13 -2.7991276e-13 -8.918438 0.017429601 -5.7424231e-13 5.7424231e-13 0.17304416 -0.17304416 
2.1619999 9.8326848e-13 -2.8021175e-13 -8.9290094 0.017523231 -5.7453657e-13 5.7453657e-13 0.1731998 -0.1731998 
2.1630001 9.8329558e-13 -2.8051094e-13 -8.9395857 0.017616972 -5.7483093e-13 5.7483093e-13 0.1733555 -0.1733555 
2.164 9.8332204e-13 -2.8081031e-13 -8.9501667 0.017710824 -5.7512523e-13 5.7512523e-13 0.17351128 -0.17351128 
2.165 9.8334784e-13 -2.8110983e-13 -8.9607534 0.017804783 -5.7541954e-13 5.7541954e-13 0.1736671 -0.1736671 
2.1659999 9.83373e-13 -2.814095e-13 -8.9713459 0.017898852 -5.7571385e-13 5.7571385e-13 0.17382301 -0.17382301 
2.1670001 9.833975e-13 -2.8170931e-13 -8.9819431 0.017993031 -5.7600815e-13 5.7600815e-13 0.17397895 -0.17397895 
2.168 9.8342124e-13 -2.8200933e-13 -8.9925461 0.018087322 -5.7630246e-13 5.7630246e-13 0.17413498 -0.17413498 
2.1689999 9.8344434e-13 -2.8230949e-13 -9.0031538 0.018181721 -5.7659677e-13 5.7659677e-13 0.17429106 -0.17429106 
2.1700001 9.8346678e-13 -2.8260982e-13 -9.0137672 0.018276231 -5.7689102e-13 5.7689102e-13 0.17444719 -0.17444719 
2.171 9.8348846e-13 -2.8291033e-13 -9.0243864 0.01837085 -5.7718527e-13 5.7718527e-13 0.17460339 -0.17460339 
2.1719999 9.835095e-13 -2.8321098e-13 -9.0350103 0.018465579 -5.7747958e-13 5.7747958e-13 0.17475966 -0.17475966 
2.1730001 9.8352977e-13 -2.8351179e-13 -9.045639 0.018560417 -5.7777383e-13 5.7777383e-13 0.17491598 -0.17491598 
2.174 9.835495e-13 -2.838128e-13 -9.0562735 0.018655367 -5.7806808e-13 5.7806808e-13 0.17507237 -0.17507237 
2.175 9.8356848e-13 -2.8411393e-13 -9.0669136 0.018750427 -5.7836239e-13 5.7836239e-13 0.17522882 -0.17522882 
2.1760001 9.835868e-13 -2.8441526e-13 -9.0775585 0.018845597 -5.7865659e-13 5.7865659e-13 0.17538533 -0.17538533 
2.177 9.8360437e-13 -2.8471675e-13 -9.0882092 0.018940877 -5.7895084e-13 5.7895084e-13 0.17554189 -0.17554189 
2.178 9.8362139e-13 -2.8501837e-13 -9.0988646 0.019036269 -5.7924509e-13 5.7924509e-13 0.17569852 -0.17569852 
2.1789999 9.8363754e-13 -2.8532019e-13 -9.1095257 0.019131767 -5.7953929e-13 5.7953929e-13 0.17585522 -0.17585522 
2.1800001 9.8365305e-13 -2.8562217e-13 -9.1201916 0.019227378 -5.7983354e-13 5.7983354e-13 0.17601198 -0.17601198 
2.181 9.836679e-13 -2.8592431e-13 -9.1308632 0.019323099 -5.8012774e-13 5.8012774e-13 0.17616878 -0.17616878 
2.1819999 9.836821e-13 -2.8622658e-13 -9.1415405 0.019418932 -5.8042194e-13 5.8042194e-13 0.17632566 -0.17632566 
2.1830001 9.8369555e-13 -2.8652905e-13 -9.1522217 0.019514874 -5.8071614e-13 5.8071614e-13 0.1764826 -0.1764826 
2.184 9.8370834e-13 -2.8683165e-13 -9.1629095 0.019610925 -5.8101028e-13 5.8101028e-13 0.1766396 -0.1766396 
2.1849999 9.8372048e-13 -2.8713447e-13 -9.1736012 0.019707087 -5.8130448e-13 5.8130448e-13 0.17679666 -0.17679666 
2.1860001 9.8373176e-13 -2.8743739e-13 -9.1842995 0.01980336 -5.8159863e-13 5.8159863e-13 0.17695378 -0.17695378 
2.187 9.8374238e-13 -2.8774051e-13 -9.1950016 0.019899745 -5.8189277e-13 5.8189277e-13 0.17711097 -0.17711097 
2.188 9.8375247e-13 -2.8804379e-13 -9.2057104 0.019996239 -5.8218691e-13 5.8218691e-13 0.17726819 -0.17726819 
2.1889999 9.8376179e-13 -2.8834723e-13 -9.216424 0.020092841 -5.8248106e-13 5.8248106e-13 0.17742552 -0.17742552 
2.1900001 9.8377036e-13 -2.8865083e-13 -9.2271423 0.020189557 -5.827752e-13 5.827752e-13 0.17758286 -0.17758286 
2.191 9.8377827e-13 -2.8895457e-13 -9.2378664 0.020286383 -5.8306935e-13 5.8306935e-13 0.17774029 -0.17774029 
2.1919999 9.8378554e-13 -2.8925853e-13 -9.2485943 0.020383319 -5.8336344e-13 5.8336344e-13 0.17789778 -0.17789778 
2.1930001 9.8379193e-13 -2.8956259e-13 -9.2593288 0.020480366 -5.8365753e-13 5.8365753e-13 0.17805533 -0.17805533 
2.194 9.8379779e-13 -2.8986684e-13 -9.2700691 0.020577522 -5.8395162e-13 5.8395162e-13 0.17821293 -0.17821293 
2.1949999 9.8380288e-13 -2.9017123e-13 -9.2808132 0.020674791 -5.8424571e-13 5.8424571e-13 0.17837059 -0.17837059 
2.1960001 9.8380722e-13 -2.9047581e-13 -9.291563 0.020772168 -5.8453974e-13 5.8453974e-13 0.17852831 -0.17852831 
2.197 9.8381091e-13 -2.9078056e-13 -9.3023186 0.020869659 -5.8483383e-13 5.8483383e-13 0.17868611 -0.17868611 
2.198 9.8381394e-13 -2.9108543e-13 -9.3130779 0.02096726 -5.8512787e-13 5.8512787e-13 0.17884395 -0.17884395 
2.1989999 9.8381622e-13 -2.913905e-13 -9.323843 0.021064971 -5.854219e-13 5.854219e-13 0.17900187 -0.17900187 
2.2 9.8381774e-13 -2.916957e-13 -9.3346138 0.021162793 -5.8571594e-13 5.8571594e-13 0.17915983 -0.17915983 
2.201 9.8381871e-13 -2.920011e-13 -9.3453894 0.021260725 -5.8600997e-13 5.8600997e-13 0.17931785 -0.17931785 
2.2019999 9.8381882e-13 -2.9230662e-13 -9.3561697 0.021358769 -5.8630395e-13 5.8630395e-13 0.17947593 -0.17947593 
2.2030001 9.8381839e-13 -2.9261234e-13 -9.3669558 0.021456925 -5.8659794e-13 5.8659794e-13 0.17963408 -0.17963408 
2.204 9.8381709e-13 -2.929182e-13 -9.3777475 0.021555189 -5.8689192e-13 5.8689192e-13 0.17979228 -0.17979228 
2.2049999 9.8381513e-13 -2.9322421e-13 -9.3885431 0.021653567 -5.871859e-13 5.871859e-13 0.17995057 -0.17995057 
2.2060001 9.8381242e-13 -2.9353039e-13 -9.3993454 0.021752054 -5.8747988e-13 5.8747988e-13 0.18010889 -0.18010889 
2.207 9.8380906e-13 -2.9383673e-13 -9.4101515 0.021850653 -5.8777375e-13 5.8777375e-13 0.18026727 -0.18026727 
2.2079999 9.8380505e-13 -2.9414324e-13 -9.4209623 0.021949362 -5.8806773e-13 5.8806773e-13 0.18042572 -0.18042572 
2.2090001 9.8380028e-13 -2.9444993e-13 -9.4317799 0.022048183 -5.8836166e-13 5.8836166e-13 0.18058422 -0.18058422 
2.21 9.8379475e-13 -2.9475676e-13 -9.4426022 0.022147115 -5.8865559e-13 5.8865559e-13 0.18074279 -0.18074279 
2.211 9.8378857e-13 -2.9506372e-13 -9.4534292 0.022246158 -5.8894941e-13 5.8894941e-13 0.18090141 -0.18090141 
2.2119999 9.8378163e-13 -2.9537088e-13 -9.4642611 0.022345312 -5.8924328e-13 5.8924328e-13 0.18106011 -0.18106011 
2.2130001 9.8377393e-13 -2.956782e-13 -9.4750986 0.022444578 -5.8953715e-13 5.8953715e-13 0.18121885 -0.18121885 
2.214 9.8376569e-13 -2.9598565e-13 -9.4859409 0.022543954 -5.8983103e-13 5.8983103e-13 0.18137765 -0.18137765 
2.2149999 9.8375659e-13 -2.9629329e-13 -9.496788 0.022643443 -5.901249e-13 5.901249e-13 0.18153653 -0.18153653 
2.2160001 9.8374683e-13 -2.9660107e-13 -9.5076408 0.022743043 -5.9041872e-13 5.9041872e-13 0.18169545 -0.18169545 
2.217 9.837362e-13 -2.9690901e-13 -9.5184984 0.022842752 -5.9071248e-13 5.9071248e-13 0.18185441 -0.18185441 
2.2179999 9.8372515e-13 -2.9721714e-13 -9.5293617 0.022942575 -5.910063e-13 5.910063e-13 0.18201345 -0.18201345 
2.2190001 9.8371311e-13 -2.975254e-13 -9.5402288 0.023042507 -5.9130007e-13 5.9130007e-13 0.18217257 -0.18217257 
2.22 9.8370043e-13 -2.9783381e-13 -9.5511026 0.023142552 -5.9159383e-13 5.9159383e-13 0.18233173 -0.18233173 
2.221 9.8368709e-13 -2.981424e-13 -9.5619802 0.023242708 -5.918876e-13 5.918876e-13 0.18249093 -0.18249093 
2.2219999 9.83673e-13 -2.9845115e-13 -9.5728626 0.023342974 -5.9218136e-13 5.9218136e-13 0.18265021 -0.18265021 
2.223 9.8365825e-13 -2.9876004e-13 -9.5837517 0.023443354 -5.9247507e-13 5.9247507e-13 0.18280956 -0.18280956 
2.224 9.8364264e-13 -2.9906912e-13 -9.5946445 0.023543844 -5.9276878e-13 5.9276878e-13 0.18296894 -0.18296894 
2.2249999 9.8362637e-13 -2.9937836e-13 -9.6055431 0.023644445 -5.9306249e-13 5.9306249e-13 0.18312842 -0.18312842 
2.2260001 9.8360935e-13 -2.9968774e-13 -9.6164465 0.023745159 -5.9335615e-13 5.9335615e-13 0.18328792 -0.18328792 
2.227 9.8359179e-13 -2.9999725e-13 -9.6273546 0.023845984 -5.936498e-13 5.936498e-13 0.18344748 -0.18344748 
2.2279999 9.8357325e-13 -3.0030695e-13 -9.6382685 0.023946922 -5.9394346e-13 5.9394346e-13 0.18360712 -0.18360712 
2.2290001 9.8355417e-13 -3.0061684e-13 -9.6491861 0.024047971 -5.9423706e-13 5.9423706e-13 0.18376681 -0.18376681 
2.23 9.8353422e-13 -3.0092685e-13 -9.6601095 0.024149129 -5.9453072e-13 5.9453072e-13 0.18392657 -0.18392657 
2.2309999 9.8351362e-13 -3.0123704e-13 -9.6710377 0.024250401 -5.9482427e-13 5.9482427e-13 0.18408637 -0.18408637 
2.2320001 9.8349226e-13 -3.0154736e-13 -9.6819715 0.024351783 -5.9511787e-13 5.9511787e-13 0.18424623 -0.18424623 
2.233 9.8347014e-13 -3.0185785e-13 -9.6929102 0.024453279 -5.9541147e-13 5.9541147e-13 0.18440616 -0.18440616 
2.234 9.8344748e-13 -3.021685e-13 -9.7038536 0.024554886 -5.9570496e-13 5.9570496e-13 0.18456613 -0.18456613 
2.2349999 9.8342385e-13 -3.0247931e-13 -9.7148027 0.024656603 -5.9599851e-13 5.9599851e-13 0.18472618 -0.18472618 
2.2360001 9.8339956e-13 -3.0279029e-13 -9.7257566 0.024758436 -5.96292e-13 5.96292e-13 0.18488628 -0.18488628 
2.237 9.8337462e-13 -3.031014e-13 -9.7367153 0.024860376 -5.965855e-13 5.965855e-13 0.18504643 -0.18504643 
2.2379999 9.8334893e-13 -3.0341268e-13 -9.7476778 0.024962431 -5.9687899e-13 5.9687899e-13 0.18520664 -0.18520664 
2.2390001 9.8332258e-13 -3.0372414e-13 -9.758647 0.025064595 -5.9717243e-13 5.9717243e-13 0.18536693 -0.18536693 
2.24 9.8329526e-13 -3.0403574e-13 -9.7696199 0.025166873 -5.9746587e-13 5.9746587e-13 0.18552725 -0.18552725 
2.2409999 9.832674e-13 -3.0434748e-13 -9.7805986 0.025269264 -5.9775926e-13 5.9775926e-13 0.18568765 -0.18568765 
2.2420001 9.8323877e-13 -3.046594e-13 -9.7915821 0.025371766 -5.9805269e-13 5.9805269e-13 0.1858481 -0.1858481 
2.243 9.8320939e-13 -3.0497146e-13 -9.8025703 0.025474379 -5.9834608e-13 5.9834608e-13 0.18600859 -0.18600859 
2.244 9.8317925e-13 -3.0528368e-13 -9.8135643 0.025577106 -5.9863946e-13 5.9863946e-13 0.18616916 -0.18616916 
2.2449999 9.8314846e-13 -3.055961e-13 -9.8245621 0.025679942 -5.989328e-13 5.989328e-13 0.18632978 -0.18632978 
2.2460001 9.831168e-13 -3.0590862e-13 -9.8355656 0.025782891 -5.9922613e-13 5.9922613e-13 0.18649045 -0.18649045 
2.247 9.8308449e-13 -3.0622133e-13 -9.8465738 0.025885953 -5.9951946e-13 5.9951946e-13 0.1866512 -0.1866512 
2.2479999 9.8305131e-13 -3.0653418e-13 -9.8575869 0.025989126 -5.9981273e-13 5.9981273e-13 0.186812 -0.186812 
2.2490001 9.830176e-13 -3.0684719e-13 -9.8686047 0.026092412 -6.0010596e-13 6.0010596e-13 0.18697284 -0.18697284 
2.25 9.8298301e-13 -3.0716033e-13 -9.8796282 0.026195811 -6.0039923e-13 6.0039923e-13 0.18713376 -0.18713376 
2.2509999 9.8294766e-13 -3.0747369e-13 -9.8906555 0.026299322 -6.0069246e-13 6.0069246e-13 0.18729472 -0.18729472 
2.2520001 9.8291167e-13 -3.0778716e-13 -9.9016886 0.026402945 -6.0098568e-13 6.0098568e-13 0.18745573 -0.18745573 
2.253 9.8287491e-13 -3.0810082e-13 -9.9127264 0.026506679 -6.0127885e-13 6.0127885e-13 0.18761683 -0.18761683 
2.2539999 9.828374e-13 -3.0841459e-13 -9.92377 0.026610525 -6.0157201e-13 6.0157201e-13 0.18777795 -0.18777795 
2.2550001 9.8279913e-13 -3.0872855e-13 -9.9348173 0.026714483 -6.0186518e-13 6.0186518e-13 0.18793915 -0.18793915 
2.256 9.827601e-13 -3.0904267e-13 -9.9458694 0.026818557 -6.021583e-13 6.021583e-13 0.18810041 -0.18810041 
2.257 9.8272042e-13 -3.0935692e-13 -9.9569263 0.02692274 -6.0245136e-13 6.0245136e-13 0.18826172 -0.18826172 
2.2579999 9.8267987e-13 -3.0967134e-13 -9.967989 0.027027037 -6.0274447e-13 6.0274447e-13 0.18842308 -0.18842308 
2.2590001 9.8263856e-13 -3.099859e-13 -9.9790564 0.027131446 -6.0303753e-13 6.0303753e-13 0.18858451 -0.18858451 
2.26 9.8259671e-13 -3.1030064e-13 -9.9901285 0.027235966 -6.0333059e-13 6.0333059e-13 0.18874599 -0.18874599 
2.2609999 9.8255388e-13 -3.1061552e-13 -10.001205 0.027340598 -6.036236e-13 6.036236e-13 0.18890753 -0.18890753 
2.2620001 9.8251041e-13 -3.1093056e-13 -10.012287 0.027445344 -6.039166e-13 6.039166e-13 0.18906912 -0.18906912 
2.263 9.8246617e-13 -3.1124577e-13 -10.023374 0.027550202 -6.0420955e-13 6.0420955e-13 0.18923078 -0.18923078 
2.2639999 9.8242118e-13 -3.1156111e-13 -10.034465 0.027655173 -6.0450256e-13 6.0450256e-13 0.18939248 -0.18939248 
2.2650001 9.8237542e-13 -3.1187661e-13 -10.045561 0.027760256 -6.0479546e-13 6.0479546e-13 0.18955424 -0.18955426 
2.266 9.8232891e-13 -3.1219228e-13 -10.056664 0.027865453 -6.0508835e-13 6.0508835e-13 0.18971607 -0.18971607 
2.267 9.8228164e-13 -3.1250808e-13 -10.067769 0.027970761 -6.0538125e-13 6.0538125e-13 0.18987796 -0.18987796 
2.2679999 9.8223372e-13 -3.1282404e-13 -10.078879 0.028076181 -6.0567409e-13 6.0567409e-13 0.19003989 -0.19003989 
2.2690001 9.8218504e-13 -3.1314017e-13 -10.089995 0.028181715 -6.0596699e-13 6.0596699e-13 0.19020188 -0.19020188 
2.27 9.8213549e-13 -3.1345645e-13 -10.101116 0.02828736 -6.0625978e-13 6.0625978e-13 0.19036393 -0.19036393 
2.2709999 9.8208518e-13 -3.1377288e-13 -10.112242 0.028393121 -6.0655257e-13 6.0655257e-13 0.19052604 -0.19052604 
2.2720001 9.8203422e-13 -3.1408947e-13 -10.123371 0.028498992 -6.068453e-13 6.068453e-13 0.19068819 -0.19068819 
2.273 9.819824e-13 -3.1440619e-13 -10.134507 0.028604975 -6.0713804e-13 6.0713804e-13 0.19085042 -0.19085042 
2.2739999 9.8192992e-13 -3.147231e-13 -10.145647 0.028711073 -6.0743077e-13 6.0743077e-13 0.1910127 -0.1910127 
2.2750001 9.8187669e-13 -3.1504015e-13 -10.156792 0.028817281 -6.0772351e-13 6.0772351e-13 0.19117501 -0.19117501 
2.276 9.8182259e-13 -3.1535736e-13 -10.16794 0.028923605 -6.0801619e-13 6.0801619e-13 0.19133739 -0.19133739 
2.277 9.8176773e-13 -3.1567471e-13 -10.179095 0.029030038 -6.0830881e-13 6.0830881e-13 0.19149984 -0.19149984 
2.2780001 9.8171211e-13 -3.1599221e-13 -10.190254 0.029136587 -6.0860144e-13 6.0860144e-13 0.19166234 -0.19166234 
2.279 9.8165584e-13 -3.1630989e-13 -10.201418 0.029243248 -6.0889401e-13 6.0889401e-13 0.1918249 -0.1918249 
2.28 9.8159881e-13 -3.1662769e-13 -10.212586 0.029350022 -6.0918658e-13 6.0918658e-13 0.1919875 -0.1919875 
2.2809999 9.8154091e-13 -3.1694566e-13 -10.22376 0.029456908 -6.094791e-13 6.094791e-13 0.19215018 -0.19215018 
2.2820001 9.8148226e-13 -3.1726379e-13 -10.234938 0.029563906 -6.0977167e-13 6.0977167e-13 0.1923129 -0.1923129 
2.283 9.8142295e-13 -3.1758209e-13 -10.246121 0.029671017 -6.1006414e-13 6.1006414e-13 0.19247566 -0.19247566 
2.2839999 9.8136278e-13 -3.1790049e-13 -10.257308 0.029778244 -6.1035665e-13 6.1035665e-13 0.1926385 -0.1926385 
2.2850001 9.8130185e-13 -3.1821908e-13 -10.268501 0.029885583 -6.1064906e-13 6.1064906e-13 0.1928014 -0.1928014 
2.286 9.8124026e-13 -3.1853781e-13 -10.279697 0.029993035 -6.1094153e-13 6.1094153e-13 0.19296433 -0.19296433 
2.2869999 9.811777e-13 -3.188567e-13 -10.290899 0.030100597 -6.1123388e-13 6.1123388e-13 0.19312733 -0.19312733 
2.2880001 9.811146e-13 -3.1917576e-13 -10.302106 0.030208273 -6.1152624e-13 6.1152624e-13 0.1932904 -0.1932904 
2.289 9.8105064e-13 -3.1949492e-13 -10.313317 0.030316066 -6.1181859e-13 6.1181859e-13 0.19345349 -0.19345349 
2.29 9.809858e-13 -3.1981427e-13 -10.324533 0.030423965 -6.1211089e-13 6.1211089e-13 0.19361666 -0.19361666 
2.2909999 9.8092031e-13 -3.2013376e-13 -10.335753 0.030531984 -6.1240319e-13 6.1240319e-13 0.19377989 -0.19377989 
2.2920001 9.8085407e-13 -3.2045341e-13 -10.34698 0.03064011 -6.1269544e-13 6.1269544e-13 0.19394316 -0.19394316 
2.293 9.8078696e-13 -3.2077322e-13 -10.35821 0.030748356 -6.1298769e-13 6.1298769e-13 0.19410649 -0.19410649 
2.2939999 9.807192e-13 -3.2109317e-13 -10.369444 0.030856712 -6.1327988e-13 6.1327988e-13 0.19426987 -0.19426987 
2.2950001 9.8065046e-13 -3.2141328e-13 -10.380685 0.030965177 -6.1357202e-13 6.1357202e-13 0.1944333 -0.1944333 
2.296 9.8058118e-13 -3.2173353e-13 -10.391928 0.031073762 -6.1386416e-13 6.1386416e-13 0.19459681 -0.19459681 
2.2969999 9.8051103e-13 -3.2205393e-13 -10.403177 0.031182455 -6.141563e-13 6.141563e-13 0.19476035 -0.19476035 
2.2980001 9.8044012e-13 -3.2237448e-13 -10.414432 0.031291265 -6.1444838e-13 6.1444838e-13 0.19492397 -0.19492397 
2.299 9.8036846e-13 -3.2269521e-13 -10.425689 0.031400185 -6.1474041e-13 6.1474041e-13 0.19508763 -0.19508763 
2.3 9.8029592e-13 -3.2301606e-13 -10.436952 0.031509221 -6.1503249e-13 6.1503249e-13 0.19525135 -0.19525135 
2.3010001 9.8022274e-13 -3.2333709e-13 -10.44822 0.031618368 -6.1532447e-13 6.1532447e-13 0.19541511 -0.19541511 
2.302 9.8014869e-13 -3.2365823e-13 -10.459492 0.031727631 -6.1561644e-13 6.1561644e-13 0.19557893 -0.19557893 
2.303 9.8007388e-13 -3.2397956e-13 -10.470769 0.031837005 -6.1590837e-13 6.1590837e-13 0.19574282 -0.19574282 
2.3039999 9.7999831e-13 -3.24301e-13 -10.48205 0.031946491 -6.1620029e-13 6.1620029e-13 0.19590674 -0.19590674 
2.3050001 9.7992198e-13 -3.2462263e-13 -10.493337 0.032056097 -6.1649221e-13 6.1649221e-13 0.19607073 -0.19607073 
2.306 9.7984479e-13 -3.2494439e-13 -10.504627 0.03216581 -6.1678402e-13 6.1678402e-13 0.19623478 -0.19623478 
2.3069999 9.7976694e-13 -3.2526632e-13 -10.515923 0.032275636 -6.1707589e-13 6.1707589e-13 0.19639887 -0.19639887 
2.3080001 9.7968823e-13 -3.2558838e-13 -10.527224 0.03238558 -6.1736765e-13 6.1736765e-13 0.19656302 -0.19656302 
2.309 9.7960865e-13 -3.2591058e-13 -10.538528 0.032495636 -6.1765941e-13 6.1765941e-13 0.19672723 -0.19672723 
2.3099999 9.7952842e-13 -3.2623294e-13 -10.549837 0.032605805 -6.1795117e-13 6.1795117e-13 0.19689149 -0.19689149 
2.3110001 9.7944743e-13 -3.2655546e-13 -10.561151 0.032716084 -6.1824287e-13 6.1824287e-13 0.1970558 -0.1970558 
2.312 9.7936557e-13 -3.2687812e-13 -10.572469 0.032826483 -6.1853457e-13 6.1853457e-13 0.19722016 -0.19722016 
2.313 9.7928295e-13 -3.2720094e-13 -10.583793 0.03293699 -6.1882617e-13 6.1882617e-13 0.1973846 -0.1973846 
2.3139999 9.7919958e-13 -3.275239e-13 -10.59512 0.033047613 -6.1911782e-13 6.1911782e-13 0.19754906 -0.19754906 
2.3150001 9.7911533e-13 -3.2784699e-13 -10.606452 0.033158351 -6.1940936e-13 6.1940936e-13 0.19771358 -0.19771358 
2.316 9.7903033e-13 -3.2817027e-13 -10.617789 0.0332692 -6.1970091e-13 6.1970091e-13 0.19787817 -0.19787817 
2.3169999 9.7894457e-13 -3.2849366e-13 -10.62913 0.033380162 -6.1999239e-13 6.1999239e-13 0.1980428 -0.1980428 
2.3180001 9.7885805e-13 -3.2881724e-13 -10.640477 0.033491239 -6.2028388e-13 6.2028388e-13 0.1982075 -0.1982075 
2.319 9.7877067e-13 -3.2914093e-13 -10.651827 0.033602428 -6.2057537e-13 6.2057537e-13 0.19837223 -0.19837223 
2.3199999 9.7868252e-13 -3.2946481e-13 -10.663182 0.033713736 -6.2086675e-13 6.2086675e-13 0.19853704 -0.19853704 
2.3210001 9.7859362e-13 -3.297888e-13 -10.674542 0.033825152 -6.2115813e-13 6.2115813e-13 0.19870189 -0.19870189 
2.322 9.7850384e-13 -3.3011297e-13 -10.685906 0.033936683 -6.2144951e-13 6.2144951e-13 0.19886678 -0.19886678 
2.323 9.7841342e-13 -3.3043726e-13 -10.697274 0.03404833 -6.2174083e-13 6.2174083e-13 0.19903174 -0.19903174 
2.3239999 9.7832202e-13 -3.307617e-13 -10.708648 0.034160089 -6.2203216e-13 6.2203216e-13 0.19919676 -0.19919676 
2.325 9.7823008e-13 -3.3108631e-13 -10.720026 0.034271963 -6.2232337e-13 6.2232337e-13 0.19936182 -0.19936182 
2.326 9.7813717e-13 -3.3141106e-13 -10.731408 0.034383949 -6.2261459e-13 6.2261459e-13 0.19952694 -0.19952694 
2.3269999 9.7804338e-13 -3.3173594e-13 -10.742795 0.034496047 -6.2290575e-13 6.2290575e-13 0.1996921 -0.1996921 
2.3280001 9.7794895e-13 -3.3206098e-13 -10.754187 0.034608264 -6.2319692e-13 6.2319692e-13 0.19985732 -0.19985732 
2.329 9.7785365e-13 -3.3238619e-13 -10.765582 0.034720592 -6.2348802e-13 6.2348802e-13 0.20002261 -0.20002261 
2.3299999 9.7775759e-13 -3.3271151e-13 -10.776982 0.034833033 -6.2377913e-13 6.2377913e-13 0.20018794 -0.20018794 
2.3310001 9.7766077e-13 -3.3303701e-13 -10.788387 0.034945585 -6.2407019e-13 6.2407019e-13 0.20035331 -0.20035331 
2.332 9.7756308e-13 -3.3336265e-13 -10.799797 0.035058256 -6.2436119e-13 6.2436119e-13 0.20051874 -0.20051874 
2.3329999 9.7746453e-13 -3.3368843e-13 -10.811211 0.035171039 -6.2465219e-13 6.2465219e-13 0.20068423 -0.20068423 
2.3340001 9.7736532e-13 -3.3401434e-13 -10.822628 0.035283938 -6.2494313e-13 6.2494313e-13 0.20084977 -0.20084977 
2.335 9.7726525e-13 -3.3434041e-13 -10.834051 0.035396948 -6.2523402e-13 6.2523402e-13 0.20101535 -0.20101535 
2.336 9.7716442e-13 -3.3466662e-13 -10.845478 0.035510074 -6.2552491e-13 6.2552491e-13 0.20118101 -0.20118101 
2.3369999 9.7706272e-13 -3.3499299e-13 -10.856911 0.035623312 -6.2581575e-13 6.2581575e-13 0.2013467 -0.2013467 
2.3380001 9.7696027e-13 -3.3531953e-13 -10.868346 0.035736665 -6.2610653e-13 6.2610653e-13 0.20151246 -0.20151246 
2.339 9.7685705e-13 -3.3564617e-13 -10.879786 0.035850134 -6.2639732e-13 6.2639732e-13 0.20167826 -0.20167826 
2.3399999 9.7675286e-13 -3.3597298e-13 -10.891232 0.035963714 -6.266881e-13 6.266881e-13 0.20184411 -0.20184411 
2.3410001 9.7664802e-13 -3.3629992e-13 -10.90268 0.03607741 -6.2697877e-13 6.2697877e-13 0.20201002 -0.20201002 
2.342 9.7654231e-13 -3.3662702e-13 -10.914135 0.036191218 -6.2726945e-13 6.2726945e-13 0.20217597 -0.20217597 
2.3429999 9.7643573e-13 -3.3695426e-13 -10.925593 0.036305141 -6.2756007e-13 6.2756007e-13 0.20234199 -0.20234199 
2.3440001 9.763285e-13 -3.3728166e-13 -10.937056 0.036419179 -6.2785064e-13 6.2785064e-13 0.20250805 -0.20250805 
2.345 9.7622041e-13 -3.3760917e-13 -10.948523 0.03653333 -6.2814115e-13 6.2814115e-13 0.20267417 -0.20267417 
2.346 9.7611155e-13 -3.3793687e-13 -10.959994 0.036647595 -6.2843171e-13 6.2843171e-13 0.20284033 -0.20284034 
2.3469999 9.7600183e-13 -3.3826468e-13 -10.97147 0.036761977 -6.2872217e-13 6.2872217e-13 0.20300655 -0.20300655 
2.348 9.7589124e-13 -3.3859265e-13 -10.98295 0.03687647 -6.2901263e-13 6.2901263e-13 0.20317282 -0.20317282 
2.349 9.757799e-13 -3.3892076e-13 -10.994435 0.036991078 -6.2930303e-13 6.2930303e-13 0.20333914 -0.20333914 
2.3499999 9.7566768e-13 -3.3924906e-13 -11.005924 0.037105799 -6.2959338e-13 6.2959338e-13 0.20350552 -0.20350552 
2.3510001 9.7555471e-13 -3.3957743e-13 -11.017417 0.037220635 -6.2988368e-13 6.2988368e-13 0.20367195 -0.20367195 
2.352 9.7544097e-13 -3.39906e-13 -11.028915 0.037335586 -6.3017397e-13 6.3017397e-13 0.20383842 -0.20383842 
2.3529999 9.7532637e-13 -3.4023468e-13 -11.040418 0.037450653 -6.3046427e-13 6.3046427e-13 0.20400494 -0.20400494 
2.3540001 9.7521101e-13 -3.4056354e-13 -11.051924 0.037565827 -6.3075445e-13 6.3075445e-13 0.20417152 -0.20417152 
2.355 9.7509479e-13 -3.4089252e-13 -11.063435 0.037681121 -6.3104464e-13 6.3104464e-13 0.20433816 -0.20433816 
2.3559999 9.7497769e-13 -3.4122165e-13 -11.07495 0.037796531 -6.3133472e-13 6.3133472e-13 0.20450483 -0.20450483 
2.3570001 9.7485984e-13 -3.4155092e-13 -11.086469 0.037912052 -6.3162485e-13 6.3162485e-13 0.20467158 -0.20467158 
2.358 9.7474112e-13 -3.4188031e-13 -11.097994 0.038027685 -6.3191493e-13 6.3191493e-13 0.20483835 -0.20483835 
2.359 9.7462175e-13 -3.4220988e-13 -11.109521 0.038143441 -6.322049e-13 6.322049e-13 0.2050052 -0.2050052 
2.3599999 9.745014e-13 -3.4253958e-13 -11.121054 0.038259301 -6.3249487e-13 6.3249487e-13 0.20517208 -0.20517208 
2.3610001 9.7438019e-13 -3.4286942e-13 -11.13259 0.038375281 -6.3278484e-13 6.3278484e-13 0.20533901 -0.20533901 
2.362 9.7425833e-13 -3.4319943e-13 -11.144132 0.038491376 -6.330747e-13 6.330747e-13 0.20550601 -0.20550601 
2.3629999 9.7413549e-13 -3.4352957e-13 -11.155677 0.038607582 -6.3336456e-13 6.3336456e-13 0.20567304 -0.20567304 
2.3640001 9.74012e-13 -3.4385984e-13 -11.167227 0.038723905 -6.3365437e-13 6.3365437e-13 0.20584014 -0.20584014 
2.365 9.7388753e-13 -3.4419025e-13 -11.178781 0.038840342 -6.3394418e-13 6.3394418e-13 0.20600729 -0.20600729 
2.3659999 9.737623e-13 -3.445208e-13 -11.190339 0.038956892 -6.3423388e-13 6.3423388e-13 0.20617448 -0.20617448 
2.3670001 9.7363632e-13 -3.4485151e-13 -11.201901 0.039073557 -6.3452363e-13 6.3452363e-13 0.20634171 -0.20634171 
2.368 9.7350936e-13 -3.4518235e-13 -11.213469 0.039190337 -6.3481322e-13 6.3481322e-13 0.20650901 -0.20650901 
2.369 9.7338164e-13 -3.4551336e-13 -11.225039 0.039307233 -6.3510286e-13 6.3510286e-13 0.20667636 -0.20667636 
2.3699999 9.7325316e-13 -3.458445e-13 -11.236615 0.039424241 -6.3539245e-13 6.3539245e-13 0.20684375 -0.20684375 
2.3710001 9.7312382e-13 -3.4617578e-13 -11.248195 0.039541364 -6.3568199e-13 6.3568199e-13 0.20701121 -0.20701121 
2.372 9.7299371e-13 -3.4650719e-13 -11.259778 0.039658602 -6.3597147e-13 6.3597147e-13 0.20717868 -0.20717868 
2.3729999 9.7286263e-13 -3.4683874e-13 -11.271366 0.039775956 -6.362609e-13 6.362609e-13 0.20734625 -0.20734625 
2.3740001 9.7273079e-13 -3.4717043e-13 -11.282958 0.039893419 -6.3655027e-13 6.3655027e-13 0.20751382 -0.20751382 
2.375 9.725982e-13 -3.4750227e-13 -11.294556 0.040011 -6.3683965e-13 6.3683965e-13 0.20768148 -0.20768148 
2.3759999 9.7246462e-13 -3.4783428e-13 -11.306156 0.040128697 -6.3712897e-13 6.3712897e-13 0.20784916 -0.20784916 
2.3770001 9.7233029e-13 -3.481664e-13 -11.31776 0.040246505 -6.3741823e-13 6.3741823e-13 0.20801692 -0.20801692 
2.378 9.721952e-13 -3.4849868e-13 -11.32937 0.040364433 -6.3770744e-13 6.3770744e-13 0.20818472 -0.20818472 
2.3789999 9.7205924e-13 -3.4883107e-13 -11.340983 0.040482473 -6.3799665e-13 6.3799665e-13 0.20835255 -0.20835255 
2.3800001 9.7192241e-13 -3.491636e-13 -11.352601 0.040600628 -6.3828581e-13 6.3828581e-13 0.20852046 -0.20852046 
2.381 9.7178483e-13 -3.4949631e-13 -11.364223 0.040718894 -6.3857486e-13 6.3857486e-13 0.20868839 -0.20868839 
2.382 9.7164627e-13 -3.4982913e-13 -11.375849 0.040837277 -6.3886391e-13 6.3886391e-13 0.2088564 -0.2088564 
2.3829999 9.7150695e-13 -3.5016212e-13 -11.387479 0.040955774 -6.3915296e-13 6.3915296e-13 0.20902443 -0.20902443 
2.3840001 9.7136676e-13 -3.5049521e-13 -11.399114 0.041074388 -6.3944195e-13 6.3944195e-13 0.20919253 -0.20919253 
2.385 9.7122581e-13 -3.5082847e-13 -11.410752 0.041193116 -6.3973084e-13 6.3973084e-13 0.20936067 -0.20936067 
2.3859999 9.71084e-13 -3.5116189e-13 -11.422395 0.041311961 -6.4001972e-13 6.4001972e-13 0.20952886 -0.20952886 
2.3870001 9.7094143e-13 -3.5149539e-13 -11.434041 0.041430913 -6.4030861e-13 6.4030861e-13 0.20969711 -0.20969711 
2.388 9.7079788e-13 -3.5182908e-13 -11.445692 0.041549984 -6.4059733e-13 6.4059733e-13 0.20986539 -0.20986539 
2.3889999 9.7065357e-13 -3.5216288e-13 -11.457348 0.041669171 -6.4088611e-13 6.4088611e-13 0.21003373 -0.21003373 
2.3900001 9.705084e-13 -3.5249681e-13 -11.469007 0.041788474 -6.4117478e-13 6.4117478e-13 0.21020211 -0.21020213 
2.391 9.7036235e-13 -3.5283094e-13 -11.480669 0.041907888 -6.414635e-13 6.414635e-13 0.21037056 -0.21037056 
2.392 9.7021555e-13 -3.5316517e-13 -11.492337 0.042027418 -6.4175206e-13 6.4175206e-13 0.21053906 -0.21053906 
2.3929999 9.7006778e-13 -3.5349951e-13 -11.504008 0.042147063 -6.4204062e-13 6.4204062e-13 0.21070759 -0.21070759 
2.3940001 9.6991924e-13 -3.5383404e-13 -11.515684 0.042266823 -6.4232918e-13 6.4232918e-13 0.21087617 -0.21087617 
2.395 9.6976995e-13 -3.5416871e-13 -11.527364 0.042386699 -6.4261758e-13 6.4261758e-13 0.2110448 -0.2110448 
2.3959999 9.6961968e-13 -3.5450348e-13 -11.539048 0.042506687 -6.4290603e-13 6.4290603e-13 0.21121348 -0.21121348 
2.3970001 9.6946865e-13 -3.5483839e-13 -11.550735 0.042626791 -6.4319443e-13 6.4319443e-13 0.21138221 -0.21138221 
2.398 9.6931675e-13 -3.5517346e-13 -11.562428 0.042747013 -6.4348277e-13 6.4348277e-13 0.211551 -0.211551 
2.3989999 9.6916399e-13 -3.5550867e-13 -11.574123 0.042867344 -6.4377106e-13 6.4377106e-13 0.21171983 -0.21171983 
2.4000001 9.6901046e-13 -3.5584402e-13 -11.585824 0.042987794 -6.4405924e-13 6.4405924e-13 0.2118887 -0.2118887 
2.401 9.6885596e-13 -3.561795e-13 -11.597528 0.043108355 -6.4434748e-13 6.4434748e-13 0.21205764 -0.21205764 
2.402 9.6870071e-13 -3.5651511e-13 -11.609237 0.043229036 -6.446356e-13 6.446356e-13 0.21222661 -0.21222661 
2.4030001 9.6854458e-13 -3.5685086e-13 -11.620949 0.043349829 -6.4492373e-13 6.4492373e-13 0.21239562 -0.21239562 
2.404 9.6838759e-13 -3.5718677e-13 -11.632665 0.04347074 -6.4521175e-13 6.4521175e-13 0.21256469 -0.21256469 
2.405 9.6822973e-13 -3.5752277e-13 -11.644385 0.04359176 -6.4549977e-13 6.4549977e-13 0.21273382 -0.21273382 
2.4059999 9.68071e-13 -3.5785895e-13 -11.65611 0.043712899 -6.4578773e-13 6.4578773e-13 0.21290298 -0.21290298 
2.4070001 9.6791151e-13 -3.5819527e-13 -11.667839 0.043834154 -6.4607559e-13 6.4607559e-13 0.2130722 -0.2130722 
2.408 9.6775116e-13 -3.585317e-13 -11.679571 0.04395552 -6.463635e-13 6.463635e-13 0.21324146 -0.21324146 
2.4089999 9.6758983e-13 -3.5886829e-13 -11.691308 0.044077002 -6.466513e-13 6.466513e-13 0.21341076 -0.21341076 
2.4100001 9.6742774e-13 -3.5920502e-13 -11.703049 0.044198599 -6.4693905e-13 6.4693905e-13 0.21358012 -0.21358012 
2.411 9.672649e-13 -3.5954185e-13 -11.714793 0.044320311 -6.4722674e-13 6.4722674e-13 0.21374953 -0.21374953 
2.4119999 9.6710097e-13 -3.5987885e-13 -11.726541 0.04444214 -6.4751443e-13 6.4751443e-13 0.21391898 -0.21391898 
2.4130001 9.6693638e-13 -3.6021598e-13 -11.738294 0.044564087 -6.4780202e-13 6.4780202e-13 0.21408848 -0.21408848 
2.414 9.6677083e-13 -3.6055322e-13 -11.750051 0.044686142 -6.4808955e-13 6.4808955e-13 0.21425803 -0.21425803 
2.415 9.6660451e-13 -3.6089063e-13 -11.761811 0.044808317 -6.4837708e-13 6.4837708e-13 0.21442764 -0.21442764 
2.4159999 9.6643722e-13 -3.6122816e-13 -11.773575 0.0449306 -6.4866461e-13 6.4866461e-13 0.21459725 -0.21459725 
2.4170001 9.6626927e-13 -3.6156584e-13 -11.785343 0.045053005 -6.4895198e-13 6.4895198e-13 0.21476696 -0.21476696 
2.418 9.6610036e-13 -3.6190365e-13 -11.797115 0.045175523 -6.4923929e-13 6.4923929e-13 0.2149367 -0.2149367 
2.4189999 9.6593046e-13 -3.622416e-13 -11.808891 0.045298155 -6.4952666e-13 6.4952666e-13 0.21510647 -0.21510649 
2.4200001 9.6575992e-13 -3.6257968e-13 -11.820672 0.0454209 -6.4981392e-13 6.4981392e-13 0.21527632 -0.21527632 
2.421 9.6558839e-13 -3.6291787e-13 -11.832457 0.045543768 -6.5010112e-13 6.5010112e-13 0.2154462 -0.2154462 
2.4219999 9.654159e-13 -3.6325622e-13 -11.844245 0.045666743 -6.5038827e-13 6.5038827e-13 0.21561612 -0.21561612 
2.4230001 9.6524275e-13 -3.6359471e-13 -11.856036 0.045789838 -6.5067537e-13 6.5067537e-13 0.21578608 -0.21578608 
2.424 9.6506863e-13 -3.6393333e-13 -11.867832 0.045913044 -6.5096241e-13 6.5096241e-13 0.21595611 -0.21595612 
2.425 9.6489364e-13 -3.6427209e-13 -11.879632 0.046036366 -6.512494e-13 6.512494e-13 0.21612617 -0.21612617 
2.4260001 9.6471789e-13 -3.6461096e-13 -11.891436 0.046159804 -6.5153639e-13 6.5153639e-13 0.21629629 -0.21629629 
2.427 9.6454116e-13 -3.6494999e-13 -11.903243 0.046283361 -6.5182327e-13 6.5182327e-13 0.21646646 -0.21646646 
2.428 9.6436368e-13 -3.6528915e-13 -11.915054 0.046407029 -6.5211009e-13 6.5211009e-13 0.21663664 -0.21663664 
2.4289999 9.6418522e-13 -3.6562845e-13 -11.92687 0.046530813 -6.5239692e-13 6.5239692e-13 0.2168069 -0.2168069 
2.4300001 9.6400589e-13 -3.6596786e-13 -11.938689 0.046654712 -6.5268364e-13 6.5268364e-13 0.21697721 -0.21697721 
2.431 9.6382581e-13 -3.6630741e-13 -11.950512 0.046778724 -6.5297035e-13 6.5297035e-13 0.21714754 -0.21714754 
2.4319999 9.6364475e-13 -3.6664712e-13 -11.962338 0.046902854 -6.5325702e-13 6.5325702e-13 0.21731794 -0.21731794 
2.4330001 9.6346292e-13 -3.6698696e-13 -11.97417 0.0470271 -6.5354357e-13 6.5354357e-13 0.21748839 -0.21748839 
2.434 9.6328013e-13 -3.6732688e-13 -11.986005 0.047151458 -6.5383013e-13 6.5383013e-13 0.21765888 -0.21765888 
2.4349999 9.6309657e-13 -3.67667e-13 -11.997844 0.047275931 -6.5411657e-13 6.5411657e-13 0.21782939 -0.21782939 
2.4360001 9.6291204e-13 -3.6800722e-13 -12.009686 0.047400523 -6.5440296e-13 6.5440296e-13 0.21799996 -0.21799998 
2.437 9.6272664e-13 -3.6834758e-13 -12.021531 0.047525227 -6.5468936e-13 6.5468936e-13 0.2181706 -0.2181706 
2.438 9.6254038e-13 -3.6868807e-13 -12.033381 0.047650047 -6.5497569e-13 6.5497569e-13 0.21834126 -0.21834126 
2.4389999 9.6235324e-13 -3.690287e-13 -12.045235 0.047774985 -6.5526198e-13 6.5526198e-13 0.21851198 -0.21851198 
2.4400001 9.6216535e-13 -3.6936947e-13 -12.057093 0.047900032 -6.5554815e-13 6.5554815e-13 0.21868274 -0.21868274 
2.441 9.6197638e-13 -3.6971034e-13 -12.068954 0.048025198 -6.5583433e-13 6.5583433e-13 0.21885355 -0.21885355 
2.4419999 9.6178675e-13 -3.7005135e-13 -12.080819 0.04815048 -6.5612039e-13 6.5612039e-13 0.2190244 -0.2190244 
2.4430001 9.6159615e-13 -3.7039252e-13 -12.092689 0.048275877 -6.5640646e-13 6.5640646e-13 0.21919529 -0.21919529 
2.444 9.6140468e-13 -3.707338e-13 -12.104561 0.048401389 -6.5669242e-13 6.5669242e-13 0.21936624 -0.21936624 
2.4449999 9.6121223e-13 -3.7107521e-13 -12.116438 0.048527017 -6.5697832e-13 6.5697832e-13 0.21953723 -0.21953723 
2.4460001 9.6101902e-13 -3.7141676e-13 -12.128318 0.048652757 -6.5726423e-13 6.5726423e-13 0.21970826 -0.21970826 
2.447 9.6082495e-13 -3.7175845e-13 -12.140202 0.048778616 -6.5755008e-13 6.5755008e-13 0.21987934 -0.21987934 
2.448 9.606299e-13 -3.7210025e-13 -12.15209 0.048904587 -6.5783582e-13 6.5783582e-13 0.22005045 -0.22005045 
2.4489999 9.604341e-13 -3.724422e-13 -12.16398 0.049030673 -6.5812151e-13 6.5812151e-13 0.22022162 -0.22022162 
2.45 9.6023732e-13 -3.7278427e-13 -12.175877 0.049156878 -6.5840719e-13 6.5840719e-13 0.22039284 -0.22039284 
2.451 9.6003966e-13 -3.7312647e-13 -12.187776 0.049283195 -6.5869277e-13 6.5869277e-13 0.22056411 -0.22056411 
2.4519999 9.5984115e-13 -3.7346883e-13 -12.199678 0.049409632 -6.589783e-13 6.589783e-13 0.2207354 -0.2207354 
2.4530001 9.5964176e-13 -3.7381128e-13 -12.211584 0.049536176 -6.5926377e-13 6.5926377e-13 0.22090675 -0.22090675 
2.454 9.5944151e-13 -3.7415389e-13 -12.223495 0.049662843 -6.5954924e-13 6.5954924e-13 0.22107816 -0.22107816 
2.4549999 9.5924039e-13 -3.744966e-13 -12.235408 0.049789622 -6.598346e-13 6.598346e-13 0.22124958 -0.22124958 
2.4560001 9.590383e-13 -3.7483948e-13 -12.247325 0.049916517 -6.6011991e-13 6.6011991e-13 0.22142105 -0.22142105 
2.457 9.5883544e-13 -3.7518244e-13 -12.259247 0.050043527 -6.6040516e-13 6.6040516e-13 0.22159259 -0.22159259 
2.4579999 9.5863161e-13 -3.7552557e-13 -12.271172 0.050170653 -6.6069036e-13 6.6069036e-13 0.22176416 -0.22176416 
2.4590001 9.5842681e-13 -3.7586882e-13 -12.283101 0.050297894 -6.6097551e-13 6.6097551e-13 0.22193578 -0.22193578 
2.46 9.5822135e-13 -3.7621219e-13 -12.295033 0.05042525 -6.6126054e-13 6.6126054e-13 0.22210744 -0.22210744 
2.461 9.5801492e-13 -3.7655569e-13 -12.306969 0.050552718 -6.6154558e-13 6.6154558e-13 0.22227913 -0.22227913 
2.4619999 9.5780751e-13 -3.7689933e-13 -12.318909 0.050680306 -6.6183051e-13 6.6183051e-13 0.2224509 -0.2224509 
2.4630001 9.5759923e-13 -3.7724308e-13 -12.330852 0.050808009 -6.6211544e-13 6.6211544e-13 0.22262269 -0.22262269 
2.464 9.5739009e-13 -3.7758699e-13 -12.342798 0.050935827 -6.6240031e-13 6.6240031e-13 0.2227945 -0.2227945 
2.4649999 9.5718008e-13 -3.77931e-13 -12.354749 0.051063761 -6.6268508e-13 6.6268508e-13 0.2229664 -0.2229664 
2.4660001 9.569691e-13 -3.7827516e-13 -12.366703 0.051191807 -6.6296979e-13 6.6296979e-13 0.22313833 -0.22313833 
2.467 9.5675735e-13 -3.7861944e-13 -12.37866 0.051319972 -6.6325444e-13 6.6325444e-13 0.22331028 -0.22331028 
2.4679999 9.5654474e-13 -3.7896384e-13 -12.390622 0.051448252 -6.6353905e-13 6.6353905e-13 0.22348231 -0.22348231 
2.4690001 9.5633104e-13 -3.7930837e-13 -12.402587 0.051576644 -6.638236e-13 6.638236e-13 0.22365436 -0.22365436 
2.47 9.5611659e-13 -3.7965304e-13 -12.414556 0.051705156 -6.6410809e-13 6.6410809e-13 0.22382647 -0.22382647 
2.471 9.5590127e-13 -3.7999782e-13 -12.426527 0.051833782 -6.6439248e-13 6.6439248e-13 0.22399861 -0.22399861 
2.4719999 9.5568486e-13 -3.8034276e-13 -12.438503 0.051962521 -6.6467686e-13 6.6467686e-13 0.22417079 -0.22417079 
2.473 9.554678e-13 -3.806878e-13 -12.450482 0.052091375 -6.649612e-13 6.649612e-13 0.22434303 -0.22434303 
2.474 9.5524966e-13 -3.8103296e-13 -12.462465 0.052220348 -6.6524542e-13 6.6524542e-13 0.22451529 -0.22451529 
2.4749999 9.5503076e-13 -3.8137825e-13 -12.474452 0.052349433 -6.6552964e-13 6.6552964e-13 0.22468761 -0.22468761 
2.4760001 9.5481088e-13 -3.8172368e-13 -12.486442 0.052478634 -6.658137e-13 6.658137e-13 0.22485997 -0.22485997 
2.477 9.5459014e-13 -3.8206924e-13 -12.498436 0.052607954 -6.6609777e-13 6.6609777e-13 0.22503237 -0.22503237 
2.4779999 9.5436842e-13 -3.8241494e-13 -12.510432 0.052737385 -6.6638177e-13 6.6638177e-13 0.22520481 -0.22520481 
2.4790001 9.5414594e-13 -3.8276074e-13 -12.522433 0.052866932 -6.6666567e-13 6.6666567e-13 0.22537732 -0.22537732 
2.48 9.5392249e-13 -3.8310666e-13 -12.534437 0.052996598 -6.6694962e-13 6.6694962e-13 0.22554985 -0.22554985 
2.4809999 9.5369817e-13 -3.8345274e-13 -12.546445 0.053126376 -6.6723341e-13 6.6723341e-13 0.22572242 -0.22572242 
2.4820001 9.5347287e-13 -3.8379892e-13 -12.558455 0.053256273 -6.6751715e-13 6.6751715e-13 0.22589502 -0.22589502 
2.483 9.532467e-13 -3.8414522e-13 -12.570471 0.053386282 -6.6780083e-13 6.6780083e-13 0.22606768 -0.22606768 
2.484 9.5301967e-13 -3.8449167e-13 -12.582489 0.053516407 -6.6808446e-13 6.6808446e-13 0.2262404 -0.2262404 
2.4849999 9.5279167e-13 -3.8483824e-13 -12.594511 0.053646646 -6.6836803e-13 6.6836803e-13 0.22641313 -0.22641313 
2.4860001 9.525629e-13 -3.8518494e-13 -12.606535 0.053777006 -6.6865149e-13 6.6865149e-13 0.22658591 -0.22658591 
2.487 9.5233316e-13 -3.8553172e-13 -12.618564 0.053907476 -6.6893496e-13 6.6893496e-13 0.22675875 -0.22675875 
2.4879999 9.5210244e-13 -3.8587869e-13 -12.630596 0.054038063 -6.6921832e-13 6.6921832e-13 0.22693162 -0.22693162 
2.4890001 9.5187085e-13 -3.8622575e-13 -12.642632 0.054168765 -6.6950162e-13 6.6950162e-13 0.22710454 -0.22710454 
2.49 9.5163829e-13 -3.8657294e-13 -12.654671 0.054299582 -6.6978487e-13 6.6978487e-13 0.2272775 -0.2272775 
2.4909999 9.5140497e-13 -3.8692023e-13 -12.666713 0.054430515 -6.7006806e-13 6.7006806e-13 0.2274505 -0.2274505 
2.4920001 9.5117067e-13 -3.8726769e-13 -12.67876 0.054561563 -6.703512e-13 6.703512e-13 0.22762354 -0.22762354 
2.493 9.509354e-13 -3.8761526e-13 -12.690809 0.05469273 -6.7063423e-13 6.7063423e-13 0.22779663 -0.22779663 
2.494 9.5069937e-13 -3.8796294e-13 -12.702861 0.05482401 -6.7091726e-13 6.7091726e-13 0.22796974 -0.22796974 
2.4949999 9.5046226e-13 -3.8831075e-13 -12.714917 0.054955404 -6.7120013e-13 6.7120013e-13 0.22814292 -0.22814292 
2.4960001 9.5022438e-13 -3.886587e-13 -12.726977 0.055086911 -6.71483e-13 6.71483e-13 0.22831613 -0.22831613 
2.497 9.4998553e-13 -3.8900675e-13 -12.73904 0.055218536 -6.7176576e-13 6.7176576e-13 0.22848938 -0.22848938 
2.4979999 9.4974571e-13 -3.8935492e-13 -12.751106 0.055350281 -6.7204852e-13 6.7204852e-13 0.22866267 -0.22866267 
2.4990001 9.4950512e-13 -3.8970324e-13 -12.763176 0.055482138 -6.7233117e-13 6.7233117e-13 0.228836 -0.228836 
2.5 9.4926356e-13 -3.9005165e-13 -12.775249 0.05561411 -6.7261377e-13 6.7261377e-13 0.22900936 -0.22900936 
2.5009999 9.4902103e-13 -3.9040022e-13 -12.787327 0.055746198 -6.7289631e-13 6.7289631e-13 0.22918278 -0.22918278 
2.5020001 9.4877762e-13 -3.907489e-13 -12.799407 0.055878401 -6.7317874e-13 6.7317874e-13 0.22935624 -0.22935624 
2.503 9.4853335e-13 -3.9109769e-13 -12.81149 0.056010719 -6.7346118e-13 6.7346118e-13 0.22952975 -0.22952975 
2.5039999 9.48288e-13 -3.9144661e-13 -12.823576 0.056143157 -6.737435e-13 6.737435e-13 0.22970329 -0.22970329 
2.5050001 9.4804188e-13 -3.9179567e-13 -12.835666 0.056275707 -6.7402572e-13 6.7402572e-13 0.22987686 -0.22987686 
2.506 9.4779479e-13 -3.9214484e-13 -12.847759 0.056408368 -6.7430794e-13 6.7430794e-13 0.23005049 -0.23005049 
2.507 9.4754684e-13 -3.9249412e-13 -12.859857 0.056541149 -6.745901e-13 6.745901e-13 0.23022415 -0.23022415 
2.5079999 9.472979e-13 -3.9284353e-13 -12.871957 0.056674045 -6.7487216e-13 6.7487216e-13 0.23039785 -0.23039785 
2.5090001 9.470481e-13 -3.9319305e-13 -12.88406 0.056807056 -6.7515416e-13 6.7515416e-13 0.2305716 -0.2305716 
2.51 9.4679733e-13 -3.9354273e-13 -12.896167 0.056940183 -6.7543605e-13 6.7543605e-13 0.23074539 -0.23074539 
2.5109999 9.4654568e-13 -3.9389247e-13 -12.908277 0.057073426 -6.7571795e-13 6.7571795e-13 0.2309192 -0.2309192 
2.5120001 9.4629307e-13 -3.9424236e-13 -12.92039 0.057206783 -6.7599968e-13 6.7599968e-13 0.23109306 -0.23109308 
2.513 9.4603958e-13 -3.945924e-13 -12.932507 0.057340253 -6.7628141e-13 6.7628141e-13 0.23126698 -0.23126698 
2.5139999 9.4578512e-13 -3.9494254e-13 -12.944626 0.057473846 -6.7656308e-13 6.7656308e-13 0.23144092 -0.23144092 
2.5150001 9.4552979e-13 -3.9529279e-13 -12.956749 0.057607554 -6.7684465e-13 6.7684465e-13 0.2316149 -0.2316149 
2.516 9.4527359e-13 -3.9564318e-13 -12.968876 0.057741374 -6.7712622e-13 6.7712622e-13 0.23178895 -0.23178895 
2.517 9.4501631e-13 -3.9599368e-13 -12.981005 0.057875302 -6.7740762e-13 6.7740762e-13 0.23196302 -0.23196302 
2.5179999 9.4475816e-13 -3.9634431e-13 -12.993137 0.05800936 -6.7768902e-13 6.7768902e-13 0.23213711 -0.23213711 
2.5190001 9.4449914e-13 -3.9669505e-13 -13.005274 0.058143519 -6.7797032e-13 6.7797032e-13 0.23231126 -0.23231126 
2.52 9.4423915e-13 -3.9704589e-13 -13.017413 0.058277801 -6.7825156e-13 6.7825156e-13 0.23248544 -0.23248544 
2.5209999 9.4397829e-13 -3.9739688e-13 -13.029556 0.058412198 -6.7853275e-13 6.7853275e-13 0.23265967 -0.23265967 
2.5220001 9.4371635e-13 -3.97748e-13 -13.041701 0.058546711 -6.7881388e-13 6.7881388e-13 0.23283395 -0.23283395 
2.523 9.4345365e-13 -3.980992e-13 -13.053851 0.058681335 -6.7909486e-13 6.7909486e-13 0.23300825 -0.23300825 
2.5239999 9.4318997e-13 -3.9845053e-13 -13.066003 0.058816087 -6.7937583e-13 6.7937583e-13 0.23318259 -0.23318259 
2.5250001 9.4292543e-13 -3.98802e-13 -13.078158 0.058950938 -6.7965674e-13 6.7965674e-13 0.23335697 -0.23335697 
2.526 9.426598e-13 -3.9915356e-13 -13.090317 0.059085917 -6.7993755e-13 6.7993755e-13 0.23353142 -0.23353142 
2.527 9.423933e-13 -3.9950524e-13 -13.102479 0.059221007 -6.8021825e-13 6.8021825e-13 0.23370588 -0.23370588 
2.5280001 9.4212593e-13 -3.998571e-13 -13.114643 0.059356209 -6.8049895e-13 6.8049895e-13 0.23388039 -0.23388039 
2.529 9.4185759e-13 -4.00209e-13 -13.126812 0.059491526 -6.807796e-13 6.807796e-13 0.23405494 -0.23405494 
2.53 9.4158828e-13 -4.0056107e-13 -13.138983 0.059626963 -6.8106008e-13 6.8106008e-13 0.23422951 -0.23422951 
2.5309999 9.413181e-13 -4.0091324e-13 -13.151157 0.059762515 -6.8134056e-13 6.8134056e-13 0.23440412 -0.23440412 
2.5320001 9.4104694e-13 -4.012655e-13 -13.163336 0.059898183 -6.8162099e-13 6.8162099e-13 0.23457879 -0.23457879 
2.533 9.4077491e-13 -4.0161789e-13 -13.175516 0.060033966 -6.8190126e-13 6.8190126e-13 0.23475349 -0.23475349 
2.5339999 9.4050191e-13 -4.0197045e-13 -13.187699 0.060169861 -6.8218152e-13 6.8218152e-13 0.23492822 -0.23492822 
2.5350001 9.4022793e-13 -4.0232309e-13 -13.199886 0.060305871 -6.8246174e-13 6.8246174e-13 0.235103 -0.235103 
2.536 9.3995308e-13 -4.0267583e-13 -13.212077 0.060442001 -6.8274184e-13 6.8274184e-13 0.23527783 -0.23527783 
2.5369999 9.3967726e-13 -4.0302871e-13 -13.22427 0.060578242 -6.8302184e-13 6.8302184e-13 0.23545268 -0.23545268 
2.5380001 9.3940047e-13 -4.0338173e-13 -13.236466 0.060714602 -6.8330178e-13 6.8330178e-13 0.23562756 -0.23562756 
2.539 9.391228e-13 -4.0373483e-13 -13.248666 0.060851078 -6.8358172e-13 6.8358172e-13 0.2358025 -0.2358025 
2.54 9.3884416e-13 -4.0408806e-13 -13.260869 0.06098767 -6.838615e-13 6.838615e-13 0.23597749 -0.23597749 
2.5409999 9.3856466e-13 -4.044414e-13 -13.273074 0.061124373 -6.8414122e-13 6.8414122e-13 0.23615247 -0.23615247 
2.5420001 9.3828406e-13 -4.0479485e-13 -13.285283 0.061261192 -6.8442089e-13 6.8442089e-13 0.23632754 -0.23632754 
2.543 9.3800261e-13 -4.0514841e-13 -13.297495 0.061398126 -6.8470051e-13 6.8470051e-13 0.2365026 -0.2365026 
2.5439999 9.3772028e-13 -4.0550208e-13 -13.30971 0.06153518 -6.8498001e-13 6.8498001e-13 0.23667775 -0.23667775 
2.5450001 9.3743687e-13 -4.058559e-13 -13.321927 0.061672345 -6.8525947e-13 6.8525947e-13 0.2368529 -0.2368529 
2.546 9.3715259e-13 -4.0620984e-13 -13.334147 0.061809629 -6.8553881e-13 6.8553881e-13 0.23702809 -0.23702809 
2.5469999 9.3686745e-13 -4.0656386e-13 -13.346372 0.061947029 -6.858181e-13 6.858181e-13 0.23720334 -0.23720334 
2.5480001 9.3658122e-13 -4.0691802e-13 -13.358599 0.062084541 -6.8609734e-13 6.8609734e-13 0.23737861 -0.23737861 
2.549 9.3629412e-13 -4.0727228e-13 -13.370829 0.062222168 -6.8637647e-13 6.8637647e-13 0.23755391 -0.23755391 
2.55 9.3600605e-13 -4.0762665e-13 -13.383061 0.06235991 -6.8665554e-13 6.8665554e-13 0.23772927 -0.23772927 
2.5510001 9.3571711e-13 -4.0798113e-13 -13.395298 0.062497769 -6.869345e-13 6.869345e-13 0.23790467 -0.23790467 
2.552 9.3542719e-13 -4.0833577e-13 -13.407537 0.062635742 -6.8721347e-13 6.8721347e-13 0.23808008 -0.23808008 
2.553 9.351363e-13 -4.0869052e-13 -13.419779 0.062773831 -6.8749227e-13 6.8749227e-13 0.23825556 -0.23825556 
2.5539999 9.3484443e-13 -4.0904536e-13 -13.432024 0.062912039 -6.8777102e-13 6.8777102e-13 0.23843105 -0.23843105 
2.5550001 9.345517e-13 -4.0940027e-13 -13.444272 0.063050359 -6.8804971e-13 6.8804971e-13 0.23860659 -0.23860659 
2.556 9.3425788e-13 -4.0975535e-13 -13.456523 0.063188791 -6.883283e-13 6.883283e-13 0.23878218 -0.23878218 
2.5569999 9.3396319e-13 -4.1011056e-13 -13.468777 0.06332735 -6.8860683e-13 6.8860683e-13 0.23895776 -0.23895776 
2.5580001 9.3366753e-13 -4.104658e-13 -13.481033 0.063466012 -6.8888536e-13 6.8888536e-13 0.23913343 -0.23913343 
2.559 9.33371e-13 -4.108212e-13 -13.493293 0.063604794 -6.8916368e-13 6.8916368e-13 0.2393091 -0.2393091 
2.5599999 9.330735e-13 -4.1117676e-13 -13.505556 0.063743688 -6.8944199e-13 6.8944199e-13 0.23948482 -0.23948485 
2.5610001 9.3277491e-13 -4.1153241e-13 -13.517821 0.063882701 -6.897202e-13 6.897202e-13 0.23966059 -0.23966059 
2.562 9.3247556e-13 -4.1188813e-13 -13.530089 0.064021826 -6.8999835e-13 6.8999835e-13 0.23983639 -0.23983639 
2.563 9.3217513e-13 -4.1224402e-13 -13.542361 0.06416107 -6.9027645e-13 6.9027645e-13 0.24001221 -0.24001221 
2.5639999 9.3187372e-13 -4.1259999e-13 -13.554636 0.064300425 -6.9055444e-13 6.9055444e-13 0.24018809 -0.24018809 
2.5650001 9.3157144e-13 -4.1295605e-13 -13.566914 0.0644399 -6.9083232e-13 6.9083232e-13 0.240364 -0.240364 
2.566 9.3126819e-13 -4.1331226e-13 -13.579193 0.064579487 -6.911102e-13 6.911102e-13 0.24053992 -0.24053992 
2.5669999 9.3096396e-13 -4.1366858e-13 -13.591475 0.064719193 -6.9138797e-13 6.9138797e-13 0.24071591 -0.24071591 
2.5680001 9.3065876e-13 -4.1402499e-13 -13.603762 0.064859018 -6.9166564e-13 6.9166564e-13 0.24089195 -0.24089195 
2.569 9.3035269e-13 -4.1438153e-13 -13.61605 0.064998947 -6.9194319e-13 6.9194319e-13 0.24106798 -0.24106798 
2.5699999 9.3004554e-13 -4.1473815e-13 -13.628342 0.065138996 -6.9222075e-13 6.9222075e-13 0.24124406 -0.24124406 
2.5710001 9.2973752e-13 -4.1509491e-13 -13.640636 0.065279163 -6.924982e-13 6.924982e-13 0.24142021 -0.24142021 
2.572 9.2942852e-13 -4.1545177e-13 -13.652934 0.065419443 -6.9277559e-13 6.9277559e-13 0.24159634 -0.24159634 
2.573 9.2911865e-13 -4.1580874e-13 -13.665235 0.065559834 -6.9305287e-13 6.9305287e-13 0.24177253 -0.24177253 
2.5739999 9.288076e-13 -4.1616583e-13 -13.677537 0.065700345 -6.9333005e-13 6.9333005e-13 0.24194878 -0.24194878 
2.575 9.2849567e-13 -4.1652304e-13 -13.689843 0.065840974 -6.9360717e-13 6.9360717e-13 0.24212505 -0.24212505 
2.576 9.2818288e-13 -4.1688034e-13 -13.702151 0.065981708 -6.9388419e-13 6.9388419e-13 0.24230134 -0.24230134 
2.5769999 9.2786911e-13 -4.1723775e-13 -13.714462 0.066122569 -6.9416115e-13 6.9416115e-13 0.2424777 -0.2424777 
2.5780001 9.2755426e-13 -4.1759529e-13 -13.726777 0.066263534 -6.9443811e-13 6.9443811e-13 0.24265404 -0.24265404 
2.579 9.2723865e-13 -4.1795292e-13 -13.739094 0.066404626 -6.9471485e-13 6.9471485e-13 0.24283047 -0.24283047 
2.5799999 9.2692184e-13 -4.1831068e-13 -13.751413 0.066545822 -6.9499159e-13 6.9499159e-13 0.2430069 -0.2430069 
2.5810001 9.2660417e-13 -4.1866849e-13 -13.763736 0.066687137 -6.9526822e-13 6.9526822e-13 0.24318337 -0.24318337 
2.582 9.2628552e-13 -4.1902647e-13 -13.776061 0.066828571 -6.9554475e-13 6.9554475e-13 0.24335991 -0.24335991 
2.5829999 9.2596601e-13 -4.1938455e-13 -13.788389 0.066970117 -6.9582128e-13 6.9582128e-13 0.24353644 -0.24353644 
2.5840001 9.2564541e-13 -4.1974275e-13 -13.80072 0.067111783 -6.9609764e-13 6.9609764e-13 0.24371304 -0.24371304 
2.585 9.2532395e-13 -4.2010102e-13 -13.813054 0.067253552 -6.96374e-13 6.96374e-13 0.24388966 -0.24388966 
2.586 9.2500139e-13 -4.204594e-13 -13.82539 0.067395449 -6.966502e-13 6.966502e-13 0.2440663 -0.2440663 
2.5869999 9.2467798e-13 -4.2081795e-13 -13.837729 0.067537457 -6.9692635e-13 6.9692635e-13 0.244243 -0.244243 
2.5880001 9.2435348e-13 -4.2117655e-13 -13.850071 0.067679577 -6.9720244e-13 6.9720244e-13 0.24441971 -0.24441971 
2.589 9.2402811e-13 -4.2153528e-13 -13.862414 0.067821816 -6.9747837e-13 6.9747837e-13 0.24459648 -0.24459648 
2.5899999 9.2370176e-13 -4.2189413e-13 -13.874762 0.067964166 -6.977543e-13 6.977543e-13 0.24477327 -0.24477327 
2.5910001 9.2337444e-13 -4.2225305e-13 -13.887112 0.068106636 -6.9803012e-13 6.9803012e-13 0.24495009 -0.24495009 
2.592 9.2304614e-13 -4.2261211e-13 -13.899465 0.068249218 -6.9830589e-13 6.9830589e-13 0.24512696 -0.24512696 
2.5929999 9.2271676e-13 -4.2297123e-13 -13.911819 0.068391912 -6.9858149e-13 6.9858149e-13 0.24530385 -0.24530385 
2.5940001 9.2238652e-13 -4.2333053e-13 -13.924177 0.068534724 -6.988571e-13 6.988571e-13 0.24548079 -0.24548079 
2.595 9.2205529e-13 -4.2368989e-13 -13.936538 0.068677649 -6.9913254e-13 6.9913254e-13 0.24565774 -0.24565774 
2.596 9.2172309e-13 -4.2404936e-13 -13.9489 0.068820693 -6.9940793e-13 6.9940793e-13 0.24583474 -0.24583474 
2.5969999 9.2138992e-13 -4.2440893e-13 -13.961267 0.068963856 -6.9968331e-13 6.9968331e-13 0.24601176 -0.24601176 
2.598 9.2105577e-13 -4.2476862e-13 -13.973635 0.06910713 -6.9995854e-13 6.9995854e-13 0.24618882 -0.24618882 
2.599 9.2072064e-13 -4.2512841e-13 -13.986006 0.069250517 -7.0023371e-13 7.0023371e-13 0.24636593 -0.24636593 
2.5999999 9.2038454e-13 -4.2548834e-13 -13.998379 0.069394022 -7.0050872e-13 7.0050872e-13 0.24654306 -0.24654306 
2.6010001 9.2004746e-13 -4.2584832e-13 -14.010756 0.06953764 -7.0078367e-13 7.0078367e-13 0.24672022 -0.24672022 
2.602 9.197094e-13 -4.2620844e-13 -14.023134 0.069681369 -7.0105862e-13 7.0105862e-13 0.24689744 -0.24689744 
2.6029999 9.1937037e-13 -4.2656869e-13 -14.035516 0.069825217 -7.0133341e-13 7.0133341e-13 0.24707465 -0.24707465 
2.6040001 9.1903037e-13 -4.26929e-13 -14.0479 0.069969177 -7.0160815e-13 7.0160815e-13 0.24725191 -0.24725191 
2.605 9.1868939e-13 -4.2728942e-13 -14.060287 0.070113249 -7.0188278e-13 7.0188278e-13 0.24742924 -0.24742924 
2.6059999 9.1834732e-13 -4.2764994e-13 -14.072676 0.070257448 -7.021573e-13 7.021573e-13 0.24760656 -0.24760656 
2.6070001 9.180045e-13 -4.280106e-13 -14.085068 0.070401751 -7.0243177e-13 7.0243177e-13 0.24778393 -0.24778393 
2.608 9.1766048e-13 -4.2837134e-13 -14.097462 0.07054618 -7.0270618e-13 7.0270618e-13 0.24796131 -0.24796131 
2.609 9.1731559e-13 -4.2873216e-13 -14.109859 0.070690714 -7.0298048e-13 7.0298048e-13 0.24813877 -0.24813877 
2.6099999 9.1696963e-13 -4.2909315e-13 -14.122258 0.070835367 -7.0325467e-13 7.0325467e-13 0.24831621 -0.24831621 
2.6110001 9.1662279e-13 -4.2945422e-13 -14.134661 0.070980132 -7.0352876e-13 7.0352876e-13 0.24849372 -0.24849372 
2.612 9.1627487e-13 -4.2981536e-13 -14.147064 0.071125008 -7.0380279e-13 7.0380279e-13 0.24867125 -0.24867125 
2.6129999 9.1592608e-13 -4.3017662e-13 -14.159472 0.071270004 -7.0407677e-13 7.0407677e-13 0.24884883 -0.24884883 
2.6140001 9.1557621e-13 -4.3053798e-13 -14.171881 0.071415119 -7.0435064e-13 7.0435064e-13 0.2490264 -0.2490264 
2.615 9.1522547e-13 -4.3089943e-13 -14.184294 0.071560338 -7.046244e-13 7.046244e-13 0.24920404 -0.24920404 
2.6159999 9.1487365e-13 -4.3126104e-13 -14.196708 0.071705677 -7.0489805e-13 7.0489805e-13 0.24938169 -0.24938169 
2.6170001 9.1452085e-13 -4.3162267e-13 -14.209124 0.071851134 -7.0517165e-13 7.0517165e-13 0.24955937 -0.24955937 
2.618 9.1416707e-13 -4.3198447e-13 -14.221544 0.071996711 -7.054452e-13 7.054452e-13 0.24973711 -0.24973711 
2.619 9.1381232e-13 -4.3234635e-13 -14.233965 0.072142392 -7.0571858e-13 7.0571858e-13 0.24991487 -0.24991487 
2.6199999 9.1345648e-13 -4.3270831e-13 -14.246389 0.072288193 -7.0599191e-13 7.0599191e-13 0.25009266 -0.25009266 
2.6210001 9.1309978e-13 -4.3307044e-13 -14.258817 0.072434105 -7.0626512e-13 7.0626512e-13 0.25027049 -0.25027049 
2.622 9.12742e-13 -4.3343259e-13 -14.271246 0.072580136 -7.0653829e-13 7.0653829e-13 0.25044832 -0.25044832 
2.6229999 9.1238323e-13 -4.337949e-13 -14.283677 0.072726279 -7.0681135e-13 7.0681135e-13 0.25062621 -0.25062621 
2.6240001 9.120236e-13 -4.3415727e-13 -14.296111 0.072872534 -7.0708429e-13 7.0708429e-13 0.25080413 -0.25080413 
2.625 9.1166289e-13 -4.3451977e-13 -14.308549 0.073018909 -7.0735719e-13 7.0735719e-13 0.25098208 -0.25098208 
2.6259999 9.113012e-13 -4.3488235e-13 -14.320986 0.073165394 -7.0762997e-13 7.0762997e-13 0.25116006 -0.25116006 
2.6270001 9.1093853e-13 -4.3524505e-13 -14.333428 0.073311999 -7.079027e-13 7.079027e-13 0.25133806 -0.25133806 
2.628 9.1057478e-13 -4.3560782e-13 -14.345871 0.073458716 -7.0817533e-13 7.0817533e-13 0.2515161 -0.2515161 
2.6289999 9.1021017e-13 -4.3597076e-13 -14.358317 0.073605545 -7.0844784e-13 7.0844784e-13 0.25169417 -0.25169417 
2.6300001 9.0984447e-13 -4.3633372e-13 -14.370767 0.0737525 -7.087203e-13 7.087203e-13 0.25187227 -0.25187227 
2.631 9.0947773e-13 -4.3669685e-13 -14.383218 0.073899552 -7.089926e-13 7.089926e-13 0.2520504 -0.2520504 
2.632 9.0911014e-13 -4.3706e-13 -14.39567 0.074046731 -7.0926484e-13 7.0926484e-13 0.25222859 -0.25222859 
2.6329999 9.0874151e-13 -4.3742332e-13 -14.408126 0.074194014 -7.0953703e-13 7.0953703e-13 0.25240678 -0.25240678 
2.6340001 9.0837179e-13 -4.3778672e-13 -14.420584 0.074341424 -7.0980906e-13 7.0980906e-13 0.25258499 -0.25258499 
2.635 9.0800116e-13 -4.3815022e-13 -14.433043 0.074488938 -7.1008108e-13 7.1008108e-13 0.25276327 -0.25276327 
2.6359999 9.0762949e-13 -4.3851381e-13 -14.445506 0.074636579 -7.1035295e-13 7.1035295e-13 0.25294155 -0.25294155 
2.6370001 9.0725685e-13 -4.388775e-13 -14.457971 0.074784324 -7.1062476e-13 7.1062476e-13 0.25311986 -0.25311986 
2.638 9.0688324e-13 -4.3924131e-13 -14.470438 0.074932188 -7.108964e-13 7.108964e-13 0.25329822 -0.25329822 
2.6389999 9.0650859e-13 -4.3960517e-13 -14.482907 0.075080164 -7.1116805e-13 7.1116805e-13 0.25347662 -0.25347662 
2.6400001 9.0613292e-13 -4.3996916e-13 -14.495378 0.075228259 -7.1143959e-13 7.1143959e-13 0.25365502 -0.25365502 
2.641 9.0575626e-13 -4.4033326e-13 -14.507853 0.075376466 -7.1171102e-13 7.1171102e-13 0.25383347 -0.25383347 
2.642 9.0537869e-13 -4.4069745e-13 -14.520329 0.075524785 -7.1198229e-13 7.1198229e-13 0.25401193 -0.25401193 
2.6429999 9.0500003e-13 -4.4106174e-13 -14.532808 0.075673215 -7.1225355e-13 7.1225355e-13 0.25419044 -0.25419044 
2.6440001 9.0462035e-13 -4.4142611e-13 -14.54529 0.075821765 -7.1252471e-13 7.1252471e-13 0.25436896 -0.25436896 
2.645 9.0423968e-13 -4.4179059e-13 -14.557773 0.075970426 -7.1279576e-13 7.1279576e-13 0.25454754 -0.25454754 
2.6459999 9.0385799e-13 -4.4215516e-13 -14.570257 0.076119207 -7.130667e-13 7.130667e-13 0.25472611 -0.25472611 
2.6470001 9.0347532e-13 -4.4251983e-13 -14.582745 0.076268099 -7.1333754e-13 7.1333754e-13 0.25490475 -0.25490475 
2.648 9.0309167e-13 -4.4288463e-13 -14.595235 0.076417103 -7.1360832e-13 7.1360832e-13 0.25508341 -0.25508341 
2.6489999 9.02707e-13 -4.4324944e-13 -14.607727 0.076566219 -7.1387904e-13 7.1387904e-13 0.25526208 -0.25526208 
2.6500001 9.0232129e-13 -4.4361444e-13 -14.62022 0.076715454 -7.1414961e-13 7.1414961e-13 0.25544077 -0.25544077 
2.651 9.0193467e-13 -4.4397949e-13 -14.632718 0.076864809 -7.1442011e-13 7.1442011e-13 0.25561956 -0.25561956 
2.652 9.0154696e-13 -4.4434467e-13 -14.645216 0.077014275 -7.1469051e-13 7.1469051e-13 0.25579831 -0.25579831 
2.6530001 9.0115822e-13 -4.4470992e-13 -14.657717 0.077163853 -7.1496075e-13 7.1496075e-13 0.25597712 -0.25597712 
2.654 9.0076855e-13 -4.4507524e-13 -14.67022 0.077313542 -7.1523099e-13 7.1523099e-13 0.25615591 -0.25615591 
2.655 9.0037781e-13 -4.4544069e-13 -14.682725 0.077463351 -7.1550106e-13 7.1550106e-13 0.25633478 -0.25633478 
2.6559999 8.9998609e-13 -4.4580623e-13 -14.695232 0.077613272 -7.1577114e-13 7.1577114e-13 0.25651368 -0.25651368 
2.6570001 8.9959333e-13 -4.4617188e-13 -14.707743 0.077763304 -7.1604105e-13 7.1604105e-13 0.25669259 -0.25669259 
2.658 8.9919955e-13 -4.4653761e-13 -14.720254 0.077913448 -7.1631085e-13 7.1631085e-13 0.25687152 -0.25687152 
2.6589999 8.9880479e-13 -4.4690345e-13 -14.732767 0.078063712 -7.1658055e-13 7.1658055e-13 0.25705048 -0.25705048 
2.6600001 8.9840901e-13 -4.4726934e-13 -14.745283 0.078214094 -7.1685019e-13 7.1685019e-13 0.25722951 -0.25722951 
2.661 8.980123e-13 -4.4763536e-13 -14.757801 0.078364581 -7.1711972e-13 7.1711972e-13 0.25740853 -0.25740853 
2.6619999 8.976145e-13 -4.4800147e-13 -14.770321 0.078515187 -7.1738915e-13 7.1738915e-13 0.25758758 -0.25758758 
2.6630001 8.9721568e-13 -4.4836769e-13 -14.782842 0.078665905 -7.1765852e-13 7.1765852e-13 0.25776666 -0.25776666 
2.664 8.9681588e-13 -4.4873396e-13 -14.795366 0.078816742 -7.1792772e-13 7.1792772e-13 0.25794581 -0.25794581 
2.665 8.96415e-13 -4.4910034e-13 -14.807893 0.07896769 -7.1819688e-13 7.1819688e-13 0.25812492 -0.25812492 
2.6659999 8.9601314e-13 -4.4946685e-13 -14.820421 0.079118751 -7.1846592e-13 7.1846592e-13 0.25830409 -0.25830409 
2.6670001 8.956103e-13 -4.4983339e-13 -14.832952 0.079269923 -7.1873491e-13 7.1873491e-13 0.25848329 -0.25848329 
2.668 8.9520638e-13 -4.502001e-13 -14.845484 0.079421215 -7.1900374e-13 7.1900374e-13 0.25866252 -0.25866252 
2.6689999 8.9480149e-13 -4.5056683e-13 -14.858019 0.079572618 -7.1927251e-13 7.1927251e-13 0.25884178 -0.25884178 
2.6700001 8.9439556e-13 -4.509337e-13 -14.870555 0.079724133 -7.1954113e-13 7.1954113e-13 0.25902107 -0.25902107 
2.671 8.9398866e-13 -4.5130065e-13 -14.883095 0.079875767 -7.1980974e-13 7.1980974e-13 0.25920036 -0.25920036 
2.6719999 8.9358067e-13 -4.5166765e-13 -14.895635 0.080027506 -7.2007819e-13 7.2007819e-13 0.25937971 -0.25937971 
2.6730001 8.9317171e-13 -4.5203481e-13 -14.908178 0.080179371 -7.2034653e-13 7.2034653e-13 0.25955909 -0.25955909 
2.674 8.9276167e-13 -4.5240203e-13 -14.920723 0.080331348 -7.2061476e-13 7.2061476e-13 0.25973848 -0.25973848 
2.675 8.923507e-13 -4.5276936e-13 -14.93327 0.080483429 -7.2088299e-13 7.2088299e-13 0.25991789 -0.25991789 
2.6760001 8.9193865e-13 -4.5313674e-13 -14.945818 0.08063563 -7.21151e-13 7.21151e-13 0.26009735 -0.26009735 
2.677 8.9152562e-13 -4.5350426e-13 -14.958369 0.080787942 -7.2141896e-13 7.2141896e-13 0.26027682 -0.26027682 
2.678 8.9111151e-13 -4.5387186e-13 -14.970922 0.080940373 -7.2168687e-13 7.2168687e-13 0.26045632 -0.26045632 
2.6789999 8.9069637e-13 -4.5423954e-13 -14.983476 0.081092909 -7.2195461e-13 7.2195461e-13 0.26063585 -0.26063585 
2.6800001 8.902802e-13 -4.5460727e-13 -14.996032 0.081245571 -7.222223e-13 7.222223e-13 0.26081541 -0.26081541 
2.681 8.8986311e-13 -4.5497514e-13 -15.008592 0.081398338 -7.2248983e-13 7.2248983e-13 0.260995 -0.260995 
2.6819999 8.8944493e-13 -4.5534307e-13 -15.021152 0.081551224 -7.2275736e-13 7.2275736e-13 0.26117459 -0.26117459 
2.6830001 8.8902567e-13 -4.5571115e-13 -15.033713 0.081704222 -7.2302467e-13 7.2302467e-13 0.26135424 -0.26135424 
2.684 8.8860549e-13 -4.5607929e-13 -15.046278 0.081857331 -7.2329198e-13 7.2329198e-13 0.26153392 -0.26153392 
2.6849999 8.8818427e-13 -4.5644749e-13 -15.058845 0.082010552 -7.2355912e-13 7.2355912e-13 0.26171359 -0.26171359 
2.6860001 8.8776203e-13 -4.5681579e-13 -15.071413 0.082163893 -7.2382616e-13 7.2382616e-13 0.2618933 -0.2618933 
2.687 8.8733871e-13 -4.571842e-13 -15.083983 0.082317345 -7.2409309e-13 7.2409309e-13 0.26207304 -0.26207304 
2.688 8.8691435e-13 -4.5755272e-13 -15.096555 0.082470909 -7.2435997e-13 7.2435997e-13 0.26225281 -0.26225281 
2.6889999 8.8648902e-13 -4.579213e-13 -15.109128 0.082624584 -7.2462674e-13 7.2462674e-13 0.26243263 -0.26243263 
2.6900001 8.8606254e-13 -4.5828993e-13 -15.121703 0.082778379 -7.248934e-13 7.2489334e-13 0.26261243 -0.26261243 
2.691 8.856351e-13 -4.5865866e-13 -15.134281 0.082932286 -7.2515995e-13 7.2515995e-13 0.26279229 -0.26279229 
2.6919999 8.8520673e-13 -4.5902756e-13 -15.14686 0.083086304 -7.2542639e-13 7.2542639e-13 0.26297215 -0.26297215 
2.6930001 8.8477722e-13 -4.5939646e-13 -15.159442 0.083240435 -7.2569278e-13 7.2569278e-13 0.26315206 -0.26315206 
2.694 8.8434669e-13 -4.5976553e-13 -15.172025 0.083394684 -7.2595901e-13 7.2595901e-13 0.26333198 -0.26333198 
2.6949999 8.8391517e-13 -4.6013459e-13 -15.184609 0.083549045 -7.2622518e-13 7.2622518e-13 0.26351193 -0.26351193 
2.6960001 8.8348263e-13 -4.6050381e-13 -15.197197 0.083703518 -7.2649113e-13 7.2649113e-13 0.2636919 -0.2636919 
2.697 8.8304901e-13 -4.6087304e-13 -15.209785 0.083858095 -7.2675709e-13 7.2675709e-13 0.26387191 -0.26387191 
2.698 8.8261435e-13 -4.6124248e-13 -15.222375 0.084012799 -7.2702293e-13 7.2702293e-13 0.26405194 -0.26405194 
2.6989999 8.8217866e-13 -4.6161192e-13 -15.234967 0.084167615 -7.2728862e-13 7.2728862e-13 0.26423198 -0.26423198 
2.7 8.81742e-13 -4.6198147e-13 -15.247561 0.084322535 -7.275543e-13 7.2755425e-13 0.26441205 -0.26441205 
2.701 8.813042e-13 -4.6235108e-13 -15.260157 0.084477581 -7.2781977e-13 7.2781977e-13 0.26459217 -0.26459217 
2.7019999 8.8086542e-13 -4.6272079e-13 -15.272754 0.084632732 -7.2808524e-13 7.2808524e-13 0.2647723 -0.2647723 
2.7030001 8.8042562e-13 -4.6309061e-13 -15.285352 0.084787995 -7.2835054e-13 7.2835054e-13 0.26495245 -0.26495245 
2.704 8.7998478e-13 -4.6346049e-13 -15.297954 0.084943376 -7.2861574e-13 7.2861574e-13 0.26513264 -0.26513264 
2.7049999 8.7954291e-13 -4.6383047e-13 -15.310555 0.08509887 -7.2888088e-13 7.2888088e-13 0.26531282 -0.26531282 
2.7060001 8.7909996e-13 -4.6420051e-13 -15.323161 0.085254475 -7.2914586e-13 7.2914586e-13 0.26549307 -0.26549307 
2.707 8.7865598e-13 -4.6457066e-13 -15.335768 0.0854102 -7.2941073e-13 7.2941073e-13 0.26567331 -0.26567331 
2.7079999 8.7821102e-13 -4.6494091e-13 -15.348374 0.085566022 -7.2967554e-13 7.2967554e-13 0.26585358 -0.26585358 
2.7090001 8.7776493e-13 -4.6531122e-13 -15.360985 0.08572197 -7.299402e-13 7.299402e-13 0.26603389 -0.26603389 
2.71 8.7731791e-13 -4.6568164e-13 -15.373595 0.085878029 -7.302048e-13 7.302048e-13 0.26621419 -0.26621419 
2.711 8.768697e-13 -4.6605206e-13 -15.386209 0.086034201 -7.3046929e-13 7.3046929e-13 0.26639456 -0.26639456 
2.7119999 8.7642057e-13 -4.6642264e-13 -15.398822 0.086190484 -7.3073362e-13 7.3073362e-13 0.26657492 -0.26657492 
2.7130001 8.7597041e-13 -4.6679332e-13 -15.411439 0.08634688 -7.3099789e-13 7.3099789e-13 0.26675531 -0.26675531 
2.714 8.7551906e-13 -4.6716407e-13 -15.424058 0.086503394 -7.3126206e-13 7.3126206e-13 0.26693574 -0.26693574 
2.7149999 8.7506678e-13 -4.6753486e-13 -15.436676 0.086660013 -7.3152606e-13 7.3152606e-13 0.26711616 -0.26711616 
2.7160001 8.7461348e-13 -4.6790577e-13 -15.449298 0.08681675 -7.3179001e-13 7.3179001e-13 0.26729667 -0.26729667 
2.717 8.7415909e-13 -4.6827673e-13 -15.46192 0.0869736 -7.3205385e-13 7.3205385e-13 0.26747715 -0.26747715 
2.7179999 8.7370367e-13 -4.686478e-13 -15.474545 0.087130569 -7.3231758e-13 7.3231758e-13 0.26765767 -0.26765767 
2.7190001 8.7324722e-13 -4.6901898e-13 -15.48717 0.087287635 -7.325812e-13 7.325812e-13 0.26783818 -0.26783818 
2.72 8.7278969e-13 -4.6939021e-13 -15.499799 0.087444827 -7.3284467e-13 7.3284467e-13 0.26801875 -0.26801875 
2.721 8.7233112e-13 -4.6976149e-13 -15.512427 0.087602124 -7.3310813e-13 7.3310813e-13 0.26819935 -0.26819935 
2.7219999 8.7187148e-13 -4.7013288e-13 -15.525058 0.087759539 -7.3337137e-13 7.3337137e-13 0.26837993 -0.26837993 
2.723 8.7141091e-13 -4.7050439e-13 -15.537691 0.087917067 -7.3363462e-13 7.3363462e-13 0.26856059 -0.26856059 
2.724 8.709492e-13 -4.7087594e-13 -15.550325 0.088074706 -7.3389764e-13 7.3389764e-13 0.26874125 -0.26874125 
2.7249999 8.7048646e-13 -4.7124761e-13 -15.562961 0.088232458 -7.3416062e-13 7.3416062e-13 0.26892191 -0.26892191 
2.7260001 8.7002264e-13 -4.7161933e-13 -15.575598 0.088390321 -7.3442348e-13 7.3442348e-13 0.2691026 -0.2691026 
2.727 8.6955779e-13 -4.719911e-13 -15.588236 0.088548303 -7.3468624e-13 7.3468624e-13 0.26928332 -0.26928332 
2.7279999 8.6909191e-13 -4.7236298e-13 -15.600877 0.088706389 -7.3494883e-13 7.3494883e-13 0.26946408 -0.26946408 
2.7290001 8.6862494e-13 -4.7273497e-13 -15.613519 0.088864587 -7.3521137e-13 7.3521137e-13 0.26964486 -0.26964486 
2.73 8.6815695e-13 -4.7310707e-13 -15.626163 0.089022905 -7.354738e-13 7.354738e-13 0.26982567 -0.26982567 
2.7309999 8.6768792e-13 -4.7347917e-13 -15.638806 0.089181334 -7.3573612e-13 7.3573612e-13 0.27000645 -0.27000645 
2.7320001 8.6721781e-13 -4.7385137e-13 -15.651453 0.089339875 -7.3599834e-13 7.3599834e-13 0.27018732 -0.27018732 
2.733 8.6674667e-13 -4.7422363e-13 -15.6641 0.08949852 -7.3626044e-13 7.3626044e-13 0.27036816 -0.27036816 
2.734 8.662745e-13 -4.74596e-13 -15.676748 0.089657292 -7.3652239e-13 7.3652239e-13 0.27054903 -0.27054903 
2.7349999 8.658013e-13 -4.7496848e-13 -15.689401 0.089816168 -7.3678422e-13 7.3678422e-13 0.27072996 -0.27072996 
2.7360001 8.6532691e-13 -4.7534101e-13 -15.702053 0.089975156 -7.37046e-13 7.37046e-13 0.27091089 -0.27091089 
2.737 8.6485159e-13 -4.757136e-13 -15.714706 0.090134263 -7.3730768e-13 7.3730768e-13 0.27109182 -0.27109182 
2.7379999 8.6437509e-13 -4.7608629e-13 -15.727361 0.090293474 -7.3756919e-13 7.3756919e-13 0.27127278 -0.27127278 
2.7390001 8.6389766e-13 -4.764591e-13 -15.740018 0.090452805 -7.3783064e-13 7.3783064e-13 0.27145377 -0.27145377 
2.74 8.6341909e-13 -4.768319e-13 -15.752676 0.09061224 -7.3809199e-13 7.3809199e-13 0.27163479 -0.27163479 
2.7409999 8.629396e-13 -4.7720486e-13 -15.765335 0.090771794 -7.3835317e-13 7.3835317e-13 0.27181581 -0.27181581 
2.7420001 8.6245892e-13 -4.7757783e-13 -15.777995 0.09093146 -7.3861425e-13 7.3861425e-13 0.27199689 -0.27199689 
2.743 8.6197721e-13 -4.779509e-13 -15.790658 0.091091231 -7.3887522e-13 7.3887522e-13 0.27217793 -0.27217793 
2.744 8.6149442e-13 -4.7832409e-13 -15.803322 0.09125112 -7.3913607e-13 7.3913607e-13 0.27235904 -0.27235904 
2.7449999 8.6101064e-13 -4.7869727e-13 -15.815987 0.091411121 -7.3939683e-13 7.3939683e-13 0.27254018 -0.27254018 
2.7460001 8.6052579e-13 -4.7907061e-13 -15.828652 0.091571234 -7.3965752e-13 7.3965752e-13 0.27272132 -0.27272132 
2.747 8.600398e-13 -4.7944401e-13 -15.841319 0.091731451 -7.3991806e-13 7.3991806e-13 0.27290246 -0.27290246 
2.7479999 8.5955283e-13 -4.7981747e-13 -15.85399 0.091891795 -7.4017848e-13 7.4017848e-13 0.27308366 -0.27308366 
2.7490001 8.5906472e-13 -4.8019097e-13 -15.866659 0.092052244 -7.4043874e-13 7.4043874e-13 0.27326483 -0.27326483 
2.75 8.5857569e-13 -4.8056459e-13 -15.879331 0.092212804 -7.4069895e-13 7.4069895e-13 0.27344605 -0.27344605 
2.7509999 8.5808547e-13 -4.8093831e-13 -15.892005 0.092373475 -7.40959e-13 7.40959e-13 0.27362731 -0.27362731 
2.7520001 8.5759427e-13 -4.8131209e-13 -15.904678 0.092534259 -7.4121899e-13 7.4121899e-13 0.27380857 -0.27380857 
2.753 8.5710188e-13 -4.8168593e-13 -15.917355 0.092695162 -7.4147882e-13 7.4147882e-13 0.27398989 -0.27398989 
2.7539999 8.5660851e-13 -4.8205981e-13 -15.930032 0.092856169 -7.4173859e-13 7.4173859e-13 0.27417117 -0.27417117 
2.7550001 8.5611417e-13 -4.8243381e-13 -15.942711 0.093017288 -7.4199821e-13 7.4199821e-13 0.27435249 -0.27435249 
2.756 8.5561864e-13 -4.8280791e-13 -15.955389 0.093178526 -7.4225771e-13 7.4225771e-13 0.27453384 -0.27453384 
2.757 8.5512207e-13 -4.8318202e-13 -15.96807 0.093339868 -7.425171e-13 7.425171e-13 0.27471519 -0.27471519 
2.7579999 8.5462442e-13 -4.8355623e-13 -15.980752 0.093501322 -7.4277634e-13 7.4277634e-13 0.27489659 -0.27489659 
2.7590001 8.541258e-13 -4.8393055e-13 -15.993436 0.093662895 -7.4303557e-13 7.4303557e-13 0.275078 -0.275078 
2.76 8.5362598e-13 -4.8430487e-13 -16.006121 0.093824573 -7.4329459e-13 7.4329459e-13 0.27525944 -0.27525944 
2.7609999 8.5312519e-13 -4.8467935e-13 -16.018806 0.093986362 -7.4355349e-13 7.4355349e-13 0.27544084 -0.27544084 
2.7620001 8.5262331e-13 -4.8505384e-13 -16.031492 0.094148263 -7.4381235e-13 7.4381235e-13 0.27562234 -0.27562234 
2.763 8.5212035e-13 -4.8542843e-13 -16.044182 0.094310276 -7.4407104e-13 7.4407104e-13 0.2758038 -0.2758038 
2.7639999 8.5161625e-13 -4.8580308e-13 -16.056871 0.094472408 -7.4432962e-13 7.4432962e-13 0.27598533 -0.27598533 
2.7650001 8.5111117e-13 -4.8617783e-13 -16.069561 0.094634645 -7.4458809e-13 7.4458809e-13 0.27616683 -0.27616683 
2.766 8.5060501e-13 -4.8655264e-13 -16.082254 0.094796993 -7.448464e-13 7.448464e-13 0.27634838 -0.27634838 
2.767 8.5009777e-13 -4.8692756e-13 -16.094948 0.094959453 -7.4510466e-13 7.4510466e-13 0.27652994 -0.27652994 
2.7679999 8.4958944e-13 -4.8730247e-13 -16.107641 0.095122024 -7.4536281e-13 7.4536281e-13 0.27671149 -0.27671149 
2.7690001 8.4908014e-13 -4.876775e-13 -16.120337 0.095284715 -7.456208e-13 7.456208e-13 0.27689311 -0.27689311 
2.77 8.4856964e-13 -4.8805263e-13 -16.133032 0.095447503 -7.4587867e-13 7.4587867e-13 0.27707472 -0.27707472 
2.7709999 8.4805811e-13 -4.8842777e-13 -16.145731 0.095610417 -7.4613644e-13 7.4613644e-13 0.27725637 -0.27725637 
2.7720001 8.4754556e-13 -4.8880301e-13 -16.15843 0.095773436 -7.463941e-13 7.463941e-13 0.27743804 -0.27743804 
2.773 8.4703181e-13 -4.8917831e-13 -16.171129 0.095936559 -7.4665166e-13 7.4665166e-13 0.27761969 -0.27761969 
2.7739999 8.4651714e-13 -4.8955371e-13 -16.183832 0.096099801 -7.4690905e-13 7.4690905e-13 0.27780139 -0.27780139 
2.7750001 8.4600133e-13 -4.8992917e-13 -16.196535 0.096263155 -7.4716638e-13 7.4716638e-13 0.2779831 -0.2779831 
2.776 8.4548438e-13 -4.9030468e-13 -16.209236 0.096426621 -7.474235e-13 7.474235e-13 0.27816483 -0.27816483 
2.777 8.4496646e-13 -4.9068025e-13 -16.221941 0.096590191 -7.4768062e-13 7.4768062e-13 0.2783466 -0.2783466 
2.7780001 8.444474e-13 -4.9105598e-13 -16.234646 0.09675388 -7.4793752e-13 7.4793752e-13 0.27852836 -0.27852836 
2.779 8.439273e-13 -4.9143166e-13 -16.247355 0.096917681 -7.4819431e-13 7.4819431e-13 0.27871013 -0.27871013 
2.78 8.4340607e-13 -4.918075e-13 -16.260061 0.097081587 -7.4845105e-13 7.4845105e-13 0.27889192 -0.27889192 
2.7809999 8.4288387e-13 -4.9218339e-13 -16.27277 0.097245604 -7.4870763e-13 7.4870763e-13 0.27907375 -0.27907375 
2.7820001 8.4236052e-13 -4.9255928e-13 -16.285479 0.097409733 -7.489641e-13 7.489641e-13 0.2792556 -0.2792556 
2.783 8.4183604e-13 -4.9293534e-13 -16.298189 0.097573973 -7.492204e-13 7.492204e-13 0.27943742 -0.27943742 
2.7839999 8.4131064e-13 -4.9331139e-13 -16.310902 0.097738326 -7.4947665e-13 7.4947665e-13 0.27961931 -0.27961931 
2.7850001 8.4078404e-13 -4.9368756e-13 -16.323614 0.09790279 -7.4973274e-13 7.4973274e-13 0.27980122 -0.27980122 
2.786 8.402563e-13 -4.9406377e-13 -16.336329 0.098067366 -7.4998878e-13 7.4998878e-13 0.2799831 -0.2799831 
2.7869999 8.3972754e-13 -4.9444005e-13 -16.349045 0.098232053 -7.5024465e-13 7.5024465e-13 0.28016505 -0.28016505 
2.7880001 8.3919774e-13 -4.9481643e-13 -16.361761 0.098396845 -7.5050041e-13 7.5050041e-13 0.28034699 -0.28034699 
2.789 8.3866686e-13 -4.9519286e-13 -16.374477 0.098561756 -7.5075601e-13 7.5075601e-13 0.28052893 -0.28052893 
2.79 8.3813485e-13 -4.955693e-13 -16.387196 0.098726772 -7.510115e-13 7.510115e-13 0.28071091 -0.28071091 
2.7909999 8.376018e-13 -4.959459e-13 -16.399914 0.098891899 -7.5126689e-13 7.5126689e-13 0.28089291 -0.28089291 
2.7920001 8.3706772e-13 -4.9632249e-13 -16.412634 0.099057138 -7.5152216e-13 7.5152211e-13 0.28107491 -0.28107491 
2.793 8.3653245e-13 -4.966992e-13 -16.425354 0.099222489 -7.5177728e-13 7.5177728e-13 0.28125694 -0.28125694 
2.7939999 8.3599615e-13 -4.9707601e-13 -16.438076 0.099387951 -7.5203228e-13 7.5203228e-13 0.28143898 -0.28143898 
2.7950001 8.3545871e-13 -4.9745283e-13 -16.4508 0.099553518 -7.5228718e-13 7.5228718e-13 0.28162104 -0.28162104 
2.796 8.3492024e-13 -4.978297e-13 -16.463522 0.099719204 -7.5254196e-13 7.5254196e-13 0.2818031 -0.28180313 
2.7969999 8.3438069e-13 -4.9820662e-13 -16.476248 0.099884994 -7.5279659e-13 7.5279659e-13 0.28198522 -0.28198522 
2.7980001 8.3384005e-13 -4.9858365e-13 -16.488972 0.1000509 -7.530511e-13 7.530511e-13 0.28216732 -0.28216732 
2.799 8.3329833e-13 -4.9896079e-13 -16.501699 0.1002169 -7.5330557e-13 7.5330557e-13 0.28234944 -0.28234944 
2.8 8.3275541e-13 -4.9933793e-13 -16.514425 0.10038303 -7.5355981e-13 7.5355981e-13 0.28253159 -0.28253159 
2.8010001 8.3221152e-13 -4.9971518e-13 -16.527155 0.10054927 -7.53814e-13 7.53814e-13 0.28271374 -0.28271374 
2.802 8.3166655e-13 -5.0009243e-13 -16.539883 0.10071561 -7.5406803e-13 7.5406803e-13 0.28289592 -0.28289592 
2.803 8.3112044e-13 -5.0046978e-13 -16.552612 0.10088206 -7.5432195e-13 7.5432195e-13 0.2830781 -0.2830781 
2.8039999 8.3057329e-13 -5.0084719e-13 -16.565344 0.10104863 -7.5457576e-13 7.5457576e-13 0.28326029 -0.28326029 
2.8050001 8.3002501e-13 -5.0122471e-13 -16.578074 0.1012153 -7.5482941e-13 7.5482941e-13 0.28344253 -0.28344253 
2.806 8.2947565e-13 -5.0160223e-13 -16.590807 0.10138209 -7.5508295e-13 7.5508295e-13 0.28362474 -0.28362474 
2.8069999 8.2892525e-13 -5.0197986e-13 -16.603539 0.10154898 -7.5533639e-13 7.5533639e-13 0.28380701 -0.28380701 
2.8080001 8.2837372e-13 -5.0235754e-13 -16.616274 0.101716 -7.5558966e-13 7.5558966e-13 0.28398928 -0.28398928 
2.809 8.2782116e-13 -5.0273528e-13 -16.629007 0.10188311 -7.5584282e-13 7.5584282e-13 0.28417155 -0.28417155 
2.8099999 8.272674e-13 -5.0311307e-13 -16.641743 0.10205033 -7.5609587e-13 7.5609587e-13 0.28435385 -0.28435385 
2.8110001 8.2671256e-13 -5.0349091e-13 -16.65448 0.10221767 -7.5634881e-13 7.5634881e-13 0.28453615 -0.28453615 
2.812 8.2615674e-13 -5.0386881e-13 -16.667217 0.10238512 -7.566016e-13 7.566016e-13 0.28471848 -0.28471848 
2.813 8.2559968e-13 -5.0424687e-13 -16.679955 0.10255267 -7.5685421e-13 7.5685421e-13 0.28490081 -0.28490081 
2.8139999 8.2504164e-13 -5.0462488e-13 -16.692694 0.10272034 -7.5710683e-13 7.5710683e-13 0.28508317 -0.28508317 
2.8150001 8.2448241e-13 -5.0500299e-13 -16.705433 0.10288811 -7.5735918e-13 7.5735918e-13 0.28526556 -0.28526556 
2.816 8.239222e-13 -5.0538116e-13 -16.718172 0.103056 -7.5761153e-13 7.5761153e-13 0.28544793 -0.28544793 
2.8169999 8.2336086e-13 -5.0575939e-13 -16.730913 0.10322399 -7.5786366e-13 7.5786366e-13 0.28563032 -0.28563032 
2.8180001 8.2279837e-13 -5.0613772e-13 -16.743654 0.1033921 -7.5811574e-13 7.5811574e-13 0.28581277 -0.28581277 
2.819 8.222348e-13 -5.0651605e-13 -16.756395 0.10356032 -7.5836765e-13 7.5836765e-13 0.28599519 -0.28599519 
2.8199999 8.2167015e-13 -5.0689449e-13 -16.769138 0.10372864 -7.5861946e-13 7.5861946e-13 0.28617764 -0.28617764 
2.8210001 8.2110441e-13 -5.0727299e-13 -16.781883 0.10389708 -7.5887105e-13 7.5887105e-13 0.28636009 -0.28636009 
2.822 8.2053754e-13 -5.0765154e-13 -16.794628 0.10406562 -7.5912264e-13 7.5912264e-13 0.28654256 -0.28654256 
2.823 8.1996963e-13 -5.0803014e-13 -16.807371 0.10423427 -7.5937401e-13 7.5937401e-13 0.28672501 -0.28672501 
2.8239999 8.1940054e-13 -5.0840874e-13 -16.820118 0.10440303 -7.5962527e-13 7.5962527e-13 0.28690752 -0.28690752 
2.825 8.1883046e-13 -5.0878751e-13 -16.832863 0.10457191 -7.5987643e-13 7.5987643e-13 0.28709003 -0.28709003 
2.826 8.182592e-13 -5.0916628e-13 -16.845612 0.1047409 -7.6012748e-13 7.6012748e-13 0.28727257 -0.28727257 
2.8269999 8.176869e-13 -5.095451e-13 -16.858358 0.10490999 -7.6037841e-13 7.6037841e-13 0.28745511 -0.28745511 
2.8280001 8.1711347e-13 -5.0992403e-13 -16.871107 0.10507918 -7.6062914e-13 7.6062914e-13 0.28763765 -0.28763765 
2.829 8.1653895e-13 -5.1030301e-13 -16.883856 0.1052485 -7.608798e-13 7.608798e-13 0.28782022 -0.28782022 
2.8299999 8.1596335e-13 -5.1068199e-13 -16.896605 0.10541791 -7.6113031e-13 7.6113031e-13 0.28800279 -0.28800279 
2.8310001 8.1538655e-13 -5.1106108e-13 -16.909353 0.10558745 -7.613807e-13 7.613807e-13 0.28818539 -0.28818539 
2.832 8.1480872e-13 -5.1144023e-13 -16.922106 0.10575709 -7.6163094e-13 7.6163094e-13 0.28836799 -0.28836799 
2.8329999 8.1422976e-13 -5.1181943e-13 -16.934856 0.10592683 -7.6188106e-13 7.6188106e-13 0.28855062 -0.28855062 
2.8340001 8.1364971e-13 -5.1219868e-13 -16.947607 0.10609669 -7.6213108e-13 7.6213108e-13 0.28873321 -0.28873321 
2.835 8.1306858e-13 -5.1257794e-13 -16.96036 0.10626665 -7.6238094e-13 7.6238094e-13 0.2889159 -0.2889159 
2.836 8.1248636e-13 -5.1295735e-13 -16.973112 0.10643673 -7.6263068e-13 7.6263068e-13 0.28909856 -0.28909856 
2.8369999 8.1190301e-13 -5.1333677e-13 -16.985865 0.10660691 -7.6288026e-13 7.6288026e-13 0.28928122 -0.28928122 
2.8380001 8.1131851e-13 -5.1371624e-13 -16.998619 0.10677721 -7.6312974e-13 7.6312974e-13 0.28946388 -0.28946388 
2.839 8.1073299e-13 -5.1409576e-13 -17.011374 0.10694761 -7.6337911e-13 7.6337911e-13 0.28964657 -0.28964657 
2.8399999 8.1014628e-13 -5.1447534e-13 -17.024128 0.10711812 -7.6362831e-13 7.6362831e-13 0.28982928 -0.28982928 
2.8410001 8.0955853e-13 -5.1485503e-13 -17.036884 0.10728874 -7.6387741e-13 7.6387741e-13 0.290012 -0.290012 
2.842 8.089697e-13 -5.1523477e-13 -17.049639 0.10745946 -7.6412634e-13 7.6412634e-13 0.29019475 -0.29019475 
2.8429999 8.0837973e-13 -5.1561452e-13 -17.062395 0.1076303 -7.6437516e-13 7.6437516e-13 0.29037747 -0.29037747 
2.8440001 8.0778857e-13 -5.1599431e-13 -17.075151 0.10780125 -7.6462388e-13 7.6462388e-13 0.29056025 -0.29056025 
2.845 8.0719649e-13 -5.1637416e-13 -17.08791 0.1079723 -7.6487243e-13 7.6487243e-13 0.29074299 -0.29074299 
2.846 8.066031e-13 -5.1675407e-13 -17.100666 0.10814347 -7.6512088e-13 7.6512088e-13 0.29092577 -0.29092577 
2.8469999 8.0600874e-13 -5.1713413e-13 -17.113424 0.10831475 -7.6536916e-13 7.6536916e-13 0.29110855 -0.29110855 
2.848 8.0541319e-13 -5.1751415e-13 -17.126184 0.10848612 -7.6561739e-13 7.6561739e-13 0.29129136 -0.29129136 
2.849 8.0481661e-13 -5.1789421e-13 -17.138943 0.10865761 -7.658654e-13 7.658654e-13 0.29147416 -0.29147416 
2.8499999 8.0421883e-13 -5.1827439e-13 -17.151703 0.10882922 -7.661133e-13 7.661133e-13 0.29165697 -0.29165697 
2.8510001 8.0361997e-13 -5.1865456e-13 -17.164461 0.10900092 -7.663611e-13 7.663611e-13 0.29183981 -0.29183981 
2.852 8.0302003e-13 -5.1903485e-13 -17.177221 0.10917273 -7.6660867e-13 7.6660867e-13 0.29202268 -0.29202268 
2.8529999 8.02419e-13 -5.1941513e-13 -17.189981 0.10934465 -7.6685625e-13 7.6685625e-13 0.29220554 -0.29220554 
2.8540001 8.0181678e-13 -5.1979547e-13 -17.202744 0.10951669 -7.6710361e-13 7.6710361e-13 0.29238838 -0.29238841 
2.855 8.0121353e-13 -5.2017592e-13 -17.215504 0.10968883 -7.6735086e-13 7.6735086e-13 0.29257128 -0.29257128 
2.8559999 8.0060909e-13 -5.2055642e-13 -17.228266 0.10986108 -7.6759795e-13 7.6759795e-13 0.29275417 -0.29275417 
2.8570001 8.0000356e-13 -5.2093692e-13 -17.241028 0.11003344 -7.6784493e-13 7.6784488e-13 0.29293707 -0.29293707 
2.858 7.9939695e-13 -5.2131747e-13 -17.25379 0.1102059 -7.6809175e-13 7.6809175e-13 0.29311997 -0.29311997 
2.859 7.987892e-13 -5.2169808e-13 -17.266554 0.11037847 -7.6833846e-13 7.6833846e-13 0.29330286 -0.29330286 
2.8599999 7.9818037e-13 -5.220788e-13 -17.279316 0.11055116 -7.6858501e-13 7.6858501e-13 0.29348579 -0.29348582 
2.8610001 7.975704e-13 -5.2245946e-13 -17.29208 0.11072395 -7.6883145e-13 7.6883145e-13 0.29366875 -0.29366875 
2.862 7.9695929e-13 -5.2284029e-13 -17.304842 0.11089684 -7.6907778e-13 7.6907778e-13 0.2938517 -0.2938517 
2.8629999 7.9634709e-13 -5.2322111e-13 -17.317608 0.11106985 -7.6932395e-13 7.6932395e-13 0.29403466 -0.29403466 
2.8640001 7.9573376e-13 -5.23602e-13 -17.330372 0.11124295 -7.6957001e-13 7.6957001e-13 0.29421765 -0.29421765 
2.865 7.9511934e-13 -5.2398293e-13 -17.343136 0.11141618 -7.6981591e-13 7.6981591e-13 0.2944006 -0.2944006 
2.8659999 7.9450379e-13 -5.2436392e-13 -17.3559 0.11158951 -7.7006164e-13 7.7006164e-13 0.29458362 -0.29458362 
2.8670001 7.9388715e-13 -5.2474491e-13 -17.368664 0.11176294 -7.7030727e-13 7.7030727e-13 0.29476658 -0.2947666 
2.868 7.9326937e-13 -5.2512606e-13 -17.38143 0.11193649 -7.7055278e-13 7.7055278e-13 0.29494962 -0.29494962 
2.869 7.926504e-13 -5.2550716e-13 -17.394196 0.11211014 -7.7079814e-13 7.7079814e-13 0.29513264 -0.29513264 
2.8699999 7.9203045e-13 -5.2588836e-13 -17.406961 0.11228389 -7.7104339e-13 7.7104339e-13 0.29531565 -0.29531565 
2.8710001 7.9140926e-13 -5.2626962e-13 -17.419727 0.11245777 -7.7128847e-13 7.7128847e-13 0.2954987 -0.2954987 
2.872 7.9078703e-13 -5.2665088e-13 -17.432493 0.11263175 -7.7153339e-13 7.7153339e-13 0.29568174 -0.29568174 
2.8729999 7.9016367e-13 -5.2703219e-13 -17.445259 0.11280583 -7.717782e-13 7.717782e-13 0.29586479 -0.29586479 
2.8740001 7.8953917e-13 -5.2741356e-13 -17.458027 0.11298002 -7.7202291e-13 7.7202291e-13 0.29604784 -0.29604784 
2.875 7.8891353e-13 -5.2779498e-13 -17.470793 0.11315431 -7.722674e-13 7.722674e-13 0.29623091 -0.29623091 
2.8759999 7.8828681e-13 -5.2817652e-13 -17.483559 0.11332871 -7.7251183e-13 7.7251183e-13 0.29641399 -0.29641399 
2.8770001 7.8765895e-13 -5.2855799e-13 -17.496326 0.11350323 -7.727561e-13 7.727561e-13 0.29659709 -0.29659709 
2.878 7.8702995e-13 -5.2893958e-13 -17.509092 0.11367784 -7.7300021e-13 7.7300021e-13 0.29678017 -0.29678017 
2.8789999 7.8639986e-13 -5.2932122e-13 -17.52186 0.11385258 -7.7324421e-13 7.7324421e-13 0.29696327 -0.29696327 
2.8800001 7.8576859e-13 -5.2970291e-13 -17.534628 0.11402742 -7.734881e-13 7.734881e-13 0.29714641 -0.29714641 
2.881 7.8513628e-13 -5.300846e-13 -17.547396 0.11420235 -7.7373177e-13 7.7373177e-13 0.29732955 -0.29732955 
2.882 7.8450278e-13 -5.3046635e-13 -17.560163 0.1143774 -7.7397539e-13 7.7397539e-13 0.29751268 -0.29751268 
2.8829999 7.838682e-13 -5.3084815e-13 -17.572931 0.11455255 -7.742188e-13 7.742188e-13 0.29769582 -0.29769582 
2.8840001 7.8323247e-13 -5.3123001e-13 -17.585699 0.11472782 -7.7446215e-13 7.7446215e-13 0.29787895 -0.29787895 
2.885 7.8259567e-13 -5.3161192e-13 -17.598467 0.11490319 -7.7470528e-13 7.7470528e-13 0.29806212 -0.29806212 
2.8859999 7.8195767e-13 -5.3199388e-13 -17.611235 0.11507866 -7.749483e-13 7.749483e-13 0.29824528 -0.29824528 
2.8870001 7.8131859e-13 -5.3237585e-13 -17.624002 0.11525425 -7.7519116e-13 7.7519116e-13 0.29842842 -0.29842842 
2.888 7.8067836e-13 -5.3275787e-13 -17.63677 0.11542993 -7.7543392e-13 7.7543392e-13 0.29861161 -0.29861161 
2.8889999 7.8003701e-13 -5.3313994e-13 -17.649538 0.11560573 -7.7567656e-13 7.7567656e-13 0.29879481 -0.29879481 
2.8900001 7.7939456e-13 -5.3352212e-13 -17.662306 0.11578164 -7.7591899e-13 7.7591899e-13 0.298978 -0.298978 
2.891 7.7875098e-13 -5.339043e-13 -17.675074 0.11595764 -7.7616131e-13 7.7616131e-13 0.2991612 -0.2991612 
2.892 7.781062e-13 -5.3428648e-13 -17.687841 0.11613377 -7.7640352e-13 7.7640352e-13 0.29934439 -0.29934439 
2.8929999 7.774604e-13 -5.3466877e-13 -17.700609 0.11630999 -7.7664557e-13 7.7664557e-13 0.29952762 -0.29952762 
2.8940001 7.768134e-13 -5.3505101e-13 -17.713379 0.11648633 -7.7688745e-13 7.7688745e-13 0.29971084 -0.29971084 
2.895 7.7616526e-13 -5.3543341e-13 -17.726147 0.11666275 -7.7712923e-13 7.7712923e-13 0.29989406 -0.29989406 
2.8959999 7.7551599e-13 -5.358158e-13 -17.738914 0.1168393 -7.773709e-13 7.773709e-13 0.30007732 -0.30007732 
2.8970001 7.7486563e-13 -5.361982e-13 -17.751682 0.11701594 -7.7761235e-13 7.7761235e-13 0.30026054 -0.30026054 
2.898 7.7421413e-13 -5.3658071e-13 -17.76445 0.1171927 -7.7785369e-13 7.7785369e-13 0.30044377 -0.30044377 
2.8989999 7.735615e-13 -5.3696321e-13 -17.777218 0.11736957 -7.7809487e-13 7.7809487e-13 0.30062705 -0.30062705 
2.9000001 7.7290773e-13 -5.3734578e-13 -17.789986 0.11754654 -7.78336e-13 7.78336e-13 0.30081031 -0.30081031 
2.901 7.7225287e-13 -5.3772839e-13 -17.802755 0.11772361 -7.7857686e-13 7.7857686e-13 0.30099356 -0.30099356 
2.902 7.7159687e-13 -5.3811106e-13 -17.815521 0.11790079 -7.7881766e-13 7.7881766e-13 0.30117685 -0.30117685 
2.9030001 7.7093968e-13 -5.3849373e-13 -17.828289 0.11807808 -7.790583e-13 7.790583e-13 0.3013601 -0.3013601 
2.904 7.7028135e-13 -5.3887645e-13 -17.841057 0.11825547 -7.7929877e-13 7.7929877e-13 0.30154341 -0.30154341 
2.905 7.6962194e-13 -5.3925923e-13 -17.853825 0.11843297 -7.7953914e-13 7.7953914e-13 0.3017267 -0.3017267 
2.9059999 7.6896139e-13 -5.3964206e-13 -17.86659 0.11861057 -7.7977934e-13 7.7977934e-13 0.30191001 -0.30191001 
2.9070001 7.6829976e-13 -5.4002489e-13 -17.879358 0.11878828 -7.8001939e-13 7.8001939e-13 0.3020933 -0.3020933 
2.908 7.6763688e-13 -5.4040778e-13 -17.892126 0.11896611 -7.8025937e-13 7.8025937e-13 0.30227661 -0.30227661 
2.9089999 7.6697297e-13 -5.4079077e-13 -17.904892 0.11914403 -7.8049909e-13 7.8049909e-13 0.30245993 -0.30245993 
2.9100001 7.6630781e-13 -5.4117366e-13 -17.91766 0.11932205 -7.807387e-13 7.807387e-13 0.30264324 -0.30264324 
2.911 7.6564162e-13 -5.4155671e-13 -17.930426 0.1195002 -7.8097826e-13 7.8097826e-13 0.30282658 -0.30282658 
2.9119999 7.6497424e-13 -5.4193981e-13 -17.943192 0.11967843 -7.8121759e-13 7.8121759e-13 0.3030099 -0.3030099 
2.9130001 7.6430577e-13 -5.4232286e-13 -17.955957 0.11985678 -7.8145677e-13 7.8145677e-13 0.30319321 -0.30319321 
2.914 7.6363612e-13 -5.4270602e-13 -17.968723 0.12003522 -7.8169589e-13 7.8169589e-13 0.30337656 -0.30337656 
2.915 7.6296537e-13 -5.4308917e-13 -17.981489 0.12021378 -7.8193479e-13 7.8193479e-13 0.3035599 -0.3035599 
2.9159999 7.6229344e-13 -5.4347244e-13 -17.994255 0.12039246 -7.8217353e-13 7.8217353e-13 0.30374324 -0.30374324 
2.9170001 7.6162042e-13 -5.4385565e-13 -18.007019 0.12057121 -7.8241222e-13 7.8241222e-13 0.30392662 -0.30392662 
2.918 7.6094621e-13 -5.4423897e-13 -18.019783 0.12075008 -7.8265069e-13 7.8265069e-13 0.30410999 -0.30410999 
2.9189999 7.6027092e-13 -5.4462224e-13 -18.032549 0.12092907 -7.82889e-13 7.82889e-13 0.3042933 -0.3042933 
2.9200001 7.5959443e-13 -5.4500561e-13 -18.045315 0.12110815 -7.831272e-13 7.831272e-13 0.30447668 -0.30447668 
2.921 7.589168e-13 -5.4538904e-13 -18.058079 0.12128734 -7.8336523e-13 7.8336523e-13 0.30466008 -0.30466008 
2.9219999 7.5823809e-13 -5.4577247e-13 -18.070841 0.12146664 -7.8360316e-13 7.8360316e-13 0.30484343 -0.30484343 
2.9230001 7.5755819e-13 -5.4615595e-13 -18.083605 0.12164603 -7.8384087e-13 7.8384087e-13 0.3050268 -0.3050268 
2.924 7.568772e-13 -5.4653948e-13 -18.096369 0.12182554 -7.8407853e-13 7.8407853e-13 0.3052102 -0.3052102 
2.925 7.5619502e-13 -5.4692302e-13 -18.109131 0.12200515 -7.8431597e-13 7.8431597e-13 0.30539358 -0.30539358 
2.9260001 7.5551176e-13 -5.4730661e-13 -18.121893 0.12218486 -7.8455325e-13 7.8455325e-13 0.30557698 -0.30557698 
2.927 7.548273e-13 -5.4769026e-13 -18.134657 0.12236468 -7.8479047e-13 7.8479047e-13 0.30576038 -0.30576038 
2.928 7.541417e-13 -5.480739e-13 -18.147419 0.12254462 -7.8502753e-13 7.8502753e-13 0.30594376 -0.30594376 
2.9289999 7.5345497e-13 -5.484576e-13 -18.160179 0.12272464 -7.8526438e-13 7.8526438e-13 0.30612716 -0.30612716 
2.9300001 7.527671e-13 -5.488413e-13 -18.172941 0.12290478 -7.8550111e-13 7.8550111e-13 0.30631056 -0.30631056 
2.931 7.5207809e-13 -5.4922511e-13 -18.185701 0.12308501 -7.8573769e-13 7.8573769e-13 0.30649397 -0.30649397 
2.9319999 7.5138794e-13 -5.4960892e-13 -18.198463 0.12326536 -7.8597415e-13 7.8597415e-13 0.3066774 -0.3066774 
2.9330001 7.506966e-13 -5.4999272e-13 -18.211224 0.1234458 -7.862104e-13 7.862104e-13 0.3068608 -0.3068608 
2.934 7.5000417e-13 -5.5037664e-13 -18.223984 0.12362635 -7.8644659e-13 7.8644659e-13 0.30704424 -0.30704424 
2.9349999 7.4931061e-13 -5.507605e-13 -18.236742 0.12380702 -7.8668257e-13 7.8668257e-13 0.30722764 -0.30722764 
2.9360001 7.4861585e-13 -5.5114442e-13 -18.249502 0.12398778 -7.8691838e-13 7.8691838e-13 0.30741107 -0.30741107 
2.937 7.4791996e-13 -5.5152839e-13 -18.262259 0.12416865 -7.8715409e-13 7.8715409e-13 0.30759448 -0.30759448 
2.938 7.4722298e-13 -5.5191241e-13 -18.275017 0.12434962 -7.8738968e-13 7.8738968e-13 0.30777791 -0.30777791 
2.9389999 7.465248e-13 -5.5229649e-13 -18.287775 0.1245307 -7.8762506e-13 7.8762506e-13 0.30796134 -0.30796134 
2.9400001 7.4582549e-13 -5.5268051e-13 -18.300533 0.12471187 -7.8786034e-13 7.8786034e-13 0.30814478 -0.30814478 
2.941 7.4512499e-13 -5.5306459e-13 -18.313288 0.12489316 -7.8809545e-13 7.8809545e-13 0.30832821 -0.30832821 
2.9419999 7.444234e-13 -5.5344878e-13 -18.326044 0.12507455 -7.8833039e-13 7.8833039e-13 0.30851164 -0.30851164 
2.9430001 7.4372062e-13 -5.5383297e-13 -18.3388 0.12525603 -7.8856518e-13 7.8856518e-13 0.30869511 -0.30869511 
2.944 7.4301676e-13 -5.542171e-13 -18.351557 0.12543763 -7.8879985e-13 7.8879985e-13 0.30887851 -0.30887851 
2.9449999 7.423117e-13 -5.546014e-13 -18.364311 0.12561932 -7.8903437e-13 7.8903431e-13 0.30906194 -0.30906194 
2.9460001 7.4160551e-13 -5.5498564e-13 -18.377066 0.12580113 -7.8926872e-13 7.8926872e-13 0.30924541 -0.30924541 
2.947 7.4089812e-13 -5.5536993e-13 -18.38982 0.12598303 -7.895029e-13 7.895029e-13 0.30942884 -0.30942884 
2.948 7.4018965e-13 -5.5575428e-13 -18.402573 0.12616505 -7.8973698e-13 7.8973698e-13 0.3096123 -0.3096123 
2.9489999 7.3947998e-13 -5.5613863e-13 -18.415325 0.12634717 -7.899709e-13 7.899709e-13 0.30979574 -0.30979574 
2.95 7.3876918e-13 -5.5652298e-13 -18.428078 0.12652938 -7.9020465e-13 7.9020465e-13 0.3099792 -0.3099792 
2.951 7.3805724e-13 -5.5690738e-13 -18.440828 0.12671171 -7.904383e-13 7.904383e-13 0.31016266 -0.31016266 
2.9519999 7.3734416e-13 -5.5729184e-13 -18.453579 0.12689413 -7.9067173e-13 7.9067173e-13 0.3103461 -0.3103461 
2.9530001 7.3662994e-13 -5.5767636e-13 -18.466328 0.12707666 -7.9090505e-13 7.9090505e-13 0.31052953 -0.31052953 
2.954 7.3591453e-13 -5.5806087e-13 -18.479078 0.1272593 -7.9113815e-13 7.9113815e-13 0.31071302 -0.31071302 
2.9549999 7.3519793e-13 -5.5844543e-13 -18.491829 0.12744203 -7.9137115e-13 7.9137115e-13 0.31089646 -0.31089646 
2.9560001 7.3448029e-13 -5.5882995e-13 -18.504576 0.12762487 -7.9160403e-13 7.9160403e-13 0.31107989 -0.31107989 
2.957 7.3376136e-13 -5.5921457e-13 -18.517324 0.12780783 -7.9183676e-13 7.9183676e-13 0.31126338 -0.31126338 
2.9579999 7.3304139e-13 -5.5959919e-13 -18.530071 0.12799086 -7.9206926e-13 7.9206926e-13 0.31144682 -0.31144682 
2.9590001 7.3232024e-13 -5.5998386e-13 -18.542816 0.12817402 -7.9230166e-13 7.9230166e-13 0.31163028 -0.31163028 
2.96 7.3159789e-13 -5.6036848e-13 -18.555563 0.12835726 -7.925339e-13 7.925339e-13 0.31181374 -0.31181374 
2.961 7.3087445e-13 -5.6075327e-13 -18.56831 0.12854062 -7.9276597e-13 7.9276597e-13 0.31199721 -0.31199721 
2.9619999 7.3014983e-13 -5.61138e-13 -18.581053 0.12872407 -7.9299794e-13 7.9299794e-13 0.31218064 -0.31218064 
2.9630001 7.2942401e-13 -5.6152273e-13 -18.593798 0.12890764 -7.9322974e-13 7.9322974e-13 0.31236413 -0.31236413 
2.964 7.286971e-13 -5.6190751e-13 -18.606541 0.12909131 -7.9346133e-13 7.9346133e-13 0.31254756 -0.31254756 
2.9649999 7.2796901e-13 -5.6229235e-13 -18.619282 0.12927507 -7.936928e-13 7.936928e-13 0.312731 -0.312731 
2.9660001 7.2723977e-13 -5.6267718e-13 -18.632025 0.12945895 -7.9392412e-13 7.9392412e-13 0.31291449 -0.31291449 
2.967 7.2650935e-13 -5.6306208e-13 -18.644766 0.12964292 -7.9415532e-13 7.9415532e-13 0.31309792 -0.31309792 
2.9679999 7.2577784e-13 -5.6344697e-13 -18.657505 0.12982699 -7.9438631e-13 7.9438631e-13 0.31328139 -0.31328139 
2.9690001 7.2504513e-13 -5.6383191e-13 -18.670246 0.13001117 -7.9461719e-13 7.9461719e-13 0.31346485 -0.31346485 
2.97 7.2431124e-13 -5.642168e-13 -18.682983 0.13019545 -7.9484791e-13 7.9484791e-13 0.31364828 -0.31364828 
2.971 7.235762e-13 -5.646018e-13 -18.695723 0.13037984 -7.9507847e-13 7.9507847e-13 0.31383175 -0.31383175 
2.9719999 7.2284003e-13 -5.6498681e-13 -18.708458 0.13056433 -7.9530886e-13 7.9530886e-13 0.31401521 -0.31401521 
2.973 7.2210266e-13 -5.6537181e-13 -18.721197 0.13074891 -7.9553909e-13 7.9553909e-13 0.31419864 -0.31419864 
2.974 7.2136416e-13 -5.6575686e-13 -18.733932 0.13093361 -7.9576916e-13 7.9576916e-13 0.31438208 -0.31438208 
2.9749999 7.2062451e-13 -5.6614197e-13 -18.746666 0.1311184 -7.9599912e-13 7.9599912e-13 0.31456554 -0.31456554 
2.9760001 7.1988368e-13 -5.6652702e-13 -18.759401 0.1313033 -7.9622891e-13 7.9622886e-13 0.314749 -0.314749 
2.977 7.1914171e-13 -5.6691213e-13 -18.772133 0.13148829 -7.9645855e-13 7.9645855e-13 0.31493244 -0.31493244 
2.9779999 7.1839859e-13 -5.6729735e-13 -18.784866 0.1316734 -7.9668802e-13 7.9668802e-13 0.31511587 -0.31511587 
2.9790001 7.1765423e-13 -5.6768251e-13 -18.797598 0.1318586 -7.9691727e-13 7.9691727e-13 0.3152993 -0.3152993 
2.98 7.1690885e-13 -5.6806767e-13 -18.810329 0.13204391 -7.9714647e-13 7.9714647e-13 0.31548277 -0.31548277 
2.9809999 7.1616221e-13 -5.6845289e-13 -18.823057 0.13222931 -7.9737546e-13 7.9737546e-13 0.3156662 -0.3156662 
2.9820001 7.1541444e-13 -5.6883811e-13 -18.835787 0.13241482 -7.9760428e-13 7.9760428e-13 0.31584963 -0.31584963 
2.983 7.1466547e-13 -5.6922338e-13 -18.848515 0.13260044 -7.9783299e-13 7.9783299e-13 0.31603307 -0.31603307 
2.984 7.1391536e-13 -5.696087e-13 -18.861242 0.13278614 -7.9806154e-13 7.9806154e-13 0.3162165 -0.3162165 
2.9849999 7.1316412e-13 -5.6999392e-13 -18.873968 0.13297196 -7.9828987e-13 7.9828987e-13 0.31639993 -0.31639993 
2.9860001 7.1241168e-13 -5.703793e-13 -18.886694 0.13315788 -7.9851815e-13 7.9851815e-13 0.31658334 -0.31658334 
2.987 7.1165811e-13 -5.7076463e-13 -18.899418 0.13334389 -7.9874616e-13 7.9874616e-13 0.3167668 -0.3167668 
2.9879999 7.1090334e-13 -5.7115001e-13 -18.912142 0.13353001 -7.9897406e-13 7.9897406e-13 0.3169502 -0.3169502 
2.9890001 7.1014744e-13 -5.7153539e-13 -18.924864 0.13371623 -7.992018e-13 7.992018e-13 0.31713364 -0.31713364 
2.99 7.0939034e-13 -5.7192082e-13 -18.937586 0.13390255 -7.9942942e-13 7.9942942e-13 0.31731704 -0.31731704 
2.9909999 7.086321e-13 -5.7230625e-13 -18.950306 0.13408898 -7.9965684e-13 7.9965684e-13 0.31750044 -0.31750044 
2.9920001 7.0787267e-13 -5.7269169e-13 -18.963026 0.1342755 -7.9988408e-13 7.9988408e-13 0.31768385 -0.31768385 
2.993 7.071121e-13 -5.7307718e-13 -18.975744 0.13446212 -8.0011123e-13 8.0011123e-13 0.31786728 -0.31786728 
2.994 7.063504e-13 -5.7346266e-13 -18.988462 0.13464884 -8.003382e-13 8.003382e-13 0.31805065 -0.31805065 
2.9949999 7.055875e-13 -5.7384815e-13 -19.001179 0.13483568 -8.0056502e-13 8.0056502e-13 0.31823406 -0.31823406 
2.9960001 7.0482341e-13 -5.7423369e-13 -19.013895 0.13502261 -8.0079162e-13 8.0079162e-13 0.31841749 -0.31841749 
2.997 7.0405818e-13 -5.7461924e-13 -19.026609 0.13520963 -8.0101816e-13 8.0101816e-13 0.31860086 -0.31860086 
2.9979999 7.0329175e-13 -5.7500483e-13 -19.039324 0.13539676 -8.0124438e-13 8.0124438e-13 0.31878427 -0.31878427 
2.9990001 7.0252425e-13 -5.7539038e-13 -19.052036 0.135584 -8.014706e-13 8.014706e-13 0.31896764 -0.31896764 
3 7.0175544e-13 -5.7577597e-13 -19.064747 0.13577133 -8.0169655e-13 8.0169655e-13 0.31915101 -0.31915101 
3.0009999 7.009856e-13 -5.7616162e-13 -19.077457 0.13595876 -8.0192238e-13 8.0192238e-13 0.31933439 -0.31933439 
3.0020001 7.0021446e-13 -5.7654727e-13 -19.090166 0.13614631 -8.0214806e-13 8.0214806e-13 0.31951779 -0.31951779 
3.003 6.9944224e-13 -5.7693292e-13 -19.102875 0.13633394 -8.0237363e-13 8.0237363e-13 0.31970114 -0.31970114 
3.0039999 6.9866888e-13 -5.7731863e-13 -19.115582 0.13652167 -8.0259904e-13 8.0259904e-13 0.31988451 -0.31988451 
3.0050001 6.9789427e-13 -5.7770423e-13 -19.128288 0.13670951 -8.0282422e-13 8.0282422e-13 0.32006785 -0.32006785 
3.006 6.9711858e-13 -5.7808998e-13 -19.140991 0.13689744 -8.030492e-13 8.030492e-13 0.32025123 -0.32025123 
3.007 6.9634164e-13 -5.7847569e-13 -19.153696 0.13708548 -8.0327411e-13 8.0327411e-13 0.32043457 -0.32043457 
3.0079999 6.9556356e-13 -5.7886145e-13 -19.166399 0.13727361 -8.0349881e-13 8.0349881e-13 0.32061791 -0.32061791 
3.0090001 6.9478429e-13 -5.7924721e-13 -19.1791 0.13746184 -8.0372335e-13 8.0372335e-13 0.32080126 -0.32080126 
3.01 6.9400388e-13 -5.7963297e-13 -19.191801 0.13765019 -8.0394773e-13 8.0394773e-13 0.3209846 -0.3209846 
3.0109999 6.9322228e-13 -5.8001873e-13 -19.2045 0.13783862 -8.04172e-13 8.04172e-13 0.32116792 -0.32116792 
3.0120001 6.9243954e-13 -5.8040459e-13 -19.217197 0.13802716 -8.0439605e-13 8.0439605e-13 0.32135126 -0.32135126 
3.013 6.9165561e-13 -5.8079035e-13 -19.229895 0.1382158 -8.0461999e-13 8.0461999e-13 0.32153457 -0.32153457 
3.0139999 6.9087048e-13 -5.8117622e-13 -19.24259 0.13840453 -8.0484371e-13 8.0484371e-13 0.32171789 -0.32171789 
3.0150001 6.9008422e-13 -5.8156203e-13 -19.255285 0.13859338 -8.0506733e-13 8.0506733e-13 0.3219012 -0.3219012 
3.016 6.8929682e-13 -5.8194796e-13 -19.267979 0.13878232 -8.0529078e-13 8.0529078e-13 0.32208452 -0.32208452 
3.017 6.8850817e-13 -5.8233382e-13 -19.28067 0.13897134 -8.0551397e-13 8.0551397e-13 0.3222678 -0.3222678 
3.0179999 6.8771838e-13 -5.8271969e-13 -19.29336 0.13916048 -8.0573715e-13 8.0573704e-13 0.32245111 -0.32245111 
3.0190001 6.8692746e-13 -5.8310556e-13 -19.306051 0.13934973 -8.0596006e-13 8.0596006e-13 0.3226344 -0.3226344 
3.02 6.8613528e-13 -5.8349153e-13 -19.318737 0.13953906 -8.0618287e-13 8.0618287e-13 0.32281765 -0.32281765 
3.0209999 6.8534197e-13 -5.838774e-13 -19.331425 0.1397285 -8.064054e-13 8.064054e-13 0.32300094 -0.32300094 
3.0220001 6.8454747e-13 -5.8426338e-13 -19.34411 0.13991803 -8.0662788e-13 8.0662788e-13 0.32318422 -0.32318422 
3.023 6.8375183e-13 -5.846493e-13 -19.356796 0.14010766 -8.0685014e-13 8.0685014e-13 0.32336748 -0.32336748 
3.0239999 6.8295499e-13 -5.8503528e-13 -19.369478 0.1402974 -8.0707224e-13 8.0707224e-13 0.32355073 -0.32355073 
3.0250001 6.8215697e-13 -5.8542125e-13 -19.38216 0.14048722 -8.0729423e-13 8.0729423e-13 0.32373399 -0.32373399 
3.026 6.8135786e-13 -5.8580723e-13 -19.394842 0.14067717 -8.0751595e-13 8.0751595e-13 0.32391724 -0.32391724 
3.027 6.805575e-13 -5.861932e-13 -19.40752 0.1408672 -8.0773761e-13 8.0773761e-13 0.32410046 -0.32410046 
3.0280001 6.7975595e-13 -5.8657923e-13 -19.420197 0.14105733 -8.0795911e-13 8.0795911e-13 0.32428369 -0.32428369 
3.029 6.789532e-13 -5.8696526e-13 -19.432875 0.14124756 -8.081804e-13 8.081804e-13 0.32446691 -0.32446691 
3.03 6.7814938e-13 -5.8735129e-13 -19.445551 0.14143789 -8.0840158e-13 8.0840158e-13 0.32465014 -0.32465014 
3.0309999 6.773443e-13 -5.8773732e-13 -19.458221 0.14162831 -8.0862248e-13 8.0862248e-13 0.32483336 -0.32483336 
3.0320001 6.7653809e-13 -5.8812341e-13 -19.470896 0.14181884 -8.0884328e-13 8.0884328e-13 0.32501653 -0.32501653 
3.033 6.7573063e-13 -5.8850949e-13 -19.483566 0.14200945 -8.0906397e-13 8.0906397e-13 0.32519975 -0.32519975 
3.0339999 6.7492203e-13 -5.8889558e-13 -19.496235 0.14220019 -8.0928439e-13 8.0928439e-13 0.32538292 -0.32538292 
3.0350001 6.7411235e-13 -5.8928166e-13 -19.508904 0.14239101 -8.0950475e-13 8.0950475e-13 0.32556611 -0.32556611 
3.036 6.7330137e-13 -5.8966769e-13 -19.521572 0.14258192 -8.097249e-13 8.097249e-13 0.32574928 -0.32574928 
3.0369999 6.7248925e-13 -5.9005383e-13 -19.534235 0.14277294 -8.0994483e-13 8.0994483e-13 0.32593244 -0.32593244 
3.0380001 6.7167593e-13 -5.9043991e-13 -19.546902 0.14296407 -8.1016465e-13 8.1016465e-13 0.32611561 -0.32611561 
3.039 6.7086148e-13 -5.9082605e-13 -19.559563 0.14315528 -8.1038426e-13 8.1038426e-13 0.32629874 -0.32629874 
3.04 6.7004583e-13 -5.9121214e-13 -19.572224 0.14334659 -8.106037e-13 8.106037e-13 0.32648188 -0.32648188 
3.0409999 6.69229e-13 -5.9159828e-13 -19.584883 0.14353801 -8.1082309e-13 8.1082309e-13 0.32666501 -0.32666501 
3.0420001 6.6841096e-13 -5.9198447e-13 -19.597542 0.14372952 -8.1104215e-13 8.1104215e-13 0.32684812 -0.32684812 
3.043 6.675918e-13 -5.9237055e-13 -19.610197 0.14392114 -8.1126116e-13 8.1126116e-13 0.32703125 -0.32703125 
3.0439999 6.6677143e-13 -5.9275675e-13 -19.622852 0.14411284 -8.1147995e-13 8.1147995e-13 0.32721436 -0.32721436 
3.0450001 6.6594983e-13 -5.9314289e-13 -19.635506 0.14430463 -8.1169858e-13 8.1169858e-13 0.32739744 -0.32739744 
3.046 6.6512713e-13 -5.9352908e-13 -19.648157 0.14449655 -8.119171e-13 8.119171e-13 0.32758054 -0.32758054 
3.0469999 6.6430319e-13 -5.9391527e-13 -19.660809 0.14468855 -8.1213546e-13 8.1213546e-13 0.32776362 -0.32776362 
3.0480001 6.6347812e-13 -5.9430141e-13 -19.673456 0.14488064 -8.1235355e-13 8.1235355e-13 0.32794669 -0.32794669 
3.049 6.6265185e-13 -5.946876e-13 -19.686104 0.14507283 -8.1257153e-13 8.1257153e-13 0.32812974 -0.32812974 
3.05 6.6182438e-13 -5.9507379e-13 -19.698751 0.14526513 -8.1278929e-13 8.1278929e-13 0.32831281 -0.32831281 
3.0510001 6.6099573e-13 -5.9545999e-13 -19.711395 0.14545752 -8.1300694e-13 8.1300694e-13 0.32849586 -0.32849586 
3.052 6.6016593e-13 -5.9584618e-13 -19.724037 0.14565 -8.1322443e-13 8.1322443e-13 0.32867888 -0.32867888 
3.053 6.5933495e-13 -5.9623243e-13 -19.736679 0.14584258 -8.1344171e-13 8.1344171e-13 0.32886189 -0.32886189 
3.0539999 6.5850271e-13 -5.9661862e-13 -19.749317 0.14603528 -8.1365876e-13 8.1365876e-13 0.32904491 -0.32904491 
3.0550001 6.5766939e-13 -5.9700487e-13 -19.761955 0.14622806 -8.1387577e-13 8.1387577e-13 0.32922792 -0.32922792 
3.056 6.5683483e-13 -5.9739106e-13 -19.774591 0.14642094 -8.1409255e-13 8.1409255e-13 0.32941091 -0.32941091 
3.0569999 6.5599913e-13 -5.9777731e-13 -19.787226 0.14661391 -8.1430918e-13 8.1430918e-13 0.3295939 -0.3295939 
3.0580001 6.5516218e-13 -5.981635e-13 -19.79986 0.14680699 -8.1452564e-13 8.1452564e-13 0.32977688 -0.32977688 
3.059 6.5432409e-13 -5.9854975e-13 -19.81249 0.14700015 -8.1474194e-13 8.1474194e-13 0.32995984 -0.32995984 
3.0599999 6.5348481e-13 -5.9893599e-13 -19.825121 0.14719342 -8.1495796e-13 8.1495796e-13 0.3301428 -0.3301428 
3.0610001 6.5264433e-13 -5.9932219e-13 -19.837748 0.14738677 -8.1517394e-13 8.1517394e-13 0.33032575 -0.33032575 
3.062 6.5180267e-13 -5.9970843e-13 -19.850374 0.14758024 -8.1538969e-13 8.1538969e-13 0.33050865 -0.33050865 
3.063 6.5095986e-13 -6.0009468e-13 -19.862999 0.1477738 -8.1560534e-13 8.1560534e-13 0.33069158 -0.33069158 
3.0639999 6.5011581e-13 -6.0048093e-13 -19.875622 0.14796744 -8.1582072e-13 8.1582072e-13 0.3308745 -0.3308745 
3.0650001 6.4927062e-13 -6.0086718e-13 -19.888243 0.1481612 -8.1603599e-13 8.1603599e-13 0.3310574 -0.3310574 
3.066 6.4842419e-13 -6.0125337e-13 -19.900862 0.14835504 -8.1625109e-13 8.1625109e-13 0.3312403 -0.3312403 
3.0669999 6.4757661e-13 -6.0163967e-13 -19.913481 0.14854899 -8.1646598e-13 8.1646598e-13 0.33142319 -0.33142319 
3.0680001 6.467279e-13 -6.0202592e-13 -19.926096 0.14874302 -8.1668071e-13 8.1668071e-13 0.33160606 -0.33160606 
3.069 6.4587788e-13 -6.0241216e-13 -19.938711 0.14893717 -8.1689533e-13 8.1689533e-13 0.3317889 -0.3317889 
3.0699999 6.4502678e-13 -6.0279841e-13 -19.951323 0.1491314 -8.1710973e-13 8.1710962e-13 0.33197173 -0.33197173 
3.0710001 6.4417444e-13 -6.0318466e-13 -19.963934 0.14932571 -8.1732386e-13 8.1732386e-13 0.33215457 -0.33215457 
3.072 6.4332095e-13 -6.035709e-13 -19.976542 0.14952013 -8.1753799e-13 8.1753799e-13 0.33233741 -0.33233741 
3.073 6.4246622e-13 -6.0395715e-13 -19.989151 0.14971465 -8.1775184e-13 8.1775184e-13 0.33252022 -0.33252022 
3.0739999 6.4161035e-13 -6.0434334e-13 -20.001755 0.14990929 -8.1796554e-13 8.1796554e-13 0.33270302 -0.33270302 
3.075 6.4075329e-13 -6.0472965e-13 -20.014359 0.15010399 -8.1817907e-13 8.1817907e-13 0.3328858 -0.3328858 
3.076 6.3989504e-13 -6.0511589e-13 -20.02696 0.15029879 -8.1839245e-13 8.1839245e-13 0.33306858 -0.33306858 
3.0769999 6.3903559e-13 -6.0550214e-13 -20.039558 0.1504937 -8.1860565e-13 8.1860565e-13 0.33325136 -0.33325136 
3.0780001 6.3817495e-13 -6.0588839e-13 -20.052158 0.15068869 -8.1881865e-13 8.1881865e-13 0.33343408 -0.33343408 
3.079 6.3731312e-13 -6.0627458e-13 -20.064754 0.15088379 -8.1903153e-13 8.1903153e-13 0.33361682 -0.33361682 
3.0799999 6.3645009e-13 -6.0666088e-13 -20.077347 0.15107898 -8.1924414e-13 8.1924414e-13 0.33379957 -0.33379957 
3.0810001 6.3558588e-13 -6.0704707e-13 -20.089939 0.15127426 -8.1945664e-13 8.1945664e-13 0.33398229 -0.33398229 
3.082 6.3472047e-13 -6.0743332e-13 -20.102531 0.15146965 -8.1966899e-13 8.1966899e-13 0.33416498 -0.33416498 
3.0829999 6.3385392e-13 -6.0781957e-13 -20.11512 0.15166512 -8.1988111e-13 8.1988111e-13 0.33434767 -0.33434767 
3.0840001 6.3298612e-13 -6.0820576e-13 -20.127707 0.15186068 -8.2009307e-13 8.2009307e-13 0.33453035 -0.33453035 
3.085 6.3211713e-13 -6.0859201e-13 -20.140291 0.15205637 -8.2030492e-13 8.2030492e-13 0.33471301 -0.33471301 
3.086 6.3124695e-13 -6.089782e-13 -20.152874 0.15225211 -8.2051656e-13 8.2051656e-13 0.33489564 -0.33489564 
3.0869999 6.3037563e-13 -6.0936445e-13 -20.165455 0.15244797 -8.2072798e-13 8.2072798e-13 0.3350783 -0.3350783 
3.0880001 6.2950312e-13 -6.0975064e-13 -20.178034 0.15264393 -8.2093924e-13 8.2093924e-13 0.33526093 -0.33526093 
3.089 6.2862936e-13 -6.1013683e-13 -20.190609 0.15283997 -8.2115033e-13 8.2115033e-13 0.33544353 -0.33544353 
3.0899999 6.2775447e-13 -6.1052303e-13 -20.203184 0.15303612 -8.2136132e-13 8.2136132e-13 0.33562613 -0.33562613 
3.0910001 6.2687838e-13 -6.1090927e-13 -20.215757 0.15323235 -8.2157203e-13 8.2157203e-13 0.33580872 -0.33580872 
3.092 6.2600104e-13 -6.1129541e-13 -20.228331 0.15342867 -8.2178264e-13 8.2178264e-13 0.33599129 -0.33599129 
3.0929999 6.2512257e-13 -6.116816e-13 -20.240898 0.1536251 -8.2199308e-13 8.2199308e-13 0.33617383 -0.33617383 
3.0940001 6.2424284e-13 -6.120678e-13 -20.253466 0.15382163 -8.222032e-13 8.222032e-13 0.33635637 -0.33635637 
3.095 6.2336198e-13 -6.1245399e-13 -20.266031 0.15401824 -8.2241332e-13 8.2241332e-13 0.33653891 -0.33653891 
3.096 6.2247993e-13 -6.1284018e-13 -20.278593 0.15421495 -8.2262317e-13 8.2262317e-13 0.33672142 -0.33672142 
3.0969999 6.2159669e-13 -6.1322627e-13 -20.291155 0.15441175 -8.2283285e-13 8.2283285e-13 0.33690393 -0.33690393 
3.098 6.2071219e-13 -6.1361246e-13 -20.303713 0.15460864 -8.2304243e-13 8.2304243e-13 0.33708641 -0.33708641 
3.099 6.1982656e-13 -6.139986e-13 -20.316271 0.15480563 -8.2325168e-13 8.2325168e-13 0.33726889 -0.33726889 
3.0999999 6.1893969e-13 -6.1438474e-13 -20.328823 0.15500273 -8.2346087e-13 8.2346087e-13 0.33745134 -0.33745134 
3.1010001 6.1805167e-13 -6.1477088e-13 -20.341377 0.1551999 -8.2366985e-13 8.2366985e-13 0.33763379 -0.33763379 
3.102 6.1716241e-13 -6.1515701e-13 -20.35393 0.15539718 -8.2387867e-13 8.2387867e-13 0.33781621 -0.33781621 
3.1029999 6.1627201e-13 -6.155431e-13 -20.366476 0.15559454 -8.2408727e-13 8.2408727e-13 0.3379986 -0.3379986 
3.1040001 6.1538036e-13 -6.1592924e-13 -20.379023 0.155792 -8.2429582e-13 8.2429582e-13 0.33818099 -0.33818099 
3.105 6.1448757e-13 -6.1631532e-13 -20.391567 0.15598956 -8.2450404e-13 8.2450404e-13 0.33836341 -0.33836341 
3.1059999 6.1359354e-13 -6.1670141e-13 -20.40411 0.15618721 -8.2471215e-13 8.2471215e-13 0.33854574 -0.33854574 
3.1070001 6.1269837e-13 -6.1708744e-13 -20.416649 0.15638494 -8.249201e-13 8.249201e-13 0.3387281 -0.3387281 
3.108 6.1180195e-13 -6.1747352e-13 -20.429188 0.15658277 -8.2512778e-13 8.2512778e-13 0.33891043 -0.33891043 
3.109 6.1090434e-13 -6.178596e-13 -20.441723 0.1567807 -8.2533541e-13 8.2533535e-13 0.33909276 -0.33909276 
3.1099999 6.1000554e-13 -6.1824563e-13 -20.454256 0.15697873 -8.2554281e-13 8.2554281e-13 0.33927506 -0.33927506 
3.1110001 6.0910559e-13 -6.1863172e-13 -20.466787 0.15717684 -8.2575e-13 8.2575e-13 0.33945736 -0.33945736 
3.112 6.082044e-13 -6.1901775e-13 -20.479317 0.15737505 -8.2595698e-13 8.2595698e-13 0.33963963 -0.33963963 
3.1129999 6.0730202e-13 -6.1940378e-13 -20.491842 0.15757336 -8.2616384e-13 8.2616384e-13 0.3398219 -0.3398219 
3.1140001 6.0639845e-13 -6.1978976e-13 -20.504368 0.15777175 -8.2637049e-13 8.2637049e-13 0.34000415 -0.34000415 
3.115 6.0549368e-13 -6.2017573e-13 -20.516891 0.15797023 -8.2657698e-13 8.2657698e-13 0.34018636 -0.34018636 
3.1159999 6.0458772e-13 -6.2056176e-13 -20.529411 0.15816882 -8.267833e-13 8.267833e-13 0.34036857 -0.34036857 
3.1170001 6.0368052e-13 -6.2094768e-13 -20.541929 0.15836748 -8.2698946e-13 8.2698946e-13 0.34055075 -0.34055075 
3.118 6.0277217e-13 -6.2133366e-13 -20.554445 0.15856625 -8.2719541e-13 8.2719541e-13 0.3407329 -0.3407329 
3.119 6.0186258e-13 -6.2171958e-13 -20.566957 0.15876512 -8.2740114e-13 8.2740114e-13 0.34091508 -0.34091508 
3.1199999 6.0095185e-13 -6.221055e-13 -20.57947 0.15896407 -8.276067e-13 8.276067e-13 0.34109721 -0.34109721 
3.1210001 6.0003993e-13 -6.2249148e-13 -20.591978 0.1591631 -8.2781221e-13 8.2781221e-13 0.34127936 -0.34127936 
3.122 5.9912676e-13 -6.228774e-13 -20.604485 0.15936224 -8.280174e-13 8.280174e-13 0.34146145 -0.34146145 
3.1229999 5.9821234e-13 -6.2326327e-13 -20.616989 0.15956146 -8.2822247e-13 8.2822247e-13 0.34164354 -0.34164354 
3.1240001 5.9729684e-13 -6.2364914e-13 -20.629492 0.15976079 -8.2842733e-13 8.2842733e-13 0.3418256 -0.3418256 
3.125 5.963801e-13 -6.2403506e-13 -20.641991 0.15996021 -8.2863198e-13 8.2863198e-13 0.34200767 -0.34200767 
3.1259999 5.954621e-13 -6.2442087e-13 -20.654488 0.16015969 -8.2883651e-13 8.2883651e-13 0.3421897 -0.3421897 
3.1270001 5.9454297e-13 -6.2480674e-13 -20.666983 0.16035929 -8.2904083e-13 8.2904083e-13 0.34237173 -0.34237173 
3.128 5.9362264e-13 -6.2519255e-13 -20.679476 0.16055898 -8.2924493e-13 8.2924493e-13 0.34255373 -0.34255373 
3.1289999 5.9270113e-13 -6.2557837e-13 -20.691965 0.16075878 -8.2944898e-13 8.2944898e-13 0.34273571 -0.34273571 
3.1300001 5.9177836e-13 -6.2596412e-13 -20.704453 0.16095863 -8.2965275e-13 8.2965275e-13 0.34291771 -0.34291771 
3.131 5.9085441e-13 -6.2634994e-13 -20.71694 0.16115861 -8.2985631e-13 8.2985631e-13 0.34309965 -0.34309965 
3.132 5.8992931e-13 -6.2673564e-13 -20.729422 0.16135865 -8.3005976e-13 8.3005976e-13 0.34328157 -0.34328157 
3.1329999 5.8900291e-13 -6.2712146e-13 -20.741903 0.16155881 -8.3026294e-13 8.3026294e-13 0.34346348 -0.34346348 
3.1340001 5.8807538e-13 -6.2750716e-13 -20.754381 0.16175905 -8.3046601e-13 8.3046601e-13 0.34364536 -0.34364536 
3.135 5.8714665e-13 -6.2789287e-13 -20.766857 0.16195938 -8.3066892e-13 8.3066892e-13 0.34382725 -0.34382725 
3.1359999 5.8621673e-13 -6.2827857e-13 -20.779329 0.1621598 -8.3087156e-13 8.3087156e-13 0.34400913 -0.34400913 
3.1370001 5.8528551e-13 -6.2866422e-13 -20.791801 0.16236031 -8.3107409e-13 8.3107409e-13 0.34419098 -0.34419098 
3.138 5.843532e-13 -6.2904993e-13 -20.80427 0.16256091 -8.312764e-13 8.312764e-13 0.34437278 -0.34437278 
3.1389999 5.8341965e-13 -6.2943558e-13 -20.816734 0.16276161 -8.3147849e-13 8.3147849e-13 0.34455457 -0.34455457 
3.1400001 5.8248491e-13 -6.2982117e-13 -20.829199 0.16296241 -8.3168048e-13 8.3168048e-13 0.34473637 -0.34473637 
3.141 5.8154897e-13 -6.3020677e-13 -20.84166 0.16316327 -8.318822e-13 8.318822e-13 0.34491813 -0.34491813 
3.142 5.8061184e-13 -6.3059237e-13 -20.854118 0.16336423 -8.3208386e-13 8.3208386e-13 0.34509987 -0.34509987 
3.1429999 5.7967346e-13 -6.3097796e-13 -20.866573 0.16356529 -8.3228525e-13 8.3228525e-13 0.3452816 -0.3452816 
3.1440001 5.7873389e-13 -6.3136351e-13 -20.879028 0.16376644 -8.3248642e-13 8.3248642e-13 0.34546331 -0.34546331 
3.145 5.7779313e-13 -6.3174899e-13 -20.891479 0.16396768 -8.3268754e-13 8.3268754e-13 0.34564498 -0.34564498 
3.1459999 5.7685118e-13 -6.3213454e-13 -20.903927 0.16416901 -8.3288834e-13 8.3288834e-13 0.34582666 -0.34582666 
3.1470001 5.7590797e-13 -6.3252002e-13 -20.916372 0.16437045 -8.3308902e-13 8.3308902e-13 0.34600833 -0.34600833 
3.148 5.7496363e-13 -6.3290551e-13 -20.928818 0.16457194 -8.3328944e-13 8.3328944e-13 0.34618992 -0.34618992 
3.1489999 5.7401805e-13 -6.33291e-13 -20.941257 0.16477354 -8.3348974e-13 8.3348974e-13 0.34637153 -0.34637153 
3.1500001 5.7307132e-13 -6.3367638e-13 -20.953695 0.16497524 -8.3368989e-13 8.3368989e-13 0.34655312 -0.34655312 
3.151 5.7212329e-13 -6.3406181e-13 -20.966131 0.16517702 -8.3388976e-13 8.3388976e-13 0.3467347 -0.3467347 
3.152 5.7117413e-13 -6.3444719e-13 -20.978563 0.16537888 -8.3408952e-13 8.3408952e-13 0.34691626 -0.34691626 
3.1530001 5.7022377e-13 -6.3483257e-13 -20.990995 0.16558085 -8.3428907e-13 8.3428907e-13 0.34709778 -0.34709778 
3.154 5.6927217e-13 -6.3521795e-13 -21.003422 0.16578291 -8.3448846e-13 8.3448846e-13 0.34727928 -0.34727928 
3.155 5.6831937e-13 -6.3560322e-13 -21.015846 0.16598505 -8.3468763e-13 8.3468763e-13 0.34746078 -0.34746078 
3.1559999 5.6736538e-13 -6.3598855e-13 -21.028269 0.16618727 -8.3488663e-13 8.3488663e-13 0.34764221 -0.34764221 
3.1570001 5.664102e-13 -6.3637382e-13 -21.040688 0.1663896 -8.3508542e-13 8.3508542e-13 0.34782368 -0.34782368 
3.158 5.6545377e-13 -6.3675909e-13 -21.053106 0.166592 -8.3528404e-13 8.3528404e-13 0.34800512 -0.34800512 
3.1589999 5.6449615e-13 -6.3714431e-13 -21.065519 0.16679451 -8.3548245e-13 8.3548245e-13 0.34818649 -0.34818649 
3.1600001 5.6353734e-13 -6.3752953e-13 -21.077932 0.16699709 -8.3568065e-13 8.3568065e-13 0.34836787 -0.34836787 
3.161 5.6257738e-13 -6.3791469e-13 -21.090342 0.16719978 -8.3587878e-13 8.3587873e-13 0.34854925 -0.34854925 
3.1619999 5.6161613e-13 -6.3829985e-13 -21.102747 0.16740254 -8.3607665e-13 8.3607665e-13 0.34873059 -0.34873059 
3.1630001 5.6065368e-13 -6.3868501e-13 -21.11515 0.1676054 -8.362743e-13 8.362743e-13 0.34891191 -0.34891191 
3.164 5.596901e-13 -6.3907012e-13 -21.127552 0.16780834 -8.3647179e-13 8.3647179e-13 0.3490932 -0.3490932 
3.165 5.5872521e-13 -6.3945523e-13 -21.139952 0.16801138 -8.3666917e-13 8.3666917e-13 0.34927449 -0.34927449 
3.1659999 5.5775919e-13 -6.3984023e-13 -21.152346 0.1682145 -8.3686622e-13 8.3686622e-13 0.34945571 -0.34945571 
3.1670001 5.5679197e-13 -6.4022534e-13 -21.16474 0.16841772 -8.3706311e-13 8.3706311e-13 0.34963697 -0.34963697 
3.168 5.5582345e-13 -6.4061029e-13 -21.177128 0.16862102 -8.3725995e-13 8.3725995e-13 0.34981817 -0.34981817 
3.1689999 5.548538e-13 -6.4099534e-13 -21.189516 0.1688244 -8.3745646e-13 8.3745646e-13 0.34999934 -0.34999934 
3.1700001 5.5388295e-13 -6.4138029e-13 -21.201899 0.16902788 -8.3765286e-13 8.3765286e-13 0.35018051 -0.35018051 
3.171 5.5291091e-13 -6.4176518e-13 -21.214281 0.16923144 -8.37849e-13 8.37849e-13 0.35036165 -0.35036165 
3.1719999 5.5193762e-13 -6.4215012e-13 -21.22666 0.16943511 -8.3804502e-13 8.3804502e-13 0.35054278 -0.35054278 
3.1730001 5.5096308e-13 -6.4253502e-13 -21.239037 0.16963884 -8.3824077e-13 8.3824077e-13 0.35072386 -0.35072386 
3.174 5.4998746e-13 -6.4291985e-13 -21.251408 0.16984269 -8.3843642e-13 8.3843642e-13 0.35090494 -0.35090494 
3.175 5.4901054e-13 -6.4330469e-13 -21.263779 0.17004661 -8.3863179e-13 8.3863179e-13 0.35108599 -0.35108599 
3.1760001 5.4803243e-13 -6.4368947e-13 -21.276146 0.17025061 -8.3882711e-13 8.3882711e-13 0.35126701 -0.35126701 
3.177 5.4705313e-13 -6.4407426e-13 -21.288509 0.17045471 -8.390221e-13 8.390221e-13 0.35144803 -0.35144803 
3.178 5.4607257e-13 -6.4445899e-13 -21.300873 0.17065889 -8.3921699e-13 8.3921699e-13 0.35162902 -0.35162902 
3.1789999 5.4509088e-13 -6.4484377e-13 -21.313231 0.17086317 -8.394116e-13 8.394116e-13 0.35180998 -0.35180998 
3.1800001 5.4410794e-13 -6.4522845e-13 -21.325586 0.17106752 -8.3960611e-13 8.3960611e-13 0.35199091 -0.35199091 
3.181 5.4312376e-13 -6.4561307e-13 -21.33794 0.17127198 -8.398004e-13 8.398004e-13 0.35217181 -0.35217181 
3.1819999 5.4213844e-13 -6.4599774e-13 -21.350288 0.1714765 -8.3999447e-13 8.3999447e-13 0.35235271 -0.35235271 
3.1830001 5.4115187e-13 -6.4638231e-13 -21.362637 0.17168112 -8.4018838e-13 8.4018838e-13 0.35253355 -0.35253355 
3.184 5.401641e-13 -6.4676687e-13 -21.374981 0.17188583 -8.4038207e-13 8.4038207e-13 0.35271442 -0.35271442 
3.1849999 5.3917515e-13 -6.4715144e-13 -21.387321 0.17209063 -8.405756e-13 8.405756e-13 0.3528952 -0.3528952 
3.1860001 5.3818495e-13 -6.4753595e-13 -21.39966 0.17229551 -8.4076891e-13 8.4076891e-13 0.35307601 -0.35307601 
3.187 5.3719361e-13 -6.4792047e-13 -21.411995 0.17250049 -8.4096207e-13 8.4096207e-13 0.35325679 -0.35325679 
3.188 5.3620097e-13 -6.4830487e-13 -21.424328 0.17270555 -8.4115495e-13 8.4115495e-13 0.35343754 -0.35343754 
3.1889999 5.3520719e-13 -6.4868933e-13 -21.436657 0.17291069 -8.4134777e-13 8.4134777e-13 0.35361826 -0.35361826 
3.1900001 5.3421216e-13 -6.4907368e-13 -21.448984 0.17311592 -8.4154038e-13 8.4154027e-13 0.35379896 -0.35379896 
3.191 5.3321594e-13 -6.4945803e-13 -21.461308 0.17332125 -8.4173272e-13 8.4173272e-13 0.35397962 -0.35397962 
3.1919999 5.3221853e-13 -6.4984232e-13 -21.473627 0.17352664 -8.4192484e-13 8.4192484e-13 0.35416028 -0.35416028 
3.1930001 5.3121987e-13 -6.5022667e-13 -21.485945 0.17373213 -8.4211685e-13 8.4211685e-13 0.35434088 -0.35434088 
3.194 5.3021997e-13 -6.5061091e-13 -21.498259 0.17393772 -8.4230864e-13 8.4230864e-13 0.35452148 -0.35452148 
3.1949999 5.2921892e-13 -6.5099515e-13 -21.510571 0.17414339 -8.4250028e-13 8.4250028e-13 0.35470203 -0.35470203 
3.1960001 5.2821663e-13 -6.5137929e-13 -21.522879 0.17434913 -8.4269164e-13 8.4269164e-13 0.3548826 -0.3548826 
3.197 5.2721315e-13 -6.5176347e-13 -21.535183 0.17455497 -8.4288295e-13 8.4288295e-13 0.35506311 -0.35506311 
3.198 5.2620847e-13 -6.5214761e-13 -21.547485 0.17476091 -8.4307393e-13 8.4307393e-13 0.35524359 -0.35524359 
3.1989999 5.252026e-13 -6.5253174e-13 -21.559784 0.1749669 -8.4326469e-13 8.4326469e-13 0.35542408 -0.35542408 
3.2 5.2419549e-13 -6.5291576e-13 -21.572079 0.175173 -8.4345541e-13 8.4345541e-13 0.35560453 -0.35560453 
3.201 5.2318713e-13 -6.5329979e-13 -21.584372 0.17537919 -8.4364585e-13 8.4364585e-13 0.35578495 -0.35578495 
3.2019999 5.2217762e-13 -6.5368381e-13 -21.596663 0.17558546 -8.4383607e-13 8.4383607e-13 0.35596535 -0.35596535 
3.2030001 5.2116688e-13 -6.5406773e-13 -21.608948 0.1757918 -8.4402608e-13 8.4402608e-13 0.35614571 -0.35614571 
3.204 5.2015494e-13 -6.5445164e-13 -21.621231 0.17599826 -8.4421592e-13 8.4421592e-13 0.35632604 -0.35632604 
3.2049999 5.191418e-13 -6.5483556e-13 -21.633511 0.17620477 -8.4440571e-13 8.4440571e-13 0.35650638 -0.35650635 
3.2060001 5.1812742e-13 -6.5521937e-13 -21.64579 0.17641138 -8.4459517e-13 8.4459517e-13 0.35668665 -0.35668665 
3.207 5.1711185e-13 -6.5560323e-13 -21.658062 0.17661808 -8.4478442e-13 8.4478442e-13 0.3568669 -0.3568669 
3.2079999 5.1609503e-13 -6.5598698e-13 -21.670332 0.17682487 -8.4497351e-13 8.4497351e-13 0.35704714 -0.35704714 
3.2090001 5.1507708e-13 -6.5637068e-13 -21.6826 0.17703173 -8.4516243e-13 8.4516243e-13 0.35722736 -0.35722736 
3.21 5.1405782e-13 -6.5675438e-13 -21.694864 0.17723867 -8.4535113e-13 8.4535102e-13 0.35740754 -0.35740754 
3.211 5.1303742e-13 -6.5713808e-13 -21.707127 0.17744572 -8.4553951e-13 8.4553951e-13 0.3575877 -0.3575877 
3.2119999 5.1201572e-13 -6.5752167e-13 -21.719383 0.17765284 -8.4572784e-13 8.4572784e-13 0.35776782 -0.35776782 
3.2130001 5.1099294e-13 -6.5790526e-13 -21.731638 0.17786005 -8.45916e-13 8.45916e-13 0.35794792 -0.35794792 
3.214 5.0996886e-13 -6.5828885e-13 -21.743889 0.17806734 -8.4610395e-13 8.4610395e-13 0.35812798 -0.35812798 
3.2149999 5.0894358e-13 -6.5867239e-13 -21.756138 0.17827472 -8.4629157e-13 8.4629157e-13 0.35830805 -0.35830805 
3.2160001 5.0791711e-13 -6.5905582e-13 -21.768381 0.17848217 -8.4647914e-13 8.4647914e-13 0.35848805 -0.35848805 
3.217 5.068894e-13 -6.594393e-13 -21.780624 0.17868972 -8.4666643e-13 8.4666643e-13 0.35866806 -0.35866806 
3.2179999 5.0586049e-13 -6.5982273e-13 -21.792862 0.17889735 -8.4685362e-13 8.4685362e-13 0.35884804 -0.35884804 
3.2190001 5.0483039e-13 -6.6020605e-13 -21.805096 0.17910507 -8.4704048e-13 8.4704048e-13 0.35902795 -0.35902795 
3.22 5.0379904e-13 -6.6058937e-13 -21.817329 0.17931286 -8.4722729e-13 8.4722729e-13 0.35920787 -0.35920787 
3.221 5.027665e-13 -6.6097263e-13 -21.829557 0.17952076 -8.4741383e-13 8.4741383e-13 0.35938776 -0.35938776 
3.2219999 5.0173277e-13 -6.613559e-13 -21.841782 0.17972872 -8.4760015e-13 8.4760015e-13 0.35956758 -0.35956758 
3.223 5.0069779e-13 -6.6173906e-13 -21.854004 0.17993677 -8.4778625e-13 8.4778625e-13 0.35974741 -0.35974741 
3.224 4.9966162e-13 -6.6212227e-13 -21.866222 0.18014489 -8.4797219e-13 8.4797219e-13 0.35992724 -0.35992724 
3.2249999 4.9862425e-13 -6.6250537e-13 -21.878437 0.18035312 -8.4815797e-13 8.4815797e-13 0.36010697 -0.36010697 
3.2260001 4.9758559e-13 -6.6288842e-13 -21.890648 0.18056142 -8.4834353e-13 8.4834353e-13 0.36028674 -0.36028674 
3.227 4.9654578e-13 -6.6327147e-13 -21.902857 0.1807698 -8.4852888e-13 8.4852888e-13 0.36046642 -0.36046642 
3.2279999 4.9550479e-13 -6.6365452e-13 -21.915062 0.18097828 -8.4871406e-13 8.4871406e-13 0.36064613 -0.36064613 
3.2290001 4.9446254e-13 -6.640374e-13 -21.927263 0.18118684 -8.4889902e-13 8.4889902e-13 0.36082578 -0.36082578 
3.23 4.9341911e-13 -6.6442034e-13 -21.939461 0.18139547 -8.4908377e-13 8.4908377e-13 0.3610054 -0.3610054 
3.2309999 4.9237442e-13 -6.6480317e-13 -21.951656 0.18160419 -8.4926836e-13 8.4926836e-13 0.36118498 -0.36118498 
3.2320001 4.9132855e-13 -6.6518601e-13 -21.963848 0.18181299 -8.4945267e-13 8.4945267e-13 0.36136457 -0.36136457 
3.233 4.9028148e-13 -6.6556884e-13 -21.976036 0.18202187 -8.4963688e-13 8.4963688e-13 0.3615441 -0.3615441 
3.234 4.8923311e-13 -6.6595156e-13 -21.98822 0.18223085 -8.4982086e-13 8.4982086e-13 0.3617236 -0.3617236 
3.2349999 4.8818366e-13 -6.6633423e-13 -22.000399 0.18243989 -8.5000458e-13 8.5000458e-13 0.3619031 -0.3619031 
3.2360001 4.871329e-13 -6.667169e-13 -22.012577 0.18264903 -8.5018814e-13 8.5018814e-13 0.36208251 -0.36208251 
3.237 4.8608096e-13 -6.6709951e-13 -22.024752 0.18285824 -8.5037153e-13 8.5037153e-13 0.36226195 -0.36226195 
3.2379999 4.8502782e-13 -6.6748207e-13 -22.036921 0.18306755 -8.5055471e-13 8.5055471e-13 0.36244133 -0.36244133 
3.2390001 4.8397343e-13 -6.6786458e-13 -22.049089 0.18327692 -8.5073767e-13 8.5073767e-13 0.36262068 -0.36262068 
3.24 4.8291785e-13 -6.6824703e-13 -22.061251 0.1834864 -8.5092046e-13 8.5092046e-13 0.36280003 -0.36280003 
3.2409999 4.8186102e-13 -6.6862949e-13 -22.073412 0.18369594 -8.511031e-13 8.511031e-13 0.36297932 -0.36297932 
3.2420001 4.8080306e-13 -6.6901188e-13 -22.085569 0.18390557 -8.5128541e-13 8.5128541e-13 0.36315858 -0.36315858 
3.243 4.7974379e-13 -6.6939423e-13 -22.097721 0.18411528 -8.5146766e-13 8.5146766e-13 0.36333784 -0.36333784 
3.244 4.7868339e-13 -6.6977646e-13 -22.109871 0.18432508 -8.5164959e-13 8.5164959e-13 0.36351705 -0.36351705 
3.2449999 4.7762174e-13 -6.7015875e-13 -22.122017 0.18453495 -8.518313e-13 8.518313e-13 0.36369622 -0.36369622 
3.2460001 4.7655884e-13 -6.7054099e-13 -22.134157 0.18474491 -8.520129e-13 8.520129e-13 0.36387536 -0.36387536 
3.247 4.7549481e-13 -6.7092312e-13 -22.146297 0.18495494 -8.5219424e-13 8.5219424e-13 0.36405447 -0.36405447 
3.2479999 4.7442952e-13 -6.7130519e-13 -22.158432 0.18516508 -8.5237541e-13 8.5237541e-13 0.36423355 -0.36423355 
3.2490001 4.7336299e-13 -6.7168732e-13 -22.170563 0.18537527 -8.5255642e-13 8.5255642e-13 0.36441261 -0.36441261 
3.25 4.7229527e-13 -6.7206928e-13 -22.182692 0.18558556 -8.5273721e-13 8.5273721e-13 0.36459163 -0.36459163 
3.2509999 4.7122636e-13 -6.7245124e-13 -22.194815 0.18579592 -8.5291773e-13 8.5291773e-13 0.36477062 -0.36477062 
3.2520001 4.7015619e-13 -6.7283315e-13 -22.206934 0.18600638 -8.5309814e-13 8.5309814e-13 0.36494958 -0.36494958 
3.253 4.6908484e-13 -6.7321501e-13 -22.219051 0.18621689 -8.5327828e-13 8.5327828e-13 0.36512852 -0.36512852 
3.2539999 4.6801224e-13 -6.7359687e-13 -22.231165 0.1864275 -8.534582e-13 8.534582e-13 0.36530742 -0.36530742 
3.2550001 4.669385e-13 -6.7397861e-13 -22.243275 0.18663819 -8.5363807e-13 8.5363807e-13 0.36548629 -0.36548629 
3.256 4.6586346e-13 -6.7436031e-13 -22.255381 0.18684898 -8.5381761e-13 8.538175e-13 0.36566508 -0.36566508 
3.257 4.6478723e-13 -6.74742e-13 -22.267483 0.18705982 -8.5399689e-13 8.5399689e-13 0.36584389 -0.36584389 
3.2579999 4.637098e-13 -6.7512364e-13 -22.279581 0.18727076 -8.5417605e-13 8.5417605e-13 0.36602265 -0.36602265 
3.2590001 4.6263118e-13 -6.7550517e-13 -22.291676 0.18748178 -8.5435505e-13 8.5435505e-13 0.3662014 -0.3662014 
3.26 4.6155132e-13 -6.758867e-13 -22.303768 0.18769287 -8.5453373e-13 8.5453373e-13 0.36638013 -0.36638013 
3.2609999 4.604702e-13 -6.7626818e-13 -22.315855 0.18790404 -8.5471235e-13 8.5471235e-13 0.36655876 -0.36655876 
3.2620001 4.593879e-13 -6.766496e-13 -22.327938 0.1881153 -8.548907e-13 8.548907e-13 0.36673743 -0.36673743 
3.263 4.583044e-13 -6.7703097e-13 -22.340017 0.18832663 -8.5506884e-13 8.5506884e-13 0.36691603 -0.36691603 
3.2639999 4.5721971e-13 -6.7741228e-13 -22.352093 0.18853804 -8.5524675e-13 8.5524675e-13 0.36709461 -0.36709461 
3.2650001 4.5613377e-13 -6.7779354e-13 -22.364166 0.18874955 -8.5542451e-13 8.5542451e-13 0.36727315 -0.36727315 
3.266 4.5504659e-13 -6.7817475e-13 -22.376234 0.18896112 -8.5560194e-13 8.5560194e-13 0.36745164 -0.36745164 
3.267 4.5395824e-13 -6.785559e-13 -22.388298 0.18917277 -8.5577931e-13 8.5577931e-13 0.36763012 -0.36763012 
3.2679999 4.5286865e-13 -6.78937e-13 -22.40036 0.18938451 -8.5595642e-13 8.5595642e-13 0.36780855 -0.36780855 
3.2690001 4.5177786e-13 -6.7931804e-13 -22.412418 0.18959633 -8.5613342e-13 8.5613342e-13 0.36798698 -0.36798698 
3.27 4.5068585e-13 -6.7969903e-13 -22.424471 0.18980823 -8.5631009e-13 8.5631009e-13 0.36816534 -0.36816534 
3.2709999 4.4959265e-13 -6.8008002e-13 -22.43652 0.1900202 -8.5648659e-13 8.5648659e-13 0.36834368 -0.36834368 
3.2720001 4.484982e-13 -6.804609e-13 -22.448566 0.19023225 -8.5666294e-13 8.5666294e-13 0.36852199 -0.36852199 
3.273 4.4740256e-13 -6.8084172e-13 -22.460608 0.19044438 -8.5683896e-13 8.5683896e-13 0.36870027 -0.36870027 
3.2739999 4.4630567e-13 -6.8122249e-13 -22.472645 0.1906566 -8.5701493e-13 8.5701493e-13 0.36887848 -0.36887848 
3.2750001 4.4520754e-13 -6.8160327e-13 -22.484678 0.19086888 -8.5719057e-13 8.5719057e-13 0.3690567 -0.3690567 
3.276 4.4410829e-13 -6.8198393e-13 -22.49671 0.19108127 -8.5736604e-13 8.5736604e-13 0.36923489 -0.36923489 
3.277 4.4300775e-13 -6.8236454e-13 -22.508736 0.19129372 -8.5754136e-13 8.5754136e-13 0.36941302 -0.36941302 
3.2780001 4.4190601e-13 -6.8274509e-13 -22.520758 0.19150625 -8.5771635e-13 8.5771635e-13 0.36959112 -0.36959112 
3.279 4.4080307e-13 -6.8312559e-13 -22.532776 0.19171885 -8.5789129e-13 8.5789129e-13 0.36976919 -0.36976919 
3.28 4.396989e-13 -6.8350604e-13 -22.544792 0.19193153 -8.5806595e-13 8.5806595e-13 0.3699472 -0.3699472 
3.2809999 4.3859355e-13 -6.8388649e-13 -22.556803 0.1921443 -8.582404e-13 8.582404e-13 0.3701252 -0.3701252 
3.2820001 4.3748696e-13 -6.8426677e-13 -22.56881 0.19235714 -8.5841468e-13 8.5841468e-13 0.37030318 -0.37030318 
3.283 4.3637918e-13 -6.8464711e-13 -22.580811 0.19257008 -8.5858875e-13 8.5858875e-13 0.3704811 -0.3704811 
3.2839999 4.3527015e-13 -6.8502728e-13 -22.59281 0.19278307 -8.5876255e-13 8.5876255e-13 0.37065899 -0.37065899 
3.2850001 4.3415987e-13 -6.8540746e-13 -22.604805 0.19299614 -8.5893613e-13 8.5893613e-13 0.37083685 -0.37083685 
3.286 4.3304843e-13 -6.8578758e-13 -22.616796 0.19320931 -8.591096e-13 8.591096e-13 0.37101468 -0.37101468 
3.2869999 4.3193579e-13 -6.8616765e-13 -22.628784 0.19342254 -8.5928275e-13 8.5928275e-13 0.37119246 -0.37119246 
3.2880001 4.3082191e-13 -6.8654766e-13 -22.640764 0.19363585 -8.5945584e-13 8.5945584e-13 0.37137023 -0.37137023 
3.289 4.2970678e-13 -6.8692757e-13 -22.652744 0.19384925 -8.5962867e-13 8.5962867e-13 0.37154794 -0.37154794 
3.29 4.2859046e-13 -6.8730747e-13 -22.664719 0.19406271 -8.5980127e-13 8.5980127e-13 0.37172562 -0.37172562 
3.2909999 4.2747297e-13 -6.8768732e-13 -22.676691 0.19427626 -8.5997366e-13 8.5997355e-13 0.37190324 -0.37190324 
3.2920001 4.2635424e-13 -6.8806706e-13 -22.688658 0.19448988 -8.6014578e-13 8.6014578e-13 0.37208086 -0.37208086 
3.293 4.2523426e-13 -6.8844675e-13 -22.700619 0.19470358 -8.6031773e-13 8.6031773e-13 0.37225842 -0.37225842 
3.2939999 4.2411308e-13 -6.8882638e-13 -22.712578 0.19491735 -8.6048958e-13 8.6048958e-13 0.37243599 -0.37243599 
3.2950001 4.2299066e-13 -6.8920596e-13 -22.724531 0.19513121 -8.6066115e-13 8.6066115e-13 0.37261346 -0.37261346 
3.296 4.2186708e-13 -6.8958549e-13 -22.736483 0.19534515 -8.6083251e-13 8.6083251e-13 0.37279093 -0.37279093 
3.2969999 4.2074227e-13 -6.899649e-13 -22.748428 0.19555916 -8.610036e-13 8.610036e-13 0.37296838 -0.37296838 
3.2980001 4.1961625e-13 -6.9034432e-13 -22.760372 0.19577324 -8.6117458e-13 8.6117458e-13 0.37314576 -0.37314576 
3.299 4.1848897e-13 -6.9072368e-13 -22.77231 0.1959874 -8.6134528e-13 8.6134528e-13 0.37332311 -0.37332311 
3.3 4.1736054e-13 -6.9110294e-13 -22.784243 0.19620165 -8.6151577e-13 8.6151577e-13 0.37350041 -0.37350041 
3.3010001 4.1623082e-13 -6.9148219e-13 -22.796173 0.19641596 -8.616861e-13 8.616861e-13 0.3736777 -0.3736777 
3.302 4.1509995e-13 -6.9186134e-13 -22.8081 0.19663036 -8.6185621e-13 8.6185621e-13 0.37385496 -0.37385496 
3.303 4.1396782e-13 -6.9224043e-13 -22.820021 0.19684482 -8.6202605e-13 8.6202605e-13 0.37403217 -0.37403217 
3.3039999 4.1283451e-13 -6.9261946e-13 -22.831938 0.19705938 -8.6219573e-13 8.6219573e-13 0.37420931 -0.37420931 
3.3050001 4.1169994e-13 -6.9299845e-13 -22.843851 0.197274 -8.6236519e-13 8.6236519e-13 0.37438646 -0.37438646 
3.306 4.1056422e-13 -6.9337732e-13 -22.855761 0.1974887 -8.6253444e-13 8.6253444e-13 0.37456357 -0.37456357 
3.3069999 4.0942724e-13 -6.937562e-13 -22.867664 0.19770347 -8.6270352e-13 8.6270352e-13 0.37474063 -0.37474063 
3.3080001 4.0828904e-13 -6.9413491e-13 -22.879566 0.19791833 -8.6287244e-13 8.6287244e-13 0.37491763 -0.37491763 
3.309 4.0714963e-13 -6.9451367e-13 -22.891462 0.19813325 -8.6304103e-13 8.6304103e-13 0.37509459 -0.37509459 
3.3099999 4.0600905e-13 -6.9489233e-13 -22.903353 0.19834825 -8.6320946e-13 8.6320946e-13 0.37527156 -0.37527156 
3.3110001 4.0486719e-13 -6.9527088e-13 -22.915241 0.19856332 -8.6337767e-13 8.6337767e-13 0.37544847 -0.37544847 
3.312 4.0372417e-13 -6.9564943e-13 -22.927126 0.19877848 -8.6354567e-13 8.6354567e-13 0.37562531 -0.37562531 
3.313 4.0257991e-13 -6.9602787e-13 -22.939005 0.19899371 -8.6371345e-13 8.6371345e-13 0.37580216 -0.37580216 
3.3139999 4.0143439e-13 -6.964062e-13 -22.95088 0.199209 -8.6388102e-13 8.6388102e-13 0.37597895 -0.37597895 
3.3150001 4.0028769e-13 -6.9678459e-13 -22.962751 0.19942439 -8.6404836e-13 8.6404836e-13 0.37615567 -0.37615567 
3.316 3.9913981e-13 -6.9716287e-13 -22.974617 0.19963984 -8.6421555e-13 8.6421555e-13 0.3763324 -0.3763324 
3.3169999 3.9799067e-13 -6.9754104e-13 -22.986481 0.19985537 -8.6438251e-13 8.6438251e-13 0.37650907 -0.37650907 
3.3180001 3.9684033e-13 -6.9791915e-13 -22.998339 0.20007098 -8.6454921e-13 8.6454921e-13 0.37668571 -0.37668571 
3.319 3.956888e-13 -6.9829721e-13 -23.010191 0.20028666 -8.6471574e-13 8.6471574e-13 0.37686232 -0.37686232 
3.3199999 3.9453602e-13 -6.9867517e-13 -23.022039 0.20050241 -8.6488206e-13 8.6488206e-13 0.37703887 -0.37703887 
3.3210001 3.9338205e-13 -6.9905312e-13 -23.033886 0.20071824 -8.6504816e-13 8.6504816e-13 0.37721536 -0.37721536 
3.322 3.9222683e-13 -6.9943102e-13 -23.045727 0.20093414 -8.6521404e-13 8.6521404e-13 0.37739184 -0.37739184 
3.323 3.9107042e-13 -6.9980881e-13 -23.057564 0.20115012 -8.6537976e-13 8.6537976e-13 0.3775683 -0.3775683 
3.3239999 3.8991279e-13 -7.0018649e-13 -23.069393 0.20136617 -8.6554521e-13 8.6554521e-13 0.3777447 -0.3777447 
3.325 3.8875394e-13 -7.0056412e-13 -23.081221 0.2015823 -8.657105e-13 8.657105e-13 0.37792104 -0.37792104 
3.326 3.875939e-13 -7.0094175e-13 -23.093046 0.2017985 -8.6587546e-13 8.6587546e-13 0.37809739 -0.37809739 
3.3269999 3.8643261e-13 -7.0131921e-13 -23.104864 0.20201477 -8.6604037e-13 8.6604026e-13 0.37827364 -0.37827364 
3.3280001 3.8527013e-13 -7.0169668e-13 -23.116678 0.20223112 -8.6620495e-13 8.6620495e-13 0.37844989 -0.37844989 
3.329 3.8410643e-13 -7.0207409e-13 -23.128489 0.20244753 -8.6636937e-13 8.6636931e-13 0.37862608 -0.37862608 
3.3299999 3.8294151e-13 -7.0245139e-13 -23.140295 0.20266403 -8.6653352e-13 8.6653352e-13 0.37880224 -0.37880224 
3.3310001 3.8177539e-13 -7.0282864e-13 -23.152096 0.20288061 -8.6669756e-13 8.6669756e-13 0.37897837 -0.37897837 
3.332 3.8060803e-13 -7.0320578e-13 -23.163891 0.20309724 -8.6686127e-13 8.6686127e-13 0.37915444 -0.37915444 
3.3329999 3.7943948e-13 -7.0358286e-13 -23.175684 0.20331396 -8.6702482e-13 8.6702482e-13 0.37933049 -0.37933049 
3.3340001 3.7826971e-13 -7.0395989e-13 -23.187469 0.20353076 -8.671881e-13 8.671881e-13 0.37950647 -0.37950647 
3.335 3.7709872e-13 -7.0433687e-13 -23.199255 0.20374762 -8.6735128e-13 8.6735128e-13 0.37968242 -0.37968242 
3.336 3.759265e-13 -7.0471374e-13 -23.211031 0.20396455 -8.6751418e-13 8.6751418e-13 0.37985834 -0.37985834 
3.3369999 3.747531e-13 -7.0509055e-13 -23.222807 0.20418155 -8.6767686e-13 8.6767686e-13 0.38003424 -0.38003424 
3.3380001 3.7357847e-13 -7.0546726e-13 -23.234577 0.20439863 -8.6783938e-13 8.6783938e-13 0.38021004 -0.38021004 
3.339 3.7240263e-13 -7.0584397e-13 -23.246342 0.20461579 -8.6800158e-13 8.6800158e-13 0.38038582 -0.38038582 
3.3399999 3.7122557e-13 -7.0622056e-13 -23.258102 0.20483303 -8.6816361e-13 8.6816361e-13 0.38056159 -0.38056159 
3.3410001 3.7004731e-13 -7.0659705e-13 -23.269857 0.20505032 -8.6832549e-13 8.6832549e-13 0.3807373 -0.3807373 
3.342 3.6886781e-13 -7.0697349e-13 -23.28161 0.2052677 -8.6848714e-13 8.6848714e-13 0.38091296 -0.38091296 
3.3429999 3.6768711e-13 -7.0734992e-13 -23.293356 0.20548514 -8.6864847e-13 8.6864847e-13 0.38108858 -0.38108858 
3.3440001 3.6650519e-13 -7.077262e-13 -23.305099 0.20570265 -8.6880974e-13 8.6880974e-13 0.38126415 -0.38126415 
3.345 3.6532206e-13 -7.0810247e-13 -23.316837 0.20592023 -8.6897064e-13 8.6897064e-13 0.38143972 -0.38143972 
3.346 3.641377e-13 -7.0847858e-13 -23.328571 0.2061379 -8.6913143e-13 8.6913143e-13 0.38161522 -0.38161522 
3.3469999 3.6295213e-13 -7.0885469e-13 -23.3403 0.20635563 -8.6929205e-13 8.6929194e-13 0.38179067 -0.38179067 
3.348 3.6176539e-13 -7.0923069e-13 -23.352022 0.20657344 -8.6945235e-13 8.6945235e-13 0.38196608 -0.38196608 
3.349 3.605774e-13 -7.0960658e-13 -23.363741 0.20679133 -8.6961249e-13 8.6961238e-13 0.38214147 -0.38214147 
3.3499999 3.5938819e-13 -7.0998247e-13 -23.375456 0.20700927 -8.6977235e-13 8.6977235e-13 0.3823168 -0.3823168 
3.3510001 3.5819779e-13 -7.103582e-13 -23.387167 0.20722729 -8.69932e-13 8.69932e-13 0.38249207 -0.38249207 
3.352 3.5700615e-13 -7.1073393e-13 -23.398872 0.20744537 -8.7009154e-13 8.7009154e-13 0.3826673 -0.3826673 
3.3529999 3.5581333e-13 -7.1110956e-13 -23.410572 0.20766354 -8.702507e-13 8.702507e-13 0.38284251 -0.38284251 
3.3540001 3.5461927e-13 -7.1148512e-13 -23.422268 0.20788176 -8.7040981e-13 8.7040981e-13 0.38301769 -0.38301769 
3.355 3.53424e-13 -7.1186058e-13 -23.43396 0.20810008 -8.7056859e-13 8.7056859e-13 0.38319278 -0.38319278 
3.3559999 3.5222752e-13 -7.1223599e-13 -23.445646 0.20831844 -8.7072716e-13 8.7072716e-13 0.38336787 -0.38336787 
3.3570001 3.5102983e-13 -7.1261134e-13 -23.457329 0.20853689 -8.7088561e-13 8.7088561e-13 0.38354287 -0.38354287 
3.358 3.4983092e-13 -7.1298658e-13 -23.469006 0.20875542 -8.7104374e-13 8.7104374e-13 0.38371786 -0.38371786 
3.359 3.4863079e-13 -7.1336172e-13 -23.480679 0.208974 -8.7120166e-13 8.7120166e-13 0.3838928 -0.3838928 
3.3599999 3.4742947e-13 -7.1373685e-13 -23.492348 0.20919266 -8.7135941e-13 8.7135941e-13 0.38406771 -0.38406771 
3.3610001 3.4622693e-13 -7.1411182e-13 -23.504009 0.2094114 -8.7151694e-13 8.7151694e-13 0.38424256 -0.38424256 
3.362 3.4502316e-13 -7.1448674e-13 -23.515667 0.20963019 -8.7167421e-13 8.7167421e-13 0.38441736 -0.38441736 
3.3629999 3.4381818e-13 -7.148616e-13 -23.527321 0.20984906 -8.7183131e-13 8.7183131e-13 0.38459212 -0.38459212 
3.3640001 3.4261201e-13 -7.1523641e-13 -23.538971 0.210068 -8.7198819e-13 8.7198819e-13 0.38476685 -0.38476685 
3.365 3.4140464e-13 -7.1561111e-13 -23.550613 0.210287 -8.721448e-13 8.721448e-13 0.38494152 -0.38494152 
3.3659999 3.4019602e-13 -7.159857e-13 -23.562254 0.21050608 -8.723012e-13 8.723012e-13 0.38511616 -0.38511616 
3.3670001 3.3898619e-13 -7.1636024e-13 -23.573887 0.21072523 -8.7245743e-13 8.7245743e-13 0.38529074 -0.38529074 
3.368 3.3777516e-13 -7.1673467e-13 -23.585516 0.21094446 -8.7261345e-13 8.7261345e-13 0.38546529 -0.38546529 
3.369 3.3656292e-13 -7.1710904e-13 -23.597141 0.21116374 -8.727692e-13 8.727692e-13 0.38563979 -0.38563979 
3.3699999 3.3534945e-13 -7.1748336e-13 -23.608761 0.2113831 -8.7292473e-13 8.7292473e-13 0.38581425 -0.38581425 
3.3710001 3.3413479e-13 -7.1785752e-13 -23.620377 0.21160252 -8.7308009e-13 8.7308009e-13 0.38598862 -0.38598862 
3.372 3.3291891e-13 -7.1823168e-13 -23.631985 0.21182203 -8.7323519e-13 8.7323519e-13 0.38616303 -0.38616303 
3.3729999 3.3170182e-13 -7.1860573e-13 -23.643593 0.21204159 -8.7339006e-13 8.7339006e-13 0.38633734 -0.38633734 
3.3740001 3.304835e-13 -7.1897973e-13 -23.655191 0.21226123 -8.7354478e-13 8.7354478e-13 0.38651159 -0.38651159 
3.375 3.2926399e-13 -7.1935356e-13 -23.666788 0.21248093 -8.7369917e-13 8.7369917e-13 0.38668585 -0.38668585 
3.3759999 3.2804328e-13 -7.1972739e-13 -23.678377 0.21270071 -8.738534e-13 8.738534e-13 0.38686001 -0.38686001 
3.3770001 3.2682133e-13 -7.2010112e-13 -23.689964 0.21292055 -8.7400746e-13 8.7400746e-13 0.38703415 -0.38703415 
3.378 3.2559819e-13 -7.2047473e-13 -23.701546 0.21314047 -8.7416126e-13 8.7416126e-13 0.38720822 -0.38720822 
3.3789999 3.2437383e-13 -7.2084829e-13 -23.713121 0.21336044 -8.7431483e-13 8.7431483e-13 0.38738227 -0.38738227 
3.3800001 3.2314825e-13 -7.2122175e-13 -23.724691 0.21358049 -8.744682e-13 8.744682e-13 0.38755628 -0.38755628 
3.381 3.2192147e-13 -7.2159515e-13 -23.736258 0.21380061 -8.7462134e-13 8.7462134e-13 0.38773024 -0.38773024 
3.382 3.2069348e-13 -7.2196844e-13 -23.747818 0.2140208 -8.7477427e-13 8.7477427e-13 0.38790414 -0.38790414 
3.3829999 3.1946426e-13 -7.2234162e-13 -23.759375 0.21424104 -8.7492698e-13 8.7492698e-13 0.388078 -0.388078 
3.3840001 3.1823386e-13 -7.227148e-13 -23.770926 0.21446137 -8.7507947e-13 8.7507947e-13 0.38825181 -0.38825181 
3.385 3.170022e-13 -7.2308782e-13 -23.782471 0.21468176 -8.7523169e-13 8.7523169e-13 0.38842556 -0.38842556 
3.3859999 3.1576936e-13 -7.2346079e-13 -23.794012 0.21490221 -8.753837e-13 8.753837e-13 0.38859931 -0.38859931 
3.3870001 3.1453532e-13 -7.238337e-13 -23.805548 0.21512273 -8.7553554e-13 8.7553554e-13 0.38877299 -0.38877299 
3.388 3.1330006e-13 -7.242065e-13 -23.81708 0.21534333 -8.7568711e-13 8.7568711e-13 0.38894659 -0.38894659 
3.3889999 3.1206361e-13 -7.2457914e-13 -23.828606 0.21556398 -8.7583846e-13 8.7583846e-13 0.38912019 -0.38912019 
3.3900001 3.1082591e-13 -7.2495184e-13 -23.840128 0.2157847 -8.7598966e-13 8.7598966e-13 0.38929373 -0.38929373 
3.391 3.0958702e-13 -7.2532431e-13 -23.851645 0.2160055 -8.7614052e-13 8.7614052e-13 0.38946721 -0.38946721 
3.392 3.0834694e-13 -7.2569674e-13 -23.863155 0.21622635 -8.7629134e-13 8.7629123e-13 0.38964063 -0.38964063 
3.3929999 3.0710561e-13 -7.2606911e-13 -23.87466 0.21644729 -8.7644171e-13 8.7644171e-13 0.38981402 -0.38981402 
3.3940001 3.0586308e-13 -7.2644137e-13 -23.886162 0.21666828 -8.7659204e-13 8.7659204e-13 0.38998738 -0.38998738 
3.395 3.0461937e-13 -7.2681357e-13 -23.897657 0.21688935 -8.7674204e-13 8.7674204e-13 0.39016068 -0.39016068 
3.3959999 3.0337443e-13 -7.2718567e-13 -23.909147 0.21711047 -8.7689188e-13 8.7689188e-13 0.39033392 -0.39033392 
3.3970001 3.021283e-13 -7.2755766e-13 -23.920631 0.21733166 -8.7704144e-13 8.7704144e-13 0.3905071 -0.3905071 
3.398 3.0088093e-13 -7.279296e-13 -23.932114 0.21755293 -8.7719079e-13 8.7719079e-13 0.39068028 -0.39068028 
3.3989999 2.9963236e-13 -7.2830143e-13 -23.943588 0.21777426 -8.7733998e-13 8.7733998e-13 0.39085338 -0.39085338 
3.4000001 2.983826e-13 -7.2867314e-13 -23.955057 0.21799564 -8.7748889e-13 8.7748889e-13 0.39102644 -0.39102644 
3.401 2.9713162e-13 -7.2904481e-13 -23.966522 0.2182171 -8.7763759e-13 8.7763759e-13 0.39119941 -0.39119941 
3.402 2.9587942e-13 -7.2941636e-13 -23.977982 0.21843864 -8.7778607e-13 8.7778607e-13 0.39137238 -0.39137238 
3.4030001 2.94626e-13 -7.2978787e-13 -23.989437 0.21866022 -8.7793439e-13 8.7793439e-13 0.3915453 -0.3915453 
3.404 2.9337139e-13 -7.3015921e-13 -24.000887 0.21888188 -8.7808244e-13 8.7808244e-13 0.39171815 -0.39171815 
3.405 2.9211559e-13 -7.3053049e-13 -24.012331 0.2191036 -8.7823016e-13 8.7823016e-13 0.39189097 -0.39189097 
3.4059999 2.9085856e-13 -7.3090167e-13 -24.023771 0.21932539 -8.7837783e-13 8.7837783e-13 0.39206374 -0.39206374 
3.4070001 2.8960032e-13 -7.3127279e-13 -24.035204 0.21954726 -8.7852517e-13 8.7852517e-13 0.39223647 -0.39223647 
3.408 2.8834088e-13 -7.316438e-13 -24.046633 0.21976916 -8.7867224e-13 8.7867224e-13 0.39240912 -0.39240912 
3.4089999 2.8708023e-13 -7.3201476e-13 -24.058056 0.21999115 -8.7881921e-13 8.7881921e-13 0.39258173 -0.39258173 
3.4100001 2.8581838e-13 -7.3238556e-13 -24.069473 0.22021322 -8.789659e-13 8.789659e-13 0.39275429 -0.39275429 
3.411 2.8455531e-13 -7.327563e-13 -24.080889 0.22043531 -8.7911232e-13 8.7911232e-13 0.39292681 -0.39292681 
3.4119999 2.8329105e-13 -7.3312699e-13 -24.092295 0.22065751 -8.7925863e-13 8.7925863e-13 0.39309928 -0.39309928 
3.4130001 2.8202557e-13 -7.3349752e-13 -24.103697 0.22087975 -8.7940468e-13 8.7940468e-13 0.39327168 -0.39327168 
3.414 2.8075887e-13 -7.3386799e-13 -24.115093 0.22110206 -8.7955039e-13 8.7955039e-13 0.39344406 -0.39344406 
3.415 2.7949098e-13 -7.342383e-13 -24.126486 0.22132444 -8.7969595e-13 8.7969595e-13 0.39361638 -0.39361638 
3.4159999 2.7822186e-13 -7.3460866e-13 -24.137873 0.22154687 -8.7984134e-13 8.7984134e-13 0.39378864 -0.39378864 
3.4170001 2.7695156e-13 -7.3497881e-13 -24.149254 0.22176938 -8.7998651e-13 8.7998651e-13 0.39396086 -0.39396086 
3.418 2.7568003e-13 -7.3534885e-13 -24.160629 0.22199194 -8.8013136e-13 8.8013136e-13 0.394133 -0.394133 
3.4189999 2.7440731e-13 -7.3571889e-13 -24.171999 0.22221456 -8.80276e-13 8.80276e-13 0.39430514 -0.39430514 
3.4200001 2.731334e-13 -7.3608876e-13 -24.183365 0.22243725 -8.8042047e-13 8.8042047e-13 0.39447719 -0.39447719 
3.421 2.7185825e-13 -7.3645858e-13 -24.194725 0.22266002 -8.8056472e-13 8.8056472e-13 0.39464924 -0.39464924 
3.4219999 2.7058195e-13 -7.368283e-13 -24.206079 0.22288285 -8.8070865e-13 8.8070865e-13 0.39482117 -0.39482117 
3.4230001 2.6930438e-13 -7.371979e-13 -24.21743 0.22310573 -8.8085247e-13 8.8085247e-13 0.3949931 -0.3949931 
3.424 2.6802562e-13 -7.375674e-13 -24.228773 0.22332868 -8.8099601e-13 8.8099601e-13 0.39516494 -0.39516494 
3.425 2.6674566e-13 -7.3793684e-13 -24.24011 0.22355169 -8.8113929e-13 8.8113929e-13 0.39533678 -0.39533678 
3.4260001 2.6546452e-13 -7.3830617e-13 -24.251444 0.22377478 -8.8128235e-13 8.8128235e-13 0.39550853 -0.39550853 
3.427 2.6418215e-13 -7.386754e-13 -24.262772 0.22399792 -8.8142525e-13 8.8142525e-13 0.39568025 -0.39568025 
3.428 2.6289856e-13 -7.3904451e-13 -24.274094 0.22422111 -8.8156788e-13 8.8156788e-13 0.39585188 -0.39585188 
3.4289999 2.6161378e-13 -7.3941352e-13 -24.28541 0.22444439 -8.8171029e-13 8.8171029e-13 0.39602348 -0.39602348 
3.4300001 2.6032781e-13 -7.3978248e-13 -24.296722 0.2246677 -8.8185248e-13 8.8185248e-13 0.39619505 -0.39619505 
3.431 2.5904062e-13 -7.4015132e-13 -24.308027 0.22489111 -8.819944e-13 8.819944e-13 0.39636657 -0.39636657 
3.4319999 2.5775223e-13 -7.4052006e-13 -24.319328 0.22511455 -8.8213616e-13 8.8213616e-13 0.39653802 -0.39653802 
3.4330001 2.5646266e-13 -7.4088869e-13 -24.330624 0.22533807 -8.822777e-13 8.822777e-13 0.39670941 -0.39670941 
3.434 2.5517186e-13 -7.4125721e-13 -24.341913 0.22556165 -8.8241898e-13 8.8241898e-13 0.39688075 -0.39688075 
3.4349999 2.5387984e-13 -7.4162567e-13 -24.353195 0.22578529 -8.8256003e-13 8.8256003e-13 0.39705205 -0.39705205 
3.4360001 2.5258663e-13 -7.4199403e-13 -24.364475 0.226009 -8.8270081e-13 8.8270081e-13 0.39722329 -0.39722326 
3.437 2.5129223e-13 -7.4236228e-13 -24.375748 0.22623277 -8.8284143e-13 8.8284143e-13 0.39739445 -0.39739445 
3.438 2.4999661e-13 -7.4273042e-13 -24.387014 0.2264566 -8.8298173e-13 8.8298173e-13 0.3975656 -0.3975656 
3.4389999 2.486998e-13 -7.4309845e-13 -24.398277 0.22668049 -8.8312186e-13 8.8312186e-13 0.39773667 -0.39773667 
3.4400001 2.4740176e-13 -7.4346638e-13 -24.409533 0.22690444 -8.8326178e-13 8.8326178e-13 0.3979077 -0.3979077 
3.441 2.4610254e-13 -7.4383425e-13 -24.420784 0.22712845 -8.8340153e-13 8.8340153e-13 0.39807871 -0.39807871 
3.4419999 2.4480212e-13 -7.4420195e-13 -24.43203 0.22735253 -8.8354102e-13 8.8354102e-13 0.39824963 -0.39824963 
3.4430001 2.4350051e-13 -7.4456961e-13 -24.44327 0.22757666 -8.8368017e-13 8.8368017e-13 0.39842048 -0.39842048 
3.444 2.4219767e-13 -7.4493715e-13 -24.454502 0.22780085 -8.8381917e-13 8.8381917e-13 0.39859131 -0.39859131 
3.4449999 2.4089362e-13 -7.4530459e-13 -24.465733 0.22802511 -8.8395795e-13 8.8395795e-13 0.39876208 -0.39876208 
3.4460001 2.3958841e-13 -7.4567192e-13 -24.476955 0.22824943 -8.8409656e-13 8.8409656e-13 0.39893278 -0.39893278 
3.447 2.3828197e-13 -7.4603919e-13 -24.488173 0.22847383 -8.8423474e-13 8.8423474e-13 0.39910343 -0.39910343 
3.448 2.3697431e-13 -7.464063e-13 -24.499384 0.22869825 -8.8437287e-13 8.8437287e-13 0.39927405 -0.39927405 
3.4489999 2.3566546e-13 -7.467733e-13 -24.510592 0.22892275 -8.8451073e-13 8.8451073e-13 0.39944458 -0.39944458 
3.45 2.3435542e-13 -7.4714025e-13 -24.52179 0.22914733 -8.8464837e-13 8.8464837e-13 0.39961508 -0.39961508 
3.451 2.3304419e-13 -7.4750709e-13 -24.532986 0.22937194 -8.8478573e-13 8.8478573e-13 0.39978552 -0.39978552 
3.4519999 2.3173173e-13 -7.4787377e-13 -24.544174 0.22959661 -8.8492289e-13 8.8492289e-13 0.3999559 -0.3999559 
3.4530001 2.3041809e-13 -7.4824045e-13 -24.555357 0.22982138 -8.8505987e-13 8.8505987e-13 0.40012625 -0.40012622 
3.454 2.2910325e-13 -7.4860691e-13 -24.566536 0.23004617 -8.8519654e-13 8.8519654e-13 0.40029654 -0.40029654 
3.4549999 2.2778722e-13 -7.4897331e-13 -24.577707 0.23027104 -8.8533304e-13 8.8533304e-13 0.40046674 -0.40046674 
3.4560001 2.2646998e-13 -7.4933961e-13 -24.588875 0.23049596 -8.8546927e-13 8.8546927e-13 0.40063691 -0.40063691 
3.457 2.2515154e-13 -7.497058e-13 -24.600035 0.23072095 -8.8560528e-13 8.8560528e-13 0.40080702 -0.40080702 
3.4579999 2.2383187e-13 -7.5007193e-13 -24.611191 0.23094599 -8.8574102e-13 8.8574102e-13 0.40097708 -0.40097708 
3.4590001 2.2251102e-13 -7.5043791e-13 -24.622339 0.23117109 -8.858766e-13 8.858766e-13 0.4011471 -0.4011471 
3.46 2.2118898e-13 -7.5080377e-13 -24.633484 0.23139627 -8.8601197e-13 8.8601197e-13 0.40131706 -0.40131703 
3.461 2.1986574e-13 -7.5116958e-13 -24.644621 0.23162147 -8.86147e-13 8.86147e-13 0.40148693 -0.40148693 
3.4619999 2.1854129e-13 -7.5153523e-13 -24.655752 0.23184676 -8.8628193e-13 8.8628193e-13 0.40165675 -0.40165675 
3.4630001 2.1721566e-13 -7.5190077e-13 -24.66688 0.2320721 -8.8641654e-13 8.8641654e-13 0.40182656 -0.40182653 
3.464 2.158888e-13 -7.522662e-13 -24.677999 0.2322975 -8.8655092e-13 8.8655092e-13 0.40199628 -0.40199628 
3.4649999 2.1456079e-13 -7.5263157e-13 -24.689114 0.23252296 -8.8668515e-13 8.8668515e-13 0.40216595 -0.40216595 
3.4660001 2.1323155e-13 -7.5299684e-13 -24.700222 0.23274848 -8.8681905e-13 8.8681905e-13 0.40233555 -0.40233555 
3.467 2.1190111e-13 -7.5336195e-13 -24.711327 0.23297405 -8.8695273e-13 8.8695273e-13 0.40250513 -0.40250513 
3.4679999 2.1056946e-13 -7.5372694e-13 -24.722424 0.23319969 -8.8708625e-13 8.8708625e-13 0.40267465 -0.40267465 
3.4690001 2.0923664e-13 -7.5409188e-13 -24.733515 0.23342536 -8.8721944e-13 8.8721944e-13 0.40284407 -0.40284407 
3.47 2.0790261e-13 -7.5445666e-13 -24.7446 0.23365112 -8.8735253e-13 8.8735253e-13 0.40301344 -0.40301344 
3.471 2.0656737e-13 -7.5482139e-13 -24.75568 0.23387693 -8.8748529e-13 8.8748529e-13 0.40318277 -0.40318277 
3.4719999 2.0523097e-13 -7.5518595e-13 -24.766754 0.2341028 -8.8761778e-13 8.8761778e-13 0.40335205 -0.40335205 
3.473 2.0389335e-13 -7.5555041e-13 -24.777822 0.23432872 -8.8775011e-13 8.8775011e-13 0.4035213 -0.4035213 
3.474 2.0255453e-13 -7.5591481e-13 -24.788887 0.23455471 -8.8788222e-13 8.8788222e-13 0.40369046 -0.40369046 
3.4749999 2.0121453e-13 -7.562791e-13 -24.799942 0.23478074 -8.8801405e-13 8.8801405e-13 0.40385956 -0.40385956 
3.4760001 1.9987332e-13 -7.5664317e-13 -24.810993 0.23500685 -8.8814568e-13 8.8814568e-13 0.40402859 -0.40402859 
3.477 1.9853092e-13 -7.570072e-13 -24.822037 0.23523299 -8.8827708e-13 8.8827708e-13 0.40419763 -0.4041976 
3.4779999 1.9718731e-13 -7.5737116e-13 -24.833076 0.23545921 -8.8840822e-13 8.8840822e-13 0.40436652 -0.40436652 
3.4790001 1.9584251e-13 -7.5773497e-13 -24.844109 0.23568548 -8.8853913e-13 8.8853913e-13 0.40453541 -0.40453541 
3.48 1.9449652e-13 -7.5809866e-13 -24.855137 0.23591179 -8.8866978e-13 8.8866978e-13 0.40470424 -0.40470424 
3.4809999 1.9314934e-13 -7.5846225e-13 -24.866156 0.23613818 -8.8880032e-13 8.8880032e-13 0.40487301 -0.40487301 
3.4820001 1.9180096e-13 -7.5882578e-13 -24.877171 0.23636462 -8.8893053e-13 8.8893053e-13 0.40504172 -0.40504172 
3.483 1.904514e-13 -7.591891e-13 -24.88818 0.2365911 -8.8906047e-13 8.8906047e-13 0.40521035 -0.40521035 
3.484 1.8910062e-13 -7.5955236e-13 -24.899183 0.23681767 -8.8919031e-13 8.8919031e-13 0.40537897 -0.40537897 
3.4849999 1.8774866e-13 -7.5991551e-13 -24.910181 0.23704427 -8.8931976e-13 8.8931976e-13 0.40554747 -0.40554747 
3.4860001 1.863955e-13 -7.602785e-13 -24.921171 0.23727095 -8.89449e-13 8.89449e-13 0.40571594 -0.40571594 
3.487 1.8504115e-13 -7.6064144e-13 -24.932156 0.23749767 -8.8957807e-13 8.8957807e-13 0.40588436 -0.40588436 
3.4879999 1.836856e-13 -7.6100422e-13 -24.943136 0.23772445 -8.8970698e-13 8.8970698e-13 0.40605274 -0.40605274 
3.4890001 1.8232887e-13 -7.6136694e-13 -24.954109 0.23795128 -8.8983557e-13 8.8983557e-13 0.40622103 -0.40622103 
3.49 1.8097093e-13 -7.6172949e-13 -24.965075 0.23817816 -8.8996388e-13 8.8996388e-13 0.40638927 -0.40638927 
3.4909999 1.7961182e-13 -7.6209194e-13 -24.976036 0.23840511 -8.9009198e-13 8.9009198e-13 0.40655744 -0.40655744 
3.4920001 1.7825151e-13 -7.6245434e-13 -24.98699 0.23863211 -8.9021981e-13 8.9021981e-13 0.40672559 -0.40672559 
3.493 1.7689e-13 -7.6281651e-13 -24.99794 0.23885916 -8.9034747e-13 8.9034747e-13 0.40689364 -0.40689364 
3.494 1.755273e-13 -7.6317864e-13 -25.008883 0.23908627 -8.9047492e-13 8.9047492e-13 0.40706164 -0.40706164 
3.4949999 1.741634e-13 -7.6354065e-13 -25.019819 0.23931345 -8.906021e-13 8.906021e-13 0.40722957 -0.40722957 
3.4960001 1.7279833e-13 -7.639025e-13 -25.03075 0.23954067 -8.9072906e-13 8.9072906e-13 0.40739748 -0.40739748 
3.497 1.7143206e-13 -7.642643e-13 -25.041674 0.23976795 -8.9085575e-13 8.9085575e-13 0.4075653 -0.4075653 
3.4979999 1.7006458e-13 -7.6462594e-13 -25.052593 0.23999529 -8.9098227e-13 8.9098227e-13 0.40773308 -0.40773308 
3.4990001 1.6869594e-13 -7.6498747e-13 -25.063507 0.24022266 -8.9110848e-13 8.9110848e-13 0.40790078 -0.40790078 
3.5 1.6732609e-13 -7.6534888e-13 -25.074413 0.24045011 -8.9123451e-13 8.9123451e-13 0.40806842 -0.40806842 
3.5009999 1.6595505e-13 -7.6571019e-13 -25.085312 0.24067761 -8.9136023e-13 8.9136023e-13 0.40823603 -0.40823603 
3.5020001 1.6458281e-13 -7.6607134e-13 -25.096207 0.24090515 -8.9148578e-13 8.9148578e-13 0.40840355 -0.40840355 
3.503 1.6320941e-13 -7.6643244e-13 -25.107094 0.24113277 -8.9161106e-13 8.9161106e-13 0.408571 -0.408571 
3.5039999 1.6183479e-13 -7.6679337e-13 -25.117975 0.24136043 -8.9173612e-13 8.9173612e-13 0.4087384 -0.4087384 
3.5050001 1.6045901e-13 -7.6715419e-13 -25.128851 0.24158813 -8.9186102e-13 8.9186102e-13 0.40890577 -0.40890577 
3.506 1.5908203e-13 -7.6751485e-13 -25.139721 0.24181589 -8.9198549e-13 8.9198549e-13 0.40907305 -0.40907305 
3.507 1.5770385e-13 -7.6787546e-13 -25.150583 0.24204372 -8.921099e-13 8.921099e-13 0.40924028 -0.40924028 
3.5079999 1.5632448e-13 -7.6823595e-13 -25.16144 0.2422716 -8.9223404e-13 8.9223404e-13 0.40940744 -0.40940744 
3.5090001 1.5494394e-13 -7.6859629e-13 -25.172291 0.24249952 -8.9235786e-13 8.9235786e-13 0.40957454 -0.40957454 
3.51 1.5356221e-13 -7.6895651e-13 -25.183134 0.24272749 -8.9248151e-13 8.9248151e-13 0.40974158 -0.40974158 
3.5109999 1.5217927e-13 -7.6931663e-13 -25.193974 0.24295554 -8.9260495e-13 8.9260495e-13 0.40990856 -0.40990856 
3.5120001 1.5079516e-13 -7.6967664e-13 -25.204805 0.24318361 -8.9272811e-13 8.9272811e-13 0.41007549 -0.41007549 
3.513 1.4940986e-13 -7.7003649e-13 -25.215631 0.24341176 -8.9285101e-13 8.9285101e-13 0.41024235 -0.41024235 
3.5139999 1.4802338e-13 -7.7039623e-13 -25.22645 0.24363995 -8.9297379e-13 8.9297379e-13 0.41040915 -0.41040915 
3.5150001 1.466357e-13 -7.7075585e-13 -25.237265 0.2438682 -8.930962e-13 8.930962e-13 0.4105759 -0.4105759 
3.516 1.4524684e-13 -7.7111538e-13 -25.248072 0.24409649 -8.9321839e-13 8.9321839e-13 0.41074258 -0.41074258 
3.517 1.438568e-13 -7.7147474e-13 -25.258871 0.24432485 -8.9334041e-13 8.9334041e-13 0.41090918 -0.41090918 
3.5179999 1.4246556e-13 -7.7183399e-13 -25.269667 0.24455327 -8.9346217e-13 8.9346217e-13 0.41107574 -0.41107574 
3.5190001 1.4107313e-13 -7.7219313e-13 -25.280453 0.24478173 -8.935836e-13 8.935836e-13 0.41124225 -0.41124225 
3.52 1.3967953e-13 -7.7255216e-13 -25.291235 0.24501023 -8.9370498e-13 8.9370498e-13 0.41140866 -0.41140866 
3.5209999 1.3828476e-13 -7.7291109e-13 -25.302011 0.2452388 -8.9382597e-13 8.9382597e-13 0.41157505 -0.41157505 
3.5220001 1.3688878e-13 -7.7326979e-13 -25.31278 0.24546741 -8.9394675e-13 8.9394675e-13 0.41174135 -0.41174135
[truncated: 567,305 more chars]
