# Supplementary material for: Macroscopic phase resetting-curves determine oscillatory coherence and signal transfer in inter-coupled neural circuits
Source: PLoS Comput Biol. 2019 May 9;15(5):e1007019. doi: 10.1371/journal.pcbi.1007019 (PMC6529019; doi:10.1371/journal.pcbi.1007019)
Supplement: S1 Code — It also contains the XPPAUT code for the nonlinear analysis. (ZIP) [file pcbi.1007019.s011.zip › Code/Fig07/PanelD/Graphics.m]

function f=Graphics()


%%%%%%%%%%%%%%%%%%%%%%%%%%%%%%%%%%%%%%%%%%%%%%%%%%%%%%%%%%%%%%%%%%%%%%%%
%
%                       Import data
%
%%%%%%%%%%%%%%%%%%%%%%%%%%%%%%%%%%%%%%%%%%%%%%%%%%%%%%%%%%%%%%%%%%%%%%%


Time = importdata('Time');
G = importdata('G');


figure(1)
plot(Time,G(:),'Color','k','linewidth',1)
xlabel('Phase \theta');
ylabel('G-Function');
set(gca,'XTick',0:pi/2:2*pi)
set(gca,'XTickLabel',{'0','\pi/2','\pi','3\pi/2', '2\pi'})
xlim([0 2*pi])
box off
ax = gca;
ax.XAxisLocation = 'origin';
