# Supplementary material for: Macroscopic phase resetting-curves determine oscillatory coherence and signal transfer in inter-coupled neural circuits
Source: PLoS Comput Biol. 2019 May 9;15(5):e1007019. doi: 10.1371/journal.pcbi.1007019 (PMC6529019; doi:10.1371/journal.pcbi.1007019)
Supplement: S1 Code — It also contains the XPPAUT code for the nonlinear analysis. (ZIP) [file pcbi.1007019.s011.zip › Code/Fig02/Fig02_PanelD/Fig02.m]

function f=Fig02()


%%%%%%%%%%%%%%%%%%%%%%%%%%%%%%%%%%%%%%%%%%%%%%%%%%%%%%%%%%%%%%%%%%%%%%%%
%
%                       Parameters
%
%%%%%%%%%%%%%%%%%%%%%%%%%%%%%%%%%%%%%%%%%%%%%%%%%%%%%%%%%%%%%%%%%%%%%%%


%Time parameters
dt=0.01;           %Time step
itr=20000;          %Iteration number
Tonset=100;


Delta=1;
tau=10;
etabar=-5;

taus=1;

Jee=0;
Jei=15;
Jii=0;
Jie=15;

Ib=10;

vth=500;
vr=-500;

Ne=5000;
Ni=5000;


%%%%%%%%%%%%%%%%%%%%%%%%%%%%%%%%%%%%%%%%%%%%%%%%%%%%%%%%%%%%%%%%%%%%%%%%
%
%                      Initialization
%
%%%%%%%%%%%%%%%%%%%%%%%%%%%%%%%%%%%%%%%%%%%%%%%%%%%%%%%%%%%%%%%%%%%%%%%

re(1:itr+1)=0;
ri(1:itr+1)=0;

see(1:itr+1)=0;
sei(1:itr+1)=0;

sie(1:itr+1)=0;
sii(1:itr+1)=0;


inde=1;
indi=1;

Iext(1:itr+1)=0;
ve(1:Ne)=0;
time(1:itr+1)=0;


for j=1:Ne;
   etae(j)= etabar+Delta*tan( pi/2 * (2*j-Ne-1) / (Ne+1) );
end

vi(1:Ni)=0;
for j=1:Ni;
   etai(j)= etabar+Delta*tan( pi/2 * (2*j-Ni-1)/(Ni+1) );
end


%random permutation of the elements
etai= etai(randperm(length(etai)));
etae= etae(randperm(length(etae)));

%%%%%%%%%%%%%%%%%%%%%%%%%%%%%%%%%%%%%%%%%%%%%%%%%%%%%%%%%%%%%%%%%%%%%%%%
%
%                       Resolution spiking
%
%%%%%%%%%%%%%%%%%%%%%%%%%%%%%%%%%%%%%%%%%%%%%%%%%%%%%%%%%%%%%%%%%%%%%%%


for n=1:itr,  
    
    %Time and external current
    time(n+1)=dt*(n);
    Iext(n+1)=Ib*heaviside(n*dt-Tonset);

    
    
    %E-cells
    see(n+1)=see(n) +  dt/taus *( -see(n) + Jee*re(n) );
    sei(n+1)=sei(n) +  dt/taus *( -sei(n) + Jei*ri(n) );
    
    %I-cells
    sie(n+1)=sie(n) +  dt/taus *( -sie(n) + Jie*re(n) );
    sii(n+1)=sii(n) +  dt/taus *( -sii(n) + Jii*ri(n) );
    

    
    for j=1:Ne;
            ve(j)=ve(j) +  dt/tau* ( ve(j).^2 + etae(j) + Iext(n)  +tau*see(n) -tau*sei(n) );
            
            %Spike
            if (ve(j) > vth);
                ve(j)=vr;
                re(n+1)=re(n+1)+1/(Ne*dt);
                
                %Raster plot
                raster_xe(inde)=n*dt;
                raster_ye(inde)=j;
                inde=inde+1;
            end
    end
    
    for j=1:Ni;

            vi(j)=vi(j) +  dt/tau* ( vi(j).^2 + etai(j)    +tau*sie(n)    -tau*sii(n) );
            
            %Spike
            if (vi(j) > vth);
                vi(j)=vr;
                ri(n+1)=ri(n+1)+1/(Ni*dt);
                
                %Raster plot
                raster_xi(indi)=n*dt;
                raster_yi(indi)=j;
                indi=indi+1;
            end
            
     end
    
end


dlmwrite('time',time);
dlmwrite('raster_xe',raster_xe);
dlmwrite('raster_ye',raster_ye);
dlmwrite('raster_xi',raster_xi);
dlmwrite('raster_yi',raster_yi);
dlmwrite('Iext',Iext);


Graphics()
