# Supplementary material for: Macroscopic phase resetting-curves determine oscillatory coherence and signal transfer in inter-coupled neural circuits
Source: PLoS Comput Biol. 2019 May 9;15(5):e1007019. doi: 10.1371/journal.pcbi.1007019 (PMC6529019; doi:10.1371/journal.pcbi.1007019)
Supplement: S1 Code — It also contains the XPPAUT code for the nonlinear analysis. (ZIP) [file pcbi.1007019.s011.zip › Code/Fig02/Fig02_PanelE/Fig02.m]

function g=Fig02()


%%%%%%%%%%%%%%%%%%%%%%%%%%%%%%%%%%%%%%%%%%%%%%%%%%%%%%%%%%%%%%%%%%%%%%%%
%
%                       Parameters
%
%%%%%%%%%%%%%%%%%%%%%%%%%%%%%%%%%%%%%%%%%%%%%%%%%%%%%%%%%%%%%%%%%%%%%%%


eps=5;
s1=500;
window=0.5;
s2=s1+window;
Tp=20.8;
M=50;


%%%%%%%%%%%%%%%%%%%%%%%%%%%%%%%%%%%%%%%%%%%%%%%%%%%%%%%%%%%%%%%%%%%%%%%%
%
%                       Resolution
%
%%%%%%%%%%%%%%%%%%%%%%%%%%%%%%%%%%%%%%%%%%%%%%%%%%%%%%%%%%%%%%%%%%%%%%%


dTp=Tp/M;
dtheta=2*pi/M;
for n=1:M,  
    n
    s1=s1+dTp;
    s2=s1+window;
    state_Phase(n)=n*dtheta;
    Result=Shift(eps,s1,s2,Tp);
    PhaseRC_Full_Net(n)=Result(1);
    PhaseRC_Reduced(n)=Result(2);
end


dlmwrite('PhaseRC_Reduced',PhaseRC_Reduced);
dlmwrite('PhaseRC_Full_Net',PhaseRC_Full_Net);
dlmwrite('state_Phase',state_Phase);

Graphics()
