# Supplementary material for: Macroscopic phase resetting-curves determine oscillatory coherence and signal transfer in inter-coupled neural circuits
Source: PLoS Comput Biol. 2019 May 9;15(5):e1007019. doi: 10.1371/journal.pcbi.1007019 (PMC6529019; doi:10.1371/journal.pcbi.1007019)
Supplement: S1 Code — It also contains the XPPAUT code for the nonlinear analysis. (ZIP) [file pcbi.1007019.s011.zip › Code/Fig02/Fig02_PanelE/Graphics.m]

function f=Graphics()


PhaseRC_Reduced = importdata('PhaseRC_Reduced');
PhaseRC_Full_Net = importdata('PhaseRC_Full_Net');
state_Phase = importdata('state_Phase');
state_Phase=state_Phase;
Adjoint = importdata('Adjoint_PING.dat');


Time= Adjoint(:,1);
dt=Time(2)-Time(1);
T=Time(end);
Time=Time*2*pi/T;
Zsee=Adjoint(:,6);
Zsie=Adjoint(:,8);

alpha=2;
Zsee= circshift(Zsee,1400);

figure(1)
scatter(state_Phase,PhaseRC_Full_Net,'r');
hold on
%scatter(state_Phase,PhaseRC_Reduced,'k');
plot(Time,alpha*Zsee,'k');
hold off
set(gca,'XTick',0:pi/2:2*pi)
set(gca,'XTickLabel',{'0','\pi/2', '\pi','3\pi/2','2\pi'})
xlim([0 2*pi])
box off
xlabel('Phase')
ylabel('PRC')
