# Supplementary material for: Macroscopic phase resetting-curves determine oscillatory coherence and signal transfer in inter-coupled neural circuits
Source: PLoS Comput Biol. 2019 May 9;15(5):e1007019. doi: 10.1371/journal.pcbi.1007019 (PMC6529019; doi:10.1371/journal.pcbi.1007019)
Supplement: S1 Code — It also contains the XPPAUT code for the nonlinear analysis. (ZIP) [file pcbi.1007019.s011.zip › Code/Fig05/PanelF/Fig05.m]

function f=Fig05()


%%%%%%%%%%%%%%%%%%%%%%%%%%%%%%%%%%%%%%%%%%%%%%%%%%%%%%%%%%%%%%%%%%%%%%%%
%
%                       Import data
%
%%%%%%%%%%%%%%%%%%%%%%%%%%%%%%%%%%%%%%%%%%%%%%%%%%%%%%%%%%%%%%%%%%%%%%%


d=10;

Orbite = importdata('Orbite_PING.dat');
Adjoint = importdata('Adjoint_PING.dat');


Time= Adjoint(:,1);
dt=Time(2)-Time(1);
T=Time(end);


%From time to phase 
Time=Time*2*pi/T;

re=Orbite(:,2);
ri=Orbite(:,3);
Zsee=Adjoint(:,6);
Zsie=Adjoint(:,8);


%%%%%%%%%%%%%%%%%%%%%%%%%%%%%%%%%%%%%%%%%%%%%%%%%%%%%%%%%%%%%%%%%%%%%%%%
%
%                       Computing the H-function and G-function
%
%%%%%%%%%%%%%%%%%%%%%%%%%%%%%%%%%%%%%%%%%%%%%%%%%%%%%%%%%%%%%%%%%%%%%%%


%Coupling parameters
Gee=0.1;
Gie=0.5;


%Computing the H-Function
itr=length(Time);
for j=1:itr,
        H(j)=Gee*dot(Zsee,circshift(re,-j))/itr  + Gie*dot(Zsie,circshift(re,-j))/itr;
end


%Conputing the G-function as G(x)=-(H(x)-H(-x))
%Number of G-function to be traced


ind_A=floor(d/dt);
Hs=circshift(H,ind_A);
Hsf=fliplr(Hs);   
G(:) = -(Hs - Hsf);


dlmwrite('Time',Time);
dlmwrite('G',G);


Graphics()
