# Supplementary material for: Macroscopic phase resetting-curves determine oscillatory coherence and signal transfer in inter-coupled neural circuits
Source: PLoS Comput Biol. 2019 May 9;15(5):e1007019. doi: 10.1371/journal.pcbi.1007019 (PMC6529019; doi:10.1371/journal.pcbi.1007019)
Supplement: S1 Code — It also contains the XPPAUT code for the nonlinear analysis. (ZIP) [file pcbi.1007019.s011.zip › Code/Fig03/Panel1-B-C-F/ING.ode]

# Parameters 
par Delta=1, tau=10, etabar=-5, taus=1 
par Jee=0, Jei=10, Jii=15, Jie=0, I=25


# E-cells
re'= Delta/(pi*tau*tau)  +2*re*ve/tau
ve'= ve*ve/tau +  etabar/tau + I/tau  - sei +see  - tau*pi*pi*re*re 


# I-cells
ri'= Delta/(pi*tau*tau)  +2*ri*vi/tau
vi'= vi*vi/tau +etabar/tau  - sii + sie +  I/tau  - tau*pi*pi*ri*ri 


# E - Synapses
see'= -see/taus  + Jee*re/taus 
sei'= -sei/taus  + Jei*ri/taus

# I- Synapses
sie'= -sie/taus  + Jie*re/taus 
sii'= -sii/taus  + Jii*ri/taus


init ve=0, vi=0, re=0, ri=0, see=0, sei=0, sie=0, sii=0,


@ MAXSTOR=40000,TOTAL=100,XP=t
@ BOUND=100000,DT=0.001,

done


init v=0, r=0,

@ MAXSTOR=40000,TOTAL=100,XP=t
@ BOUND=100000,DT=0.001,

done
