# Supplementary material for: Macroscopic phase resetting-curves determine oscillatory coherence and signal transfer in inter-coupled neural circuits
Source: PLoS Comput Biol. 2019 May 9;15(5):e1007019. doi: 10.1371/journal.pcbi.1007019 (PMC6529019; doi:10.1371/journal.pcbi.1007019)
Supplement: S1 Code — It also contains the XPPAUT code for the nonlinear analysis. (ZIP) [file pcbi.1007019.s011.zip › Code/Fig03/PanelD/Graphics.m]

function f=Graphics()


time = importdata('time');
Iext= importdata('Iext');


raster_xi = importdata('raster_xi');
raster_yi = importdata('raster_yi');
raster_xe = importdata('raster_xe');
raster_ye = importdata('raster_ye');


Ii = find(raster_yi < 201);
raster_yi=raster_yi(Ii);
raster_xi=raster_xi(Ii);
Ie = find(raster_ye < 801);
raster_ye=raster_ye(Ie);
raster_xe=raster_xe(Ie);


figure(1);
subplot(4,1,1)
plot ( time,Iext, 'LineWidth', 1,'Color','k')
box off
set(gca,'XTick',[])
set(gca,'xcolor',[1 1 1])
ylabel('I^{ext}_e(t) ')


subplot(4,1,[2 3 4])
scatter(raster_xe, raster_ye,5,'.','MarkerEdgeColor','k',...
            'MarkerFaceColor','k')
hold on        
scatter(raster_xi, 800+raster_yi,5,'.','MarkerEdgeColor','k',...
            'MarkerFaceColor','k')
hold off
xlabel('Time (ms)')
ylabel('Neuron #')
xlim([60 160])
ylim([0 1000])
