# Supplementary material for: Macroscopic phase resetting-curves determine oscillatory coherence and signal transfer in inter-coupled neural circuits
Source: PLoS Comput Biol. 2019 May 9;15(5):e1007019. doi: 10.1371/journal.pcbi.1007019 (PMC6529019; doi:10.1371/journal.pcbi.1007019)
Supplement: S1 Code — It also contains the XPPAUT code for the nonlinear analysis. (ZIP) [file pcbi.1007019.s011.zip › Code/Fig03/PanelE/Shift.m]

function f=Shift(eps,s1,s2,Tp)


%Time parameters
dt=0.01;           %Time step
itr=98000;          %Iteration number
Tonset=200;
Toffset=2000000;

Delta=1;
tau=10;
etabar=-5;

taus=1;

Jee=0;
Jei=10;
Jii=15;
Jie=0;

Ib=25;

vth=500;
vr=-500;

Ne=5000;
Ni=5000;


%%%%%%%%%%%%%%%%%%%%%%%%%%%%%%%%%%%%%%%%%%%%%%%%%%%%%%%%%%%%%%%%%%%%%%%%
%
%                      Initialization
%
%%%%%%%%%%%%%%%%%%%%%%%%%%%%%%%%%%%%%%%%%%%%%%%%%%%%%%%%%%%%%%%%%%%%%%%

re(1:itr+1)=0;
ri(1:itr+1)=0;

see(1:itr+1)=0;
sei(1:itr+1)=0;

sie(1:itr+1)=0;
sii(1:itr+1)=0;

time(1)=0;
inde=1;
indi=1;

Ie(1)=0;
ve(1:Ne)=0;

for j=1:Ne;
   etae(j)= etabar+Delta*tan( pi/2 * (2*j-Ne-1) / (Ne+1) );
end

vi(1:Ni)=0;
for j=1:Ni;
   etai(j)= etabar+Delta*tan( pi/2 * (2*j-Ni-1)/(Ni+1) );
end


%random permutation of the elements
etai= etai(randperm(length(etai)));
etae= etae(randperm(length(etae)));

%%%%%%%%%%%%%%%%%%%%%%%%%%%%%%%%%%%%%%%%%%%%%%%%%%%%%%%%%%%%%%%%%%%%%%%%
%
%                       Resolution spiking
%
%%%%%%%%%%%%%%%%%%%%%%%%%%%%%%%%%%%%%%%%%%%%%%%%%%%%%%%%%%%%%%%%%%%%%%%


for n=1:itr,  
    
    %Time and external current
    time(n+1)=dt*(n);
    Ie(n+1)=Ib;
    Ii(n+1)=Ib*heaviside(n*dt-Tonset)*(1-heaviside(n*dt-Toffset));

    
    
    %E-cells
    see(n+1)=see(n) +  dt/taus *( -see(n) + Jee*re(n) );
    sei(n+1)=sei(n) +  dt/taus *( -sei(n) + Jei*ri(n) );
    
    %I-cells
    sie(n+1)=sie(n) +  dt/taus *( -sie(n) + Jie*re(n) );
    sii(n+1)=sii(n) +  dt/taus *( -sii(n) + Jii*ri(n) );
    

    
    for j=1:Ne;
            ve(j)=ve(j) +  dt/tau* ( ve(j).^2 + etae(j) + Ie(n)  +tau*see(n) -tau*sei(n) );
            
            %Spike
            if (ve(j) > vth);
                ve(j)=vr;
                re(n+1)=re(n+1)+1/(Ne*dt);
                
                %Raster plot
                raster_xe(inde)=n*dt;
                raster_ye(inde)=j;
                inde=inde+1;
            end
    end
    
    for j=1:Ni;

            vi(j)=vi(j) +  dt/tau* ( vi(j).^2 + etai(j)   +  Ii(n)   +tau*sie(n)    -tau*sii(n) );
            
            %Spike
            if (vi(j) > vth);
                vi(j)=vr;
                ri(n+1)=ri(n+1)+1/(Ni*dt);
                
                %Raster plot
                raster_xi(indi)=n*dt;
                raster_yi(indi)=j;
                indi=indi+1;
            end
            
     end
    
end


%%%%%%%%%%%%%%%%%%%%%%%%%%%%%%%%%%%%%%%%%%%%%%%%%%%%%%%%%%%%%%%%%%%%%%%%
%
%                       Resolution system
%
%%%%%%%%%%%%%%%%%%%%%%%%%%%%%%%%%%%%%%%%%%%%%%%%%%%%%%%%%%%%%%%%%%%%%%%


re_S(1)=0;
ve_S(1)=0;


ri_S(1)=0;
vi_S(1)=0;

see_S(1)=0;
sei_S(1)=0;

sie_S(1)=0;
sii_S(1)=0;


for n=1:itr,     

    
    %E-Cells
    re_S(n+1)=re_S(n) +  dt/tau *( Delta/(pi*tau)  +2*re_S(n)*ve_S(n) );
    ve_S(n+1)=ve_S(n) +  dt/tau *( ve_S(n).^2 + etabar+  Ie(n)  +tau*see_S(n) - tau*sei_S(n)  - tau.^2 *pi.^2 *re_S(n).^2 );
   
    
    
    %I-Cells
    ri_S(n+1)=ri_S(n) +  dt/tau *( Delta/(pi*tau)  +2*ri_S(n)*vi_S(n) );
    vi_S(n+1)=vi_S(n) +  dt/tau *( vi_S(n).^2 + etabar  +  Ii(n)    +tau*sie_S(n) -tau*sii_S(n) - tau.^2 *pi.^2 *ri_S(n).^2 );
    
    
    %synapses
    %E-cells
    see_S(n+1)=see_S(n) +  dt/taus *( -see_S(n) + Jee*re_S(n) );
    sei_S(n+1)=sei_S(n) +  dt/taus *( -sei_S(n) + Jei*ri_S(n) );
    
    %I-cells
    sie_S(n+1)=sie_S(n) +  dt/taus *( -sie_S(n) + Jie*re_S(n) );
    sii_S(n+1)=sii_S(n) +  dt/taus *( -sii_S(n) + Jii*ri_S(n) );
   
    
    
end


%%%%%%%%%%%%%%%%%%%%%%%%%%%%%%%%%%%%%%%%%%%%%%%%%%%%%%%%%%%%%%%%%%%%%%%
%%%%%%%%%%%%%%%%%%%%%%%%%%%%%%%%%%%%%%%%%%%%%%%%%%%%%%%%%%%%%%%%%%%%%%%
%%%%%%%%%%%%%%%%%%%%%%%%%%%%%%%%%%%%%%%%%%%%%%%%%%%%%%%%%%%%%%%%%%%%%%%
%%%%%%%%%%%%%%%%%%%%%%%%%%%%%%%%%%%%%%%%%%%%%%%%%%%%%%%%%%%%%%%%%%%%%%%%
%
%                       Resolution of the perturbed case
%
%%%%%%%%%%%%%%%%%%%%%%%%%%%%%%%%%%%%%%%%%%%%%%%%%%%%%%%%%%%%%%%%%%%%%%%
%%%%%%%%%%%%%%%%%%%%%%%%%%%%%%%%%%%%%%%%%%%%%%%%%%%%%%%%%%%%%%%%%%%%%%%
%%%%%%%%%%%%%%%%%%%%%%%%%%%%%%%%%%%%%%%%%%%%%%%%%%%%%%%%%%%%%%%%%%%%%%%
%%%%%%%%%%%%%%%%%%%%%%%%%%%%%%%%%%%%%%%%%%%%%%%%%%%%%%%%%%%%%%%%%%%%%%%


%%%%%%%%%%%%%%%%%%%%%%%%%%%%%%%%%%%%%%%%%%%%%%%%%%%%%%%%%%%%%%%%%%%%%%%%
%
%                      Initialization
%
%%%%%%%%%%%%%%%%%%%%%%%%%%%%%%%%%%%%%%%%%%%%%%%%%%%%%%%%%%%%%%%%%%%%%%%


rep(1:itr+1)=0;
rip(1:itr+1)=0;

time(1)=0;
inde=1;
indi=1;

Stim(1)=0;

vep(1:Ne)=0;
vip(1:Ni)=0;

seep(1:itr+1)=0;
seip(1:itr+1)=0;

siep(1:itr+1)=0;
siip(1:itr+1)=0;


%%%%%%%%%%%%%%%%%%%%%%%%%%%%%%%%%%%%%%%%%%%%%%%%%%%%%%%%%%%%%%%%%%%%%%%%
%
%                       Resolution spiking
%
%%%%%%%%%%%%%%%%%%%%%%%%%%%%%%%%%%%%%%%%%%%%%%%%%%%%%%%%%%%%%%%%%%%%%%%


for n=1:itr,  
    
    %Time and external current
    time(n+1)=dt*(n);

    
    Stim(n+1)=eps*heaviside(n*dt-s1)*heaviside(s2-n*dt);
    
    %E-cells
    seep(n+1)=seep(n) +  dt/taus *( -seep(n) + Jee*rep(n)   +Stim(n) );
    seip(n+1)=seip(n) +  dt/taus *( -seip(n) + Jei*rip(n) );
    
    %I-cells
    siep(n+1)=siep(n) +  dt/taus *( -siep(n) + Jie*rep(n) );
    siip(n+1)=siip(n) +  dt/taus *( -siip(n) + Jii*rip(n) );
    

    
    for j=1:Ne;
            vep(j)=vep(j) +  dt/tau* ( vep(j).^2 + etae(j) + Ie(n)  +tau*seep(n) -tau*seip(n) );
            
            %Spike
            if (vep(j) > vth);
                vep(j)=vr;
                rep(n+1)=rep(n+1)+1/(Ne*dt);
                
                %Raster plot
                raster_xep(inde)=n*dt;
                raster_yep(inde)=j;
                inde=inde+1;
            end
    end
    
    for j=1:Ni;

            vip(j)=vip(j) +  dt/tau* ( vip(j).^2 + etai(j)   +  Ii(n)   +tau*siep(n)    -tau*siip(n) );
            
            %Spike
            if (vip(j) > vth);
                vip(j)=vr;
                rip(n+1)=rip(n+1)+1/(Ni*dt);
                
                %Raster plot
                raster_xip(indi)=n*dt;
                raster_yip(indi)=j;
                indi=indi+1;
            end
            
     end
    
end


%%%%%%%%%%%%%%%%%%%%%%%%%%%%%%%%%%%%%%%%%%%%%%%%%%%%%%%%%%%%%%%%%%%%%%%%
%
%                       Resolution system
%
%%%%%%%%%%%%%%%%%%%%%%%%%%%%%%%%%%%%%%%%%%%%%%%%%%%%%%%%%%%%%%%%%%%%%%%


re_Sp(1)=0;
ve_Sp(1)=0;


ri_Sp(1)=0;
vi_Sp(1)=0;

see_Sp(1)=0;
sei_Sp(1)=0;

sie_Sp(1)=0;
sii_Sp(1)=0;


for n=1:itr,     

    
    %E-Cells
    re_Sp(n+1)=re_Sp(n) +  dt/tau *( Delta/(pi*tau)  +2*re_Sp(n)*ve_Sp(n) );
    ve_Sp(n+1)=ve_Sp(n) +  dt/tau *( ve_Sp(n).^2 + etabar+  Ie(n)  +tau*see_Sp(n) - tau*sei_Sp(n)  - tau.^2 *pi.^2 *re_Sp(n).^2 );
   
    
    
    %I-Cells
    ri_Sp(n+1)=ri_Sp(n) +  dt/tau *( Delta/(pi*tau)  +2*ri_Sp(n)*vi_Sp(n) );
    vi_Sp(n+1)=vi_Sp(n) +  dt/tau *( vi_Sp(n).^2 + etabar  +  Ii(n)    +tau*sie_Sp(n) -tau*sii_Sp(n) - tau.^2 *pi.^2 *ri_Sp(n).^2 );
    
    
    %synapses
    %E-cells
    see_Sp(n+1)=see_Sp(n) +  dt/taus *( -see_Sp(n) + Jee*re_Sp(n)  +Stim(n) );
    sei_Sp(n+1)=sei_Sp(n) +  dt/taus *( -sei_Sp(n) + Jei*ri_Sp(n) );
    
    %I-cells
    sie_Sp(n+1)=sie_Sp(n) +  dt/taus *( -sie_Sp(n) + Jie*re_Sp(n) );
    sii_Sp(n+1)=sii_Sp(n) +  dt/taus *( -sii_Sp(n) + Jii*ri_Sp(n) );
   
    
    
end


%%%%%%%%%%%%%%%%%%%%%%%%%%%%%%%%%%%%%%%%%%%%%%%%%%%%%%%%%%%%%%%%%%%%%%%%
%
%                       Graphics
%
%%%%%%%%%%%%%%%%%%%%%%%%%%%%%%%%%%%%%%%%%%%%%%%%%%%%%%%%%%%%%%%%%%%%%%%


ind=floor(Tp/dt);
ref=fliplr(re);
reP(1:ind)=ref(1:ind);
reP=fliplr(reP);
ref=fliplr(rep);
repP(1:ind)=ref(1:ind);
repP=fliplr(repP);
[M0,index0] = max(reP);
[M1,index1] = max(repP);

Full_Net=(index1-index0)*dt;


ref=fliplr(re_S);
reP(1:ind)=ref(1:ind);
reP=fliplr(reP);
ref=fliplr(re_Sp);
repP(1:ind)=ref(1:ind);
repP=fliplr(repP);
[M0,index0] = max(reP);
[M1,index1] = max(repP);


Reduced=(index1-index0)*dt;


f=[Full_Net ; Reduced];
