# Supplementary material for: Macroscopic phase resetting-curves determine oscillatory coherence and signal transfer in inter-coupled neural circuits
Source: PLoS Comput Biol. 2019 May 9;15(5):e1007019. doi: 10.1371/journal.pcbi.1007019 (PMC6529019; doi:10.1371/journal.pcbi.1007019)
Supplement: S1 Code — It also contains the XPPAUT code for the nonlinear analysis. (ZIP) [file pcbi.1007019.s011.zip › Code/Fig11/PanelA/Graphics.m]

function f=Graphics()


time = importdata('time');


raster_xi = importdata('raster_xi');
raster_yi = importdata('raster_yi');
raster_xe = importdata('raster_xe');
raster_ye = importdata('raster_ye');


raster_xip = importdata('raster_xip');
raster_yip = importdata('raster_yip');
raster_xep = importdata('raster_xep');
raster_yep = importdata('raster_yep');

Stim = importdata('Stim');


Ii = find(raster_yi < 201);
raster_yi=raster_yi(Ii);
raster_xi=raster_xi(Ii);
Iip = find(raster_yip < 201);
raster_yip=raster_yip(Iip);
raster_xip=raster_xip(Iip);

Ie = find(raster_ye < 801);
raster_ye=raster_ye(Ie);
raster_xe=raster_xe(Ie);

Iep = find(raster_yep < 801);
raster_yep=raster_yep(Iep);
raster_xep=raster_xep(Iep);


ind=find(Stim>0,1);
dt=0.01;
Iep = find(raster_xep > ind*dt);
raster_yep=raster_yep(Iep);
raster_xep=raster_xep(Iep);

Iip = find(raster_xip > ind*dt);
raster_yip=raster_yip(Iip);
raster_xip=raster_xip(Iip);


figure(1);
subplot(5,1,[1 2 3 4])
scatter(raster_xep, raster_yep,5,'.','MarkerEdgeColor',[255/255 80/255 0/255],...
            'MarkerFaceColor',[255/255 80/255 0/255])
hold on        
scatter(raster_xip, 800+raster_yip,5,'.','MarkerEdgeColor',[0/255 80/255 150/255],...
            'MarkerFaceColor',[0/255 80/255 150/255])
        
scatter(raster_xe, raster_ye,5,'.','MarkerEdgeColor','k',...
            'MarkerFaceColor','k')
       
scatter(raster_xi, 800+raster_yi,5,'.','MarkerEdgeColor','k',...
            'MarkerFaceColor','k')
hold off
set(gca,'XTick',[])
set(gca,'xcolor',[1 1 1])
ylabel('Neuron #')
xlim([120 300])


subplot(5,1,5)
area (time, Stim,'FaceColor','k')
box off
xlim([0 time(end)])
xlabel('Time')
set(gca,'YTick',[])
set(gca,'ycolor',[1 1 1])
xlim([120 300])
